# Supplementary material for: CLUB-MARTINI: Selecting Favourable Interactions amongst Available Candidates, a Coarse-Grained Simulation Approach to Scoring Docking Decoys
Source: PLoS One. 2016 May 11;11(5):e0155251. doi: 10.1371/journal.pone.0155251 (PMC4864233; doi:10.1371/journal.pone.0155251)
Supplement: S1 File — (ZIP) [file pone.0155251.s006.zip]

Archive with 15 entries (15 files):
- Target_29.csv
- Target_30.csv
- Target_32.csv
- Target_35.csv
- Target_36.csv
- Target_37.csv
- Target_38.csv
- Target_39.csv
- Target_40.csv
- Target_41.csv
- Target_46.csv
- Target_47.csv
- Target_50.csv
- Target_53.csv
- Target_54.csv
