# Supplementary material for: CLUB-MARTINI: Selecting Favourable Interactions amongst Available Candidates, a Coarse-Grained Simulation Approach to Scoring Docking Decoys
Source: PLoS One. 2016 May 11;11(5):e0155251. doi: 10.1371/journal.pone.0155251 (PMC4864233; doi:10.1371/journal.pone.0155251)
Supplement: S1 File — (ZIP) [file pone.0155251.s006.zip › Target_29.csv]

Struct #	min_PMF_1	min_PMF_2	min_PMF_3	min_PMF_4	min_PMF_5	fnat	fnonnat	L-rms	I-rms	S-rms	dl	theta l	seqid	score
1240	-168.768151015	-130.66012346	-117.894807196	-122.810508446	-125.170966935	0	1	48.3181	15.7766	16.218	43.8708	103.2295	88.3	incorrect
1216	-162.1377933865	-125.385669716	-95.0089178094	-126.431406502	-100.256108516	0	1	67.956	17.2568	18.302	63.3865	138.4927	90.9	incorrect
1628	-150.130091994	-139.067793448	-132.746238398	-157.353282848	-128.221337403	0	1	53.9843	13.9048	13.9119	50.087	130.5257	90.9	clashes,incorrect
870	-149.23835962	-111.975101507	-108.384848532	-116.025030857	-122.569463487	0	1	57.424	15.1238	17.167	53.6412	142.8704	90.9	incorrect
1455	-148.5150066125	-90.4258878556	-147.950583394	-98.5629586193	-118.096316407	0	1	64.28	17.0743	18.5414	60.1006	117.211	90.9	clashes,incorrect
1570	-145.860330197	-133.42888308	-158.066501947	-139.692939016	-126.160524202	0	1	66.7187	22.9696	23.8807	64.9939	71.0482	90.9	incorrect
363	-142.609826947	-100.257737731	-60.6456303311	-32.2491690992	-54.9352572561	0	1	64.1814	16.2983	17.5256	58.0744	169.2412	90.9	clashes,incorrect
2064	-139.3378916035	-72.9403024823	-100.26441469	-99.3342921073	0	0	1	67.2722	21.7005	23.3194	62.7282	176.0869	90.9	clashes,incorrect
819	-138.4695176425	-136.067481774	-111.539845653	-124.829968009	-126.247523859	0	1	49.2835	18.9407	19.7436	44.9883	115.8973	90.9	clashes,incorrect
482	-137.572820412	-57.8392778144	-95.0997418444	-80.8202046944	-80.6634492644	0	1	67.7564	21.9005	23.6702	63.6007	115.8622	90.9	incorrect
1552	-130.8782647083	-88.3701122029	-22.2744556452	-159.329286147	-131.761593178	0	1	44.9287	19.1699	19.9191	43.4312	58.5634	90.9	clashes,incorrect
506	-130.4922439495	-180.906450135	-122.511125265	-115.849289575	-120.57133782	0	1	53.6763	17.9459	18.666	46.9312	147.8139	90.9	incorrect
1036	-129.550121423	-102.296608379	-84.5356098764	-90.6458187314	-87.3199739964	0	1	57.9105	18.0815	20.0999	52.1656	134.2956	90.9	incorrect
1653	-128.706492079	-61.3240000564	-52.6147977842	-70.1442585507	-80.7369053226	0	1	47.1587	21.1486	21.9809	41.4395	111.8039	90.9	clashes,incorrect
1289	-128.0930213685	-96.6780479784	0	-90.8468691758	-79.1205630043	0	1	64.1268	20.7325	21.917	60.9767	103.4341	90.9	incorrect
1144	-128.037256467	-67.895531126	-112.553461091	-92.6235545262	nopmf	0	1	32.7	12.8001	14.2044	18.8812	168.6346	90.9	incorrect
1182	-123.5079597043	-56.6914247074	-66.264200806	-86.3643958081	-78.8537753631	0	1	67.7337	17.2763	18.4075	61.9909	174.4673	90.9	incorrect
1456	-123.0646594535	-143.774451097	-87.2499515102	-93.4301268133	-104.80246549	0	1	45.4876	18.9412	19.7237	44.6407	46.5659	90.9	clashes,incorrect
1523	-122.84251857	-117.213065131	-124.017543276	-110.615305634	-130.022984679	0	1	68.2796	23.9938	24.4621	63.189	146.4944	90.9	incorrect
846	-122.526236274	-58.1650279404	-118.005981685	-85.0494753156	-102.921026751	0	1	60.4246	19.7802	21.3669	54.137	160.3804	90.8	incorrect
1175	-120.6917877769	-103.799891752	-118.092136429	-86.6107932688	-85.9549688119	0.0204	0.9855	32.0918	10.9033	10.9804	25.6168	131.8125	90.9	incorrect
1257	-120.354010178	-99.9429244335	-96.9918866228	-83.2359190735	-119.124863773	0	1	26.5939	13.1356	14.4044	10.9109	123.3578	90.9	incorrect
519	-119.6675621515	-99.8949004895	-110.187315605	-95.1630957938	-97.3418204095	0	1	45.0404	17.5673	18.4848	37.695	130.3824	90.9	incorrect
144	-119.3720892415	-104.279114017	-125.071520845	-84.2118581749	-104.617917675	0	1	44.0916	13.8088	14.5244	38.0063	179.6761	90.8	incorrect
443	-118.9644378385	-106.671185434	-139.766381845	-118.712805395	-137.418582195	0	1	53.9843	13.9048	13.9119	50.087	130.5257	90.9	clashes,incorrect
500	-117.8145936275	-80.1499909264	-99.1922039982	-96.4465311317	-1.7709050633	0	1	42.7592	10.3165	10.6641	40.6869	73.9478	90.9	incorrect
249	-117.78616641	-134.685302949	-113.990552728	-142.713117028	-125.570334376	0	1	66.7341	22.5208	24.0317	64.2667	83.5656	90.9	incorrect
679	-117.1021355688	-104.080956149	-116.620650098	-82.9018801284	-11.221846106	0	1	66.7341	22.5208	24.0317	64.2667	83.5656	90.9	incorrect
524	-116.6966314725	-94.8021011835	-95.5177502535	-86.6001931035	-72.9892448035	0	1	66.1071	22.4222	22.7438	62.856	152.0836	90.9	incorrect
881	-116.253747934	-181.707777959	-178.531508079	-141.866318579	-155.69366266	0	1	58.065	18.0939	18.7164	51.5387	161.3026	90.9	incorrect
308	-115.7908839232	-87.3691411242	-138.552751698	-130.958119716	-103.907798689	0	1	65.093	16.5085	17.7722	59.0344	178.7839	90.9	clashes,incorrect
1071	-115.603668622	-119.815947337	-124.435113335	-81.0778408904	-130.725088935	0	1	62.4443	21.0348	22.8269	57.4931	173.2478	90.9	incorrect
515	-115.3762549845	-66.2243978652	-69.3794906431	-59.9487187931	-55.8203071931	0	1	66.5888	22.4896	22.8241	63.3779	153.2402	90.9	incorrect
536	-114.1219221635	-110.226192598	-94.8635847298	-94.9252785298	-131.90270218	0	1	54.0484	15.9146	17.8046	47.7146	138.0488	90.9	incorrect
1982	-113.926113393	-78.0446619301	-81.9180874421	-116.815115505	-129.633117237	0	1	51.6082	17.3124	17.7754	45.3376	137.2406	90.9	incorrect
2120	-113.314263933	-116.241429983	-71.1977621424	-110.753749033	-84.5133500049	0	1	66.1111	22.4489	22.7582	62.8793	151.3256	90.9	incorrect
145	-112.8599620334	-71.059526385	-55.5606063443	-95.6597254893	-87.9500009003	0	1	32.214	14.9182	16.4524	22.1461	137.3811	88.3	incorrect
610	-112.658486288	-62.7179972525	-7.6928869524	-65.8608032875	-75.0767643925	0	1	48.3892	11.6917	12.7096	40.7649	170.8062	90.9	incorrect
1839	-111.3484228035	-75.9302038345	-143.394980306	-158.058544722	-72.4446386717	0	1	62.6699	22.0122	23.2403	61.7923	47.8458	90.9	incorrect
1379	-111.2817625467	-84.6047246621	-58.888737226	-86.553703832	-95.038421106	0.0204	0.9925	51.7742	11.8604	13.242	45.8358	164.6309	90.9	incorrect
1187	-110.6592423177	-115.615553998	-114.937995089	-110.755182694	-94.9061680939	0	1	53.6706	17.9098	18.5808	46.9411	147.0871	90.9	incorrect
1022	-110.608866334	-57.1163422479	-111.42616772	-128.131159	-87.7009685498	0	1	41.3596	9.9402	10.0684	37.8459	93.7168	90.9	clashes,incorrect
46	-110.564845088	-81.1494537556	-78.2527803128	-77.9501783355	-102.927158573	0	1	43.8397	18.9235	19.5127	39.4429	98.6145	90.9	incorrect
1904	-110.222212108	-103.894218359	-89.1718330185	-94.8664925181	-103.158757937	0	1	47.6092	13.5888	13.8983	42.5743	129.4185	90.9	incorrect
690	-109.5748392935	-70.911399537	-119.764455127	-110.312986076	-99.479230967	0	1	85.2974	27.1339	27.9286	80.8819	176.2522	90.9	incorrect
1410	-109.1718505255	-73.3063835681	-90.590166803	-83.782129533	-101.098861783	0	1	84.0663	27.3869	28.0071	81.6264	109.1823	90.9	incorrect
2052	-108.7426606682	-96.1881261273	-58.6235241073	-76.0244042573	-68.2699182823	0	1	50.1004	18.184	19.4533	44.2251	121.7111	90.9	incorrect
1902	-108.6241587537	-42.7845461604	-72.7790953961	-80.8224393211	-133.851225889	0	1	85.645	27.97	28.5245	82.0636	137.2146	88.3	incorrect
1596	-108.6189330855	-66.9957221678	-102.563075946	-122.151969934	-155.004757321	0	1	40.3317	12.3643	13.4758	31.2051	148.3378	90.9	clashes,incorrect
396	-108.4963299909	-101.356311622	-85.3832621634	-97.0411601689	-114.377565539	0	1	67.0283	23.9106	24.2693	64.347	90.1848	90.9	incorrect
469	-107.5146984777	-75.1763485505	-76.6034999541	-74.3890840541	-89.5240956312	0	1	59.9687	18.9457	21.2154	56.5737	107.6359	90.9	incorrect
155	-107.231648009	-98.571537094	-102.194302345	-9.7444492186	-72.8327741645	0	1	37.4865	14.4859	15.279	34.2938	79.144	90.9	clashes,incorrect
1949	-107.0160648695	-62.6070012445	-96.8136445123	-118.087964292	-113.728870092	0	1	50.7911	14.3927	15.4799	46.0509	116.884	90.9	clashes,incorrect
1478	-106.818687545	-100.859383915	-85.5767356646	-97.4276638949	-59.9736132499	0	1	45.1751	17.7385	18.7723	37.9973	128.0396	90.9	incorrect
577	-106.6529270515	-102.436483534	-68.6780203422	-104.964428442	-109.235641604	0	1	66.3408	22.206	22.4728	63.0734	156.0403	90.9	incorrect
122	-105.9607283635	-140.730559019	-112.224848084	-118.942750659	-4.1437534174	0	1	66.6417	22.4103	22.7397	63.4126	154.0586	90.9	incorrect
745	-105.79120701	-59.8764572288	-84.698027644	-63.010964839	-81.1779405539	0	1	55.8838	23.4055	24.0441	51.2517	121.7807	90.9	incorrect
1883	-105.7679235904	-65.4023273671	-7.5494115079	-72.3442736174	-57.1810454462	0	1	80.0657	21.1852	22.573	75.7424	177.8299	90.9	incorrect
2110	-105.6521979428	-75.3839081137	-74.5414327792	-67.6001052142	-101.926171742	0	1	37.6136	12.1357	13.1528	29.3763	126.2252	90.9	incorrect
1131	-105.5212289881	-92.9232066821	-75.1429378547	-78.4878673518	-73.4409596871	0	1	66.7832	17.6972	19.4232	62.1834	135.1588	90.9	incorrect
1388	-105.4792793934	-49.7031091321	-75.6885238327	-72.512663094	-47.4462618325	0	1	63.7229	17.4648	18.5422	59.8761	106.0877	90.9	incorrect
1497	-105.315662058	-105.056459478	-67.8597249134	-142.299175188	-98.4341045006	0	1	57.7103	19.7184	21.1329	57.0272	39.1094	90.9	incorrect
362	-105.1659155335	-69.2485927996	-86.7805530103	-10.2324955803	-92.3074828025	0	1	84.8684	27.4311	28.1747	80.4693	173.7459	90.9	incorrect
181	-105.1425302055	-64.6060899443	-25.3571498858	-101.346312789	-84.0136153523	0	1	66.5338	22.3476	22.6369	63.337	152.4717	90.9	incorrect
1451	-104.795498949	-56.1197975199	-86.8012886279	-93.8982912093	-90.9204339579	0	1	69.5583	22.9977	24.6789	64.349	147.9325	90.9	incorrect
1854	-104.6534525546	-86.4532112437	-91.2573804005	-95.8819340479	-99.4423531305	0	1	62.5918	18.3613	19.9723	58.6549	172.6519	90.9	incorrect
1894	-104.54383809	-10.260128709	-70.351833473	-96.0893282653	-110.974934795	0	1	46.736	15.2349	15.5073	42.0631	149.64	90.9	incorrect
739	-104.4266764379	-99.8881409376	-129.013451838	-50.4531439367	-73.4028254417	0	1	76.2714	23.082	24.7898	71.3121	164.7951	90.9	incorrect
489	-104.1662846765	-84.5027289456	-63.9676535244	-58.3164632944	-63.2071936044	0	1	26.5505	13.3452	14.7638	2.9668	178.8428	90.5	incorrect
415	-103.0955944425	-67.4150860211	-64.7717872711	-68.2680008106	-69.5201142711	0	1	62.1948	19.3214	20.2685	58.6702	116.5893	90.9	incorrect
2083	-102.9374063826	-107.950149971	-60.1350151873	-82.7120684091	-68.7721971081	0	1	64.1405	21.6529	23.3524	63.271	47.0602	90.9	clashes,incorrect
406	-102.9032767788	-99.8648823451	-72.0505539371	-78.9276293419	-89.0485134951	0	1	64.1814	16.2983	17.5256	58.0744	169.2412	90.9	clashes,incorrect
717	-102.225950636	-88.3429014022	-74.3580395045	-100.298329624	-70.119185162	0	1	69.6851	25.2659	26.3455	67.3475	88.2422	90.9	incorrect
730	-102.1731537961	-59.637809596	-35.8943127633	-20.0261546243	-75.1868809133	0	1	15.9091	8.7306	9.3656	11.4897	47.8904	90.9	incorrect
1431	-101.2580564156	-60.338472456	-60.2327366473	-73.5328242648	-64.440143007	0	1	76.0141	22.3243	23.9382	72.2183	118.8771	90.9	clashes,incorrect
587	-101.137839537	-84.5892982429	-117.856883265	-81.9192878506	-104.282500608	0	1	64.95	17.0914	18.2604	59.2344	153.0778	90.9	incorrect
1980	-100.8878499343	-104.09814947	-72.9694155165	-103.674914529	-114.854910426	0	1	67.0803	22.4239	22.7162	63.8621	156.3642	90.9	incorrect
2097	-100.6589365523	-41.7912693053	-44.4983889087	-35.7592071896	-25.4128948747	0	1	62.2118	17.5573	19.2279	57.8099	124.1511	90.9	incorrect
325	-100.6049249021	-84.5737837126	-97.6848947657	-75.6810923401	-66.7107312651	0	1	32.2011	14.8692	16.4185	24.7837	122.0058	88.3	incorrect
314	-100.4467720979	-79.1117903409	-70.4230945983	-101.384622466	-102.293772173	0	1	65.093	16.5085	17.7722	59.0344	178.7839	90.9	clashes,incorrect
108	-100.111224501	-117.032441436	-86.5967863712	-8.4802711999	-73.8661028963	0	1	51.4629	15.3396	16.0717	45.8478	165.9171	90.9	incorrect
1682	-99.9999850385	-85.0623666469	-34.1386690305	-51.3623351969	-63.661077972	0	1	66.1561	18.3217	19.9146	61.0792	171.0306	90.9	incorrect
977	-99.9684373993	-96.2091708123	-52.6106956574	-65.6394480744	-84.4162839191	0	1	42.038	12.195	13.0566	32.9752	156.7865	90.9	clashes,incorrect
1432	-99.7709828125	-86.3921068212	-73.5244277312	-81.5861758881	-86.3217379901	0	1	46.9443	16.6914	18.1435	43.5851	83.8901	90.9	incorrect
1650	-99.1880402676	-124.584881407	-110.628318824	-84.5894130833	-104.644568661	0	1	41.1225	15.2162	16.0594	38.5019	70.8027	90.9	clashes,incorrect
206	-99.0383809472	-91.9169930791	-106.839399029	-96.5001842819	-86.7114688141	0.0204	0.9808	35.0243	12.4757	13.9652	21.7931	172.376	90.9	incorrect
1522	-98.4041995361	-90.3934919545	-92.7124944563	-111.479353472	-83.7322057535	0	1	58.0738	14.2117	16.2381	53.8122	141.0307	90.9	incorrect
224	-98.1254508889	-75.9050842107	-54.2899735175	-46.1831020616	-76.8810141075	0	1	29.115	12.4623	13.9761	14.67	175.1832	90.8	clashes,incorrect
862	-98.0067184193	-88.6007772982	-121.956796096	-153.528966178	-111.706361363	0	1	66.9922	19.6868	21.5857	63.348	113.0165	90.9	clashes,incorrect
140	-97.7289109851	-76.5818539438	-92.4640539787	-51.3498168037	-80.0789886537	0	1	61.7393	17.5091	18.9207	55.998	141.3347	90.9	clashes,incorrect
1355	-97.230976912	-37.7996723117	-63.2760629519	-61.6991405489	-39.7652347749	0	1	57.4624	16.6055	17.6819	52.1697	125.4191	90.9	clashes,incorrect
301	-97.0854242694	-86.6733810554	-45.0684088854	-65.8730117354	-65.8443805204	0	1	80.4692	29.5917	30.77	80.0736	42.0844	90.9	incorrect
1183	-96.6928288659	-47.5053285558	-64.9252267697	-73.4195387697	-32.5591571727	0	1	66.7827	22.3084	22.5377	63.5361	156.8698	90.9	incorrect
1635	-96.5152025289	-105.260406103	-79.0603174236	-96.6583900336	-84.3501596291	0	1	33.7201	13.229	14.7012	20.8844	168.1969	90.9	incorrect
1672	-96.4579267999	-136.759599412	-73.6040917616	-138.357334037	-142.817182587	0	1	66.4833	17.4631	18.8887	61.5876	134.9586	90.9	incorrect
176	-96.3419206454	-62.5579301479	-70.5826895237	-82.9123030237	-107.922942882	0	1	76.377	21.2025	22.1418	74.2181	117.0842	90.9	incorrect
1161	-96.1053868819	-84.4991343891	-89.8473759502	-86.4392624332	-103.125325158	0	1	50.9319	15.6604	16.741	45.2952	161.4678	90.9	incorrect
337	-95.9875386151	-119.503616768	-111.623648683	-129.084091283	-75.3836682826	0	1	68.8506	24.2745	26.1367	67.2303	72.1012	90.9	incorrect
48	-95.956746539	-85.5017106254	-82.8162344559	-108.240041661	-72.7646830609	0	1	26.6534	13.1241	14.5398	5.2528	176.2297	90.9	incorrect
2080	-95.9374576395	-107.658400456	-110.274811461	-110.530681606	-103.906529302	0	1	76.3165	25.4673	27.3122	75.346	69.0992	90.9	incorrect
1298	-95.7509445646	-134.100860819	-122.313529512	-96.5679205267	-100.400822819	0	1	57.424	15.1238	17.167	53.6412	142.8704	90.9	incorrect
15	-95.4728094442	-119.29991342	-126.027642583	-144.761461597	-93.4047602576	0	1	68.8506	24.2745	26.1367	67.2303	72.1012	90.9	incorrect
807	-95.4433787588	-66.0857989713	-88.2924589645	-66.7034157245	-107.557744002	0	1	69.6851	25.2659	26.3455	67.3475	88.2422	90.9	incorrect
704	-95.3760492517	-66.113954107	-72.6792316449	-57.150769282	-83.0603607899	0	1	38.888	12.6857	14.1979	32.8784	146.7987	90.9	incorrect
355	-95.0407114684	-92.6982067207	-54.5312041103	-64.5298114003	-90.2918573753	0	1	68.8278	24.0168	25.9102	67.1639	76.6567	90.9	incorrect
791	-95.0098190715	-69.870215697	-47.6138607319	-72.399702977	-61.5088865269	0	1	33.1839	14.9729	16.5096	21.3133	158.7251	90.9	incorrect
12	-94.8188030098	-86.7145266879	-92.9916359317	-89.4453276717	-71.8470107067	0	1	42.7592	10.3165	10.6641	40.6869	73.9478	90.9	incorrect
740	-94.5439297019	-82.2283174113	-99.0737683267	-85.1339632767	-83.6437414867	0	1	66.9406	22.2295	22.5351	63.7109	156.6994	90.9	incorrect
2161	-93.9992209384	-66.6705840187	-49.445437611	0	-79.3002595126	0	1	30.8643	10.8024	12.0024	15.7883	169.9702	88.3	incorrect
1582	-93.9705549996	-50.3689635267	-85.7701212371	-106.252142087	-82.5815059067	0	1	48.5867	21.0639	21.9508	40.5163	162.8857	90.9	clashes,incorrect
1133	-93.8214064841	-7.8471597098	-58.4214622606	-40.4463497547	-19.7163592563	0	1	27.9825	12.3454	13.4481	11.9143	138.2304	88.3	incorrect
90	-93.7895721303	-9.9538109955	-47.4337838685	-54.8123570517	-51.2223927885	0	1	23.523	11.0337	11.822	4.7296	152.4604	90.8	incorrect
652	-93.2865642103	-70.2325828369	-8.3019760073	-84.3430947941	-89.0503746393	0	1	66.4625	22.3526	22.6247	63.2243	153.889	90.9	incorrect
640	-93.0229860357	-61.9839857967	-83.3772116965	-72.2007196967	-55.7777933215	0	1	70.6004	25.1883	27.1298	69.1507	76.1387	88.3	incorrect
1020	-92.6241288535	-82.4106999448	-62.2017700463	-107.64612623	-92.0270055097	0	1	39.3505	17.4408	18.4401	28.848	158.2057	90.9	incorrect
983	-92.3928060762	-131.8828135	-77.2292706559	-116.052472936	-77.2926017667	0	1	50.6034	15.5598	16.6137	44.977	162.5329	90.9	incorrect
1970	-92.3365469232	-96.4588787957	-76.8285445853	-105.027764355	-71.7130152547	0	1	68.8278	24.0168	25.9102	67.1639	76.6567	90.9	incorrect
1978	-92.3362815822	-14.8413876194	-82.5406224017	-94.0908738791	-104.348617079	0	1	35.4501	16.2186	16.9896	24.9392	159.3021	90.9	incorrect
1300	-92.2636775634	-35.2151942259	-72.8511303731	-53.4391831051	-89.9552828301	0	1	60.9206	20.9648	22.7033	55.7773	167.8084	90.9	incorrect
1277	-92.126370364	-108.460426974	-73.4017618521	-81.5718277271	-83.8942336771	0	1	66.5107	22.3617	22.6344	63.2768	154.206	90.9	incorrect
1836	-91.4465172104	-65.7716449565	-94.340423868	-83.730152278	-79.2480993699	0	1	85.128	27.2206	27.9462	80.7185	178.5375	90.9	incorrect
123	-91.2987906503	-32.169778277	-64.5862188688	-28.4157110139	-85.7692696138	0	1	61.9065	20.0437	21.7722	58.5394	120.4416	90.9	incorrect
78	-91.040676259	-62.6656311686	-57.1822744836	-89.883680929	-60.130914654	0	1	84.5294	26.5588	26.7365	82.1467	140.0798	88.3	incorrect
2177	-91.0265626477	-77.0135117613	-76.0856741963	-48.1021539963	-78.8877357263	0	1	28.824	12.5294	14.0007	13.5744	169.2043	90.9	incorrect
1906	-90.3301804751	-103.582707487	-112.417275917	-126.071450837	-142.503910507	0	1	66.4833	17.4631	18.8887	61.5876	134.9586	90.9	incorrect
630	-89.8755073237	-73.6475945325	-80.1076325421	-89.4099317421	-71.2604724491	0	1	64.9857	23.0927	24.5468	60.0074	134.7735	90.9	incorrect
1323	-89.8636199809	-84.6730179322	-93.1283122702	-74.2037772987	-75.4719678522	0	1	34.6367	15.0218	15.9447	30.0787	80.1413	90.9	incorrect
272	-89.8223102122	-88.6037981434	-107.829926341	-111.285692663	-80.3600191037	0	1	47.1611	11.3554	11.6731	42.272	101.9069	90.9	incorrect
915	-89.4840556687	-72.6558407197	-69.5781106498	-92.6811192097	-88.6946434598	0	1	39.3505	17.4408	18.4401	28.848	158.2057	90.9	incorrect
1026	-88.9791019446	-40.574513069	-73.0571179699	-52.6743626199	-79.2407428499	0	1	66.977	22.0216	23.5507	61.6866	165.9834	90.9	incorrect
364	-88.9740057559	-61.6792049149	-101.285529661	-51.7916167809	-64.8771051459	0	1	45.7185	14.1536	14.6159	38.3439	132.9468	90.9	clashes,incorrect
1243	-88.8971293981	-40.1350083123	-34.793387162	-24.4234785713	-39.2050778991	0	1	75.3571	19.9928	21.2631	70.6649	144.4245	90.9	clashes,incorrect
1188	-88.7270728609	-95.4616101161	-70.5755369661	-94.4615699161	-2.6343442119	0	1	14.9197	9.0618	9.738	5.0895	81.946	90.9	incorrect
1701	-88.6099113234	-64.9123094165	-22.0367991496	-68.8099106501	-44.0833018417	0	1	36.6545	16.6507	17.5189	25.4307	155.8688	90.9	incorrect
1841	-88.2051879153	-93.1836895129	-96.4854847145	-130.1237903	-157.960316927	0	1	41.3596	9.9402	10.0684	37.8459	93.7168	90.9	clashes,incorrect
2113	-88.1430086464	-67.2592567268	-84.4821348211	-90.1207286326	-58.1568641061	0	1	39.7858	10.2443	10.7977	37.6743	59.0669	90.9	incorrect
5	-88.0780293228	-50.8380076991	-82.9331763886	-79.0557443206	-45.4623388428	0	1	27.2745	11.7529	12.3034	26.4598	28.5865	90.9	clashes,incorrect
1583	-87.9314556475	-63.7511347342	-58.3907441236	-56.81907217	-57.3610438901	0	1	28.477	12.176	13.0695	14.1306	132.3361	88.3	incorrect
1063	-87.6022318392	-46.8015933893	-63.7069312553	-52.2233640598	-70.2768757375	0.449	0.6986	6.7843	2.5058	2.9163	3.2398	26.6507	90.9	acceptable
1444	-87.5032518092	-55.4207496825	-94.4639298021	-80.8819207421	-54.4300846421	0	1	64.9857	23.0927	24.5468	60.0074	134.7735	90.9	incorrect
254	-87.4782140646	-7.2450394404	-91.3180442566	-61.4257562216	-82.5717604966	0	1	41.6247	13.9078	15.3782	32.6785	147.4943	90.9	incorrect
1716	-87.2990187437	-44.3390002392	-69.8236894969	-69.0468687433	-26.8608713519	0	1	28.2661	13.9357	15.1045	7.6784	177.4865	90.9	incorrect
1599	-87.1202352106	-60.5553793876	-71.3871250445	-62.8036478793	-76.9473389519	0	1	51.2117	18.549	20.2129	48.8224	70.283	90.9	incorrect
1991	-86.9415280702	-73.8342163452	-93.0777160765	-70.6066378842	-62.7609777928	0	1	82.2495	29.1615	29.673	78.9612	133.3557	88.3	incorrect
802	-86.6767634163	-62.5417854442	-63.0615809767	-70.2162334707	-91.7076016717	0	1	36.2966	10.4814	11.5486	24.1639	169.7141	90.9	incorrect
213	-86.6411335689	-62.9684762475	-57.8600607453	-33.8878574653	-52.7060622353	0	1	63.476	22.0695	23.2164	62.0442	61.6188	90.9	incorrect
812	-86.6380260917	-112.627801898	-82.8442801741	-92.9548067142	-96.6590303985	0	1	45.7153	19.5346	20.1186	41.3133	102.1856	90.9	incorrect
175	-86.3663895822	-65.3297648051	-48.9262299255	-115.606683775	-72.2255839181	0	1	28.6882	12.354	13.8224	13.2939	174.0424	90.9	incorrect
832	-86.3169962225	-101.056668499	-102.608434622	-2.4128943872	-58.9318865759	0	1	49.4988	15.2961	16.0841	43.7943	163.6823	90.9	incorrect
1563	-86.191981038	-46.7948949111	-54.111269859	-34.8426107267	-72.008765894	0	1	50.791	18.9564	19.0681	43.6401	171.1672	90.9	incorrect
1377	-86.1854518963	-55.5940795525	-86.7823053535	-98.4205601655	nopmf	0	1	32.058	12.7107	13.3966	29.058	63.0882	90.9	clashes,incorrect
1344	-85.975461549	-90.9081755723	-75.8183224973	-73.7592181473	-73.0744687012	0	1	58.572	15.8514	17.7486	52.5176	150.1338	90.9	incorrect
0	-85.7483518232	-76.1677720567	-61.2719922935	-58.0572435119	-82.4489663935	0	1	68.5528	21.9042	23.3471	63.1928	159.2791	90.9	incorrect
1719	-85.3257417628	-80.0582521789	-52.4570963289	-66.6431193835	-101.403098016	0	1	42.3975	18.0162	19.2327	32.4004	157.2329	90.9	incorrect
121	-84.9099680742	-88.4473910123	-92.3205529082	-70.2619429819	-70.4076466219	0	1	16.5508	8.2344	8.8124	11.6512	50.9635	90.9	incorrect
2045	-84.8506627236	-154.890450735	-117.031255723	-128.824689614	-120.691492428	0	1	46.0897	18.815	19.3213	40.8588	111.3638	90.9	incorrect
1647	-84.7699004533	-30.0442037882	-25.0614457113	-81.1689761812	-54.4376489343	0	1	29.5301	14.0118	14.6057	13.5827	161.2977	88.3	incorrect
100	-84.6091016091	-89.0309119626	-108.690805626	-46.3828789009	-92.2909758261	0	1	63.654	17.2515	19.0519	58.6867	144.1828	90.9	clashes,incorrect
71	-84.5075278646	-77.129850969	-57.3620389733	-101.150759844	-96.6175851187	0	1	50.5987	20.0741	20.6103	43.2467	176.3025	90.9	clashes,incorrect
1696	-84.4774213389	-37.4138252646	-66.9385472044	-43.3662645306	-78.3892055156	0.0204	0.9931	42.4156	16.1788	16.8639	32.7446	170.7193	90.9	clashes,incorrect
1421	-84.3458147658	-57.2846917416	-60.5255392226	-52.3697656871	-61.1586647416	0	1	53.3648	18.8343	20.0337	53.2387	16.7739	90.9	incorrect
1308	-84.2885878437	-53.2661930859	-84.3217579279	-67.3676451062	-102.992927081	0	1	61.0716	17.4758	19.7445	57.5865	143.4664	90.9	incorrect
96	-84.0847626478	-84.3715764042	-73.6326476299	-72.6161177593	-85.0043671079	0	1	69.5583	22.9977	24.6789	64.349	147.9325	90.9	incorrect
632	-83.9521304497	-72.1307035891	-80.7476909841	-97.6836927091	-77.9647245912	0	1	49.1949	19.0373	19.3453	41.987	169.1729	90.9	incorrect
1272	-83.9500527421	-8.6690291833	-30.123241858	-61.739511163	-81.4591656546	0	1	74.1004	25.7471	26.5143	71.1343	109.7012	90.9	incorrect
1994	-83.6257794064	-74.927273826	-55.5431220616	-75.0042612366	-72.5382718288	0.0612	0.972	44.4296	11.8689	13.1776	35.6679	153.5903	90.9	clashes,incorrect
1548	-83.5247496368	-88.0696738162	-90.4388039987	-65.8507427662	-74.7028592442	0	1	65.7267	20.8546	22.577	61.4313	179.0846	90.9	incorrect
1703	-83.3662306555	-94.1814248231	-95.2537789134	-11.9541268326	-128.626423713	0	1	57.7103	19.7184	21.1329	57.0272	39.1094	90.9	incorrect
106	-83.2863238379	-95.1242975021	-66.0787966113	-107.034103411	-79.8299285613	0	1	69.8195	20.1557	21.0621	64.5692	169.098	90.9	incorrect
1	-83.2778348651	-34.9400365962	-52.9575823038	-47.249347476	-46.7236852861	0	1	72.1856	19.698	20.7005	67.2886	155.9585	90.9	incorrect
1742	-83.0388070087	-77.7198411213	-81.1687261232	-59.9297661463	-78.2480075402	0	1	66.3967	22.0939	22.3067	63.1324	157.2141	90.9	incorrect
712	-82.9737552176	-82.5133044559	-71.0152237559	-43.9672160368	-46.2272480016	0	1	32.6064	12.7583	13.941	23.8757	134.8393	90.9	incorrect
552	-82.7118272473	-48.6182654026	-55.1721558562	-51.8759423076	-33.7754639771	0.5306	0.5439	6.0975	1.7276	2.229	4.7873	15.729	90.9	medium
395	-82.6449016044	-42.2090342251	-100.566282143	-122.790831072	-101.628599522	0	1	62.2993	17.527	18.8258	55.9134	179.2813	90.9	clashes,incorrect
940	-81.2299375628	-52.6516932939	-51.1863105889	-45.7380692543	-35.025443304	0	1	60.6488	20.8464	22.5077	57.3457	93.1091	90.9	incorrect
1231	-81.0589977471	-75.3061500678	-67.6561659758	-87.3970421383	-72.9321953983	0	1	42.4112	19.1345	19.8533	39.943	77.8745	90.9	incorrect
1537	-81.035473233	-16.519020444	-78.3488988773	-87.4265411123	-66.0436383785	0	1	44.7455	16.7935	17.3885	35.8057	165.9439	90.9	incorrect
1136	-80.8201823688	-44.8230614633	-51.1614643535	-44.9401276421	-38.8596788508	0	1	33.7534	15.1575	15.7227	20.3375	178.5734	88.3	incorrect
2086	-80.8151989932	-86.6950830866	-95.9005689895	-123.107886366	-88.7555980495	0	1	64.95	17.0914	18.2604	59.2344	153.0778	90.9	incorrect
1202	-80.7379783421	-64.088363722	-64.723937272	-47.032004779	-45.546774247	0	1	71.6963	24.7606	26.6674	69.5369	89.8139	90.9	incorrect
711	-80.7067878447	-47.3883871058	-67.5080775558	-44.5092610221	-46.7708395758	0	1	27.1786	13.5125	13.7703	13.3786	142.2162	90.9	incorrect
1376	-80.4289822827	-103.876599144	-91.8524731193	-99.1717563943	-93.5672799613	0.0612	0.9483	46.4298	9.6251	10.4626	40.9762	107.3542	90.9	incorrect
955	-80.4035120449	-53.4455496424	-43.0655358737	-64.7843763987	-66.8641469055	0	1	59.2776	19.8775	20.6843	53.8429	167.7801	88.3	incorrect
576	-80.197003433	-122.578993711	-84.5469231121	-90.9487649521	-71.9029802471	0	1	50.021	15.819	16.8438	44.5116	155.9481	90.9	incorrect
678	-79.9932040863	-61.1137369738	-21.7762116944	-28.9832796379	-76.3489305738	0	1	82.1141	29.5866	30.7721	79.6972	104.3052	90.9	clashes,incorrect
149	-79.7744656148	-88.2455307264	0	-77.9549587727	-104.049393883	0	1	48.3641	13.8792	14.1474	43.2882	132.4148	90.9	incorrect
1768	-79.622202428	-17.0351476162	-126.976354388	-81.9407938228	-52.3157349304	0	1	43.8397	18.9235	19.5127	39.4429	98.6145	90.9	incorrect
1698	-79.4630067613	-54.1140904864	-63.7426016014	-67.8646603781	-79.7848093181	0	1	84.5575	28.9607	29.9225	81.6996	113.5236	90.9	incorrect
62	-79.2541202701	-105.114133067	-71.1281553573	-16.0213410443	-70.3662902023	0	1	66.9279	22.2793	22.5156	63.699	155.6397	90.9	incorrect
751	-79.2087996773	-67.2221989007	-77.5594417907	-95.6486936207	-99.4636828093	0	1	32.5152	14.9963	16.5178	22.4702	135.0317	88.3	incorrect
2154	-79.0322398974	-51.5598563479	-33.5058198852	-40.2209557669	-2.1059841972	0	1	69.2152	27.212	28.5204	67.2421	74.254	90.9	incorrect
134	-78.9686640326	-49.5961020504	-44.2335005433	-71.412197209	-53.4455963683	0	1	41.7476	14.7317	15.0704	34.2002	140.8736	90.9	incorrect
2091	-78.9447543897	-54.8190765999	-30.4612405205	-41.8028046134	-32.0792254634	0	1	33.1354	16.6565	17.9473	19.794	153.9292	88.3	incorrect
1498	-78.8799002868	-85.3949919104	-45.5644502804	-112.859995178	-18.3214800412	0	1	23.826	11.9358	13.0607	19.6205	68.4923	88.3	incorrect
1016	-78.8413867793	-145.734582774	-118.061238988	-113.752123943	-99.3052414637	0	1	73.5374	18.3847	19.2979	68.2797	178.9485	90.9	clashes,incorrect
1592	-78.778000722	-145.805898774	-104.290095894	-63.1342390362	-105.154354541	0	1	69.9579	23.9749	25.4399	69.4044	40.6251	90.9	incorrect
1778	-78.7162804426	-26.8812877523	-26.8939659846	-40.3201190845	-42.2172138596	0	1	65.8935	20.9034	22.8668	62.2461	107.2082	88.3	incorrect
436	-78.5440493539	-78.7674535644	-82.8826394944	-61.0678160744	-42.3012463144	0	1	67.3498	22.6382	22.9311	64.1685	155.4955	90.9	incorrect
1699	-78.5111943996	-93.3929584608	-75.0784579264	-62.8678427514	-36.798730498	0	1	54.5739	16.9569	18.0146	52.5045	69.526	88.3	incorrect
2149	-78.1006400769	-38.8649330793	-78.0416619759	-83.3553131259	-58.6599773309	0	1	42.659	17.5785	18.0172	34.9345	158.4858	90.9	incorrect
2	-77.9903508902	-40.4937022255	-73.1786486455	-9.3626742609	-50.427376208	0.0408	0.9608	46.7631	9.7654	10.6814	40.8644	113.5145	90.9	incorrect
41	-77.9119265071	-46.0489652982	-49.541187417	-81.9631446742	-49.7277182808	0	1	57.1142	18.5351	20.4017	52.5811	109.6533	90.9	incorrect
248	-77.8876416462	-44.5759588875	-32.1646792325	-50.6515640962	-51.9924389662	0	1	60.3835	16.7623	18.3414	55.3862	170.3673	90.9	incorrect
1291	-77.838906042	-70.9448270053	-59.2527950896	-56.8885422498	-45.3974484793	0	1	67.2094	24.0083	25.4593	61.8923	147.8772	90.9	incorrect
1995	-77.7830610335	-79.1376896748	-74.5083305215	-47.4477822715	-65.9259812848	0	1	39.9004	18.4969	19.1107	30.8892	141.0412	90.9	incorrect
1887	-77.7789764486	-42.0826628697	-45.1593225571	-19.0857521969	-48.7078307571	0	1	69.8818	19.0977	20.4015	67.1394	125.097	90.9	clashes,incorrect
842	-77.6324541512	-88.4448144313	-71.0611666703	-111.553732316	-60.5050497857	0	1	64.3253	21.3184	22.8086	59.3943	128.3604	90.9	incorrect
811	-77.6285939091	-55.5323007321	-91.960002985	-69.114569785	-59.817492785	0	1	49.747	21.9878	22.7544	43.7365	137.5486	90.9	incorrect
2092	-77.6153420606	-64.088351147	-167.935376785	-39.3564108024	-92.0217546296	0	1	44.03	19.3305	19.814	38.7051	120.6518	90.9	clashes,incorrect
614	-77.5885392939	-39.9260241963	-88.9005918678	-128.713345132	-91.2154390071	0	1	27.8031	12.0692	13.6096	11.3946	176.638	94.5	incorrect
1145	-77.4804813449	-56.6796155044	-29.8447899394	-6.4673519949	-48.2169492142	0.7436	0.5167	3.5225	1.2401	1.8729	2.4463	12.0087	90.5	medium
1528	-77.2897394996	-109.005882475	-89.5347036966	-80.2930404553	-83.4483853023	0	1	48.4128	18.4963	19.2302	43.7681	125.7578	90.9	incorrect
838	-77.2607634924	-80.8301551612	-74.179660769	-82.136594809	-77.208035899	0	1	81.2495	27.5358	28.2895	76.6836	179.1008	90.9	incorrect
2153	-77.2483364019	-29.9768372191	-88.6326702341	-77.9167864391	-63.6451860588	0	1	81.0429	26.4348	27.2427	78.2342	102.8533	90.9	incorrect
356	-76.9973703053	-55.0123854003	-49.079422538	-57.3485461191	-61.8163537441	0.0612	0.9062	34.2568	9.8286	9.8373	28.7132	87.3126	90.9	incorrect
459	-76.9315353722	-29.7980752194	-52.3106234157	-16.0464697407	-5.1114996818	0	1	67.6601	18.7873	20.0277	62.7309	153.9785	90.9	clashes,incorrect
1880	-76.9050804523	-67.1663452299	-76.9568587545	-99.5254692549	-90.6104565299	0	1	66.5068	19.3408	19.326	62.7558	178.5363	90.9	incorrect
2181	-76.8824386165	-73.6561355106	-33.5715783106	-45.2412238106	-48.6477540256	0	1	39.0969	17.9944	19.1686	29.0711	161.1581	90.9	incorrect
1861	-76.8076742281	-58.7607718976	0	-125.525189252	-107.055367126	0	1	70.5548	21.5403	22.9907	65.2202	159.2322	90.9	clashes,incorrect
1018	-76.7680167291	-56.0663424206	-48.6713496623	-28.2602992867	-58.5455919367	0	1	59.8436	16.2491	18.2105	54.6702	142.579	90.9	incorrect
1863	-76.6633451135	-20.0019686812	-36.2050301012	-61.3465277512	-48.7519519812	0	1	29.4841	14.436	15.8574	14.0066	168.6025	88.3	incorrect
333	-76.6548223546	-69.2017369381	-53.9266847612	-36.6562341672	-57.0139895572	0	1	78.3382	25.1458	26.3104	73.5725	165.1797	90.9	incorrect
539	-76.6337242599	-51.2495421697	-48.5596877314	-66.5906077064	-42.3165107597	0	1	20.8126	9.6528	10.1864	7.4709	113.412	88.3	incorrect
1745	-76.6281251141	-47.9014957525	-55.7663694175	-56.0672624825	-80.6405107368	0	1	40.1071	14.532	15.4718	34.9904	92.9555	88.3	incorrect
1334	-76.5938992088	-39.9609170401	-26.0771738974	-102.900879277	-65.4223356424	0	1	48.214	17.7593	19.3465	44.8515	113.2094	90.9	clashes,incorrect
1299	-76.5210588073	-55.0977054244	-74.2151786938	-94.0325315762	-72.2633056254	0	1	65.9662	24.2567	25.2659	60.3007	157.9359	90.9	incorrect
1211	-76.4308255076	-50.5625585255	-53.9577773465	-78.027314754	-67.9783947415	0	1	28.6981	14.1461	15.424	10.2496	170.9151	88.3	incorrect
1517	-76.2739713625	-53.3865844278	-77.9537706827	-76.9642698955	-77.3865275823	0	1	63.7229	17.4648	18.5422	59.8761	106.0877	90.9	incorrect
1670	-76.2601665054	-103.317985009	-9.4405701664	-68.493809638	-87.3604939516	0	1	57.488	22.1509	23.4046	55.2149	72.4457	90.9	incorrect
707	-76.2508384264	-34.615113577	-13.8976450822	-72.1542039609	-50.8538967029	0.551	0.55	6.8759	1.7107	2.1659	6.3262	11.0864	90.9	medium
666	-76.2050923069	-23.0555118991	-42.2898275828	-25.5618808854	-46.4234145604	0	1	67.7138	22.6877	23.9425	65.0135	92.4229	90.9	incorrect
800	-76.1107833512	-73.3415902783	-99.3013564405	-92.6411828087	-101.96416229	0	1	66.6008	22.4584	22.7896	63.3685	153.7466	90.9	incorrect
408	-76.0565247085	-60.5767367904	-73.7529852137	-60.9125442137	-37.8792746938	0	1	44.5696	13.1334	14.1083	36.3483	153.5064	90.8	incorrect
1046	-75.9337750462	-85.994860384	-101.115186551	-81.7323746223	-77.1699848056	0	1	44.945	11.0882	11.6168	42.6913	76.825	90.9	incorrect
1307	-75.8774938276	-100.578571395	-99.0090948933	-55.7677117533	-92.7706036242	0	1	66.2556	22.2677	22.5462	63.0067	154.9343	90.9	incorrect
1475	-75.787013613	-65.947597102	-113.282978682	-67.2104017069	-79.9464402619	0	1	33.1839	14.9729	16.5096	21.3133	158.7251	90.9	incorrect
1574	-75.7760833228	-32.2536366343	-65.7942951714	-18.2878326082	-91.6464708164	0	1	54.081	18.6491	20.5408	52.0975	80.4577	90.9	incorrect
1103	-75.6788538012	-43.3253630307	-42.6978311993	-63.9426166313	-23.4805471063	0.0408	0.9733	33.9546	7.7575	8.0707	31.9701	56.9008	90.9	incorrect
440	-75.66455793	-13.8082565316	-58.5568189438	-34.5428634579	-70.6339306458	0.4898	0.6364	5.2622	2.0795	2.5316	2.1379	21.9617	90.9	acceptable
693	-75.627694199	-50.752744611	-67.514771651	-45.877809706	0	0	1	74.3017	26.5549	26.8785	71.8974	124.4219	90.9	incorrect
209	-75.5973076022	-52.2821755359	-61.2490874909	-46.3805688208	-64.6587241909	0	1	65.8542	24.0444	24.4033	62.7429	139.8996	90.9	incorrect
178	-75.5637527884	-114.029130404	-41.6625948094	-52.6146944296	-56.7659230173	0	1	58.8741	23.5084	24.0496	52.7834	174.5335	90.9	incorrect
1112	-75.5280884604	-111.994798169	-102.081582664	-89.936205689	-99.1724781226	0	1	63.959	20.7748	22.6933	60.1001	159.1742	90.9	clashes,incorrect
888	-75.4445907959	-56.4557009818	-97.0245687268	-61.0728081368	-65.9288124818	0	1	64.9963	23.3544	24.8567	61.0192	170.7165	90.9	incorrect
432	-74.9376203431	-71.3919423903	-25.6876390435	-64.5344871938	-68.0355849268	0	1	71.1992	21.298	21.6577	66.8847	175.8395	90.9	incorrect
1349	-74.8698944084	-38.7783407752	-89.3678062542	-78.8251867829	-26.1672118632	0	1	64.9866	16.6399	18.0389	59.1153	172.1113	90.9	incorrect
1805	-74.8187931714	-57.3213583925	-54.9448250725	-32.5383790375	-28.3526694723	0	1	30.696	12.1443	14.0212	24.7581	104.9189	88.2	incorrect
150	-74.799066447	-50.3493551486	-43.635300195	-30.9277233986	-95.6264793986	0	1	75.6949	25.5995	26.579	71.6524	160.1864	90.9	incorrect
720	-74.7684630067	-86.1837194332	-91.3740353898	-69.8454532011	-104.864651271	0	1	66.7055	21.7723	22.8991	63.6211	102.2968	90.9	incorrect
1666	-74.7202934669	-98.9101797738	-46.4320372171	-52.2560548821	-53.2094949798	0	1	29.1175	12.2186	13.1602	14.7902	135.4885	88.3	incorrect
460	-74.6179692706	-13.520041378	-76.4351236539	-38.3470675482	-78.3586932579	0	1	73.8315	26.7814	28.155	68.8467	154.5363	90.9	clashes,incorrect
451	-74.4964933591	-38.2759221182	-56.991189208	-11.6234118547	-3.5892516727	0	1	72.4444	24.0345	25.6086	70.8257	81.0582	90.9	incorrect
2010	-74.3518844899	-69.6988531675	-79.1879600406	-58.1526787807	0	0	1	52.3491	14.0418	16.2052	48.2159	135.1196	90.8	incorrect
1461	-74.282496517	-47.1075444038	-56.9858614975	-125.845508898	-53.99330231	0	1	61.4238	15.9431	18.1377	57.966	147.4729	90.9	incorrect
1004	-74.1877600085	-47.9935449747	-77.5328496022	-66.8122082165	-77.5073788749	0	1	35.3488	15.8493	17.4157	26.661	130.5308	88.3	incorrect
151	-74.0968826125	-22.237400554	-63.8047199655	-65.2294326253	-39.2975345255	0	1	21.3479	9.953	11.1898	12.6436	108.9568	94.5	incorrect
261	-74.0570183124	-87.0725169877	-108.441381535	-91.1799593346	-6.6104098449	0	1	31.7025	14.7711	16.3115	21.5651	140.7176	88.3	incorrect
656	-74.0043602686	-32.4569733014	-66.1045726177	-87.2422892197	-55.6343393697	0	1	46.5687	14.6386	15.0396	40.6476	126.3179	90.9	clashes,incorrect
1068	-73.9834651999	-57.1914185351	-69.9215468562	-79.3845164878	-60.5084877877	0	1	54.1502	15.269	15.6094	48.4769	139.6191	88.3	incorrect
53	-73.8902615637	-47.8005942399	-51.9874375185	-57.4768297856	-69.1918295329	0	1	65.8128	20.5235	22.1485	60.9825	130.282	90.9	incorrect
407	-73.6511618629	-59.1849127054	-72.5752663291	-96.3922930746	-122.985080375	0	1	64.913	21.7197	23.4858	60.6364	165.1083	90.9	incorrect
1306	-73.6473448804	-75.7306313523	-51.8313417123	-48.9679544729	-76.7302984023	0	1	77.088	23.8529	25.4259	74.9914	97.5134	90.9	incorrect
1024	-73.5975950667	-35.8012605236	-20.6008843736	-32.1208232679	-30.8170838666	0	1	42.7083	12.5457	13.3429	33.9942	151.3387	90.9	incorrect
654	-73.5931672655	-59.1940314587	-53.9221236137	-47.6752267537	-56.1068144587	0	1	43.4865	8.9054	9.6325	39.1537	89.2499	94.5	incorrect
2095	-73.519537606	-86.5427311034	-99.6055448209	-83.3429489209	-46.0578566517	0	1	27.3863	13.4153	14.7418	6.4811	179.5454	90.9	incorrect
226	-73.4483080912	-98.0321016363	-92.8793563605	-81.2454573735	-46.7633165105	0	1	32.9352	15.1129	16.6669	23.5113	137.1305	88.3	incorrect
111	-73.3998662151	nopmf	-49.1854887819	-56.6020284538	-66.4811869738	0.4082	0.7333	6.223	2.4805	2.9077	1.9883	26.6303	90.9	acceptable
935	-73.2268208789	-47.4918715806	-73.446511606	-75.884721431	-30.6847801181	0	1	60.6618	19.217	20.4033	59.3146	62.1059	90.9	incorrect
168	-73.0264863361	-51.5388176443	-99.493424221	-63.1012883588	-73.7371467588	0	1	52.0742	17.4468	17.9587	44.4988	168.9226	90.9	incorrect
1579	-72.9561541934	-34.0369323008	-44.6947507618	-76.4780728218	-60.1912072641	0	1	72.2979	24.982	25.8325	67.7265	163.4218	90.9	incorrect
1819	-72.7874523137	-76.0986553145	-76.2440636857	-60.5154712025	-57.7257915025	0	1	53.259	14.7701	15.2399	48.4137	109.9098	90.9	incorrect
422	-72.6603607181	-27.8006456545	-57.3933052156	-28.9275054422	-61.0482524092	0.1837	0.8941	14.3749	3.7777	3.9763	12.3077	41.0282	90.9	clashes,acceptable
2048	-72.5953661238	-64.0655734534	-88.4417222419	-26.7451264034	-76.8051101734	0	1	42.4165	13.1133	13.688	34.7268	146.9965	90.9	incorrect
1125	-72.4579182149	-67.2492241731	-38.8857457892	-41.6851923842	0	0	1	32.8476	15.1354	16.6368	21.7716	148.0218	88.3	incorrect
492	-72.4030596789	-46.1778504418	-75.3580908775	-52.929421209	-59.007845309	0	1	58.0069	19.3271	21.1443	54.6148	117.1515	90.9	clashes,incorrect
2065	-72.3786494258	-40.1965619577	-21.8761987287	-32.1323101825	-51.7362645974	0	1	60.5052	22.4542	23.2844	54.6943	144.1106	90.9	clashes,incorrect
738	-72.3038887786	-16.9535079454	-34.6289705697	-29.6296668744	-44.6762127526	0	1	39.473	18.5365	19.2001	30.6265	136.7612	90.8	incorrect
381	-71.964717406	-27.0946800642	-52.3004940287	-61.3879639642	-50.9566786392	0	1	81.614	27.2453	28.3667	79.413	88.0635	90.9	incorrect
2107	-71.8596414131	-95.3059853702	-87.2240608702	-68.0826522452	-78.8666233702	0	1	67.5688	21.2457	23.0513	63.5814	124.484	90.9	incorrect
1734	-71.8574847584	-21.4653549281	-60.6469970323	-62.8606576523	-53.8436943573	0	1	40.9128	12.6194	13.1597	39.0872	52.5191	90.9	incorrect
1091	-71.8256188162	-47.3832483795	-25.0497475515	-80.0567620315	-28.774048619	0	1	58.8567	18.635	20.3558	54.9011	133.2652	90.9	incorrect
637	-71.8113402174	-62.0651974186	nopmf	-20.7912948965	-51.498127806	0.3673	0.6897	7.8986	2.932	3.3098	4.0182	30.5033	90.9	acceptable
1750	-71.7656311008	-19.052959495	-40.8851098175	-11.2390990751	-43.1474017209	0	1	28.7132	13.7492	15.1345	10.9626	174.0276	90.8	incorrect
1215	-71.7253499322	-72.4175230931	-33.8613208134	-67.0769359534	-72.5252061484	0.0204	0.9818	53.7136	13.6008	15.1766	46.4788	171.2099	90.9	incorrect
1640	-71.6923388181	-51.0942782632	-65.8321560368	-38.0637604819	-32.6141380999	0	1	57.5437	15.8397	16.9698	55.0111	105.8229	90.8	clashes,incorrect
238	-71.6831608081	-36.0182708684	-48.3795062936	-3.6644291264	-67.0716196586	0.0816	0.9231	19.0043	7.5773	8.2151	7.3209	84.8048	90.9	incorrect
1481	-71.677502878	-57.436187203	-50.2645504499	-80.4685456409	-59.436244233	0.1282	0.898	14.2662	5.0188	5.6084	7.9951	55.012	87.8	incorrect
296	-71.6134516698	-44.7973322348	-67.3973368747	-57.1937098784	-0.3492510021	0	1	30.2383	14.602	16.0333	17.9328	152.0114	88.3	incorrect
567	-71.5076433656	-67.8469584255	-45.366181363	-20.5135664106	-60.9050938388	0	1	49.1479	18.2416	18.3851	43.4868	175.5768	90.9	incorrect
1871	-71.5008816914	-89.0526204313	-40.1181144901	-69.2747880158	-39.8397882658	0	1	62.7473	22.0666	23.4464	61.5059	56.9043	90.9	incorrect
1816	-71.4338356042	-76.67714522	-17.2392256949	-44.5840068126	-81.1197541274	0	1	81.4063	26.4717	27.4741	78.7359	100.6886	90.9	incorrect
1476	-71.3249910481	-40.9343341371	-57.5372289413	-50.8453685136	-37.2381252977	0.4694	0.5893	6.4885	2.2641	2.6045	4.014	24.0328	90.9	acceptable
340	-71.2946146958	-39.0782604252	-44.0474742389	-56.9089926062	-62.0110304576	0	1	49.5237	18.6255	18.7455	41.8851	173.8818	90.9	incorrect
1032	-71.2894515905	-56.1520430174	-65.7543148056	-54.6868395956	-54.4144872706	0	1	29.158	12.589	14.1593	14.725	177.5838	90.9	incorrect
367	-71.2874562536	-24.1215569789	-25.8630299057	-30.4898261657	-47.4878765807	0	1	67.3363	17.4183	17.8107	63.307	124.4812	90.9	incorrect
409	-71.1494567858	-23.2687288758	-52.3091548303	-19.5827408033	-46.3942861151	0	1	72.73	17.8576	19.1783	67.7126	166.563	90.9	clashes,incorrect
661	-71.1473564643	-8.6591405184	-84.5979129639	-64.3668509352	-58.9467806052	0	1	26.8095	10.9868	11.1682	17.9865	132.9577	90.9	clashes,incorrect
67	-71.1179243277	-49.1367467206	-56.5567136045	-10.1782447368	-60.9234902011	0	1	47.2231	14.4245	15.2094	40.8509	179.3769	90.9	incorrect
1100	-71.0938652549	-50.3492348122	-131.975529834	-55.7837270347	-101.749305724	0	1	44.2101	18.7352	19.0538	37.2556	171.4678	90.9	clashes,incorrect
934	-70.975536687	-48.1958127352	-106.158589392	-119.665862002	-103.865250702	0	1	48.4128	18.4963	19.2302	43.7681	125.7578	90.9	incorrect
374	-70.9167027885	-129.1930702	-17.1231229732	-56.1706203304	-59.2037748609	0	1	52.112	19.1786	19.2272	47.4704	153.4242	90.9	incorrect
1284	-70.901000107	-80.714439999	-90.6215041109	-115.718418414	-144.061204979	0	1	73.5374	18.3847	19.2979	68.2797	178.9485	90.9	clashes,incorrect
1730	-70.8080236694	-30.5300862054	-62.6283289155	-61.8077135554	-5.1937951549	0	1	31.9311	14.5711	15.1269	17.3222	171.547	88.3	incorrect
1189	-70.7875825359	-49.3465703443	-62.0028825411	-36.8056205361	-50.6508554411	0	1	42.3066	13.2105	13.9328	40.0182	66.1914	90.9	incorrect
1988	-70.6716874493	-75.3339402203	-67.8846709543	-58.1065593453	-37.8154127206	0	1	16.6877	8.6678	9.2013	10.7456	56.0439	90.9	incorrect
1751	-70.645257598	-65.755050075	-61.7940437798	-79.1526596684	-41.5748633696	0	1	29.1175	12.2186	13.1602	14.7902	135.4885	88.3	incorrect
128	-70.5852419175	-64.3229364817	-108.821463844	-98.7742550387	-78.1578407958	0	1	49.4314	15.2457	16.1177	43.7676	163.4734	90.9	incorrect
1597	-70.5609619233	-51.8525354356	-86.6518816006	-74.4856334439	-47.1073629539	0	1	42.1472	19.0971	20.1869	34.0037	131.8604	90.9	incorrect
1154	-70.3607879172	-57.1475926399	-64.2272678321	-65.6594841186	-38.7422745486	0	1	38.2994	17.0182	18.0868	27.7679	159.9182	90.9	clashes,incorrect
2016	-70.2932988456	-75.3726656389	-74.9750838828	-46.0898573578	-84.9887338903	0	1	25.8255	10.7304	12.4166	15.4669	160.3227	94.5	incorrect
981	-69.9643747006	-69.1979651205	-70.2563627237	-53.2419285321	-112.064790606	0	1	26.6172	11.7911	13.4469	10.755	156.5528	90.9	incorrect
1135	-69.9025945588	-23.5895387143	-66.1086060713	-57.7612479663	0	0	1	84.7481	30.3474	31.5435	80.7338	153.5015	94.5	incorrect
1866	-69.8357638325	-75.0216510378	-5.6544223243	-38.7013570174	-82.6706115174	0	1	44.5868	17.5995	18.2476	39.7005	128.5327	90.9	incorrect
974	-69.6802577907	-88.1116435046	-33.3342315225	-84.6236399039	-98.0533413464	0	1	59.7493	14.5949	16.0893	55.5418	143.4394	90.9	incorrect
966	-69.6791940801	-43.7028628923	-59.5389047402	-53.8292478796	-72.1741147691	0.0408	0.9672	34.36	12.043	14.0292	22.8151	175.7865	88.3	incorrect
1396	-69.5906857655	-52.2206350011	-64.7849809116	-77.2850696636	-37.8296681336	0	1	49.4743	18.6017	18.7214	41.8344	174.0762	90.9	incorrect
341	-69.471270156	-22.8712743561	-39.9423584341	-11.1788380636	-38.8429185882	0.025	0.9787	28.3565	12.0654	13.2762	7.2632	174.7929	94.5	incorrect
1677	-69.4503652085	-108.38453556	-61.1662422333	-91.7739762333	-98.3187255033	0	1	65.4795	19.7081	21.1093	63.2435	78.5003	88.3	incorrect
64	-69.3960839266	-2.5932729109	-1.5406400109	-59.0450179834	-53.0093677396	0	1	59.3665	19.9707	20.7555	56.2519	113.483	90.9	incorrect
1853	-69.3585392808	-30.6616167802	-43.6806019816	-40.4090735713	-56.3350734488	0.5306	0.5738	4.5322	1.4452	1.995	4.2253	5.9535	90.9	medium
2036	-69.1409456562	-44.8277252323	-52.0468685597	-59.142883987	-61.9307231197	0	1	56.7525	14.9479	16.1665	52.3852	111.5331	90.9	incorrect
293	-69.1082174525	-49.5787664465	-78.1392631119	-25.9562393084	-67.3481566284	0	1	42.4479	19.2098	20.2029	32.21	176.9077	90.9	incorrect
2060	-69.1056558335	-57.4574719755	-38.3619212085	-75.6960983228	-67.8400357802	0	1	67.5185	26.7522	28.1657	66.0658	61.6246	90.9	incorrect
1320	-69.0293834458	-67.3071776185	-55.5365673052	-38.1783154276	-69.0059648702	0	1	64.4894	22.3877	23.7154	62.899	65.7623	90.9	incorrect
1575	-69.0182477211	-55.9595509818	-63.3455318927	-8.9998958833	-46.9779220145	0.449	0.6271	7.0246	2.5265	2.8926	4.2412	27.1286	90.9	acceptable
84	-68.9457546615	-45.9812769574	-41.9616009949	-53.2416476674	-68.7359273174	0	1	44.0814	18.0303	18.7126	41.4827	69.53	88.3	incorrect
316	-68.9113301756	-62.6606879862	-55.2796199185	-52.6787989423	-46.9733550935	0.6735	0.4407	3.1723	1.191	1.7866	1.8639	11.904	90.9	medium
1358	-68.8673470903	-8.545262584	-29.2448611246	-39.8047906035	-47.9407423746	0	1	26.628	12.9766	14.5631	5.68	168.5733	90.9	incorrect
1690	-68.8586005988	-3.5692209986	-65.2389499665	-80.634519609	-27.143968404	0	1	40.2634	16.846	17.4641	30.3324	173.6136	90.9	incorrect
818	-68.8171282358	-109.687022578	-21.5568213901	-77.0309553045	-96.8457811345	0	1	67.7337	17.2763	18.4075	61.9909	174.4673	90.9	incorrect
148	-68.5892876772	-64.3209327843	-82.7145162894	-0.1475556162	-22.7296584371	0.4082	0.697	6.417	2.5219	2.9473	2.5555	26.7769	90.9	acceptable
949	-68.5844654664	-71.2229924149	-75.2341374039	-60.4425026537	-53.8383278737	0	1	31.8097	14.5396	16.28	22.6034	148.0356	88.3	incorrect
2013	-68.5432535858	-40.3906047071	-50.1714010019	-51.4666519524	-38.5202610024	0	1	46.0141	19.3872	19.7099	38.7203	172.7136	90.9	incorrect
271	-68.4017476101	-113.442581719	-82.4042407651	-90.6028074151	-90.9530737968	0	1	56.6173	19.5448	20.9647	56.2172	34.9324	90.9	incorrect
107	-68.3764598385	-39.1733433797	-53.7431305295	-33.8247199888	-30.6947076888	0	1	81.658	29.2892	29.8296	80.3162	88.4979	88.3	incorrect
1867	-68.3316236579	-49.6491227609	-75.3736753091	-85.6707479966	-86.9966933816	0	1	51.3527	13.8164	13.81	46.9646	124.8148	90.9	incorrect
1169	-68.2998866051	-97.6785559616	-62.0013995366	-76.5648410116	-59.6022991716	0	1	52.8185	20.6153	21.1938	47.654	132.1531	90.9	incorrect
327	-68.2185184353	-16.1814419744	-30.9854367851	-42.0749004958	-32.0135687053	0	1	25.1005	11.4049	12.222	19.2588	99.0712	94.5	incorrect
1430	-68.204082329	-69.6027000509	-47.6572691809	-62.8127957509	-61.8288592509	0	1	79.276	26.3752	28.1716	78.1497	73.1541	90.9	incorrect
4	-68.1731702705	-76.6351511768	-75.012527922	-72.5959237045	-47.093706662	0	1	31.3247	10.7501	11.9181	16.4983	171.2797	88.3	incorrect
1569	-68.1419310512	-44.5605782401	-59.5004634234	-32.2939981396	-55.8307798084	0	1	63.9909	19.1009	20.6597	60.3114	149.4526	90.9	clashes,incorrect
718	-68.0482920689	-48.4792895581	-48.0214815755	-62.0794388412	-50.1641464416	0	1	78.806	24.1142	24.643	74.2278	160.7176	90.9	incorrect
1587	-67.9536270139	-29.810706962	-63.8146356738	-63.3713789603	-41.4396162972	0	1	61.9065	20.0437	21.7722	58.5394	120.4416	90.9	incorrect
2070	-67.9340824924	-44.8579889308	-111.098067877	-55.0299026492	-61.0865154442	0.102	0.9296	33.4718	8.8206	9.2347	28.4989	87.0004	90.9	incorrect
1707	-67.8801742306	-49.160912207	-49.7389903962	-43.4366276814	-34.4106493715	0	1	72.4645	18.4364	19.5263	68.7555	134.6314	90.8	incorrect
1106	-67.8673961821	-64.2925052068	-58.5069287141	-94.1283163554	-73.129190253	0	1	63.2787	21.4474	23.0598	58.2887	171.6292	90.9	incorrect
1399	-67.8338886648	-16.1903776589	-81.44372356	-65.6012693084	-78.1278732597	0	1	32.6001	12.9633	13.6539	29.1687	68.2671	90.9	clashes,incorrect
87	-67.8316073316	-37.7978900738	-51.0549248614	-19.2948348373	-62.3191006193	0.6122	0.5588	3.9499	1.3721	1.8511	2.5254	13.2852	90.9	medium
1942	-67.8111040718	-59.9859697008	-40.0644980202	-43.640082272	-61.1401897202	0.0408	0.9701	62.0824	16.6959	18.758	57.9627	121.9521	90.9	incorrect
796	-67.7823191554	-70.0841800796	-84.7614309148	-124.211566525	-70.9205942764	0	1	33.1248	12.9302	14.3421	19.8155	165.5087	90.9	incorrect
624	-67.6652905375	-25.9518983619	-52.8662295506	-54.8450901485	-59.8601488735	0	1	70.0676	23.0232	23.4157	66.0423	168.4737	90.9	incorrect
1007	-67.5958147138	-80.1814695384	-45.8623481667	-39.6083048967	-41.8383442003	0	1	29.6326	11.5624	12.5848	14.7779	143.0961	88.3	incorrect
1061	-67.5939985594	-52.8258714303	-15.4980211866	-72.5470301221	-51.6446449492	0	1	28.5771	14.1842	14.6257	12.0526	161.9972	88.3	incorrect
1645	-67.5534665265	-60.1653216105	-69.1516547552	-79.3756809962	-90.1836522043	0	1	34.2858	13.3971	14.8719	21.9407	164.8265	90.9	incorrect
1921	-67.5531669975	-77.2718948396	-94.9726865497	-137.3633621	-68.8486143047	0	1	62.3116	21.6202	22.9587	60.0196	82.6809	90.9	incorrect
1433	-67.5475691651	-47.5207234965	-12.4551798761	-49.3958024891	-43.3914832141	0	1	74.3339	19.6212	20.3684	69.5324	165.9246	90.9	clashes,incorrect
2003	-67.5365961547	-118.586991756	-120.352137493	-92.4394817955	-97.9198865455	0	1	51.0091	17.7332	19.3308	45.981	137.0265	90.9	clashes,incorrect
784	-67.391969413	-8.798489666	-72.6585414589	-94.7953234689	-88.5412147889	0	1	81.9725	26.77	27.6825	79.3117	100.9716	90.9	incorrect
618	-67.3176024704	-70.950718778	-64.6016364071	-49.5782973593	-55.7592395871	0	1	80.2818	27.9751	28.8633	75.5669	172.9911	90.9	incorrect
426	-67.3073664594	-44.870571545	-16.17973494	-62.39387461	-108.03115289	0	1	65.9014	20.9982	22.5269	61.5325	120.2524	90.9	incorrect
2184	-67.279283634	-54.5059417365	-42.5526896303	-34.3555563115	-54.9750112865	0	1	48.0111	20.4173	21.3827	45.9656	63.2644	90.9	incorrect
2124	-67.2506112169	-59.4220023772	-59.3429884272	-44.4834716272	-68.8278708872	0.05	0.9412	30.0738	11.1687	12.7291	15.6177	164.302	94.5	incorrect
1920	-67.1291909953	-33.7448959375	-50.9611652453	-33.1852451953	-64.9101650453	0	1	28.8089	14.372	15.747	12.0336	169.8128	88.3	incorrect
1814	-67.0554666641	-3.6247250058	-19.147387493	-0.4133133673	-59.51733775	0	1	63.0231	22.2454	23.5493	61.7698	57.6462	90.9	incorrect
2042	-66.8807956648	-66.179989407	-47.2737064295	-50.0381609737	-48.1947200445	0	1	39.8869	17.1906	18.65	32.6918	114.5783	90.9	incorrect
1549	-66.8602455918	-54.1529779684	-51.9573176676	-67.0110312176	-64.9509892176	0	1	43.1267	10.4421	11.9543	36.2693	115.8161	90.9	incorrect
159	-66.8061740142	-78.4657550959	-45.8056649541	-105.70711652	-77.5863407398	0	1	39.5104	17.4244	17.9265	31.0384	169.086	90.9	incorrect
986	-66.7481505469	-108.707101952	-115.766990638	-90.2415178681	-92.8191409756	0	1	44.8576	17.77	18.6294	37.3593	132.7421	90.9	incorrect
2030	-66.641886698	-50.1855284734	-107.314555296	-54.5156381682	-63.7499513961	0	1	71.1081	18.4957	19.3121	67.1994	143.5493	90.9	incorrect
604	-66.5780138713	-80.6285490755	-57.4284623855	-49.1433963055	-73.1983267935	0.0698	0.9388	25.9407	10.164	11.3047	12.1554	132.5951	88.2	incorrect
1407	-66.5405398963	-51.6100587775	-29.5688908806	-27.6337730606	-16.4454457806	0	1	63.4919	18.5008	20.1025	59.9768	132.4408	90.9	clashes,incorrect
2047	-66.4838879655	-50.9529182368	-56.4095747191	-58.6946411691	-53.7353540637	0	1	59.6753	21.9771	22.3039	54.8123	153.2315	88.3	incorrect
229	-66.4190860275	-45.297593722	-73.4761596074	-66.5524581536	-24.2184976786	0	1	48.0918	19.9664	20.535	39.5398	169.1909	90.9	incorrect
1048	-66.3916084258	-79.1077465123	-60.4612406572	-85.3276422623	-79.496317964	0.3673	0.6786	8.4755	2.9978	3.3921	5.182	31.6695	90.9	acceptable
305	-66.3224632247	-53.7367247358	-50.6875714953	-67.9604914386	-65.6575527503	0	1	27.6779	11.8708	13.3014	8.7909	166.6924	90.9	incorrect
1363	-66.3001557685	-74.6261635471	-97.7504970403	-64.1477577203	-73.9398292153	0	1	44.5166	17.0995	18.559	35.1688	176.6887	90.9	incorrect
31	-66.2422266359	-47.3823689027	-52.4396771999	-65.5941631527	-77.7525234777	0.6531	0.5	3.209	1.1901	1.7814	2.2115	10.2586	90.9	medium
1755	-66.2025484112	-51.0345483618	-62.2167367578	-55.1688497368	-56.0546880678	0	1	56.287	21.2169	22.9243	51.6746	120.0587	90.9	incorrect
2118	-66.1237797935	-71.1339330623	-40.0354735559	-88.1103014123	-49.3211120223	0	1	31.182	12.0353	13.301	16.4972	154.6718	90.9	incorrect
1266	-66.120038039	-54.5015665259	-72.0122902343	-67.9423909193	-54.867327423	0.0204	0.975	34.8038	15.7308	16.5879	22.9483	154.28	90.9	incorrect
2186	-66.0334893617	-16.964780164	-55.1880958875	-22.4115863873	-38.4817604195	0.3469	0.5405	7.6255	2.2791	2.8061	5.3235	23.7864	90.9	acceptable
2174	-66.0159357266	-43.0969392442	-80.601523078	-79.389092458	-48.3907288567	0	1	26.1446	12.8533	13.9547	16.2554	148.147	94.5	incorrect
354	-65.9184417913	-68.671522752	-45.9298542275	-57.2557412837	-66.1611240952	0	1	66.6264	26.313	27.8016	65.1246	64.3114	90.9	incorrect
1414	-65.7798418478	-62.7239709925	-27.5449019741	-65.7158819253	-43.5430606253	0	1	63.476	22.0695	23.2164	62.0442	61.6188	90.9	incorrect
1251	-65.7451756425	-122.118550003	-73.9564076984	-54.8944980434	-89.5353516984	0	1	58.6891	19.7057	21.2923	52.5	155.2565	90.9	clashes,incorrect
1270	-65.7373881983	-23.400742041	-50.5406840489	-47.0418126366	-87.0598282951	0	1	70.127	27.4653	28.5209	67.8234	83.0698	90.9	incorrect
658	-65.7344822934	-49.0402189865	-43.9681521505	-39.1775580093	-41.4289566921	0	1	64.7351	17.722	19.0752	60.8888	131.1752	94.5	incorrect
1252	-65.6787665009	-52.616691149	-84.0202221773	-65.0859937553	-113.170637227	0	1	34.622	15.9599	16.9885	25.5259	125.3602	90.9	incorrect
1516	-65.6772557601	-81.5095932202	-80.7049825673	-57.4115805291	-75.3910123773	0	1	36.6926	9.8269	10.3675	35.3638	54.7254	90.9	incorrect
1028	-65.6669870694	nopmf	-51.8079568358	-59.3663207708	-69.9098552805	0.1282	0.9	14.5698	4.9942	5.5709	8.0837	56.429	87.8	incorrect
147	-65.6421811774	-61.8780120713	-76.4926708063	-40.4554852713	-51.2351401045	0	1	66.6266	26.5299	27.8687	64.8264	68.8025	90.9	incorrect
212	-65.4485906317	-28.7653031651	-47.6744012065	-36.1590362072	-67.3696442572	0	1	76.6848	19.1735	20.2117	72.8079	126.9528	90.9	clashes,incorrect
1849	-65.3996192951	-47.7750076219	-76.1832681469	-13.2240504201	-73.2712389619	0	1	45.5056	17.9479	19.8217	42.4805	102.2304	90.9	incorrect
651	-65.3564776997	-25.1288120303	-62.0972556759	-55.4953222009	-49.3931946881	0	1	26.7148	13.8916	14.2704	13.3625	140.7419	94.5	incorrect
963	-65.2553254836	-55.723983032	-41.056177532	-37.1654889658	-46.3744747497	0.551	0.5781	6.2738	1.7701	2.3477	5.4235	12.6844	90.9	medium
1427	-65.187521178	-46.4170632682	-3.1511395339	-61.3440187362	-59.8629063223	0	1	26.5196	12.6263	14.0883	6.5267	173.8947	90.7	incorrect
1438	-65.1523087299	-60.3166858306	-74.2606394194	-78.5374567631	-69.6580208631	0	1	67.8834	27.7504	28.6736	66.1469	75.832	90.9	incorrect
516	-65.0972063626	-62.7585684924	-68.5999210823	-9.4740796852	-75.3409691768	0.1282	0.898	13.7572	4.6125	5.2157	8.7218	48.3983	87.8	incorrect
852	-65.0495825981	-61.3177195281	-19.9174123531	-37.5281848281	-45.5840415688	0	1	28.2783	14.3123	15.5903	9.6946	173.1807	88.3	incorrect
129	-65.0423031272	-66.6234813387	-62.0610308497	-26.9322316242	-39.2201551084	0	1	61.4835	17.7894	19.4139	56.1406	137.6429	90.9	clashes,incorrect
1194	-64.9904181794	-45.6531798593	-38.4340794603	-29.8252970468	-41.6327293505	0	1	22.4486	12.5559	13.3888	10.3435	96.5973	90.9	incorrect
1313	-64.9555726669	-36.3779413446	-54.6908286682	-12.0294181746	-62.3817856041	0	1	83.4984	27.9256	28.8444	80.4852	121.6015	90.9	incorrect
1591	-64.9527227037	-23.7495679473	-62.3160487148	-22.2825939777	-24.0861888403	0	1	68.0767	21.6563	23.0821	64.6916	106.8955	90.9	incorrect
1228	-64.9080268702	-107.352313408	-64.7121486273	-59.4486932287	-86.4983397958	0	1	32.1291	13.0145	14.5215	18.5817	168.0335	90.9	incorrect
2175	-64.8760851995	-65.6537712656	-66.7498497897	-49.1761473497	-65.3775520197	0	1	56.7525	14.9479	16.1665	52.3852	111.5331	90.9	incorrect
1834	-64.7514005128	-29.9848192539	-17.0451050938	-46.4812960758	-41.9898347589	0	1	42.575	15.8388	16.4386	36.4256	112.2004	90.9	incorrect
154	-64.7086357391	-106.368306544	-49.0982020191	-73.5723605011	-78.2076290253	0	1	39.2273	12.7391	13.822	30.6094	133.7535	90.8	incorrect
828	-64.6504111475	-52.6550681124	-39.8913462825	-11.2262434075	-27.5735367575	0	1	68.5621	20.3042	21.1905	63.1975	173.559	90.8	clashes,incorrect
1603	-64.5430085643	-40.875420167	-67.2847428008	-65.7872232565	-71.2002100915	0	1	40.9032	13.9296	15.0824	32.6378	134.5501	90.9	clashes,incorrect
650	-64.5419738877	-44.6538401261	-54.772715396	-58.9410865335	-74.1059633528	0	1	67.5185	26.7522	28.1657	66.0658	61.6246	90.9	incorrect
1572	-64.4668586339	-46.5496254818	-45.8439000952	-45.0957142452	-67.0379169168	0.0816	0.9298	48.637	12.5159	13.8417	41.0333	143.8582	90.9	incorrect
311	-64.3579169361	-51.3767691102	-43.9420321277	-51.544951837	-47.035585562	0	1	81.55	28.3552	29.0809	78.3095	160.8231	90.9	incorrect
2108	-64.3437294687	-48.1737964352	-52.807986948	-59.2307493048	-70.2178952048	0	1	41.8045	11.8448	12.6961	33.3084	142.6593	90.8	incorrect
99	-64.295185614	-12.1302167236	-51.5205693877	-48.3330455577	-56.8587184207	0	1	39.472	13.5938	14.1029	29.8897	153.1519	90.9	incorrect
1490	-64.2550296135	-52.4908564772	-40.2665686044	-43.6828084145	-34.9337915189	0	1	27.0508	13.3467	13.608	12.9216	143.5774	90.9	incorrect
960	-64.176611788	-30.5850696242	-60.3069844883	-77.8380650833	-60.3629512383	0	1	28.0206	11.3489	12.6583	8.4947	177.2973	90.8	clashes,incorrect
193	-64.1347660165	-58.3862891841	-29.181991378	-52.2442966749	-15.7636110913	0	1	43.0737	8.8009	9.527	38.6947	89.25	94.5	incorrect
785	-64.1164091772	-92.6654945873	-75.356975676	-58.9716501438	-41.5513656653	0	1	30.7802	9.1294	9.3208	24.695	112.6199	90.8	incorrect
533	-64.0987216235	-51.4457752857	-45.4956256843	-52.4745387093	-69.6424470523	0	1	63.99	17.2762	19.1038	59.022	144.5777	90.9	clashes,incorrect
1793	-63.9692150498	-81.7052062695	-56.2056812952	-62.6130550225	-65.4790290452	0	1	66.6264	26.313	27.8016	65.1246	64.3114	90.9	incorrect
1199	-63.9549451803	-67.3528264955	-46.6222360911	-56.7358565611	-8.1228319349	0	1	37.057	18.4183	19.3539	25.2375	163.7262	90.9	incorrect
200	-63.8816158972	-51.5402888813	-10.6939821313	-50.6584916313	-40.1273508479	0.449	0.3889	4.6813	1.3109	1.9167	3.2002	14.0661	90.9	medium
9	-63.8680697533	-52.260420141	-35.3267566345	-53.4668351372	-9.813583911	0	1	32.7231	12.8742	14.0408	24.0615	135.3943	90.9	incorrect
854	-63.8669176427	-63.9251565586	-25.2570803316	-46.0412511586	-29.9904918366	0	1	55.6262	15.1346	16.3676	51.626	108.0087	90.9	incorrect
1458	-63.8095449766	-23.7610660694	-7.6866381145	-38.9555789191	-3.7363438208	0	1	69.1062	22.2838	23.6513	67.6741	61.2744	90.9	incorrect
1117	-63.7814418255	-47.6389006124	-52.014645698	-39.0004152624	-18.9516708913	0	1	71.7645	17.9603	18.7324	68.0445	124.2033	90.9	clashes,incorrect
1529	-63.7670933659	-81.3546789015	-46.9422354145	-75.3674257515	-36.7799995473	0.1277	0.8846	39.1892	9.2951	10.261	33.7373	93.6778	90.8	incorrect
1070	-63.7566494387	-43.6976273937	-74.6567702748	-59.391393808	-50.0931085548	0	1	35.6567	15.6327	16.4803	22.8969	177.9112	88.3	incorrect
1664	-63.6774596305	-20.0845504235	-25.0716208041	-23.7266686441	-45.374743157	0	1	84.224	29.4226	30.5612	82.6577	78.0525	90.9	incorrect
487	-63.6546906729	-77.1725005026	-35.7474618808	-56.2701645518	-27.7832898944	0	1	81.0322	22.502	24.1208	76.2287	172.6544	90.9	clashes,incorrect
1146	-63.6329256011	-26.3665501505	-44.6160076736	-50.3506325801	-18.2076608836	0.6327	0.4918	4.6161	1.7417	2.1877	2.9623	15.862	90.9	medium
1626	-63.6294884572	-13.4929110138	-68.8798078601	-62.2727925868	-79.6059536736	0.1224	0.8889	41.5413	9.7046	11.0335	35.4985	104.543	90.9	incorrect
2089	-63.5994575168	-37.1765089311	-25.6775314344	-16.2351356644	-43.6264809328	0.275	0.7381	4.0224	1.813	2.1842	3.5111	8.2548	94.5	acceptable
2061	-63.5235983923	-49.8745647619	-37.9760996024	-10.7074612869	-29.4131930036	0	1	33.6565	12.8662	13.3255	25.572	112.0175	90.9	incorrect
1474	-63.490104274	-39.2477978667	-61.9615418167	-54.5054403667	-71.05417018	0	1	75.745	23.6682	24.8542	73.5679	90.2927	90.9	incorrect
589	-63.4793510127	-1.9803232494	-32.084542204	-19.8423271615	-7.108673254	0.0408	0.9804	31.4918	10.4715	10.7825	27.3883	80.6771	90.9	incorrect
1148	-63.464232824	-74.9035205454	-15.6427349439	-91.872426462	-55.687374714	0	1	32.3266	13.1417	14.6074	18.7648	165.6517	90.9	incorrect
1770	-63.41938234	-12.787766923	-60.3439803211	-48.3624538711	-59.1736158206	0.1224	0.9492	23.4931	9.0144	9.7674	8.0329	115.1775	90.9	clashes,incorrect
1417	-63.3692117772	-89.9373906246	-65.6262125019	-73.1261920596	-100.60368553	0	1	48.6539	17.7148	18.69	47.3516	54.5817	88.3	incorrect
1463	-63.3387180321	-82.6368368219	-83.4002278718	-73.878016943	-49.9509879718	0	1	27.7493	14.1576	15.3371	5.3585	173.0632	90.9	incorrect
1723	-63.3232975763	-0.7574209899	-69.7893106865	-55.8168358973	-45.6299502785	0	1	67.1421	24.9244	25.9398	61.5496	163.5069	90.9	incorrect
2049	-63.3005122259	-58.5456968938	-96.8418991396	-57.7522348496	-111.466519784	0	1	64.913	21.7197	23.4858	60.6364	165.1083	90.9	incorrect
815	-63.2951094889	-50.2524239673	-61.1681921118	-54.0903234167	-52.2394591768	0.0612	0.9538	26.6244	10.8357	11.9317	13.1416	141.4304	88.3	incorrect
153	-63.2906754787	-83.848408174	-90.4522847819	-62.3512906019	-75.7026956819	0	1	51.6167	17.4972	18.6116	45.0619	155.6009	90.9	incorrect
1051	-63.2544551733	-30.7818207172	-38.8080274874	-32.0419572374	-30.194121974	0.0612	0.9492	41.905	11.6384	12.744	34.2381	128.6428	90.9	incorrect
1789	-63.2518903349	-105.704320438	-66.5305563312	-122.251168704	-72.6810535662	0	1	59.9687	18.9457	21.2154	56.5737	107.6359	90.9	incorrect
273	-63.2338929429	-86.2493730825	-32.8821790325	-37.5994768948	-27.0686852825	0.4898	0.619	4.5773	1.9291	2.4504	1.5912	18.8523	90.9	medium
1037	-63.1240249109	-32.277919538	-29.605260935	-54.7587851712	-46.1483675212	0.0612	0.9674	24.012	9.5855	10.3864	6.336	124.1753	90.9	clashes,incorrect
1651	-63.1107596025	-46.73796638	-51.2122935511	-49.3107571876	-46.8796515772	0.4286	0.6912	5.9521	2.2783	2.6962	2.3442	24.1541	90.9	acceptable
1238	-63.0587261051	-77.4783006538	-62.0122780475	-84.0961979475	-135.535801048	0	1	61.4238	15.9431	18.1377	57.966	147.4729	90.9	incorrect
1743	-63.0456632598	-67.9506290634	-53.6533806434	-65.2858810311	-7.9782351707	0.3878	0.6724	8.2879	3.0175	3.3778	4.5251	32.5336	90.9	acceptable
118	-62.9846656097	-26.7195185171	-58.9911427412	-39.6922511501	-26.9975007502	0	1	22.958	7.6881	8.2987	11.6382	105.6003	90.9	incorrect
607	-62.8664906556	-72.6773829581	-55.042231944	-93.228190519	-70.163980929	0	1	56.6321	18.3501	19.9841	53.7965	81.3922	90.8	clashes,incorrect
1440	-62.8505625872	-51.7888614259	-63.0668324784	-57.8641060034	-60.7868108034	0.05	0.971	48.4748	12.3699	13.2001	40.9958	147.0069	94.5	incorrect
1471	-62.8282997311	-26.0534816294	-56.2783368792	-27.9977010392	-40.2627744958	0	1	35.5881	15.7137	16.9387	24.4141	154.3761	90.9	incorrect
376	-62.7971855522	-57.0126600059	-39.7748566192	-39.6046443392	-31.9595793508	0	1	68.2366	22.8431	22.8711	64.9854	176.4192	90.9	incorrect
1577	-62.7888874707	-67.7657906488	-47.9323016816	-41.5731256255	-52.141928906	0	1	82.168	27.7808	28.5145	79.614	113.7719	90.9	incorrect
466	-62.720252205	-79.4595236064	-58.1353428164	-88.0925283314	-65.4276305314	0	1	74.4583	29.787	30.5057	72.3926	97.3188	90.9	incorrect
1181	-62.6454446778	-75.1107846929	-63.3147876053	-58.4492408249	-44.8079304949	0	1	47.1118	14.4412	15.3859	40.7529	178.7918	90.9	incorrect
242	-62.6403778478	-49.3705484607	-45.7717325792	-42.9471711938	-20.7011078207	0.3878	0.6481	8.7341	2.3642	2.8035	7.6227	17.516	90.9	acceptable
1740	-62.6116750131	0	-53.0628236981	-33.8152223067	-49.1751389578	0	1	50.4656	15.8128	16.4823	42.5347	176.6715	90.9	clashes,incorrect
1418	-62.4527201555	-80.8634207265	-71.1988689479	-79.2297825611	-64.6221298138	0	1	29.1894	12.2229	13.2738	11.6308	153.266	88.2	incorrect
43	-62.417681425	-50.9259001039	-49.2656568036	-31.4108278012	-5.7263033176	0	1	28.2784	13.8546	15.2779	9.9218	170.3564	94.5	incorrect
1938	-62.417627771	-42.9396776283	-45.9347128189	-27.1636029868	-57.3672659814	0	1	23.6133	12.9966	13.6929	2.4426	148.3772	88.3	incorrect
914	-62.3685784593	-20.5116892043	-60.4637708693	-104.043166741	-63.1445251407	0	1	72.4257	20.8404	22.3349	68.279	143.7683	90.9	incorrect
19	-62.3125055074	-50.0909158404	-39.9535314915	-42.2909837633	-54.2679922358	0	1	47.1653	14.361	14.9167	38.8682	165.211	90.9	incorrect
636	-62.2702393702	-35.8993499694	-73.8836803293	-60.8600872793	-83.696078082	0	1	65.5901	21.4094	21.895	60.9427	149.9352	90.9	clashes,incorrect
454	-62.2449496552	-80.8841588675	-76.3385757735	-52.3533775175	-72.7465510675	0	1	53.1236	14.1389	15.111	45.7192	173.7361	90.9	incorrect
613	-62.2439712438	-67.1676622	-83.75687025	-53.2585803584	-54.36544555	0	1	79.4358	22.7579	23.7295	75.8886	154.9637	90.9	incorrect
1069	-62.1677415105	-62.070967006	-45.9890069209	-0.3120835549	-70.570013903	0	1	55.3616	17.1241	18.8509	50.3376	148.7472	90.9	clashes,incorrect
1275	-62.1459753904	-88.8602636108	-74.065109253	-83.2226814546	-93.6002473208	0	1	77.6801	25.3761	25.9191	73.9301	134.1204	90.9	incorrect
2163	-62.1084182618	-63.5339292288	-6.6680206088	-35.9566526046	-3.0633257664	0	1	36.7915	10.7803	11.8553	30.8496	97.3217	90.9	incorrect
1850	-62.0286644974	-59.0423484631	-39.1718099857	-61.999378982	-61.0668995357	0	1	61.0938	24.3462	25.0535	56.473	164.2205	88.3	incorrect
1917	-61.9410333457	-69.0324177961	-99.5663480709	-77.1367480709	-73.4829605209	0	1	40.2053	15.8294	16.4118	32.1544	138.2988	90.9	incorrect
81	-61.8666629639	-44.5788805362	-26.4910240214	-50.3798356594	-50.1894059464	0	1	54.081	18.6491	20.5408	52.0975	80.4577	90.9	incorrect
2166	-61.8547183231	-48.0037739927	-43.725250606	-32.4813378067	-67.1616218379	0	1	54.1833	20.0747	20.9151	50.4789	91.5978	88.3	incorrect
776	-61.8338757663	-65.7422569343	-61.0645795275	-64.5444336621	-98.8200212	0	1	49.8643	15.4369	16.1339	46.9331	81.3902	90.9	incorrect
1042	-61.8055530149	-45.8779243829	-25.7896629669	-28.0164265555	-38.5435881341	0.1224	0.8605	18.4791	6.7813	7.1743	10.1937	68.7217	90.9	incorrect
1282	-61.7900387483	-32.050621463	-50.9839556717	-32.845399557	-54.702214657	0	1	47.9391	14.0386	15.2525	41.5265	126.5716	90.9	incorrect
1602	-61.7787862633	-66.9004381221	-74.6278424487	-97.151216317	-80.2399563558	0	1	70.917	22.0484	23.711	66.8411	122.9512	90.9	incorrect
841	-61.7404636682	-68.5714718589	-72.580756206	-89.6952886924	-71.0184333389	0	1	75.1155	20.1204	21.5107	72.457	123.8576	90.9	clashes,incorrect
2100	-61.5813905151	-47.7164329508	-41.4113645186	-31.7832147066	-59.2278452033	0	1	28.9719	14.1031	15.3332	11.1464	174.2439	90.9	incorrect
609	-61.4150747369	-64.685864615	-51.7534454469	-3.9013003136	-57.9425233307	0	1	31.4042	15.1107	16.6862	21.9149	127.2398	88.3	incorrect
944	-61.3228284379	-30.0069227481	-51.1093426061	-32.1719210761	-34.2854926078	0.5714	0.4615	6.1772	1.3396	1.867	5.3444	13.2748	90.9	medium
1765	-61.310007352	-47.0997912639	-61.9540951407	-45.7928336012	-91.1213027062	0	1	73.294	19.4181	21.2556	69.7212	119.1383	90.9	clashes,incorrect
634	-61.2942285872	-56.3402231139	-30.9148940768	-40.4625950488	-48.7308826403	0	1	23.0256	12.7841	13.5743	6.628	133.1001	88.3	incorrect
184	-61.2919244207	-74.4860029788	-47.2777374994	-61.7638780855	-67.0991677188	0.5306	0.679	6.5523	2.4855	2.8675	2.4977	27.9457	90.9	acceptable
2056	-61.1148222074	-51.1083937234	-50.2372327135	-42.8626315271	-36.5910058193	0	1	65.9487	20.0137	21.1708	62.1099	110.1859	90.9	incorrect
564	-61.1078078363	-69.8394142656	-94.4981859001	-94.8402889501	-92.0385986175	0	1	32.5307	12.806	14.2228	18.7144	171.0424	90.9	clashes,incorrect
418	-61.1050738324	-26.617346815	-62.3023231519	-77.2287583269	-66.943515435	0	1	42.4684	17.5128	17.9001	34.8978	161.2266	90.9	incorrect
1509	-61.0890288725	-24.9151879094	-62.7505265265	-62.9203244871	-32.4791305265	0	1	60.4364	15.4764	16.6828	57.4436	124.1099	90.9	incorrect
984	-61.0466919038	-37.0491872683	-34.7751672917	-38.5339981259	-27.7042590717	0	1	47.5961	15.653	16.905	41.6532	139.8994	90.9	clashes,incorrect
1926	-61.0384784611	-44.7795748849	-43.5180959288	-62.5066767731	-45.6664797349	0	1	27.314	13.5734	15.0104	6.681	175.2548	94.5	incorrect
83	-61.0357594279	-10.374871194	-39.362390608	-33.7435960313	-14.3393206479	0	1	54.3462	16.9119	17.6584	49.1003	137.083	90.9	incorrect
44	-60.9589159221	-63.7957479828	-73.5750818625	-35.9415655625	-52.1614925	0	1	79.4358	22.7579	23.7295	75.8886	154.9637	90.9	incorrect
799	-60.9458063034	-73.9172728613	-22.1385682145	-51.2181947317	-72.2991260245	0	1	67.766	27.0678	28.3715	66.3803	60.0531	90.9	incorrect
1372	-60.930037577	-72.4101487037	-27.9407522434	-37.2604039879	-15.3578214329	0	1	60.4241	21.7266	23.3829	57.0808	100.4924	90.9	clashes,incorrect
897	-60.8606926534	-53.3465947992	-47.0906184108	-35.5771734808	-36.3620849569	0	1	43.0827	13.3688	14.1984	36.5356	177.0036	90.8	incorrect
1118	-60.7603150743	-9.7724004029	-54.5075624082	-23.6795550282	-49.1516909248	0	1	26.456	12.6027	13.2819	10.9259	160.9857	88.2	incorrect
1191	-60.7567058296	-32.6808201463	-63.178597226	-31.8527543765	-52.2448372498	0	1	58.8806	19.6741	21.4641	55.7323	114.7794	90.8	incorrect
1365	-60.7407045669	-64.4994889873	-26.4481681465	-59.6131107923	-41.8900400072	0.4082	0.7015	7.6081	2.7327	3.1344	4.7499	28.4372	90.9	acceptable
673	-60.667878399	-32.7192286463	-35.1682311899	-42.9954235799	-56.2498363885	0	1	61.3872	21.2671	21.8586	58.8989	82.1492	90.9	incorrect
1260	-60.6181715552	-64.0622465722	-65.6804340972	-57.1072170676	-71.0955298621	0.449	0.6765	5.1634	2.1325	2.6326	0.8903	21.9452	90.9	acceptable
320	-60.5845787154	-46.6083518216	-81.7991873813	-72.0792575493	-41.1598998293	0	1	28.1747	13.44	14.3756	13.0923	133.2446	88.3	incorrect
574	-60.4601316306	-38.5947399214	-56.4255138938	-45.4884249178	-41.5932309169	0.3061	0.7059	24.2779	4.8794	5.5369	21.095	53.7161	90.9	incorrect
1207	-60.4506374771	-33.9523112748	-55.6033657108	-16.0054684649	-40.4667774554	0	1	27.4697	14.0626	14.5665	8.6006	160.8959	88.3	incorrect
1038	-60.2833668803	-36.2072183519	-44.8189999655	0	-26.7458585271	0.1224	0.8723	18.3107	6.3419	6.829	9.6876	69.6872	90.9	incorrect
1543	-60.2809408723	-85.2350791329	-58.0573015729	-3.2304887455	-69.44313005	0	1	75.1066	27.3637	28.005	72.6739	104.5961	88.3	incorrect
1331	-60.2720842725	-28.4990042366	-31.9154788548	-58.177509257	-39.936918157	0	1	81.894	23.041	24.4906	77.988	176.1618	90.9	clashes,incorrect
879	-60.2697418262	-40.5617985806	-35.5035639708	-48.6006768758	-54.0881458508	0	1	45.3577	20.7477	21.5326	36.6121	176.7074	90.9	incorrect
655	-60.218778299	-39.5081751086	-1.9076412485	-44.1052166802	-40.4390332132	0	1	54.1208	17.1745	17.8307	50.3684	116.6388	88.3	incorrect
1079	-60.2091440317	-60.4775347623	-53.257877043	-52.4119185485	-66.6224449543	0.1282	0.902	13.9299	4.8097	5.3988	7.7779	53.3437	87.8	incorrect
2035	-60.1757388593	-86.7568399547	-93.54171912	-86.6376475459	-62.8887061359	0	1	66.7857	22.2803	22.5806	63.559	156.1911	90.9	incorrect
274	-60.1435597646	-37.2554148447	-49.1314116498	-34.2558868998	-22.4343692631	0	1	61.5994	17.2085	18.505	59.2061	109.2871	90.9	incorrect
1601	-60.137334691	-58.0117532988	-47.7662553162	-40.6731930695	-68.7272984315	0.7143	0.5205	3.1309	1.1152	1.7303	2.2661	10.0801	90.9	medium
1017	-60.0451675141	-39.3268658383	-51.8253175097	-43.2605765867	-37.5607253413	0	1	58.246	15.7945	17.0263	54.0023	114.53	90.9	incorrect
878	-59.9750985232	-81.1945293305	-73.4769545484	-83.5628871484	-57.5385048084	0	1	42.5947	12.7351	12.9224	37.6972	141.6283	90.9	incorrect
837	-59.9578065404	-65.2620501433	-57.0367495326	-110.090935881	-83.1484864669	0	1	80.0027	24.6931	25.6335	76.8171	115.7749	90.9	incorrect
579	-59.9294658986	-33.2402939732	-29.6832137976	-25.5273643472	-20.8891843079	0	1	71.684	20.7235	21.83	66.4846	154.8508	90.9	incorrect
1425	-59.8611574995	-59.8245675342	-7.7017174423	-115.916866384	-85.1890124586	0	1	29.5128	13.6127	14.6146	15.5656	133.155	90.9	incorrect
1580	-59.8088972901	-29.5590966104	-55.4504175604	-37.6282663741	-45.4904464104	0	1	72.0374	22.3475	23.6003	66.7902	159.6611	90.9	incorrect
2008	-59.7050909208	-82.0933730644	-70.5045301769	-52.4136200566	-41.7591575875	0	1	62.4612	22.2053	23.4181	61.2716	56.2377	90.9	incorrect
1812	-59.6951887623	-41.4992370722	-0.437733158	-55.9091958022	-46.4695624222	0	1	86.4492	26.7601	27.4125	82.5983	139.9207	88.3	incorrect
611	-59.6911509044	-23.9061646209	-31.5148995806	-68.6424658006	-62.4372278806	0	1	65.6364	22.534	23.9128	63.8503	70.5909	90.9	incorrect
1367	-59.6137152192	-57.5009371938	-59.5907818708	-62.0492841723	-67.6046558223	0	1	73.3808	20.1058	21.0239	68.6675	162.7637	88.3	incorrect
1465	-59.6037620323	-46.7201458904	-46.3017347797	-43.1800023464	-61.295604338	0.4082	0.7183	7.5827	2.8449	3.288	3.7461	30.155	90.9	acceptable
2122	-59.5436762728	-39.5139034168	-54.4258477162	-92.6449096187	-52.4347160662	0.0204	0.9853	31.5847	11.6412	13.1019	16.1606	161.9247	90.9	incorrect
1526	-59.4912818431	-66.7010427234	-83.1046651619	-48.230659424	-68.8804128694	0	1	45.8037	10.0702	10.74	42.5888	80.8186	94.5	incorrect
1541	-59.4556135619	0	-47.3685597295	-49.3917906512	-59.3004115262	0	1	65.4195	17.0262	18.4683	60.8708	122.8456	90.9	incorrect
217	-59.3591565749	-77.9182071077	-55.4203904716	-78.3364526644	-58.2268101966	0	1	29.253	12.6005	14.1235	13.915	173.1599	94.5	incorrect
1060	-59.3521393061	-40.5821836295	-58.1377781228	-31.4776892628	-42.9972622195	0	1	30.8444	14.8037	16.2271	18.0148	160.5779	88.3	incorrect
294	-59.2972303693	-45.6075469612	-66.0453068443	-44.8709347192	-8.4019621996	0	1	49.7738	19.4545	19.9427	43.5553	151.7824	90.8	incorrect
302	-59.1880132215	-46.0716002257	-36.7526066937	-33.3917208857	-50.4704971757	0.5957	0.6164	7.6003	2.2505	2.7254	5.6746	22.4856	90.8	acceptable
1348	-59.0564417103	-50.0598709876	-28.1655856576	-50.6665886349	-48.9593385849	0	1	87.8779	30.3337	31.5442	85.0772	106.3972	90.9	incorrect
1287	-58.9901263243	-104.070610517	-74.6897582461	-89.0500271761	-83.3041147461	0	1	35.2539	9.8459	10.455	34.0616	51.2774	90.9	incorrect
1852	-58.8899228601	-35.6215635663	-36.4895631957	-34.1558435457	-37.6045260995	0.5918	0.5469	8.9848	1.6126	2.1023	7.3608	23.6684	90.9	clashes,medium
2168	-58.8293105551	-20.5683610219	-25.7897655859	-20.6232009376	-29.9281894528	0	1	73.5867	18.7517	19.4684	69.0362	158.8368	90.9	incorrect
1380	-58.8008937565	-97.2339875856	-70.1742589951	-72.8083617801	0	0	1	37.1403	15.0974	16.3295	29.495	123.4877	90.9	incorrect
929	-58.718588153	-54.315057217	-55.6435321459	-55.623099393	-32.0467491109	0	1	48.1296	13.9916	14.2011	43.5334	125.0985	90.9	incorrect
1426	-58.7014975327	-40.6026710704	-26.2231185126	-35.8537802201	-39.7522034931	0	1	46.5177	18.1612	18.5244	43.3646	88.2177	90.9	incorrect
1907	-58.6793944699	-86.2083648095	-74.6780660475	-32.8159435025	-35.0936563725	0	1	19.6567	7.5438	8.5027	9.6094	103.4063	90.9	incorrect
768	-58.6651079911	-53.8209058722	-58.1116257322	-51.4683573636	-66.4190290972	0.6667	0.5	4.9788	1.115	1.8152	4.31	12.3147	87.8	medium
1408	-58.6433246038	-1.7594165233	-39.9442221456	-57.2940936515	-49.6635935412	0	1	79.9708	28.3369	29.6977	75.826	150.8358	90.9	clashes,incorrect
1924	-58.6272471845	-56.1837180168	-88.3146327782	-37.9663692811	-80.1268131832	0	1	66.3066	24.035	24.3549	63.1967	141.4393	90.9	incorrect
584	-58.6200049887	-75.6994557273	-25.6708122511	-98.2993262857	-91.5180671615	0	1	49.9022	17.2537	18.729	45.2104	152.8055	90.9	incorrect
188	-58.5021303623	-63.9207089052	-66.6615397802	-62.2029384002	-25.1607242019	0	1	33.9366	10.1918	11.1662	23.6496	124.6357	90.9	incorrect
240	-58.4911701741	-74.90395046	-22.6908056536	-38.1187479277	-42.7912380377	0	1	53.4752	17.5253	18.0283	47.5393	163.378	90.9	incorrect
394	-58.4031873193	-52.886840393	-33.4515230064	-44.6910367914	-55.9855542364	0.7347	0.4627	4.2918	1.3092	1.8278	3.3841	12.2645	90.9	medium
1521	-58.385236148	-73.9040801833	-31.4159897927	-58.6376012027	-62.0747029377	0	1	28.3253	14.0407	15.2999	12.564	173.7112	90.9	incorrect
1877	-58.2819298781	-89.4171030119	-77.4382623852	-63.2184772886	-52.6859137552	0	1	26.8783	13.1714	14.5929	5.0392	172.8553	90.9	incorrect
512	-58.2659764982	-48.1361651345	-49.1800620407	-28.9667076257	-43.0900541065	0.075	0.9464	35.1809	11.7078	13.3604	24.4774	158.1592	94.5	incorrect
1712	-58.2320054615	-67.4942901879	-67.7823719079	-50.1685300122	-55.3716500455	0.093	0.8333	22.0757	7.8599	8.7785	13.1218	94.9355	88.2	incorrect
319	-58.1726894802	-32.7156319838	-71.7660053592	-34.475706925	-39.485599595	0.449	0.6986	7.8357	2.8495	3.2408	3.0598	32.3861	90.9	acceptable
894	-58.1322116171	-68.7585641555	-42.5341346847	-49.3317984397	-71.4966529705	0.4286	0.7083	7.1427	2.5818	3.0537	3.6964	27.4375	90.9	acceptable
1121	-58.1267895844	-50.3451678186	-42.8638277506	-111.574169023	-58.3144765246	0	1	61.0716	17.4758	19.7445	57.5865	143.4664	90.9	incorrect
402	-58.1156460904	-57.352506421	-53.752601771	-56.622895746	-47.0333737568	0	1	35.1863	9.2024	9.7118	33.6576	56.3171	90.9	incorrect
1280	-58.1145990007	-39.5746580222	-58.2537578622	-44.4311347122	-26.2660875759	0	1	81.1662	27.352	27.6083	78.282	165.2487	90.9	incorrect
211	-58.1106486626	-73.9697449895	-73.250004007	-96.307232482	-78.955482032	0	1	53.3048	15.2452	16.468	46.3308	174.8822	90.9	incorrect
889	-58.0989685787	-1.5323351138	-18.0334720706	-21.9067333206	-19.5220445556	0	1	54.0411	16.3626	17.1452	46.9969	159.7774	90.9	incorrect
572	-58.0825072396	-20.5295383409	-47.9050075293	-41.6437236909	-32.0983710761	0	1	39.1553	12.4675	13.0917	31.3615	144.5984	90.9	incorrect
1015	-58.0788944952	-28.6723685244	-23.3598428711	nopmf	-75.2768685263	0	1	24.9833	11.2018	12.0579	18.5904	104.8797	90.9	incorrect
948	-58.0552662067	-49.8925021147	-37.3009365154	-45.0230049807	-63.7853673644	0	1	16.9226	8.9827	9.4669	10.7514	58.4462	90.9	incorrect
505	-58.0101121452	-51.1678505031	-80.5670045309	-57.1008798834	-64.7671480809	0	1	42.659	17.5785	18.0172	34.9345	158.4858	90.9	incorrect
913	-57.952609219	-59.3742922685	-26.8497625082	-42.4595240632	-58.7765232991	0.6531	0.4754	3.4117	1.2274	1.7901	2.3923	10.8606	90.9	medium
244	-57.8434448344	nopmf	-21.9458097442	-52.5844020725	-10.4329709514	0.3061	0.8315	15.0851	3.5705	3.8815	14.2006	21.4691	90.9	clashes,acceptable
133	-57.7970529637	-61.1402464491	-58.8240087935	-55.0118164292	-43.968769656	0.6735	0.459	2.6815	1.2501	1.8159	2.3967	4.7778	90.9	medium
1876	-57.7848669529	-51.8696873096	-59.2424148498	-44.5287411393	-61.2574633793	0	1	67.2094	24.0083	25.4593	61.8923	147.8772	90.9	incorrect
1302	-57.7825343292	-68.5477032926	-53.4182693999	-66.8680185349	-50.2575807586	0	1	37.9778	11.674	12.9069	34.4935	71.6784	90.9	incorrect
171	-57.7546546281	-28.6327016643	-30.9517188681	-26.8479790781	-37.5229001564	0	1	76.7839	21.8735	22.9011	74.4291	94.8716	90.9	incorrect
648	-57.5767479905	-27.957169146	-39.8537886138	-33.4817418409	-39.9343396409	0	1	74.4231	29.1347	29.6224	70.7557	137.1052	90.9	incorrect
1242	-57.552083645	-45.8769962774	-48.8489002335	0	-38.1966222536	0	1	58.7217	21.492	23.2436	55.7647	106.3397	90.8	incorrect
1760	-57.552034851	-62.8966681838	-33.7557468814	-22.9275430852	-16.2527963659	0	1	66.2717	21.8971	22.1761	62.9094	173.7954	90.9	incorrect
1721	-57.5507638843	-45.0934893735	-43.7304716629	-59.7948584606	-37.4997333526	0	1	28.4214	14.3205	15.7827	16.2997	134.8854	90.9	incorrect
1622	-57.5385130323	-57.51004351	-65.7921738659	-33.9522056207	-66.6934927609	0	1	53.5656	17.8159	18.6485	47.5329	132.3436	90.8	clashes,incorrect
351	-57.4939822685	-33.0526624859	-35.1435196009	-28.8855831559	-28.8367074609	0	1	77.9157	23.0349	23.5615	73.1651	176.5749	88.3	incorrect
797	-57.3739599095	-27.1288714837	-34.6527834261	-46.3745804987	-43.5041455183	0	1	87.0057	25.1592	26.2699	83.5572	168.4801	90.9	incorrect
628	-57.2913550095	-23.3600377295	-37.734221904	-51.3161951407	-54.684424879	0	1	64.021	22.1663	23.5532	58.504	157.887	90.9	incorrect
2023	-57.2773456594	-81.3253299603	-71.097269455	-73.932748435	-37.0526756717	0	1	43.6121	10.9861	12.5769	37.429	161.9679	88.3	incorrect
1064	-57.2092462175	-70.900581318	-52.8097676598	-37.1271048543	-58.0640455043	0	1	81.9549	28.1816	29.5085	79.6242	91.1947	90.9	incorrect
684	-57.1376155616	-59.0433787814	-66.9675500064	-42.6118870529	-34.0961917143	0	1	38.2884	14.7076	15.4796	34.0591	87.1492	90.9	incorrect
1837	-57.1285738987	-25.6832324324	-42.2606984513	-47.7528028863	-56.6528836013	0	1	61.3742	22.1532	23.4961	55.6366	179.5369	90.8	incorrect
478	-56.9988007466	-47.7393957279	-40.7399969818	-82.0439673424	-50.2054464924	0	1	44.5868	17.5995	18.2476	39.7005	128.5327	90.9	incorrect
1258	-56.9706218516	-85.3963414287	-50.2383499256	-83.9817332537	-53.53218577	0.1282	0.9	13.6274	4.7516	5.399	7.744	52.2734	87.8	incorrect
1705	-56.8899509973	-49.6679882708	-41.4249302991	-56.1139584954	-62.2963204608	0	1	26.9179	13.3127	14.0649	12.2482	125.333	94.5	incorrect
538	-56.8312189054	-47.0642687639	-52.8957906886	-31.2027036989	-45.6237877639	0.075	0.9375	46.4331	12.6356	14.395	37.5229	169.1832	94.5	incorrect
827	-56.8089989173	-37.3943274411	-33.2566825732	-30.7403969961	-5.0962450391	0	1	27.5595	11.9268	13.325	7.9335	169.8026	90.9	incorrect
126	-56.794758658	-76.4397916312	-54.2811900725	-53.4177029575	-70.3901466725	0.4898	0.6667	6.051	2.3447	2.69	2.6823	25.2791	90.9	acceptable
857	-56.7493072231	-78.8160821692	-68.0353518691	-94.2010622442	-61.1057966291	0	1	27.6593	11.8904	12.4506	26.471	34.3144	90.9	clashes,incorrect
2117	-56.7198376359	-40.5357260335	-43.1095902755	-33.6656082945	-50.9129210145	0	1	32.9919	16.6354	17.9048	19.2866	157.502	88.3	incorrect
101	-56.6525387934	-88.0857029774	-60.2776515184	-61.0750231961	-58.5394830255	0	1	26.8971	12.7145	13.4071	8.2818	168.6133	88.3	incorrect
76	-56.6490794832	-62.7858603982	0	-47.0323829698	-52.3388231632	0	1	63.9607	19.3329	20.3193	59.4998	125.8818	88.3	incorrect
615	-56.6310237826	-43.3873481509	-49.7733819719	-43.0741884829	-54.8674756769	0	1	42.4684	17.5128	17.9001	34.8978	161.2266	90.9	incorrect
1741	-56.5767676158	-38.7984861614	-48.7240570078	-55.1680064828	-46.7381525477	0	1	27.4621	11.9232	13.3189	7.5242	170.3411	90.9	incorrect
1809	-56.4346674208	-52.9276400668	-55.4452684042	-62.6068016447	-66.00830178	0	1	68.8376	26.9988	28.2924	66.7672	76.3907	90.7	incorrect
1165	-56.4173097558	-69.5263821626	-30.0794720116	-51.6988427178	-27.987023216	0	1	34.1159	13.4265	14.2168	30.0319	71.8164	90.9	incorrect
281	-56.4100997215	-56.7878047035	-61.8127299335	-54.095681064	-48.2603144535	0	1	56.6978	20.452	21.3587	54.7261	74.3081	90.9	incorrect
1536	-56.3960715411	-26.2299392607	-33.4386977079	-34.2580538057	-36.9423692629	0	1	61.6454	19.261	19.7172	59.224	109.0946	90.9	incorrect
2182	-56.3388158842	-29.7395974219	-29.4186767877	-55.8497073527	-57.6795716542	0	1	64.6046	20.4971	20.7327	61.2215	177.915	90.9	incorrect
911	-56.3339039857	-74.2134250873	-59.6140834443	-65.3957969764	-28.4172235354	0.7143	0.4928	3.7547	1.1861	1.7473	2.9044	10.3833	90.9	medium
1525	-56.286234977	-20.4118422284	-27.3188627531	-28.56670836	-18.012063887	0	1	51.8473	17.9245	18.4435	48.6042	93.1434	94.5	incorrect
775	-56.2586609782	-59.2342580053	-50.7253737659	-43.0466060812	-50.1519181453	0	1	48.21	16.6867	17.8954	44.495	98.9497	88.3	incorrect
2151	-56.2002381661	-40.8787578247	-30.4439314745	-46.8162353416	-41.0688067068	0	1	30.0464	14.5117	15.1016	13.9352	159.0157	88.3	incorrect
170	-56.1741234423	-87.3079529973	-46.014846709	-119.34462766	-75.2909117095	0.0204	0.9894	64.1527	15.3131	17.2945	60.1576	148.3485	90.9	clashes,incorrect
1801	-56.1698007171	-52.074322701	-51.0013192038	-2.5513040341	-67.2307330438	0	1	17.6613	9.0215	9.7584	14.9904	41.9854	94.5	incorrect
2104	-56.1642258125	-82.1225919906	-64.5027382932	-125.916806058	-99.8798586182	0	1	49.7007	12.9718	12.952	45.4497	119.5181	90.9	incorrect
1551	-56.1011200573	-29.8137757111	-28.7405443808	-38.1936461063	-32.8866467858	0	1	19.7324	10.4664	11.3951	3.7694	89.3576	94.5	incorrect
1595	-56.0594586759	-39.7825587905	-43.0297201837	-34.6882135591	-32.1277552176	0.5306	0.5738	10.0988	2.0227	2.3792	9.1458	22.5908	90.9	clashes,acceptable
2088	-55.9961628901	-45.6246863689	-56.2075773666	-47.3834245283	-27.7291165078	0	1	40.045	16.9718	17.1678	33.4455	175.2797	90.9	incorrect
1092	-55.9398309624	-33.7687969831	-22.645975083	-31.1182802431	-24.0254137431	0.0612	0.961	24.7491	10.1692	11.0158	5.7403	133.1528	90.9	clashes,incorrect
1726	-55.9332671058	-39.7372247367	-58.2150081402	-65.8488442702	-82.3061973002	0	1	43.9324	15.704	16.7804	35.1161	156.4259	90.9	incorrect
1946	-55.9290608537	-43.037056737	-40.681224928	-37.246241428	-29.8698131017	0	1	53.8921	19.1972	19.8523	49.125	111.0579	90.9	incorrect
251	-55.9038072318	-87.9901882377	-101.957011254	-49.6534070379	-68.6806542041	0	1	53.4445	20.2092	20.464	48.5038	156.6241	90.9	incorrect
1164	-55.8116030502	-20.6387116854	-51.5598087761	-41.1795377454	-27.8136689588	0	1	34.9424	10.4958	10.8256	24.8439	135.7959	90.9	incorrect
1779	-55.7949782145	-44.8821079672	-39.9918320384	-24.6794890464	-50.8885854384	0.093	0.9184	38.2793	12.2056	13.9779	27.6024	170.1852	88.2	incorrect
1321	-55.7550640063	-17.612148378	-41.449637123	-50.4104752323	-48.7767694323	0.0204	0.9706	28.9878	9.6001	10.9602	16.089	127.1297	90.9	incorrect
66	-55.6676302734	-65.1765266125	-73.7977328613	-49.7551528237	-36.3642449498	0	1	59.6416	15.2604	16.4059	56.6047	121.4889	90.9	incorrect
1827	-55.6411215845	-49.5858828525	-35.2263493825	-26.7353816645	-44.8191081095	0	1	64.7726	21.6136	23.1882	61.1957	102.7196	90.9	incorrect
1170	-55.5916859488	-54.8503149275	-40.312181541	-30.3283261578	-60.3333159834	0.1282	0.898	18.5188	7.4254	7.837	6.9578	80.4636	90.5	incorrect
1263	-55.4896230781	-35.8667854317	-73.2211559501	-75.0778872435	-53.3862670435	0	1	68.5528	21.9042	23.3471	63.1928	159.2791	90.9	incorrect
856	-55.3987465801	-39.763371351	-36.6251057925	-78.2340106625	-39.014616426	0.0612	0.9231	39.1581	13.6081	14.0067	28.1367	163.9291	90.9	incorrect
1293	-55.3813866545	-88.9039463961	-47.0952943299	-55.8712281249	-50.0157463811	0	1	79.639	25.6174	26.0616	76.5416	156.0355	90.9	incorrect
927	-55.3803853896	-53.4339520948	-57.69116466	-9.8694124506	-45.5983820736	0	1	75.6949	25.5995	26.579	71.6524	160.1864	90.9	incorrect
1398	-55.2706752725	-32.3231863111	-17.2976483673	-52.4626162186	0	0	1	82.8258	23.8138	25.4141	78.7133	176.0158	90.9	clashes,incorrect
895	-55.2627327855	-79.965754152	-99.5522246639	-52.7474165739	-86.332372927	0	1	53.2635	19.8652	20.2236	47.7254	173.4885	90.9	incorrect
1343	-55.225025564	-44.1204511898	-53.2447961521	-32.7257453548	-26.4630595171	0	1	25.5252	13.7497	14.151	7.6268	145.9052	90.9	incorrect
152	-55.1994403396	-53.6892078993	-69.3156341519	-69.4407948173	-58.6808343573	0	1	77.846	23.5323	24.7258	75.5869	93.5897	90.9	incorrect
689	-55.1040207711	-43.7461363578	-61.9900861611	-71.2444501078	-19.5900140898	0.7143	0.4697	3.793	1.1802	1.7257	3.4251	6.4175	90.9	medium
1351	-55.0942893072	-47.3523506472	-6.9243780373	-61.2884237436	-42.5593482972	0.0816	0.931	24.43	10.0678	11.0932	4.8444	135.0681	88.3	incorrect
1341	-55.0186769849	-61.9868730101	-44.0517536053	-93.2230080321	-81.0858128833	0	1	62.3784	22.0079	23.2972	61.1903	55.5579	90.9	incorrect
805	-55.0126811668	-6.5163035742	-29.8272204709	-42.9246824516	-65.4508695597	0	1	59.5139	15.4681	16.6459	56.6585	118.3835	90.8	incorrect
2180	-54.9650103458	-46.3367040869	-62.6381463224	-21.2620409623	-67.7022236324	0	1	33.6565	12.8662	13.3255	25.572	112.0175	90.9	incorrect
236	-54.9606386942	-32.6853212584	-32.9316831408	-38.7150539158	-37.5919102158	0	1	53.4892	16.6757	17.4002	48.1182	141.9443	90.9	incorrect
1610	-54.9385445436	-37.3404433655	-41.5096407409	-46.9766137298	-55.951219153	0	1	46.985	10.1117	10.9586	42.2861	97.4539	94.5	incorrect
1594	-54.9094430109	-44.1368259332	-55.0499886157	-39.5351983874	-58.1303206411	0	1	61.5614	20.1614	21.0919	55.7977	151.1539	90.9	incorrect
1128	-54.9061927487	-20.7135164245	-24.8946050045	-39.4151383761	-51.1485486445	0.0816	0.92	39.7424	10.2559	11.2256	33.2498	108.3836	90.9	incorrect
441	-54.900312969	-66.2616959945	-45.8856032958	-33.4002571724	-55.018672053	0	1	24.6067	9.6875	11.0796	10.6918	138.4639	88.3	incorrect
780	-54.7743566258	-28.1437236647	-20.1845977947	-36.8902778288	-32.6595033447	0	1	42.6637	16.3144	16.8887	38.0892	102.3682	90.9	incorrect
737	-54.6738548466	-40.5163975764	-19.3300514347	-49.0426795493	-31.7296389349	0.3878	0.8061	14.0356	3.22	3.5435	13.0276	22.8639	90.9	clashes,acceptable
1369	-54.6539036669	-50.5841411543	-26.0778734248	-3.1325560125	-50.3097497698	0.025	0.9744	48.5065	12.896	14.4151	40.6427	150.3245	94.5	incorrect
1990	-54.5882961618	-47.5913692602	-52.8963596869	-58.2024664969	-41.0396107369	0.0204	0.9804	49.4284	12.3515	13.0558	43.9878	116.1575	90.9	incorrect
264	-54.5829417716	-21.0975100132	-46.4945826266	-10.4220517346	-35.4665656066	0.0408	0.9697	30.2859	13.8029	14.7555	14.5317	172.2354	90.9	incorrect
365	-54.5828237315	-49.1454229694	-43.1593550535	-1.1003227004	-35.5785837035	0	1	55.0814	13.8669	15.3572	48.5021	150.6636	90.9	incorrect
1449	-54.4724201161	-47.5987437183	-55.6562161429	-39.8393839884	-30.79106273	0	1	44.1515	17.6228	18.2355	39.0602	106.2534	90.9	incorrect
794	-54.4199212122	-48.0484286534	-74.7120218347	-40.5248083547	-50.2590712918	0.4694	0.6618	8.4164	2.4195	2.7388	6.7641	27.0275	90.9	acceptable
2093	-54.3028734913	-61.5475382231	-62.3102672631	-34.2050690621	-71.4033800939	0	1	29.5029	12.6717	13.7237	15.5	135.2682	88.3	incorrect
1193	-54.2315170668	0	-60.8433440141	-61.3113479811	-65.2898612892	0	1	60.4101	17.0286	19.3416	57.0319	141.2593	90.9	incorrect
943	-54.196818887	-18.634714289	-14.5458513526	-9.786764509	-18.0317560276	0	1	78.3316	19.6024	20.2962	74.5933	133.7395	90.9	incorrect
265	-54.120229923	-41.7459531367	-52.2324835052	-71.4010022852	-37.2361272975	0	1	47.1131	16.3411	17.3094	44.1063	74.2744	88.3	incorrect
972	-54.0969690617	0	-21.191499923	-31.3806826074	-12.3854846427	0	1	34.1385	10.7383	11.1873	26.6223	124.4411	90.9	incorrect
2020	-54.0960094681	-44.4641257952	-44.2794501767	-50.0516854481	-62.3998001981	0	1	32.7693	15.0632	15.6213	18.7208	171.7927	88.3	incorrect
2019	-54.0722846393	-75.0354592555	-44.1900125624	-46.0818921175	-55.0212816804	0	1	56.6414	18.2043	20.5367	53.214	113.5576	90.9	incorrect
777	-54.0430262942	-48.6118469497	-49.1589799846	-35.7543121196	-46.2168375746	0	1	82.2205	28.5432	29.8552	79.6334	97.2676	90.9	incorrect
429	-54.041424681	-59.6108088173	-30.5051059475	-19.8107292461	-45.6150008223	0.7143	0.4531	4.1186	1.3287	1.8371	3.0066	12.68	90.9	medium
1180	-53.9853937159	-53.1885968906	-48.4818502599	-66.3049833414	-48.4836086743	0.0204	0.9737	22.3305	10.6604	12.4575	2.8945	147.0117	88.3	incorrect
11	-53.9766075753	-0.8223955317	-68.5256491427	-72.9261729292	-44.8120570445	0	1	36.7339	10.6239	11.6867	30.7499	97.5051	90.9	incorrect
1527	-53.9626640575	-61.5486846961	-41.5351722411	-53.8100191411	-68.8242073896	0	1	33.3544	15.6615	16.3088	25.2915	151.7381	90.9	incorrect
1634	-53.9340622013	-30.2207709235	-31.2390453761	-67.2164363981	-63.4541109227	0	1	43.5471	8.9604	9.694	39.2208	89.2499	94.5	incorrect
795	-53.8992702545	-54.7978739463	-68.8191389112	-60.7173094413	-49.9980778013	0	1	64.7584	17.2176	19.1909	60.8664	122.5617	90.9	incorrect
1781	-53.8781910467	-81.1411558884	-62.679013262	-97.6371660631	-51.1375050983	0	1	29.5391	12.2586	13.1709	15.9238	134.3618	88.3	incorrect
1911	-53.7306191319	-86.4073796858	-53.2218525158	-84.2277481858	-35.8103294108	0	1	27.3503	13.5303	14.8706	6.1996	179.3633	90.9	incorrect
1627	-53.7231250551	-104.173439786	-43.0220506392	-42.9142920792	-83.1831090042	0	1	51.7381	17.3205	17.8456	44.1433	166.9182	90.9	incorrect
565	-53.6968802514	-48.1767102714	-44.9214407714	-42.2755967214	-36.0036000997	0	1	48.3895	20.5609	21.4013	46.1603	67.021	90.9	incorrect
1109	-53.5852219633	-57.2246824977	-57.3379821235	-44.6186807228	-48.3722670078	0.0408	0.9375	31.1204	14.4591	15.2975	16.3584	164.4009	90.9	incorrect
746	-53.5470418549	-52.3008303648	-62.6277607511	-62.5390584771	-55.4105695022	0	1	65.1056	22.0747	22.8034	61.7185	132.503	90.9	clashes,incorrect
2054	-53.4556837524	-22.1137913599	-4.5194552323	-24.5722293227	-9.3147458011	0	1	68.6961	22.5172	24.7888	67.4444	70.3162	90.9	incorrect
953	-53.3442457765	-55.9945455468	-52.1350969192	-37.3993758861	-49.2907570342	0	1	60.3272	18.4918	19.0401	54.3739	163.2375	90.9	clashes,incorrect
699	-53.3322430314	-38.6756770936	-38.6351810767	-47.8445437986	-27.8845649387	0	1	73.234	18.1984	19.6319	69.8926	174.0461	90.9	clashes,incorrect
448	-53.2607119768	-37.7670815291	-42.7385545541	-61.8113577691	-27.6738275054	0	1	33.6104	13.8781	14.7603	24.0549	154.4977	88.2	incorrect
664	-53.2030565488	-53.3183881865	-64.1082214852	-67.3460891017	-75.1786805167	0	1	67.9875	19.3542	20.5236	64.2296	117.5203	90.9	incorrect
424	-53.1968752909	-46.0027505301	-74.7953785123	-65.3710846373	-52.8095933273	0	1	78.8981	25.3974	27.2978	77.5813	79.5235	90.8	incorrect
1035	-53.1705587569	-63.5494504817	-70.084504905	-57.6703496542	-52.402640605	0	1	75.745	23.6682	24.8542	73.5679	90.2927	90.9	incorrect
2072	-53.1435772327	-46.3728573039	-35.1465104039	-66.4591871425	-53.627395578	0.0204	0.98	46.5713	11.2688	12.4568	39.7066	133.719	90.9	incorrect
262	-53.1106027156	-30.8021555984	-42.8529609117	-36.980703409	-2.2669895018	0.0213	0.9836	27.8676	10.6161	11.3745	8.6451	153.6542	90.8	incorrect
1256	-53.0952209662	-36.6890864081	nopmf	-73.6731471681	-49.0740975131	0	1	67.7959	25.0253	26.0538	62.1205	168.4128	90.9	clashes,incorrect
222	-52.9910215706	-55.2220860818	-49.4912581232	-54.4790934521	-55.1206478445	0	1	28.9574	12.8279	14.1463	10.887	169.6837	94.5	incorrect
1409	-52.9896653063	-23.0751223749	-21.6959007574	-33.3783534141	-39.6363047172	0	1	29.2486	9.6975	10.6528	23.5185	83.8005	90.9	incorrect
405	-52.9757912686	-54.9589492796	-22.6040973906	-38.6252022065	-36.2669460285	0	1	56.6372	15.7803	15.7402	52.15	137.0541	90.9	incorrect
1149	-52.9654810469	-57.7716307858	-70.2962778258	-69.0296847008	-45.6773765258	0	1	56.8307	17.5348	18.0946	49.9538	175.1461	90.9	incorrect
439	-52.9075593877	-38.0580819312	-37.2048100012	-27.0134057012	-45.1715911462	0.3469	0.6909	23.0985	4.5861	5.2159	20.0452	51.4431	90.9	incorrect
1012	-52.9011236429	-69.0055641384	-77.7751870787	-113.744288078	-42.2339598537	0	1	47.1611	11.3554	11.6731	42.272	101.9069	90.9	incorrect
299	-52.8769505359	-40.9288485985	-37.2902900335	-26.4130565035	-53.5979285735	0	1	48.4038	18.6681	18.905	43.8623	166.6811	90.9	incorrect
1828	-52.7794457613	-42.5139912555	-57.2873568694	-28.0732516932	0	0	1	26.9668	13.5211	13.8102	12.2912	146.4173	90.9	incorrect
1683	-52.747121685	-20.7922133684	-28.4073359154	-7.8756032764	-23.8658822805	0	1	63.6379	22.124	23.87	62.547	61.6174	90.8	clashes,incorrect
1400	-52.7434185905	-47.4515615452	-12.4848866141	-6.4781651141	-55.2505923624	0.0204	0.9872	21.9525	9.5998	10.2762	5.7308	118.3989	90.9	clashes,incorrect
72	-52.7249844214	-39.4408397427	-29.174212348	-53.8131418832	-49.680236693	0.4286	0.65	11.0861	2.3908	2.6799	9.8827	25.4339	90.9	acceptable
1269	-52.6932818107	-35.9715079784	-79.1957798022	-65.7569286934	-31.9601670152	0	1	28.6738	11.4599	12.6182	11.273	155.0036	90.9	incorrect
400	-52.682254549	-43.4026554755	-74.7491712462	-23.7335681654	-38.5572337704	0	1	49.3337	16.5179	16.8666	44.4382	106.9026	90.9	incorrect
1727	-52.6719862449	-30.8461858851	-29.6161963127	-23.3857770569	-31.9980287677	0	1	23.1726	8.3616	9.3617	14.4565	121.5099	88.3	incorrect
1329	-52.6618024674	-44.9094833676	-17.0392021267	-43.3557775637	-34.6424245676	0.3878	0.7397	9.6037	2.4726	2.7127	8.3202	26.692	90.9	acceptable
1392	-52.6447157282	-55.3882824716	-36.3746929166	-42.3509724885	-27.2161892985	0	1	27.9816	12.2132	13.0171	23.1749	76.0484	90.9	incorrect
1919	-52.6132805299	-39.649660167	-64.7675158045	-45.3885100924	-67.1981659924	0	1	34.4394	16.2325	17.4285	21.7914	154.8118	90.8	incorrect
1957	-52.6077538277	-41.6156590954	-36.9794696724	-30.514121089	-20.8241322474	0	1	23.5747	9.9535	10.6596	11.6197	112.0384	88.3	incorrect
920	-52.583461279	-103.358261472	-50.6477528127	-33.4917401555	-32.2002019975	0	1	60.2145	20.2644	20.4903	56.2523	169.9357	90.9	incorrect
420	-52.5427001534	-32.0294803282	-42.9200243332	-28.1381239582	-3.0066999208	0	1	54.1728	20.7339	21.5358	47.5245	143.869	90.9	incorrect
1929	-52.5400866152	-41.8891693855	-44.998477316	-32.4499536013	-21.355549626	0	1	29.3385	14.2972	15.3721	14.69	138.2898	90.9	incorrect
300	-52.5262182803	-33.8422418241	-49.1854115741	-40.2848391937	-38.5867046937	0	1	78.6134	22.5786	23.5402	75.0078	160.7037	90.8	incorrect
2079	-52.4512136098	-58.4356886176	-30.1162754376	-43.7077625258	-25.6516872935	0.1	0.9111	40.5871	9.475	10.5105	33.7093	110.6101	94.5	incorrect
1303	-52.4479299534	-61.2321674713	-34.3479746045	-42.1803637035	-0.8305197298	0	1	67.766	27.0678	28.3715	66.3803	60.0531	90.9	incorrect
1443	-52.4347134417	-64.4631512229	-66.4026617302	-63.0039556302	-65.6889764652	0	1	29.0859	14.7055	15.1745	12.7703	165.1963	88.3	incorrect
13	-52.2531299225	-27.7518035324	-69.7399289279	-64.0649173774	-3.8515139202	0	1	62.777	21.9468	23.2604	61.5205	56.9384	90.9	incorrect
493	-52.1903931909	-56.2947050078	-66.4269080106	-57.1718497218	-50.9638445276	0	1	83.8481	28.3198	29.2706	80.8757	118.3417	90.9	incorrect
33	-52.1659322318	-34.0066887688	-29.5992935122	-36.8528652355	-5.1664899009	0	1	70.405	18.9178	19.3284	68.329	105.0708	90.9	incorrect
1843	-52.1365094737	-88.2692553722	0	-129.708256936	-82.5120940713	0	1	58.0738	14.2117	16.2381	53.8122	141.0307	90.9	incorrect
237	-52.109141627	-46.9401243669	-49.4874251381	-35.3399139919	-56.5091468119	0.6531	0.5	4.4024	1.5157	2.0692	3.1546	13.5127	90.9	medium
51	-52.1060242373	-10.5168260548	-65.3859791863	-40.2335297208	-48.6211059708	0	1	66.6266	26.5299	27.8687	64.8264	68.8025	90.9	incorrect
1097	-52.0871698642	-64.3555535643	-42.2662762991	-30.9525794441	-45.9328601041	0	1	69.4249	18.9279	20.3851	66.9181	101.4912	90.9	clashes,incorrect
2145	-51.8980037877	-47.759184162	-67.3611191127	-74.5729685377	-38.0613295627	0	1	27.4572	13.0773	14.0917	18.548	144.8907	94.5	clashes,incorrect
138	-51.8782140301	-59.0539159017	-65.6658543234	-37.344510884	-11.9751475515	0	1	58.4657	19.0999	20.8539	54.7623	125.1323	90.9	incorrect
836	-51.8752771013	-44.9582268026	-36.4878517883	-30.1913658849	-56.0283066316	0.5102	0.5763	10.4511	1.8346	2.2409	9.0879	25.8844	90.9	clashes,medium
839	-51.8580026376	-67.0021655444	-72.5969044359	-71.2961660344	-77.0238550561	0.449	0.7027	6.3723	2.4554	2.8592	2.7817	26.2085	90.9	acceptable
468	-51.8505002807	-29.6988478429	-41.2781994569	-41.2461551973	-46.5117562619	0.5102	0.3421	4.2858	1.3	1.8256	2.9615	13.2748	90.9	medium
401	-51.8194139001	-37.4675440143	-52.4061360216	-61.3263829826	-44.0509202036	0	1	14.8299	9.003	9.875	10.1296	48.5264	88.3	incorrect
1119	-51.7249237103	-82.6164560822	-64.2475889803	-74.5363799303	-55.9981111914	0	1	68.2592	22.7553	24.3629	62.7923	158.3871	94.5	incorrect
1315	-51.5752222059	-44.5648542331	-16.6506833799	-30.6768127412	-26.9625425831	0	1	61.3257	19.4176	20.3388	56.5725	124.3742	90.9	clashes,incorrect
1822	-51.5371189813	-25.4688330352	-16.7488462182	-2.1358589016	-29.4858298176	0	1	22.3703	8.6891	9.9666	10.3189	128.602	88.3	incorrect
182	-51.4867211885	-41.5585606425	-47.8924590155	-71.942779453	-30.7813851516	0.5102	0.5763	5.8325	1.8707	2.2142	4.0632	20.1656	90.9	medium
1956	-51.4816781303	-59.0330361398	-41.8005711605	-45.4904290398	-67.5742923605	0.0204	0.9756	44.6144	11.2109	12.517	37.3161	126.739	90.9	incorrect
625	-51.480582342	-39.4439475006	-50.8182094245	-30.409988336	-22.9511392995	0	1	29.7346	14.2106	15.2769	16.0688	133.2885	90.9	incorrect
710	-51.476650342	-25.6939545591	-32.3294592555	-1.4731085275	-31.4277135905	0	1	54.4095	18.6437	20.148	49.5469	140.1626	90.9	incorrect
389	-51.4688903749	-51.2377692374	-69.9999127642	-39.8576803554	-37.8514320474	0	1	74.482	20.0639	21.0306	71.7512	149.1013	90.9	incorrect
1951	-51.4469227531	-55.5729013721	-65.7371526521	-69.8294420751	-19.8346015021	0	1	65.6088	23.4237	24.8615	60.2789	145.924	90.9	incorrect
1616	-51.3164405592	-22.472153515	-42.0264580004	-28.1530086053	-21.645656515	0	1	33.4381	13.0561	14.0991	23.7896	166.0333	90.9	incorrect
246	-51.1938978763	-37.697488247	-36.1930167078	-30.201464732	-4.8519150557	0	1	83.6358	27.7205	28.4361	82.0062	92.0159	90.9	clashes,incorrect
2179	-51.1824915588	-34.353507624	-50.6100531322	-92.769617199	-42.2258439133	0	1	80.0338	28.5323	29.7488	76.022	158.5211	90.9	clashes,incorrect
169	-51.1222830984	-53.5804071657	-45.259719701	-34.9360839413	-28.0016863613	0.2041	0.881	15.0655	3.6485	3.8359	13.5114	36.1853	90.9	clashes,acceptable
1700	-51.1205946611	-30.9819391533	-39.7277275392	-44.5897562227	-66.243739441	0.4694	0.6349	11.4039	2.1806	2.526	10.0629	26.9878	90.9	clashes,acceptable
457	-51.0794733742	-52.0953270378	-1.9826314035	-63.4364472484	-54.4771035628	0.7755	0.4493	4.7724	1.2399	1.7348	4.1411	10.3904	90.9	medium
1559	-51.0705374456	-39.2613064654	-38.0454367319	-32.5578837899	-61.1861174254	0.0204	0.9677	28.4101	9.5405	10.913	15.239	126.3079	90.9	incorrect
1821	-51.0652404752	-46.4164637768	-47.9789155095	-51.1861810145	-37.1696912619	0	1	65.5016	21.5473	22.6304	59.6301	160.8647	90.9	clashes,incorrect
890	-51.0060194676	-70.0046899258	-34.9448969127	-53.9250427458	-44.6496344258	0.5641	0.5417	4.8814	1.1884	1.8464	4.2846	11.4806	87.8	medium
2132	-51.0054676294	-29.4551216783	-58.5395613972	-64.8993645972	-62.6705287972	0	1	58.0419	17.4587	18.4674	54.2101	168.7552	90.9	clashes,incorrect
1937	-50.9181807118	-51.8430543138	-33.8992745372	-28.3729277773	-57.4282268455	0	1	54.5916	20.6732	21.5901	52.6174	75.8523	90.8	clashes,incorrect
548	-50.8840059555	-50.3067998149	-50.4047930439	-53.4427722393	-44.3676385109	0	1	35.8069	12.0868	13.6	26.8077	121.4	90.9	incorrect
1851	-50.7327661628	-45.7256822523	-46.1004813916	-45.1321318591	-60.7592597423	0.7551	0.4789	3.2512	0.9884	1.5912	2.805	7.0814	90.9	high
22	-50.683207404	-52.6726892068	-27.7261165271	-28.6629219498	-46.6208072548	0	1	26.7358	13.9475	14.468	6.442	156.4194	88.3	incorrect
671	-50.6777977659	-75.5709107728	-80.153866875	-120.166451976	-87.0240874381	0	1	31.4516	15.9376	16.9928	19.4158	132.9997	90.9	incorrect
1495	-50.6329521666	-56.2622260251	-46.1498971258	-39.4438410758	-10.8517817038	0	1	62.8861	19.8307	20.1405	59.3585	175.8956	90.9	incorrect
1802	-50.5941475667	-38.8268930663	-60.6572105663	-40.8477914599	-27.0864895798	0.0816	0.9273	45.2782	11.4073	12.5363	38.4323	126.5875	90.9	incorrect
1204	-50.5531407415	-44.6333222081	-32.3627439823	-54.8611029923	-32.3532372573	0.6939	0.4516	4.1213	1.3035	1.8339	3.3685	10.0929	90.9	medium
1316	-50.5486631558	-30.5163058603	-89.7302341503	-75.1681028403	-51.9851655403	0	1	40.9032	13.9296	15.0824	32.6378	134.5501	90.9	clashes,incorrect
1947	-50.5431193872	-10.1129719964	-79.7128885036	-48.7269680945	-66.3208886345	0	1	47.0311	16.7362	17.0452	41.2899	144.2472	90.9	clashes,incorrect
1168	-50.4979595832	-26.75509423	-54.8911058307	-22.7293673811	-29.5152576222	0.1795	0.8571	21.6529	7.4568	7.8637	12.2743	81.061	90.5	incorrect
180	-50.4921510986	-75.9694287157	-75.687335494	-63.6880894351	-40.9815648831	0	1	39.604	11.8019	13.2138	35.8928	77.137	90.9	incorrect
1935	-50.4664760351	-42.9892146117	-57.6587218117	-38.6390306262	-32.1361805774	0.449	0.4884	6.6975	1.4401	1.8727	6.0329	13.7657	90.9	medium
1585	-50.4430503518	-34.8192620825	-18.2852099973	-24.8953123354	-41.3386812735	0.0408	0.9565	23.8494	9.7467	10.4276	8.8511	119.6203	90.9	incorrect
384	-50.3884199064	-24.0559852312	-21.3985691159	-41.6609864031	-26.2246212659	0	1	49.5234	18.8259	19.3452	41.6523	177.9264	90.8	clashes,incorrect
1748	-50.2960948047	-56.544216083	-25.1970165513	-51.6945626407	-55.8706899907	0	1	72.4257	20.8404	22.3349	68.279	143.7683	90.9	incorrect
2000	-50.2537699261	-53.7524657264	-91.609368834	-63.7409371265	-50.070838359	0	1	64.1803	19.3083	21.47	61.0099	108.4171	90.9	incorrect
1833	-50.213599456	-58.542133462	-29.5894646714	-30.2501032585	-17.7538691114	0.0816	0.9167	19.0249	4.5996	4.9087	15.8933	44.941	90.9	incorrect
1107	-50.2025855346	-48.5787552068	-32.3322976111	-62.6519420929	-35.9445563929	0	1	27.6679	12.4661	14.2037	15.8816	179.8468	90.9	incorrect
1113	-50.1881230487	0	-34.3495469269	-24.6136959119	-25.0767000904	0.122	0.9	27.2274	11.1581	11.8134	12.8421	132.7781	90.7	incorrect
1620	-50.1272094534	-41.0375934456	-26.7642334746	-43.2505343996	-33.8896194688	0.6735	0.6292	4.4972	1.4998	1.9645	3.2178	13.3846	90.9	clashes,medium
477	-50.1183336145	-1.6164643384	-21.4371143915	-22.6200310379	-26.9713977899	0	1	15.6723	8.9001	9.7261	7.3022	64.0134	94.5	incorrect
2051	-50.1070362143	-63.5210210097	-49.7975899142	-40.5048782492	-31.6120378692	0	1	84.5121	27.8926	29.7667	83.5977	53.4772	90.9	incorrect
770	-50.1067346878	-48.8118552054	-54.8836559384	-37.9279304305	-61.9533162054	0.0408	0.9545	28.2534	10.8374	12.1845	12.4361	152.4913	88.3	incorrect
941	-50.0832362098	-29.0864082149	-36.8188085829	-23.4169336326	-44.3417574495	0	1	61.154	15.5733	16.8762	57.2859	105.1542	90.9	clashes,incorrect
61	-50.0757312048	-40.1794292602	-76.7938509477	-34.4180286541	-51.3762625691	0	1	78.5621	20.2663	21.4857	75.7805	103.9206	90.9	incorrect
425	-50.0420812574	-33.2542310712	-41.1563227561	-56.472241204	-94.236246224	0	1	62.6269	22.2596	23.4764	61.4138	57.0044	90.9	incorrect
2148	-50.039528857	-51.5673004454	-98.1725798444	-62.6653347279	-66.6296631358	0	1	71.0591	18.8609	21.0179	68.0737	135.8522	90.9	incorrect
910	-50.0386148317	-13.8326307352	-24.6421864045	-29.6223028157	-62.1980193399	0	1	67.5626	21.491	23.0163	63.0614	123.9442	90.9	incorrect
1680	-50.0106518489	-33.8247259729	-56.2897884242	-43.8232775242	-21.7906782744	0	1	74.4871	19.624	20.9277	71.6299	119.8151	90.9	clashes,incorrect
743	-49.9336888914	-29.4458462853	-40.1236576779	-57.4110702952	-33.1084447336	0	1	51.0473	15.5339	16.5366	45.19	159.1833	90.9	incorrect
874	-49.817431497	-44.5212666476	-47.1992516305	-37.837002606	-43.8182428146	0	1	26.9694	11.5924	12.9219	22.9197	76.1788	88.2	incorrect
1261	-49.7925238659	-73.5271728128	-83.2508354225	-63.7742876641	-84.7548690668	0	1	61.742	20.9735	23.1091	57.206	123.9193	90.9	incorrect
1493	-49.773574612	-49.7570361664	-50.4680993092	-69.5124756492	-16.5170011298	0	1	70.9324	18.9403	21.0782	67.9576	136.503	90.9	incorrect
1678	-49.7682279351	-60.5999116079	-64.8385690306	-0.3758435095	-64.7523277056	0	1	56.7469	23.8351	24.7321	55.0208	70.0878	88.3	incorrect
143	-49.735864405	-94.2119012308	-49.3207837208	-93.813891354	-49.2514321708	0	1	71.2266	23.8181	25.1304	69.4009	79.0032	90.9	incorrect
509	-49.6715927027	-57.8571749997	-40.1546965713	-40.3601359963	-6.6976424029	0.2558	0.4762	17.208	3.6497	4.2423	14.137	42.8715	88.2	acceptable
1219	-49.6623952804	-23.6059245071	-28.4985709434	-64.6947231517	-30.9588089817	0	1	26.9473	12.3448	13.3804	16.9908	153.8674	88.2	incorrect
1914	-49.6388951983	-34.2782562703	-14.8252541695	-39.1292404085	-23.4370144127	0	1	24.2852	11.9946	12.7388	13.3193	133.3696	88.2	incorrect
727	-49.5684850319	-36.8662503503	-42.4941228374	-25.9572065704	-36.6143572934	0	1	21.0367	12.0296	12.574	7.1235	116.05	90.9	incorrect
851	-49.5462075719	-68.7597625409	-72.0607637783	-58.5097258483	-41.5802456896	0	1	40.8284	12.7715	13.6948	34.078	170.8738	90.9	incorrect
115	-49.5415180958	-6.1368914544	-25.8137747104	-9.9916478804	-32.4751160987	0	1	54.1954	20.1977	21.061	47.7534	140.2585	90.9	incorrect
139	-49.5357755054	-47.8078771897	-41.381067542	-68.4094196945	-47.5424553547	0	1	64.4191	21.1429	22.8871	60.634	108.8389	90.9	incorrect
369	-49.5094617354	-6.9219521139	-46.8576324213	-71.8689635343	-49.5834682653	0	1	79.8328	27.467	28.0085	78.0216	99.6484	90.9	incorrect
1213	-49.4542783445	-21.6190287858	-14.0663819362	-54.5732536379	-40.8771188173	0	1	61.7461	23.4714	23.8097	58.4398	104.3134	90.9	incorrect
1359	-49.4182433117	0	-36.5625543393	-30.4298319243	-42.4762284299	0	1	72.6146	19.9146	20.72	69.5602	144.9344	90.9	incorrect
1076	-49.3969476411	-11.9462324608	-33.4835537863	-46.358620631	-25.040261796	0	1	23.3801	13.0667	13.5182	9.2735	137.1082	88.3	incorrect
633	-49.3561922425	-53.2540365586	-49.8501622286	-75.6877434359	-65.0265088109	0	1	55.9733	19.6648	20.6349	53.672	77.9141	90.9	incorrect
1725	-49.351722921	-47.1927556824	-49.9585740128	-32.0905609408	-62.7323858501	0.5102	0.5763	6.3659	2.0714	2.369	4.5793	21.8987	90.9	acceptable
1796	-49.3154058835	-24.0279055776	-37.4776078856	-66.0070522817	-39.4430096576	0	1	63.3205	20.4306	20.5661	59.157	157.4179	90.9	incorrect
1923	-49.2917808106	-76.6819265973	-49.1320632896	-60.5127261223	-55.8747511473	0.3673	0.7231	7.967	2.7864	3.1765	4.7386	29.5465	90.9	acceptable
2018	-49.2810616599	-44.2782406968	-32.6960065116	-44.752032477	-29.4582250143	0.3673	0.5135	6.122	1.8389	2.4395	3.5802	20.8577	90.9	medium
192	-49.2632237642	-34.2119825667	-42.34807463	-49.2185407325	-46.57690217	0	1	44.1515	17.6228	18.2355	39.0602	106.2534	90.9	incorrect
1019	-49.2402234523	-44.7256579396	-47.4459462911	-41.7849608511	-38.887669881	0	1	66.6247	16.7761	18.0491	61.1342	177.8552	90.9	incorrect
551	-49.1493837618	-33.7794237146	-12.6961305875	-2.1590397595	-14.5126350771	0	1	69.9939	21.2865	22.9808	64.5044	164.2855	90.9	incorrect
2005	-49.1425992808	-34.0851106103	-23.0345449153	-3.5075554604	-36.2443568203	0.3469	0.5405	7.8533	2.3478	2.8201	6.2292	21.917	90.9	acceptable
1327	-49.1163511052	-73.2297357936	-49.8892618144	-28.2552672734	-30.8919678344	0	1	38.604	10.2738	10.8914	36.8361	67.2393	90.9	incorrect
275	-49.0773128125	-64.9519097123	-42.3885177373	-33.0229784273	-53.4402543273	0	1	38.2509	12.2151	13.7763	28.7051	135.4951	90.9	incorrect
734	-49.0359695415	-36.9024783333	-43.9141172763	-36.5191750513	-86.4325666263	0	1	64.7584	17.2176	19.1909	60.8664	122.5617	90.9	incorrect
617	-49.027893796	-7.1312435069	-55.0862967529	-76.6095386723	-34.9658459923	0.4898	0.6	6.5267	2.1779	2.5336	4.4868	23.4823	90.9	acceptable
877	-48.9375320486	-20.8869654243	-43.6759799243	-56.8608035143	-36.5078491442	0	1	66.4971	24.4926	26.0375	62.1397	121.4826	90.7	incorrect
39	-48.923724668	-48.8701835538	-45.7325152738	-12.0379722605	-32.7966937588	0	1	25.5793	13.0102	13.6444	6.872	169.0196	88.2	incorrect
1442	-48.9159766134	-34.197853889	-62.4813880561	-41.2299723061	-33.1142870455	0	1	63.6476	20.1534	20.7004	57.7754	179.7039	90.9	clashes,incorrect
1492	-48.9006108191	-57.4786824525	-39.4220617901	-58.8271007651	-40.9343645651	0	1	88.7215	30.7054	32.3702	86.1962	99.8669	90.9	incorrect
1271	-48.8644204005	-65.3947340452	-28.083971872	0	-33.6301503952	0	1	32.7169	16.5543	17.8689	19.1903	154.7954	88.3	incorrect
1933	-48.8097793843	-37.6221583342	-6.494384578	-53.5443437742	-31.3420959492	0	1	86.3523	24.689	25.0762	83.3305	133.4061	88.3	incorrect
1186	-48.7636852826	-10.9586362367	-17.7301490636	-11.6562492323	-46.5001764786	0	1	71.9659	26.2872	27.6228	66.6104	170.1955	90.9	clashes,incorrect
1665	-48.7322411125	-71.7818309783	-37.1381175006	-79.7518278283	-84.8984776953	0.0204	0.9873	33.3474	10.4546	10.8202	29.9453	79.2833	90.9	incorrect
1356	-48.6798454513	-19.7618770494	-51.909485174	-62.1725314745	-76.1101061535	0	1	40.2634	16.846	17.4641	30.3324	173.6136	90.9	incorrect
843	-48.6696066451	-109.409475526	-51.2579818141	-48.8294911391	-49.0527559885	0	1	61.742	20.9735	23.1091	57.206	123.9193	90.9	incorrect
259	-48.6393680815	-53.7039347233	-70.0602503183	-60.8466027939	-50.3559908273	0.6122	0.5455	3.3546	1.3369	1.8796	1.6111	13.15	90.9	medium
2129	-48.6304408813	-65.1974064496	-57.295392494	-39.054329594	-31.9602110745	0	1	51.1565	16.8873	17.3066	47.5504	107.8256	90.9	incorrect
954	-48.5932772204	-26.1148682333	-16.099857533	-4.248954083	-32.2131764368	0	1	66.6683	24.1223	25.1391	62.7948	167.9324	90.7	incorrect
437	-48.5602771347	-44.7384569396	-42.8899553616	-22.0646132759	-60.7737270398	0	1	22.9327	9.036	9.4038	14.2138	114.5632	90.9	incorrect
2033	-48.5219224726	-56.6169423089	-30.4968097763	-42.4315884373	-48.5338558089	0.6939	0.5143	2.9925	1.1328	1.7637	1.7028	10.5117	90.9	medium
1214	-48.5211892555	-31.1140957049	-99.1153388038	-72.837234211	-58.540484799	0	1	27.3561	13.0698	14.0282	12.0831	127.7185	90.8	incorrect
1311	-48.4754138717	-69.6937295829	-60.4428940598	-51.2985984927	-46.4999271427	0.025	0.9804	32.4323	12.0874	13.5633	18.775	148.9497	94.5	incorrect
1618	-48.3442149207	-73.200098089	-40.1850833684	-17.8063915921	-20.2543133921	0	1	63.5592	21.8766	23.0064	61.9998	63.9843	90.8	clashes,incorrect
1477	-48.3265021256	-60.8801069744	-87.1043458701	-73.0903154701	-58.0843628701	0	1	39.6337	10.3185	10.9813	37.6001	57.5309	90.9	incorrect
1210	-48.3102420172	-16.1626072693	-15.7183962768	-13.3496366504	-17.580556014	0.449	0.6667	7.1789	2.5086	2.9065	3.1218	27.9318	90.9	acceptable
950	-48.3065190227	-35.5302952638	-28.1396575972	-27.0959454134	-29.2320891923	0	1	19.259	7.7966	8.7666	8.7406	105.1479	90.9	incorrect
744	-48.3029816797	-18.929051688	-33.3006872597	-55.0377669991	-33.4325559895	0.6327	0.5441	5.3043	1.426	2.0046	3.7893	15.4084	90.9	clashes,medium
1294	-48.2838967507	-53.2385294153	-35.5493960942	-55.6624969692	-33.2599224442	0	1	39.8266	18.2612	19.2937	30.4685	141.3283	90.9	incorrect
348	-48.2441825135	-69.2917252807	-81.4891993929	-28.8791165854	-59.1221128229	0	1	63.5963	21.8602	23.1702	61.1572	86.4603	90.9	incorrect
1496	-48.2411827478	-49.1803815366	-53.0194395766	-66.6377827966	-67.3644141066	0	1	23.0377	11.2917	12.2436	6.4497	112.5109	90.9	incorrect
760	-48.2112745495	-40.3609843446	-13.0386485909	-52.8736023142	-38.5604576545	0.3673	0.4706	7.7651	1.6744	2.1043	6.486	21.4604	90.9	medium
875	-48.1524066839	-43.7490930574	-50.2811217234	-53.3678076989	-33.6933597826	0.3673	0.55	6.2388	1.4699	1.9812	5.6221	11.6595	90.9	medium
1879	-48.1089887791	-41.5877938722	-36.2561098972	-63.8440797447	-49.3653668547	0	1	19.3663	11.3928	12.1047	9.5751	75.5574	88.2	incorrect
1177	-48.0898755441	-49.3534124641	-51.7232838262	-36.9724200962	-37.7435847453	0	1	31.6672	11.2847	12.303	23.1438	112.9464	90.8	incorrect
1001	-48.0888319078	-27.0227502121	-18.4384512606	-17.0566241774	-21.634757264	0	1	29.9859	14.5198	14.9652	25.7681	86.2917	90.9	incorrect
1786	-48.0786849064	-3.6294830436	-17.8976894786	-28.8263346199	-19.9721562125	0	1	63.7302	16.3752	17.4116	60.8749	86.5722	90.9	clashes,incorrect
1993	-48.0691615677	-36.0854550791	-19.9968820415	-29.329466034	-30.6216574413	0.0816	0.9111	27.9652	10.9439	12.3319	12.9422	171.9529	88.3	incorrect
322	-48.0391253452	-33.0836092779	-34.9516269035	-51.2952487958	-67.9986480008	0	1	16.5738	8.6841	9.4448	10.2834	58.739	94.5	incorrect
1687	-47.9958106271	-18.2697310198	-24.1354829006	-23.1834814618	-17.2615242246	0	1	27.389	12.4943	13.6726	4.4147	166.8851	94.5	incorrect
1520	-47.9747387458	-8.0973188298	-44.2362752141	-26.4185419109	-55.6203773741	0	1	34.3017	14.489	15.8049	22.092	164.3486	90.9	clashes,incorrect
1328	-47.9691723733	-53.043914578	-56.2085214719	-57.025031355	-48.7871043099	0	1	31.9484	14.9958	15.6766	17.0794	163.4704	88.3	incorrect
201	-47.932159467	-10.5496403971	-26.5943621542	-46.1244043792	-35.4691273974	0	1	30.0047	11.8486	13.1386	19.4777	149.6363	88.2	incorrect
196	-47.9210857745	-31.1605578945	-43.234433208	-40.3802052616	-6.6197598274	0	1	69.2548	27.5132	28.6135	67.2669	75.8673	90.9	clashes,incorrect
1847	-47.8684463873	-25.8379881735	-20.2739596343	-41.1166548343	-26.491808719	0	1	71.9704	21.3142	22.3891	66.6446	172.6948	88.3	incorrect
999	-47.8635105519	-59.7948560653	-34.5751146111	-65.7892247797	-14.9137410459	0.0612	0.9651	21.9783	9.4313	10.1331	4.6003	116.6289	90.9	clashes,incorrect
1422	-47.8618862394	-36.408000139	-24.9149198887	-38.6382110296	-29.3268470587	0.0408	0.9756	40.5912	13.6631	15.4533	32.4802	151.0258	90.9	incorrect
1072	-47.8493522648	-25.7369714972	-47.3349011451	-36.0497058889	-26.5728652939	0	1	31.4884	15.0753	16.201	17.6739	146.3752	90.9	incorrect
1538	-47.8432438738	-84.3831393418	-89.2150874525	-76.3086846525	-93.2463546025	0	1	67.956	17.2568	18.302	63.3865	138.4927	90.9	incorrect
410	-47.841340022	-29.5781187392	-7.3348561388	-21.4597015886	-11.1481677277	0	1	57.4136	18.0712	18.3813	55.2016	99.7671	90.8	incorrect
525	-47.8234926582	-46.3819326194	-38.3381713738	-40.1380260161	-26.3203175861	0	1	81.2985	21.1727	22.4946	76.7418	166.0502	90.9	incorrect
202	-47.7255125965	-36.0721288141	-37.8213472278	-36.8488640783	-61.7115963508	0	1	64.5767	17.4512	17.6682	60.429	126.0102	90.9	incorrect
2160	-47.6632339718	-28.7043869156	-59.1095313463	-50.2715636575	-54.1022261075	0	1	33.5294	10.2153	11.1725	23.0622	124.6357	90.9	incorrect
2062	-47.6238191276	-49.6768127127	-67.8474898355	-59.3991017774	-55.4611318855	0	1	58.0758	19.2672	21.0567	54.6677	118.6806	90.9	clashes,incorrect
1631	-47.5964966685	-33.7657762749	-13.5176703026	-25.8807609026	-54.8869649749	0.1429	0.8833	9.491	4.3755	4.8988	4.1315	36.6255	88.3	acceptable
1660	-47.5777993348	-61.051780061	-87.0455154259	-52.8009905935	-61.2426300235	0	1	49.1808	18.2235	18.3519	43.3958	167.5222	90.9	incorrect
1102	-47.5676044048	-81.2042664609	-48.3480484609	-61.486952926	-87.462272716	0	1	62.6367	15.2117	16.5051	57.3181	166.4984	90.9	incorrect
280	-47.5477276405	-34.7751918878	-50.7789843541	-57.0595073378	-24.6315060417	0	1	69.9066	24.3855	25.0657	64.6516	171.1935	90.9	incorrect
1099	-47.5213094748	-38.580917524	-64.013356324	-52.0523497229	-21.3387935507	0.4286	0.6818	7.2242	2.5748	2.9598	4.0197	28.304	90.9	acceptable
2094	-47.4878885901	-17.061006949	-34.3108236634	-37.5479444134	-23.9875678184	0	1	69.1149	18.8056	19.3607	66.038	129.6758	94.5	incorrect
1267	-47.4701094973	-55.6566057777	-52.4902901277	-73.3654210532	-62.2310692736	0.4898	0.625	4.6858	1.9223	2.3802	2.2428	19.043	90.9	medium
1611	-47.4665729014	-17.3893296974	-66.2392055913	-58.5041475173	-40.2376038785	0.1282	0.8864	18.0685	7.3439	7.6638	6.9007	77.8984	90.5	incorrect
562	-47.4575937344	-28.520379146	-3.926333876	-46.9267646132	-6.2394770471	0	1	71.5039	17.4207	18.4802	67.0411	143.0408	90.9	clashes,incorrect
523	-47.3935261202	-35.057344324	-50.0573529286	-58.792182349	-40.105029305	0	1	69.0802	25.1935	26.1255	64.179	140.7564	90.9	incorrect
2109	-47.3877270716	-47.1437648793	-55.9298246808	-44.1671006993	-40.6502415908	0.3953	0.575	5.7584	2.4216	3.1248	2.653	22.4962	88.2	acceptable
559	-47.3189549545	-20.2493604705	-56.4953338255	-55.8425383423	-45.1581531773	0.0408	0.9744	24.578	8.888	9.6832	10.1061	114.8313	90.9	clashes,incorrect
194	-47.3018900623	-23.9918914135	-21.8383160728	-9.0139684774	-28.1050779278	0.0213	0.9873	37.113	9.5063	10.3422	26.0553	155.7236	90.8	clashes,incorrect
990	-47.2693158087	-16.2022728878	-1.2300313781	-65.1227719783	-27.2132556033	0	1	38.1979	15.6901	16.6249	31.0679	159.7647	94.5	incorrect
1045	-47.2667874699	-56.9600356676	-26.8166119025	-45.7686178287	-48.5982932096	0	1	27.2605	11.6599	12.9796	5.838	175.9037	90.9	incorrect
1625	-47.2518098352	-42.0578337864	-55.0128415344	-57.692673627	-37.5713569233	0	1	65.8869	23.8753	24.1995	62.7583	141.5671	90.9	incorrect
1447	-47.2356128464	-44.6871578648	-23.1203471295	-14.5444902563	-44.149119652	0	1	26.6407	12.5536	13.5337	2.4759	150.4944	90.9	incorrect
702	-47.2097317681	-43.8147084356	-58.5069921406	-49.2962418892	-8.3183766891	0	1	31.9772	14.2406	14.3766	20.748	153.6387	90.9	incorrect
317	-47.1751182569	-48.7339631164	-44.8515638042	-18.2445739073	-31.8076462292	0	1	54.1512	11.791	12.5592	50.4411	103.918	90.9	incorrect
1931	-47.0873750565	-39.7720976975	-62.3536126702	-25.8277417052	-70.4553124862	0.05	0.96	47.2173	11.9757	13.2762	40.0049	132.8936	94.5	incorrect
1820	-47.019496855	-22.8547767805	-56.1715451778	-91.8750312389	-39.5755496028	0	1	66.7518	22.8277	24.0835	65.2041	64.8781	90.9	incorrect
1132	-46.9743004193	-25.5440226316	-21.9732036734	-44.1873911591	-27.7866819401	0	1	28.6313	14.5502	14.9325	13.0101	160.9546	88.3	incorrect
1639	-46.891381077	-25.5223478038	-30.7269957871	-9.8515970789	-41.3296735486	0.125	0.8611	26.1832	7.1502	7.6306	19.7391	81.1018	94.5	incorrect
2173	-46.8539070596	-65.0448184463	-81.5444296613	-54.4573068113	-58.9072636941	0	1	16.5107	9.0173	9.7079	11.6856	51.3548	90.9	incorrect
98	-46.8522154094	-18.763316797	-32.0441873562	-5.0380083536	-34.7637937312	0	1	28.6116	11.5068	12.7202	10.7212	157.7071	90.9	incorrect
991	-46.8179671069	-23.1101260515	-58.4528732994	-78.7252265625	-78.393249269	0	1	28.1741	13.0542	13.975	7.2051	171.6584	88.2	incorrect
1340	-46.8102135483	-75.4647042218	-76.7362580686	-20.9139804965	-67.4265209186	0	1	62.494	22.0607	23.2801	61.2735	56.4998	90.9	incorrect
1915	-46.8062186746	-58.96051851	-33.2281704065	-17.73377511	-41.6697001266	0.05	0.9459	29.3966	10.7301	12.1679	13.9654	152.3069	94.5	incorrect
1405	-46.7782718099	-41.791937485	-70.0912348793	-41.7631343693	-64.6413497848	0.4694	0.6714	4.8997	2.0172	2.5491	0.5844	21.275	90.9	medium
1278	-46.7636146527	-53.5127136127	-57.4144578254	-76.4797585885	-74.7147362135	0	1	70.9238	26.973	28.0628	68.3006	92.1101	90.9	incorrect
494	-46.7512600056	-55.9392954932	-8.0312074888	-46.4797858078	-53.4947217562	0	1	40.561	15.0433	15.3911	36.6886	99.032	90.9	clashes,incorrect
65	-46.730229424	-47.74111731	-44.3155655539	-0.0127519007	-12.3740538489	0	1	71.1612	26.3319	27.3516	69.5338	71.1513	90.8	incorrect
2055	-46.7197121038	-49.9972533442	-42.5223005213	-5.0016230963	-54.2823977553	0	1	62.5598	21.9143	23.0789	60.3145	79.6959	90.9	incorrect
1472	-46.7196900148	-45.0612429833	-65.3503071716	-20.191360223	-28.3045959216	0	1	64.5077	25.4513	27.0899	61.8065	84.6887	90.9	incorrect
1997	-46.6830959492	-3.6192660306	-33.8111336253	-60.0762876633	-46.3840310377	0.05	0.9556	20.7572	8.7305	9.5915	2.6104	104.3054	94.5	incorrect
575	-46.5939076335	-35.9730317171	-33.1414099661	-0.4293022309	-24.4245427911	0	1	25.2145	8.4065	9.0084	20.2602	82.496	88.2	incorrect
156	-46.5918189714	-79.1106841218	-56.5805450354	-21.1347172718	-49.8951484554	0	1	80.6161	25.8217	27.7482	77.1902	119.2895	88.3	incorrect
1371	-46.5132981336	-55.0966002957	-32.316448097	-27.0566249519	-28.9720376657	0	1	74.8137	21.313	22.4539	70.9722	119.8729	90.9	incorrect
1961	-46.4682763815	-53.1929798438	-31.6614212418	-64.4212264341	-56.5406260341	0.2449	0.831	15.8896	3.6152	3.8285	14.3601	33.509	90.9	acceptable
1468	-46.4314027959	-43.3348366155	-66.6191357846	-35.9939029096	-29.3733758746	0	1	53.6568	15.6832	16.6	49.739	113.7982	88.3	incorrect
35	-46.4251610853	-46.9945743905	-32.2326732429	-52.8514958804	-14.2277052804	0	1	43.2713	18.3266	19.0084	35.0163	149.6112	90.9	incorrect
850	-46.3800808997	-42.0853020191	-52.3360266681	-37.8438581931	-54.3040357331	0	1	40.7293	16.6492	17.8733	34.9334	176.2043	90.7	incorrect
1503	-46.3646736629	-37.3837350405	-39.0149450083	-48.8342943529	-25.4584570183	0.0204	0.9846	36.8464	11.4149	11.7366	26.4654	148.2676	90.9	incorrect
56	-46.3167243349	-85.164638466	-65.7823215287	-59.3264695053	-34.8602694637	0.6939	0.4603	3.9322	1.1101	1.7873	3.315	9.5244	90.9	medium
808	-46.3121792163	-7.8588285158	-38.0941865925	-46.8088825575	-42.1781192525	0	1	21.7894	11.6105	13.0147	14.7919	77.4085	88.2	incorrect
1357	-46.2821910917	-44.6161919092	-22.4820594053	-45.2248960973	-18.657838973	0.1628	0.8679	19.8187	5.4739	6.2285	13.0346	68.0379	88.2	incorrect
1364	-46.1183480728	-70.647181504	-60.894924054	-48.5060894305	-73.0736449705	0	1	72.5458	24.1789	25.4476	71.7643	48.6111	90.9	clashes,incorrect
1720	-46.1040741069	-49.6924127138	-39.5060838795	-30.4908399378	-32.5136889212	0	1	45.1401	17.6377	17.9444	36.3967	158.8368	90.9	incorrect
1691	-46.099141729	-3.0129804098	-29.0942221484	-38.7001559734	-37.2309353846	0	1	60.1974	16.6201	18.8547	56.5251	149.2903	90.9	clashes,incorrect
2096	-46.096099431	-36.9664148523	-66.6229160668	-63.1421999118	-45.0107380488	0.0408	0.9565	23.3459	8.828	9.8222	8.5408	111.8958	90.9	incorrect
1082	-46.0889073796	-41.1451833229	-52.7563067765	-68.2264217115	-77.5175732075	0.7143	0.4262	4.0337	1.123	1.7665	3.3007	9.7711	90.9	medium
94	-46.0548693769	-44.7773977436	-15.9064750125	-32.1848336933	-47.6328360633	0	1	24.3885	7.5049	7.8465	22.4074	52.1945	88.2	incorrect
834	-46.0107851076	-64.4161070751	-33.1950576794	-44.4713247051	-35.0052502494	0	1	31.2709	15.0583	15.692	22.9171	152.249	90.7	incorrect
1964	-45.9749718604	-67.5337144757	-13.1512972522	-77.1368071359	-80.6090452879	0	1	43.8915	17.4844	18.4831	36.7757	123.8176	90.9	incorrect
568	-45.9551012577	-37.5581137919	-53.9320208436	-50.0105430046	-54.5517586246	0.0408	0.9808	31.4601	10.4405	10.8506	27.336	80.7028	90.9	incorrect
1832	-45.9457320388	-26.3194223407	-14.5654461795	-26.0879533257	-33.7862635171	0	1	61.6002	21.4379	22.6127	59.369	78.0131	88.3	incorrect
57	-45.856971006	-61.5775095444	-53.2463228815	-33.3350016474	-18.2027234906	0	1	76.4498	20.3754	21.0618	73.3539	174.6474	90.9	clashes,incorrect
1288	-45.8428215848	-41.2381665316	-45.43109144	-35.25528659	-51.356754915	0.1795	0.8571	20.3092	7.1321	7.6782	11.0099	77.4148	90.5	incorrect
1791	-45.8412914716	-34.8700757312	-53.3494926345	-59.2573181662	-41.3494323595	0	1	69.4331	22.2793	23.5525	65.1641	128.4562	90.9	incorrect
247	-45.798459943	-44.3341455868	-52.6919390614	-68.5699106614	-79.8619084364	0	1	82.0797	24.2768	24.6872	78.1943	142.0627	88.3	incorrect
306	-45.7430622921	-48.826841474	-48.8838119326	-40.738444669	-51.04611221	0.6939	0.4848	4.3566	1.3335	1.8669	3.6408	10.4133	90.9	medium
721	-45.7335032468	-39.428420031	-57.9347276471	-56.7467388261	-44.076801001	0.4898	0.68	5.5126	2.2785	2.7525	1.0782	24.6102	90.9	acceptable
2130	-45.6847654172	-60.2093386214	-58.9613890881	-48.5902169581	-30.6520843831	0.6939	0.5	4.2502	1.2768	1.8484	3.5704	10.5362	90.9	medium
682	-45.6749146641	-64.3334449755	-42.7700988005	-52.8310266089	-48.8201449646	0.3673	0.7353	7.9835	3.0908	3.5401	3.0267	33.2705	90.9	acceptable
550	-45.6727550837	-48.1781815199	-28.1915768499	-60.4155430484	-23.0039571309	0	1	34.2751	14.9128	16.9697	25.3399	154.6616	90.9	incorrect
919	-45.622444538	-42.4961904619	-57.3456819719	-46.4287703556	-43.4378330749	0	1	53.7156	17.2633	18.5368	48.2898	156.2151	90.9	clashes,incorrect
1758	-45.5522381376	-39.3888232163	-55.7489632432	-73.7002587532	-54.7751613582	0	1	16.4945	8.7491	9.5097	10.914	54.8519	90.9	incorrect
669	-45.5517100793	-55.1485577591	-60.4661328549	-63.3297955199	-40.1067468559	0	1	24.8419	13.6186	14.1329	1.8175	141.5289	88.3	incorrect
1192	-45.5397437448	-28.7161502594	-20.2463480497	-48.0884275647	-51.5938247479	0	1	64.1045	15.1576	16.6198	59.009	169.0164	90.8	incorrect
203	-45.498049094	-26.4170073578	-19.0687006578	-30.3404465035	-30.2438198028	0	1	66.631	18.3751	19.6183	63.1023	138.437	94.5	incorrect
1283	-45.4938042832	-93.8218181247	-63.4629734665	-76.1895132915	-55.4735783337	0	1	70.4896	24.3689	24.9924	65.2979	175.7826	90.9	incorrect
1279	-45.4585323987	-35.0205513235	-31.7705175198	-10.2452596264	-19.4420145573	0	1	72.9909	28.7849	29.6736	69.8486	114.2026	90.9	incorrect
1975	-45.447401577	-26.9229901855	-15.2318326907	-44.7550713064	-18.8566135804	0	1	36.8775	11.2329	12.395	28.8619	160.3612	88.2	incorrect
255	-45.4428139603	-33.5435963387	-33.6299052209	-56.7733170811	-35.333498113	0	1	28.0228	14.3051	15.3553	13.8044	178.0071	88.3	incorrect
1908	-45.4421040724	-11.5335046259	-33.9226733946	-57.8103091995	-7.129906714	0	1	68.5155	23.4153	23.9522	65.2499	112.4948	88.3	incorrect
18	-45.3938144626	-34.3749836658	-55.9366775814	-23.8576459314	-43.6904322149	0.449	0.5686	7.5251	1.6411	2.0435	6.1971	21.4604	90.9	medium
1176	-45.3610754818	-43.432456589	-14.2499692015	-43.9668907279	-16.6963152942	0	1	29.191	14.4033	15.522	13.8801	142.8262	90.9	incorrect
668	-45.3567122654	-70.7741649301	-98.3839050157	-71.8963792615	-34.1026800907	0	1	49.9022	17.2537	18.729	45.2104	152.8055	90.9	incorrect
350	-45.3541342686	-46.6807426336	-52.5852051577	-69.8151046477	-43.3623933848	0	1	53.6379	21.3575	21.9562	46.4698	165.046	90.9	incorrect
787	-45.2947082446	-62.8071197769	-40.5087277121	-13.6127718471	-49.7271178246	0.6327	0.5974	4.3826	1.5683	2.0288	2.25	15.8753	90.9	medium
535	-45.2797749347	-39.5810354877	-40.4585280987	-52.6433981038	-60.7850113731	0	1	36.4388	15.1324	17.0487	27.2728	169.2198	90.9	incorrect
997	-45.2527465666	-33.4173998094	-44.7980892912	-29.1646828269	-89.8565582512	0	1	72.6223	23.8042	25.2657	71.3322	60.7956	90.9	clashes,incorrect
860	-45.2199847555	-71.4300401474	-56.1572879961	-47.9521895324	-48.5898071013	0.0816	0.9216	8.1428	3.2543	3.7244	7.8546	9.6441	90.9	incorrect
1505	-45.1821073199	-42.2515891959	-37.5718368786	-40.831941937	-37.2591819259	0.2857	0.6316	10.3891	2.3145	2.7499	8.7922	23.3933	90.9	acceptable
309	-45.1740808659	-38.1373566881	-21.1160503096	-25.0719419406	-37.9034845916	0	1	49.2916	12.3977	13.1089	42.3539	143.5081	90.9	incorrect
985	-45.172735192	-29.0988993885	-45.4498224295	-41.3798913603	-57.240761874	0	1	23.6026	12.773	13.2957	10.3092	128.1664	90.9	incorrect
1974	-45.1569438909	-39.7578036719	-40.4928954794	-59.6988018344	-44.7190609919	0	1	79.4391	21.8218	22.6414	76.786	161.6494	90.9	incorrect
932	-45.0624789108	-38.463859781	-11.2918777778	-21.3159426161	-47.857775783	0.4082	0.8198	13.8476	3.3442	3.612	12.8618	24.0818	90.9	clashes,acceptable
1845	-44.9753213871	-43.1309887311	-44.4412954101	-42.7834719771	-39.5269826021	0	1	21.4842	11.1727	11.8843	9.1403	130.198	88.2	incorrect
2074	-44.9712849031	-17.7699213634	-36.4746693008	-31.7930426628	-9.8953523006	0	1	61.0908	14.2044	15.541	55.5125	170.745	90.9	incorrect
1494	-44.9250755411	-39.2694755396	-22.3009736599	-43.424645929	-39.1064472414	0	1	74.9056	23.8577	25.1505	70.4528	175.2106	90.9	clashes,incorrect
1057	-44.8946661827	-52.0265259368	-29.1209247102	-32.9471813037	-24.8127192871	0.025	0.9825	45.7568	9.4119	10.2977	40.039	110.2137	94.5	incorrect
1056	-44.8586685226	-28.0806435624	-59.8888161533	-56.8713800512	-40.9573559283	0.0612	0.962	25.6343	11.0864	12.4042	5.0471	155.6115	88.3	clashes,incorrect
1319	-44.8578126558	-43.3929238269	-37.7440155681	-47.8219629681	-32.1948851446	0.1429	0.8793	19.5092	6.7304	7.201	10.1602	75.3448	90.9	incorrect
560	-44.8523338002	-66.2942823925	-28.5630062954	-44.2150835793	-50.5729111494	0	1	27.2433	13.3346	13.5887	13.2139	144.9764	90.9	incorrect
1222	-44.8469464267	-18.63502012	-47.1761153437	-72.0179030023	-34.7697675042	0	1	71.9904	18.7882	19.2515	69.7854	105.4765	90.9	incorrect
1799	-44.83818729	-50.8235339898	-50.2219604639	-76.7136589914	-57.5904012193	0.3061	0.7368	23.3436	4.3381	4.8891	20.7428	50.6303	90.9	incorrect
1254	-44.7155189288	-15.4736370142	-21.7034978829	-40.092430572	-3.7165358994	0	1	63.4722	18.3831	19.8167	60.3946	109.4608	90.9	incorrect
1390	-44.6545322026	-41.5144984509	-22.4864863359	-32.8301798603	-49.14324726	0	1	65.1963	17.7638	19.107	61.5499	130.0662	90.8	incorrect
1077	-44.6250256778	-55.3050922682	-25.9686347932	-29.9270126305	-3.550195007	0	1	45.6512	18.5463	19.3246	36.4069	174.7928	90.9	incorrect
1452	-44.608760072	-5.7061287649	-53.10314451	-0.062960421	-26.3636664278	0	1	73.5867	18.7517	19.4684	69.0362	158.8368	90.9	incorrect
1958	-44.5805116431	-55.4489728957	-25.4042021787	-36.9227802246	-18.9405779479	0	1	41.7248	14.5961	15.7843	35.8213	108.219	90.9	incorrect
332	-44.5214989295	-31.2315145878	-34.6687298067	-22.16936507	-25.4327663978	0	1	63.4818	19.4353	20.2375	60.3799	144.4472	90.7	incorrect
1058	-44.4994314966	-16.731516271	-59.9364712228	-27.8422008942	-17.8456323478	0	1	84.8644	25.1661	26.9255	82.125	102.8732	90.9	incorrect
676	-44.4602213295	-46.4151320065	-48.1612099015	-50.2930425665	-56.4699755115	0	1	48.0111	20.4173	21.3827	45.9656	63.2644	90.9	incorrect
558	-44.456265396	-15.7830148659	-29.0867788176	-34.7294164923	-4.263492423	0	1	80.5525	27.662	28.3014	76.9194	128.6352	90.9	incorrect
924	-44.4236786984	-41.1801498079	0	-46.0848462079	-42.1212568108	0	1	67.8258	26.8436	28.0451	65.6896	76.5451	90.9	incorrect
748	-44.3902546239	-52.9571692251	-45.0528768777	-59.7342270628	-26.366710397	0.0408	0.9701	62.0824	16.6959	18.758	57.9627	121.9521	90.9	incorrect
1731	-44.3761414925	-45.5396671058	-38.9003493047	-37.4260454547	-36.1522027837	0.5102	0.375	6.0919	1.2919	1.8447	5.2453	13.2747	90.9	medium
471	-44.3515651986	-54.7129480917	-43.3951127831	-44.1455782417	-48.1768194383	0.0816	0.8974	23.738	10.5439	12.1361	5.9355	157.0064	88.3	incorrect
239	-44.3258413046	-37.8555643854	-41.6782814168	-64.2860148574	-26.5336435328	0	1	28.5767	11.9711	13.5015	19.6118	148.4603	88.2	incorrect
908	-44.2904134682	-68.9983560652	-5.7495813917	-35.0126018152	-74.7886131744	0	1	48.2048	11.9416	13.2122	40.165	178.1157	90.9	incorrect
361	-44.2509650695	-46.0334865817	-43.8927689567	-28.1640350929	-26.9540722117	0.4694	0.623	7.8439	2.2453	2.7928	7.4014	11.279	90.9	acceptable
601	-44.2102129128	-10.4805064525	-44.4492244165	-32.2262720601	-46.2071349614	0	1	73.452	20.7948	21.61	70.1646	165.366	90.9	incorrect
442	-44.125061368	-55.4418285581	-56.5383710735	-26.6672707235	-20.8212099735	0	1	69.0139	19.5202	21.8192	66.5269	108.8146	90.9	incorrect
753	-44.1032552824	-58.3454410135	-31.7281121499	-37.2628130799	-57.8191586915	0	1	29.2868	13.3261	14.2987	21.81	138.2354	94.5	incorrect
1467	-44.0975351587	-27.6140813633	-16.6616072133	-46.0366116533	-34.6428893399	0.0732	0.9434	24.5908	10.2811	10.9672	6.8191	128.6499	90.7	incorrect
23	-44.073980995	-56.2423742359	-59.0621173758	-36.1180869903	-8.6013148381	0.0244	0.9714	48.6728	14.0751	15.2863	40.5214	160.6635	90.7	incorrect
583	-44.0357924404	-66.3654526383	-51.7416639431	-11.0034171427	-76.5075862731	0	1	26.8368	9.2325	10.0321	21.1693	81.1304	90.8	clashes,incorrect
1888	-44.0351956317	-18.7698530374	-17.7760276993	-4.3991010443	-61.1481999539	0	1	43.3392	18.0608	18.52	39.351	93.1557	90.9	incorrect
1870	-44.0291178294	-59.5376838296	-50.3768668075	-77.4226037725	-58.3366057325	0	1	59.3952	20.849	22.3794	55.1294	116.2507	90.9	incorrect
1900	-44.0260322385	-35.5814702316	-24.8605036449	-33.3867857062	-39.5158783312	0.2041	0.8958	16.7006	6.5074	6.834	8.1845	72.3097	90.9	clashes,incorrect
1865	-43.9943409936	-49.6832533938	-61.9629380535	-54.0519734007	-42.9742639215	0	1	60.3666	25.0617	26.3849	56.6626	96.0613	90.9	incorrect
1644	-43.985486226	-7.8841122308	-10.2517620759	-13.7394721884	-7.237548607	0	1	71.6983	20.0541	21.5362	67.3563	153.6125	90.9	incorrect
290	-43.8975543114	-62.0825739918	-37.5959412519	-32.0896131961	-43.5552459846	0.0612	0.9643	23.6961	10.4302	11.2279	4.7291	133.5552	90.9	clashes,incorrect
2090	-43.8157342918	-27.6221288993	-25.3416918369	-25.047209867	-19.0440082437	0	1	25.7683	13.2162	13.801	12.1512	152.9658	90.9	incorrect
763	-43.7466112499	-24.2924296939	-17.4482088108	-38.5758385768	-39.2823922979	0.075	0.9464	29.4523	9.664	10.5204	19.031	120.6861	94.5	incorrect
1714	-43.7113338747	-48.018164803	-62.568938503	-50.6649984563	-44.8295214563	0	1	16.3294	8.8207	9.3057	9.4358	59.2828	90.9	incorrect
1208	-43.6981994485	-62.1317140055	-12.5089759604	-65.4989169505	-78.2148724105	0.0408	0.9661	48.7943	12.4679	13.8088	41.5253	137.7877	90.9	incorrect
1105	-43.6639911742	-48.7264674362	-26.5070752079	-38.0160094469	-51.6247427969	0.05	0.9375	28.6332	11.0091	12.6351	14.3252	152.4617	94.5	incorrect
205	-43.6594822846	-22.361857617	-46.328760397	-60.686338247	-17.1272964553	0.0233	0.9744	30.1855	11.3302	12.804	18.0605	167.5976	88.2	incorrect
1825	-43.6540667101	0	-39.8840512733	-25.1003369537	-15.4863923313	0	1	32.0067	14.3222	14.4901	20.8661	148.5259	90.9	incorrect
486	-43.6359241475	-6.5365370036	-47.0501388733	-60.1736835771	-76.3320990769	0	1	26.8868	13.3091	14.2784	18.1615	138.2567	94.5	incorrect
1273	-43.5163830934	-70.8157636825	-74.0654228005	-42.5132499825	-7.7745473223	0.7143	0.4444	3.4679	1.1513	1.8228	2.5771	10.1272	90.9	medium
1080	-43.5118952655	-24.2933757515	-33.7364458768	-28.1736793506	-17.3639594211	0	1	63.4123	26.0905	27.2804	59.5506	105.6357	90.9	incorrect
1842	-43.5017985339	-38.4431304493	-11.71151911	-12.6213112899	-5.8056525743	0	1	62.7366	17.2914	18.6419	59.7541	110.7252	90.9	incorrect
1795	-43.497075067	-77.5799694717	-75.4425777372	-54.9391010572	-27.4446759564	0	1	83.602	28.1646	29.3247	81.4283	98.2385	90.9	clashes,incorrect
1023	-43.4966751612	-79.916764393	-64.613457191	-81.739338243	-78.0793233205	0	1	63.2182	22.3488	23.6654	61.9689	57.86	90.9	incorrect
662	-43.4582096854	-44.6439842814	-33.2795331948	-49.1653490948	-39.5217579548	0	1	73.8648	21.8289	21.8518	70.5939	170.0647	90.9	incorrect
1499	-43.4409161532	-52.8218300408	-34.304160707	-55.1804476203	-38.1304403353	0.025	0.9756	28.8919	11.4424	12.4054	12.1324	173.4863	94.5	incorrect
2040	-43.3719664808	-57.2909590512	-24.353379424	-37.1861066262	-25.320238349	0	1	73.472	19.4897	20.4485	70.1096	143.6819	90.9	incorrect
1029	-43.3395666596	-13.8671182345	-35.8827339345	-22.7947519437	-9.9772388742	0	1	78.7853	24.1368	25.3125	76.011	100.4547	88.3	incorrect
1324	-43.3344586814	-62.5840102167	-47.7739894667	-70.1625807867	-39.5264740867	0	1	68.0809	26.7092	27.5586	64.4023	118.0032	90.9	incorrect
1428	-43.3342908065	-49.9287509978	-22.0926232591	-10.1848437191	-44.0269480541	0	1	54.7993	18.5158	19.3048	51.597	101.209	90.9	incorrect
1491	-43.3204086938	-27.8617467964	-52.0028150541	-34.5025875363	-48.5542761892	0	1	75.4486	24.4148	25.8367	74.4854	52.9916	90.9	incorrect
1568	-43.2660504809	-91.3773782752	-69.5925226625	-82.6587222728	-82.6701330082	0	1	46.2169	13.3523	13.5716	41.3555	149.0169	90.9	incorrect
1934	-43.2437952707	-133.729293312	-88.7986371231	-84.159914524	-93.2682278881	0	1	44.8576	17.77	18.6294	37.3593	132.7421	90.9	incorrect
1332	-43.2411020506	-15.8995085343	-53.1545419771	-54.6322280271	-33.6478741771	0	1	67.5626	21.491	23.0163	63.0614	123.9442	90.9	incorrect
162	-43.2176951509	-22.1734378787	-20.1756881032	-43.0577465595	-28.5340640345	0	1	67.9604	19.6132	20.8786	64.8404	160.5985	90.9	clashes,incorrect
1656	-43.2167207147	-26.7873683762	-42.4861227969	-33.7422670289	-53.9640329969	0	1	52.5283	19.2398	19.8106	46.023	144.1573	90.8	incorrect
298	-43.1213020421	-46.2723011817	-46.9619844449	-45.4484323682	-31.0545520982	0	1	38.9131	11.6244	12.6888	28.6091	155.5936	94.5	incorrect
310	-43.0096976282	0	-31.410329146	-37.1976601598	-33.0884129409	0	1	26.4735	11.9473	12.675	9.1433	158.899	94.5	incorrect
256	-42.986364708	-69.2792541848	-30.8551917499	-61.9797267999	-24.7808574226	0	1	30.3291	11.3775	13.3382	21.5376	160.0194	90.9	incorrect
2022	-42.9568273086	-73.5884933386	-71.4776077886	-55.3089597412	-53.4715118886	0	1	26.8783	13.1714	14.5929	5.0392	172.8553	90.9	incorrect
58	-42.9510185361	-27.4085034954	-62.2683590624	-47.7988743634	-17.134298461	0	1	43.5001	17.7814	18.9772	34.302	152.2121	90.9	incorrect
674	-42.9219257001	-42.0607343948	-42.0303604619	-25.3289983607	-25.4321267844	0.125	0.8529	16.7234	4.5192	5.0521	15.4815	35.6418	94.5	incorrect
1844	-42.8818588718	-39.1536139914	-27.633296381	-30.5121156183	-16.7857806953	0	1	53.1817	14.7387	15.9658	45.6491	169.9811	90.7	incorrect
260	-42.8590575104	-32.584566578	-35.6588043024	-40.491952335	-40.087045815	0.4694	0.5893	8.1081	2.3027	2.7741	7.5211	13.1926	90.9	acceptable
1116	-42.8578262606	-36.6405381333	-61.5653068082	-30.5266590184	-56.6894134332	0	1	67.6295	24.1884	26.0051	63.0836	129.1817	90.9	incorrect
334	-42.839181271	-51.3032374271	-19.0754373827	-25.8900960112	-21.8834594968	0.0612	0.9508	42.2923	11.6965	12.8237	34.7105	128.6428	90.9	incorrect
452	-42.829626602	-32.1897120681	-20.3017056935	-6.022187168	-39.3199263243	0	1	76.8607	25.1187	26.6738	75.9663	51.1966	90.9	incorrect
1050	-42.8290853929	-74.6814505627	-84.4346704692	-0.5997809663	-52.5319928834	0.0408	0.9574	45.3605	11.0664	12.5896	38.9332	115.9036	90.9	incorrect
1649	-42.797458953	-43.7675051563	-37.5592737442	-16.5364841263	-45.1038680618	0.3673	0.75	11.1439	2.5073	2.7597	9.9644	27.6611	90.9	clashes,acceptable
936	-42.78733269	-33.1861483223	-16.0900856748	-22.719231044	-28.1045772723	0.0244	0.9808	43.3733	11.4117	12.5001	36.5749	120.7668	90.7	incorrect
1086	-42.7298271989	-44.218184802	-51.8683135981	-77.4876198884	-31.6860224681	0	1	50.6436	17.9029	18.3712	47.3454	90.3777	90.9	incorrect
1899	-42.7277242466	-38.9434516961	-23.0702735753	-25.8937620999	-10.2054479854	0	1	66.1298	23.3429	25.3741	65.3551	45.8788	90.9	incorrect
135	-42.70246105	-29.3472867658	-22.8968350281	-26.8679412581	-13.9049227528	0	1	45.995	17.8044	18.6822	41.5317	93.3271	94.5	incorrect
840	-42.634136487	-39.6662053957	-29.5650262457	-21.5028040892	-20.6754200457	0	1	58.9519	20.8102	22.1789	57.6809	57.7607	90.9	incorrect
762	-42.5780124507	-8.0204908538	-48.4266542349	-29.7397781768	-54.1855309262	0	1	30.1252	14.5807	15.6967	15.6828	143.3273	90.9	incorrect
861	-42.5383307151	-31.1898400839	-61.6687227482	-58.9799030982	-27.4397147058	0	1	29.1778	14.4161	15.7817	12.7278	169.8877	88.3	incorrect
1122	-42.5293811603	-24.3336547463	-36.5573394341	-62.206805337	-34.5550464534	0	1	74.9354	20.4149	21.5824	72.1349	143.0662	90.9	clashes,incorrect
849	-42.5093333014	-34.0311020147	-55.2378582369	-39.5865586369	-52.8732300767	0	1	72.4141	25.0428	25.6577	70.8765	83.7891	90.9	incorrect
865	-42.4692595018	-42.2393246296	-28.5321921943	-39.2022453693	-40.4696295443	0	1	53.7642	16.6921	17.43	48.455	137.083	90.9	incorrect
2038	-42.4596263979	-50.2479386519	-33.4116215983	-36.2050736035	-54.6036611423	0	1	44.9718	16.6156	17.3662	36.5433	150.9399	90.9	incorrect
511	-42.4468187522	-38.9721008031	0	-56.8431071312	-41.6006705312	0	1	31.049	14.2235	14.6416	19.8609	143.1595	88.3	incorrect
563	-42.4174728381	-44.7417814597	-69.4269895188	-50.6429155088	-59.3368811097	0	1	80.8512	23.2422	24.2293	77.2458	165.0635	90.9	incorrect
1808	-42.3918067817	-23.1369165583	-80.4114695277	-28.0335577327	-32.0834067177	0.0204	0.9778	45.0841	14.6891	16.1467	37.9361	149.9622	90.9	incorrect
764	-42.3647793988	-25.1193949653	-26.7011142083	-59.343710631	-35.0404566275	0	1	59.8688	17.5063	18.7171	56.2812	96.2329	90.9	clashes,incorrect
253	-42.358098055	-61.3272566669	-63.8367892999	-43.6437685611	-58.0075656049	0	1	27.373	11.9397	13.3388	7.32	169.0841	90.9	incorrect
1963	-42.3539857206	-17.439948263	-25.6105303335	-26.8120132735	-30.610558258	0.1628	0.75	24.2594	7.6643	8.749	16.3163	83.999	88.2	incorrect
1090	-42.3289512269	-30.2151213639	-21.3547400235	-15.5250227281	-14.329885623	0	1	86.4689	27.8578	28.5362	83.8665	174.2102	90.9	clashes,incorrect
1996	-42.3125487782	-37.8901177683	-41.2105561313	-51.7513809427	-68.1207998161	0	1	15.5725	8.2545	8.8796	10.7922	48.909	90.9	incorrect
2156	-42.2336404272	-25.7287250823	-29.4632972736	-40.669967232	-17.1571313853	0	1	70.5673	18.3361	19.6547	67.0757	106.6362	90.9	clashes,incorrect
1309	-42.230530222	-63.8458649309	-56.1496196431	-72.3634433572	-37.1107756072	0	1	24.3661	12.8204	14.3142	3.734	166.3865	90.9	incorrect
1976	-42.1562626133	-54.2882058974	-32.6806041202	-72.2785019743	-39.8917954893	0	1	74.0991	18.7918	20.0249	70.2421	119.9381	90.9	clashes,incorrect
1697	-42.1486659699	-101.355492255	-71.1985586135	-62.0377541817	-38.2142822549	0	1	62.3815	21.9632	23.2576	61.174	55.9483	90.9	incorrect
554	-42.1417238264	-12.7899441436	-35.8493656133	-36.5629646186	-62.7643354903	0	1	91.2982	32.1936	33.1821	88.1499	175.3438	90.9	clashes,incorrect
167	-42.1275211903	-68.0626224208	-37.5802551667	-55.718134764	-33.2916928839	0.3673	0.6842	6.5881	2.4008	2.8137	2.6303	26.3342	90.9	acceptable
1173	-42.1260676789	-68.3611915671	-61.8550647037	-49.1136921674	-82.4895576674	0	1	80.0657	21.1852	22.573	75.7424	177.8299	90.9	incorrect
276	-42.1187157546	-42.9456808767	-38.5979667712	-50.9043257872	-51.6300820714	0	1	66.7024	24.8913	25.9849	60.8902	174.2705	90.9	clashes,incorrect
342	-42.1171889661	-27.6230827928	-62.3958848245	-62.7710325395	-62.0085474795	0	1	80.4807	22.7344	24.0847	77.8599	141.5153	88.3	incorrect
313	-42.0935852479	-44.3711369267	-81.6304975326	-31.3388830804	-39.1817991253	0	1	58.3661	19.157	20.8956	54.7756	123.554	90.9	incorrect
695	-42.0881357661	-43.3714449016	-64.6639009066	-46.8145225366	-35.0643984466	0.0233	0.9756	23.791	8.6949	9.3877	10.0786	108.6453	88.2	incorrect
1138	-42.0619939488	-42.0818233208	-27.9121372733	-24.819006531	-63.9587236367	0	1	52.5866	17.5148	17.6819	48.2383	162.2236	90.9	incorrect
600	-42.0371038714	-45.411606858	-28.0717909833	-31.605662857	-52.4376150858	0	1	43.4539	10.0729	10.6989	40.3055	80.8112	90.8	clashes,incorrect
1890	-41.9801563297	-31.9570048962	-1.3668886841	-33.9932726676	-1.5064047305	0	1	63.1287	22.2365	23.5288	61.8257	58.7445	90.9	incorrect
2146	-41.977594887	-69.4989437642	-56.7311192767	-24.5102778241	-43.533597336	0	1	68.6929	20.4793	20.9149	64.4203	163.5362	90.9	incorrect
1555	-41.9403498625	-23.1698680247	-52.4523284497	-24.9672300997	-1.3907074477	0	1	59.4504	17.3557	17.8504	54.4112	140.7373	90.9	incorrect
195	-41.8658443654	-20.2474122014	-41.7281658514	-21.7210132899	-43.9852772957	0.4082	0.6078	6.3986	1.7607	2.1576	5.8713	12.1453	90.9	medium
79	-41.8553574156	-36.0486052208	-26.8619557545	-32.7255979286	-28.5614271945	0.3469	0.8265	14.3344	3.2701	3.5154	13.2355	25.6058	90.9	clashes,acceptable
1560	-41.814105472	-56.9501289587	-23.829463922	-46.436304935	0	0	1	70.1143	25.1697	25.9815	67.3965	121.6966	90.9	incorrect
1295	-41.7379042453	-38.701498604	-38.0522039708	-27.226947199	-47.259962004	0	1	71.2638	17.8121	18.5128	66.1962	168.8505	90.9	clashes,incorrect
470	-41.7321001049	0.7347	0.5263	2.9611	1.1609	1.6527	2.201	8.8667	90.9	medium
2126	-41.7011820702	0	1	62.8014	19.8223	20.3867	58.551	178.0798	90.9	incorrect
606	-41.6914766436	0	1	73.3769	18.3224	19.2894	69.7226	120.1251	90.9	clashes,incorrect
814	-41.6649167731	0.1837	0.7568	7.2791	3.3494	3.6546	6.3686	16.7394	90.9	acceptable
1581	-41.6383854746	0.6327	0.5156	4.1935	1.3613	1.8705	3.1163	11.8438	90.9	medium
598	-41.6181249341	0.075	0.94	44.4027	12.5638	14.3532	34.9814	175.3722	94.5	incorrect
1055	-41.6016663132	0	1	23.6653	9.8844	10.5826	11.7595	111.2438	88.3	incorrect
344	-41.5973567877	0.4694	0.6761	6.551	2.2457	2.6207	4.0185	24.3581	90.9	acceptable
481	-41.5341786656	0.3673	0.7	7.5027	2.8456	3.2256	2.0276	32.1784	90.9	acceptable
1232	-41.5339658119	0.075	0.9388	20.0173	5.0222	5.4829	15.395	56.2061	94.5	incorrect
2076	-41.5150804252	0	1	25.4424	13.8316	14.3361	6.1667	146.844	90.9	incorrect
1874	-41.4676298528	0	1	53.2843	14.8808	16.2746	46.7122	148.2848	88.3	incorrect
25	-41.4333733714	0	1	42.7635	17.2863	18.8277	34.6128	137.1833	90.9	clashes,incorrect
447	-41.4225918684	0	1	74.8666	24.5409	25.653	72.3571	90.4198	90.9	incorrect
1544	-41.4090323639	0	1	47.2327	14.5727	16.2127	41.434	165.7731	90.9	incorrect
823	-41.3499879482	0	1	76.0143	20.183	21.4804	72.7027	135.9871	90.9	clashes,incorrect
1411	-41.3432593203	0	1	56.6849	23.8756	24.7862	50.3271	157.5497	90.9	clashes,incorrect
1166	-41.3224356073	0	1	83.8123	29.7284	30.6	82.5013	79.8351	90.9	incorrect
922	-41.2505523007	0	1	61.0687	17.8779	19.0192	55.365	140.7463	88.3	incorrect
694	-41.1427398615	0	1	65.5019	17.7624	19.0489	61.7151	135.1067	90.9	clashes,incorrect
1483	-41.1150975487	0.4082	0.6491	7.6492	2.8769	3.2855	3.6108	31.6931	90.9	acceptable
312	-41.0933770456	0	1	75.2032	27.6967	28.0941	72.8286	114.3797	90.9	incorrect
1962	-41.0457346747	0	1	38.6992	9.6066	10.9774	32.8076	145.9016	90.9	incorrect
349	-41.015664676	0	1	58.6403	18.5153	18.6182	52.6651	157.1045	90.8	incorrect
1227	-41.0102117887	0	1	70.009	24.2606	25.7547	67.9085	82.4346	90.9	incorrect
1954	-40.9984611227	0	1	31.2593	10.4073	11.7153	21.0076	146.3435	90.9	incorrect
345	-40.9888739893	0.0612	0.9697	61.0759	15.2013	17.3456	57.383	139.274	90.9	incorrect
853	-40.9594651132	0	1	45.1817	19.8732	20.7196	36.871	147.4275	90.9	incorrect
820	-40.9500922166	0	1	54.9401	17.1378	17.8927	49.7573	137.083	90.9	incorrect
965	-40.9480192553	0	1	79.4107	29.9154	31.0915	79.209	31.5231	90.7	incorrect
73	-40.8981776146	0	1	76.2054	19.3187	20.3254	72.7958	112.7545	90.9	clashes,incorrect
30	-40.8817309217	0	1	78.2336	29.8454	31.1309	76.1529	81.56	90.9	incorrect
2001	-40.8771450088	0	1	69.2688	21.9826	23.1925	67.396	100.5857	90.9	incorrect
2015	-40.8484058418	0	1	34.0837	16.461	17.6065	21.5362	148.3151	90.9	incorrect
925	-40.8335304947	0	1	30.3015	11.5703	12.5709	16.4321	141.3168	88.3	incorrect
2103	-40.8235921089	0.075	0.9118	17.1239	4.3295	4.7954	13.7402	43.5861	94.5	incorrect
336	-40.7719969665	0	1	80.8512	23.2422	24.2293	77.2458	165.0635	90.9	incorrect
691	-40.7508373895	0	1	35.6763	14.8532	14.9765	28.507	161.6949	90.9	incorrect
27	-40.7470448446	0	1	30.1687	14.4067	15.0147	14.5391	160.0996	88.3	incorrect
1615	-40.7029473861	0	1	71.625	24.1533	25.7217	68.1276	110.6605	88.3	incorrect
1387	-40.6758775385	0	1	66.4375	22.376	23.4215	60.5935	170.0606	90.9	incorrect
1884	-40.661585006	0	1	65.5217	22.4949	23.9156	63.997	63.9079	90.9	incorrect
1775	-40.649488375	0	1	45.4848	12.7184	12.6835	40.0907	120.3633	90.9	incorrect
701	-40.646564251	0.4286	0.6316	22.3588	4.3892	5.0233	19.1878	51.4431	90.9	incorrect
1936	-40.6436289554	0	1	20.2993	8.0681	9.206	9.6057	116.7482	90.9	incorrect
1686	-40.6430203586	0	1	54.0647	16.2225	16.2703	48.2548	130.4082	90.9	incorrect
1234	-40.6411123352	0	1	78.0576	22.919	23.851	75.0557	140.8686	90.9	incorrect
2053	-40.6327298315	0	1	31.4643	8.6357	9.3421	30.5219	42.0004	90.9	incorrect
1762	-40.6282007522	0.0465	0.92	37.0991	8.2877	9.2058	32.507	82.7422	88.2	incorrect
132	-40.6138967475	0	1	63.4884	22.1635	23.3934	62.1846	58.4267	90.9	incorrect
485	-40.5930550882	0	1	50.5674	20.4329	20.7294	43.7843	167.5732	90.8	incorrect
1310	-40.5769503516	0.0488	0.9574	50.0659	14.5281	15.7606	42.1759	161.494	90.7	incorrect
810	-40.5576659697	0.4898	0.4667	7.357	1.5002	1.9662	6.6065	16.5443	90.9	medium
1043	-40.490812717	0	1	82.2343	22.5148	23.0002	79.0264	176.8788	90.9	incorrect
1382	-40.4561863929	0	1	23.7185	12.3878	13.0954	4.6912	178.6726	90.7	incorrect
2058	-40.4494360315	0.0612	0.95	35.069	7.9859	8.2077	32.5206	63.4606	90.9	incorrect
880	-40.4293789886	0	1	56.8279	22.2422	23.4383	51.1428	149.4772	90.9	incorrect
186	-40.3748004576	0	1	53.5497	17.237	17.9712	48.6332	133.3822	90.9	incorrect
1857	-40.3663371579	0.0612	0.972	23.9998	9.9648	10.7624	5.3726	128.9331	90.9	clashes,incorrect
1715	-40.3559322933	0	1	20.92	8.5371	9.121	11.6211	81.1756	88.2	incorrect
756	-40.3147000285	0	1	89.1646	26.5375	28.2009	86.877	93.2554	90.9	incorrect
781	-40.30475267	0.0213	0.987	31.5601	11.1405	12.249	20.7086	141.5889	90.8	incorrect
968	-40.2687169836	0	1	20.2534	8.5952	10.0127	9.1567	109.9236	90.7	incorrect
93	-40.2589074405	0	1	29.9993	15.462	16.4474	13.0293	171.689	90.9	incorrect
414	-40.2443248637	0	1	26.7977	12.1703	13.8707	14.8796	177.6364	94.5	incorrect
404	-40.2241675495	0	1	25.4155	12.2173	12.6397	13.6889	145.8067	90.9	clashes,incorrect
1735	-40.2005832119	0.05	0.963	26.7681	10.1786	11.2382	8.9765	141.3428	94.5	incorrect
1638	-40.0921191652	0.6327	0.4918	4.3464	1.482	2.0639	2.7468	15.1418	90.9	medium
1811	-40.0835845888	0	1	64.1074	22.6128	23.0265	62.0212	98.4081	90.9	incorrect
50	-40.0215866447	0	1	43.4592	14.9306	16.5481	36.5156	136.6372	88.3	incorrect
197	-39.9927727988	0	1	68.3056	26.9745	28.2571	66.5168	69.514	90.9	incorrect
1897	-39.9923024635	0.4082	0.5745	5.4709	1.8472	2.6182	3.2721	18.1279	90.9	medium
453	-39.981246161	0	1	75.619	19.1718	20.2162	72.0997	114.1737	90.9	clashes,incorrect
1084	-39.9792865858	0	1	23.819	13.1128	13.9163	6.2339	114.1266	90.9	incorrect
1604	-39.9013441648	0	1	71.9858	23.9202	24.5052	68.5086	177.2059	90.9	incorrect
1981	-39.9013387685	0.0612	0.9595	23.1205	9.9896	10.7199	5.625	125.9123	90.9	clashes,incorrect
1519	-39.8514651671	0.102	0.9254	17.8713	6.9283	7.5939	3.6845	80.3152	88.3	clashes,incorrect
1508	-39.781714701	0	1	26.4199	12.2958	12.9609	7.3405	173.7539	94.5	incorrect
1803	-39.7670290258	0	1	71.8238	23.6923	24.9402	66.5438	170.376	90.9	incorrect
1804	-39.7268516191	0.5102	0.4792	6.0645	1.3507	1.7725	5.2789	15.9643	90.9	medium
681	-39.7233161646	0	1	56.3614	18.5122	19.9681	53.6071	81.1509	90.9	incorrect
2137	-39.7192076438	0	1	28.5934	13.8975	15.3373	11.0407	169.2585	94.5	incorrect
102	-39.7036511864	0.4694	0.6618	5.775	2.2611	2.6506	2.0484	25.0041	90.9	acceptable
1185	-39.6844144132	0	1	29.0915	15.3169	16.1376	9.941	169.4115	88.3	incorrect
1889	-39.6813005888	0	1	73.9896	24.7387	26.4204	71.4014	97.4567	90.9	incorrect
778	-39.6342096924	0	1	34.9024	13.8725	14.4692	24.6703	152.3881	88.2	incorrect
2017	-39.5988601466	0	1	39.0349	16.9611	17.6191	31.7716	142.8012	90.9	incorrect
413	-39.5815572588	0	1	75.3916	23.266	24.5386	73.2538	85.7214	90.9	incorrect
20	-39.5430032763	0	1	71.6269	19.0466	19.8921	69.5427	104.1968	88.3	incorrect
1564	-39.5370931389	0	1	30.2797	14.7429	16.3238	17.6161	153.904	88.3	incorrect
329	-39.506990165	0	1	39.6546	17.5733	18.028	29.0893	170.5176	90.9	incorrect
1925	-39.4560084597	0	1	45.9828	14.4923	15.8714	39.1222	129.4811	90.9	incorrect
1567	-39.4404393948	0	1	68.2943	25.9431	26.4339	63.9857	132.138	88.3	incorrect
104	-39.3953091832	0.1224	0.8983	14.5559	3.8129	4.1864	12.4396	32.0155	90.9	acceptable
1873	-39.3780423327	0	1	83.7068	25.975	26.2394	81.0779	139.2855	88.3	incorrect
1692	-39.3373271535	0	1	33.6279	14.3779	15.3834	22.8863	177.5604	90.9	incorrect
2004	-39.292565269	0	1	38.148	14.8608	15.6619	28.9256	130.2232	94.5	incorrect
1047	-39.2084449139	0.551	0.4	3.9566	1.3423	1.9093	1.9956	14.0661	90.9	medium
1253	-39.2052699032	0	1	35.4916	12.9137	13.737	25.7056	177.1124	88.2	incorrect
705	-39.1692600128	0	1	68.5426	23.0539	25.2672	67.4969	65.8058	90.9	incorrect
1206	-39.1651869218	0	1	35.546	12.6321	13.177	34.1091	45.9162	90.9	incorrect
586	-39.1389320419	0	1	75.5252	24.257	24.8033	73.4765	113.6025	90.9	clashes,incorrect
2142	-39.0947927664	0	1	42.5501	17.0507	18.5085	41.5175	44.3901	90.9	clashes,incorrect
685	-39.0815659032	0	1	25.0815	12.3145	13.5288	16.749	120.7253	90.9	incorrect
771	-39.0793792255	0	1	36.9104	15.3096	16.6673	25.7935	160.1421	90.9	clashes,incorrect
1515	-39.0754672004	0	1	43.3976	13.6064	14.1003	38.6465	124.5603	90.9	clashes,incorrect
1241	-39.0556542533	0	1	66.4433	21.1358	22.7155	62.9781	98.4885	90.9	incorrect
2127	-39.0055847695	0	1	64.7887	17.4763	18.8407	59.5737	151.9052	90.9	incorrect
1619	-38.9240795698	0	1	72.8391	25.6417	26.1771	67.7714	174.5933	90.9	incorrect
1573	-38.9139509412	0	1	88.3671	25.7306	26.0675	84.8078	163.3454	90.9	incorrect
36	-38.7934626897	0	1	75.9464	26.9875	28.3565	74.9545	54.3647	90.9	incorrect
742	-38.7915701435	0	1	20.3121	8.7307	9.6629	11.5995	97.5506	90.9	incorrect
749	-38.7866559351	0	1	18.916	10.7716	11.4629	7.8463	80.0065	88.3	incorrect
653	-38.7361864553	0	1	67.4937	24.1672	25.9787	62.9295	129.3764	90.9	incorrect
645	-38.7272739926	0.0612	0.9706	24.5542	10.3546	11.2343	4.2534	137.3752	90.9	clashes,incorrect
2027	-38.5570309035	0.0204	0.9808	32.8956	14.9355	15.7364	18.6927	170.2624	90.9	incorrect
1326	-38.5490816843	0	1	32.0402	10.058	11.1219	24.6908	122.0873	88.3	incorrect
252	-38.5227421769	0	1	48.4863	19.3708	19.8138	41.0458	167.1718	90.9	incorrect
1829	-38.5211763301	0.1463	0.8636	19.3682	6.8337	7.4116	10.7004	77.0224	90.7	incorrect
42	-38.4769028478	0.05	0.9623	49.5026	14.5737	15.6957	41.6421	156.1395	94.5	incorrect
68	-38.476350245	0	1	30.6213	8.9974	9.558	29.2753	47.1212	90.9	incorrect
95	-38.475505158	0.4898	0.5102	8.1951	1.6073	2.034	7.3727	17.7409	90.9	medium
1436	-38.4652645857	0	1	90.7044	30.7743	31.7023	87.9878	175.1364	90.9	incorrect
801	-38.4215864309	0	1	37.5435	16.2602	17.3893	30.8752	102.5426	88.3	incorrect
603	-38.2979478697	0	1	29.1683	11.9285	13.2416	11.3383	171.8931	94.5	incorrect
980	-38.2829993239	0.4898	0.5102	5.9185	1.3613	1.8413	5.3442	12.1453	90.9	medium
2098	-38.2772238564	0.2449	0.8537	18.5046	3.9479	4.2606	16.9478	32.0475	90.9	clashes,acceptable
1702	-38.2592600607	0	1	69.9162	19.074	20.4321	67.4477	117.9341	90.9	clashes,incorrect
1764	-38.227036471	0	1	26.9078	12.373	13.7062	4.5009	166.688	94.5	incorrect
70	-38.2256959119	0	1	19.0182	7.6367	8.1212	8.0999	83.4967	88.3	incorrect
1033	-38.2246842843	0	1	40.2375	13.0454	13.8457	33.9093	132.8763	90.9	clashes,incorrect
2135	-38.182514481	0.3469	0.7821	12.2431	3.0779	3.4427	11.6059	16.1937	90.9	acceptable
2066	-38.1750977232	0	1	77.6398	25.1837	26.6914	77.1366	41.8251	90.9	clashes,incorrect
896	-38.1109296411	0	1	74.1607	24.5001	25.4097	71.2353	109.9678	90.9	clashes,incorrect
1153	-38.0733318405	0	1	72.367	18.619	19.2795	67.9842	164.2666	88.3	incorrect
339	-37.9703737335	0	1	43.9276	12.3748	12.958	40.7237	79.0488	90.9	incorrect
1360	-37.9626530369	0	1	64.1812	25.0219	26.7038	61.6636	81.685	90.9	incorrect
1882	-37.9598731274	0	1	22.4756	12.7158	13.0335	7.2525	121.2662	88.3	incorrect
1966	-37.9543509444	0	1	31.2593	14.9634	16.4132	17.4943	158.967	88.3	incorrect
1190	-37.9297375664	0.4898	0.3846	4.5402	1.4036	1.9739	2.9892	14.0661	90.9	medium
1255	-37.8991709671	0.4286	0.4615	6.5254	2.0341	2.5434	4.9958	17.7655	90.9	acceptable
2152	-37.896149447	0.1795	0.8627	20.9141	7.2825	7.8072	9.4303	86.6235	90.5	incorrect
1965	-37.8136341807	0	1	66.8949	22.2889	23.9135	65.6493	73.5295	90.9	incorrect
2012	-37.8128531424	0	1	29.4885	12.8066	14.0043	12.7271	167.5403	90.9	clashes,incorrect
520	-37.7824791296	0	1	69.1321	27.2008	28.586	67.3633	70.0072	90.9	incorrect
1609	-37.7116091114	0	1	75.5138	26.2822	27.9292	70.7167	150.977	90.9	incorrect
529	-37.70023944	0	1	68.51	22.5017	23.5704	64.6926	123.6184	90.9	incorrect
957	-37.6913440128	0	1	58.1049	19.2884	21.0436	54.7167	119.2879	90.9	clashes,incorrect
759	-37.6552267184	0	1	70.6616	27.5628	28.9852	68.3386	84.3549	88.3	incorrect
672	-37.6017545112	0.0408	0.96	24.5537	9.7367	10.7388	7.2156	127.691	90.9	incorrect
38	-37.5766469318	0	1	72.5253	19.3622	20.197	69.142	168.1779	90.9	clashes,incorrect
1777	-37.5762237869	0	1	39.4161	17.586	19.1899	32.2756	116.1982	90.9	clashes,incorrect
1198	-37.5514638334	0	1	82.3895	27.4746	27.9003	80.6332	110.9957	90.9	incorrect
2165	-37.5373753635	0	1	40.2861	17.063	18.3381	34.6788	114.2879	90.9	incorrect
1225	-37.5204577131	0	1	31.6579	17.0883	17.8903	16.3914	170.5846	90.9	incorrect
790	-37.5199176472	0	1	60.2363	25.0701	26.0346	54.4704	154.2982	90.9	incorrect
1524	-37.512203114	0	1	61.8532	13.0338	14.2363	57.4206	133.5981	90.9	incorrect
1233	-37.4480208683	0	1	29.0228	13.3373	14.5004	20.791	151.1981	94.5	incorrect
905	-37.3994477433	0.0976	0.9149	46.8969	10.7419	11.7076	39.6309	131.6414	90.7	incorrect
257	-37.3711992921	0	1	69.1161	27.2759	28.4735	67.1629	73.8149	90.9	incorrect
3	-37.3701145874	0.6327	0.5	7.0545	1.278	1.7692	5.7834	19.2894	90.9	clashes,medium
1916	-37.3651617945	0	1	45.5133	18.6813	18.9866	37.8413	166.1583	90.9	incorrect
179	-37.3441474717	0	1	53.7049	18.3964	19.1868	47.6641	130.8249	90.9	incorrect
1008	-37.3102874175	0	1	31.8913	14.6321	15.7421	16.677	178.8601	94.5	incorrect
599	-37.3098512551	0	1	36.3686	15.2258	15.6557	27.2345	148.4828	88.3	incorrect
29	-37.2780209578	0	1	25.4881	9.4059	10.8334	13.0902	142.2715	88.3	incorrect
1250	-37.2655651651	0.2	0.8367	20.6663	7.1487	7.6794	11.066	81.0683	94.5	incorrect
939	-37.2290875971	0.0204	0.9737	34.5382	7.631	8.4073	30.313	75.537	90.9	incorrect
1406	-37.1890711031	0.0408	0.9623	42.2678	9.0777	9.7143	38.9853	75.4904	90.9	incorrect
2141	-37.1597391621	0	1	38.6814	16.0805	16.5505	27.9442	163.2867	90.9	incorrect
892	-37.1160004241	0	1	71.5547	25.6478	26.7319	67.0642	158.1278	90.9	incorrect
863	-37.0775344529	0	1	57.9121	19.3633	21.1528	54.646	115.9744	90.9	clashes,incorrect
1434	-37.0517025998	0	1	66.9604	18.8562	20.4785	62.7843	117.1209	88.3	incorrect
833	-37.0233802499	0	1	42.5508	12.4983	12.9123	38.6379	86.8397	94.5	incorrect
1739	-37.0109924504	0	1	69.6276	27.3257	28.5806	67.7434	72.4784	90.9	incorrect
160	-37.0070058056	0	1	45.6495	18.2439	19.2314	37.8543	138.954	90.9	clashes,incorrect
1593	-36.9232292085	0.5918	0.5469	5.4343	1.5717	2.0548	4.5018	12.2509	90.9	medium
1059	-36.8808554802	0	1	36.2899	16.424	16.875	29.0548	151.2484	90.8	incorrect
946	-36.8573781953	0	1	68.3056	26.9745	28.2571	66.5168	69.514	90.9	incorrect
235	-36.856325553	0	1	70.1899	26.762	27.6206	67.0218	102.0241	90.9	incorrect
557	-36.7834803647	0	1	63.839	21.4041	22.6997	60.4758	103.93	88.3	incorrect
992	-36.7710944736	0.551	0.5179	5.577	1.7357	2.2171	5.0994	9.023	90.9	medium
1617	-36.6891970092	0.1429	0.86	18.9597	6.7172	7.1914	10.2754	71.5532	90.9	incorrect
464	-36.626016783	0	1	24.235	8.4009	9.5561	15.1703	127.9822	88.3	incorrect
2002	-36.6044515825	0	1	25.8877	13.3889	14.2978	15.3543	175.0778	88.2	incorrect
219	-36.5747176554	0.0488	0.9429	33.4929	9.8188	10.1518	27.4409	102.7891	90.7	incorrect
1067	-36.546648197	0.1395	0.7391	19.2968	7.0045	7.9844	9.1698	80.2868	88.2	incorrect
793	-36.545696712	0	1	39.4391	17.0318	17.2493	31.627	175.1932	90.9	incorrect
687	-36.5254945361	0	1	74.2088	20.3392	20.7847	69.5307	151.5543	90.9	incorrect
1694	-36.4991267329	0.0204	0.9811	18.5929	8.9093	9.3626	7.8253	78.3702	90.9	incorrect
1607	-36.4958141031	0	1	58.7898	18.1795	20.3298	54.4423	172.8981	88.3	incorrect
1453	-36.4918696139	0	1	24.7442	11.4283	12.785	20.349	79.6048	88.2	incorrect
1772	-36.482780585	0	1	59.3522	19.9504	21.2962	56.608	82.1679	90.8	incorrect
1354	-36.4523738053	0.551	0.6143	3.8907	1.5954	2.1633	1.7268	15.4827	90.9	medium
945	-36.4367396009	0.0204	0.9853	53.8447	13.0806	14.5136	47.5172	160.2679	90.9	incorrect
1968	-36.4361435331	0.0408	0.9487	27.048	11.7339	12.6765	3.9326	176.6548	90.9	incorrect
1101	-36.3856563814	0	1	65.4991	17.0983	18.3841	62.0051	101.009	90.9	clashes,incorrect
59	-36.2915077621	0	1	78.5621	20.2663	21.4857	75.7805	103.9206	90.9	incorrect
1361	-36.2842726472	0	1	67.5791	26.8568	28.0579	65.1355	82.3503	88.3	incorrect
1454	-36.2630020901	0	1	56.1124	17.2933	18.0483	50.8534	137.7904	90.9	incorrect
136	-36.2594836077	0	1	69.6276	27.3257	28.5806	67.7434	72.4784	90.9	incorrect
921	-36.1995670416	0	1	22.2313	10.9663	12.2971	10.2707	117.4135	88.2	incorrect
324	-36.1529847917	0	1	30.7314	15.5524	15.9329	21.0843	165.3174	88.2	incorrect
1862	-36.1374419123	0	1	30.3403	10.3906	11.5023	22.2629	137.3895	88.3	incorrect
1470	-36.1237363864	0	1	28.411	13.2497	14.3475	20.1224	145.0744	94.5	incorrect
578	-36.079668766	0	1	53.1474	22.921	24.1402	51.3177	78.5098	90.9	incorrect
726	-36.0391136528	0	1	30.6364	14.8512	15.9439	16.4915	141.8361	90.9	incorrect
1333	-36.0123720293	0.0612	0.9538	23.4676	6.9224	7.7056	21.4684	41.7622	88.3	incorrect
556	-36.0019187003	0	1	26.3929	12.8429	14.4214	5.7001	175.7441	94.5	incorrect
1062	-35.8389937188	0	1	27.4098	11.8819	13.2852	7.325	170.1097	90.9	incorrect
1661	-35.8262534992	0	1	63.9223	18.2561	20.4434	60.2905	156.9111	90.9	incorrect
303	-35.7977247908	0	1	31.4301	14.5894	15.2462	18.568	166.8228	94.5	incorrect
830	-35.7860530168	0.0204	0.9737	26.8825	10.6028	11.3675	10.8808	129.8684	90.9	incorrect
667	-35.7750117127	0	1	63.9226	19.2489	19.8317	59.0747	171.5675	90.9	clashes,incorrect
1979	-35.7709430551	0	1	15.2799	9.0777	9.9262	7.14	62.7421	90.9	incorrect
1623	-35.7641398576	0	1	32.5963	16.5114	17.7395	18.36	159.5561	88.3	incorrect
1345	-35.747878797	0	1	52.5126	17.6657	17.9822	46.6404	153.98	90.8	incorrect
1830	-35.7277162576	0	1	69.4326	23.8155	24.1143	66.2125	103.8479	90.9	incorrect
2085	-35.7141011061	0	1	38.7568	13.1835	14.3133	28.2509	154.4239	90.9	incorrect
372	-35.6926627908	0	1	66.6487	22.1453	23.8626	63.8189	90.2042	90.9	clashes,incorrect
393	-35.6832815769	0	1	34.489	16.6394	17.2786	22.4077	157.6035	88.3	incorrect
1484	-35.6272531975	0	1	46.2477	11.0458	11.5554	43.3267	77.1053	90.7	incorrect
602	-35.5629979835	0	1	43.9794	15.7628	16.3181	41.8085	71.5456	90.9	incorrect
971	-35.5248303767	0	1	62.3122	22.1546	23.439	61.1095	56.5493	90.9	incorrect
1590	-35.4889597231	0	1	63.0211	22.109	23.3351	61.7685	57.0766	90.9	incorrect
411	-35.4664267862	0	1	69.1428	20.8274	21.007	64.8506	142.1782	90.9	incorrect
1737	-35.4512624361	0	1	77.7297	19.3126	20.4151	73.5077	140.9715	90.9	clashes,incorrect
499	-35.4080433702	0	1	29.5284	15.4089	15.975	14.0303	178.7191	90.9	incorrect
131	-35.3940662883	0	1	38.6828	12.1117	12.8066	31.1882	154.8027	88.2	incorrect
1673	-35.2894327775	0	1	59.5087	17.4715	18.6828	58.1535	71.1661	90.9	incorrect
1221	-35.2491040606	0.4694	0.5577	6.5178	2.2555	2.621	4.0618	23.9298	90.9	acceptable
891	-35.1925728394	0.0816	0.9355	18.9912	4.3871	4.6566	17.7479	28.9804	90.9	incorrect
1542	-35.1698153723	0.449	0.4359	8.8942	2.1591	2.667	7.2061	21.7724	90.9	acceptable
1286	-35.1244712453	0.3469	0.5526	7.2439	2.244	2.8132	5.7336	19.8928	90.9	acceptable
1195	-35.1096153728	0.122	0.8333	32.0863	11.0915	11.8548	21.0758	137.4637	90.7	incorrect
680	-35.073865881	0	1	25.7716	13.2069	14.0123	5.4543	148.1606	94.5	incorrect
1753	-35.0714850735	0	1	65.9682	27.3917	28.5242	62.8725	103.803	90.9	incorrect
847	-35.0684841409	0	1	61.6695	16.9915	17.7496	58.6408	92.1848	88.3	incorrect
549	-35.0006657959	0	1	28.8276	15.0191	16.0367	20.7311	97.9244	90.9	incorrect
659	-34.9813871713	0	1	47.1097	19.5655	20.0916	39.732	153.6716	88.3	incorrect
1535	-34.9435568876	0	1	39.322	12.324	12.4009	32.7381	107.9949	90.8	incorrect
63	-34.9169682139	0.075	0.9318	34.1338	11.4071	13.1621	22.9414	148.0324	94.5	incorrect
225	-34.9124986139	0	1	60.7446	19.1339	20.5714	58.318	76.7242	88.3	incorrect
1500	-34.8797660017	0.0732	0.9474	24.0971	8.8452	9.6595	15.4616	103.1898	90.7	incorrect
1335	-34.8643834264	0	1	67.0237	17.9812	19.3101	64.1162	94.3588	90.9	clashes,incorrect
904	-34.75490694	0	1	19.7413	10.1441	11.2094	7.0744	97.2304	90.9	clashes,incorrect
392	-34.7488764882	0	1	65.8364	19.987	21.1815	62.003	111.5713	90.9	incorrect
2125	-34.7488121343	0	1	28.38	12.2124	13.7193	13.1502	175.1729	90.9	incorrect
518	-34.7304013655	0	1	58.3566	19.4124	20.5751	53.2533	176.2515	90.9	incorrect
1945	-34.7066822445	0	1	32.824	15.557	16.274	24.7072	149.9978	90.9	incorrect
754	-34.6806254031	0	1	63.0007	18.3902	19.1786	61.2203	65.8716	90.9	incorrect
218	-34.6531364377	0	1	70.9502	23.0161	24.2826	65.587	164.7222	90.9	incorrect
1944	-34.6526366385	0.449	0.6901	5.7174	2.3495	2.7886	0.99	25.3895	90.9	acceptable
1248	-34.6258612866	0.0204	0.9859	42.4067	14.1668	14.7769	34.6446	140.2049	90.9	incorrect
1196	-34.6029280471	0	1	23.4198	9.8433	10.5346	8.7051	127.3821	88.2	incorrect
989	-34.60245552	0	1	29.6382	14.3769	14.8729	13.9567	164.2179	88.3	incorrect
582	-34.549093742	0	1	45.1965	16.6733	17.0589	38.7878	164.1326	90.9	clashes,incorrect
1312	-34.5430088903	0	1	78.6833	26.2156	27.0086	74.3446	142.1925	90.9	clashes,incorrect
2183	-34.472860925	0	1	57.6595	18.8692	20.1252	53.4159	113.7892	90.9	incorrect
930	-34.4157543377	0	1	66.6069	16.5249	18.1137	61.0676	168.5412	90.9	incorrect
1589	-34.4109474925	0	1	25.3119	8.7914	9.2034	16.5245	90.7686	90.8	incorrect
885	-34.3679006028	0	1	26.6973	11.1462	12.6392	8.2123	171.6699	88.3	incorrect
34	-34.3258819353	0	1	70.8366	26.0624	27.7495	67.4134	105.2035	88.3	incorrect
1394	-34.314061968	0.0698	0.8636	28.5025	10.9937	12.412	14.5635	142.6445	88.2	incorrect
789	-34.2979239749	0.4286	0.7342	6.2554	2.603	2.9222	1.3846	27.8921	90.9	acceptable
1129	-34.2406804233	0	1	56.235	18.5057	20.298	52.939	122.7005	90.9	clashes,incorrect
1722	-34.235963884	0.1224	0.95	22.4323	8.7735	9.4999	6.8346	110.9263	90.9	clashes,incorrect
1212	-34.2078688706	0	1	86.4848	25.6814	26.1338	83.3075	144.0016	88.3	incorrect
227	-34.195910279	0	1	76.8615	19.728	21.1046	73.9779	113.7152	90.9	clashes,incorrect
385	-34.1723347828	0	1	44.5611	9.1668	9.8573	40.6343	87.0341	90.7	incorrect
996	-34.140816039	0	1	28.1771	13.214	13.8293	18.4594	129.8383	88.2	incorrect
292	-34.1358711544	0	1	32.373	9.4472	10.1812	19.4235	145.7228	90.8	incorrect
456	-34.0931578764	0	1	63.408	18.6456	19.9163	60.8704	87.1837	90.9	incorrect
683	-34.0803665006	0	1	65.3555	20.2298	21.2539	59.4999	160.1863	90.9	incorrect
1342	-34.0569041214	0.5306	0.4222	3.8014	1.4942	2.0301	1.9629	13.7758	90.9	medium
1685	-34.0461639114	0	1	35.5064	15.1066	15.4873	25.8614	146.9852	88.3	incorrect
1953	-34.0164217782	0	1	66.7781	21.8999	23.6324	61.8223	139.6263	90.9	clashes,incorrect
728	-34.0121732048	0	1	22.4885	5.5322	5.9396	20.8991	40.0401	88.2	incorrect
163	-33.9854638129	0.102	0.8864	8.9745	3.033	3.5137	7.8563	18.5007	90.9	acceptable
2078	-33.9315627131	0	1	25.311	13.1296	13.7881	6.4349	169.4178	88.3	incorrect
597	-33.8923194562	0	1	73.8018	27.2318	28.7949	70.7005	99.8227	90.9	incorrect
52	-33.8630641695	0	1	68.3595	24.7396	26.3321	68.3137	13.71	88.3	incorrect
1013	-33.8596781935	0	1	52.8958	22.3126	22.88	46.3021	135.7345	90.9	incorrect
928	-33.7834341616	0	1	41.1632	16.6776	17.0124	31.7133	166.8308	90.9	incorrect
1078	-33.7696860127	0.075	0.9388	22.64	10.529	11.8537	6.5598	154.1255	94.5	incorrect
1459	-33.7620577852	0.4286	0.7941	15.7927	3.4442	3.7351	14.4191	29.6463	90.9	clashes,acceptable
1967	-33.7304092665	0	1	65.2174	22.9923	24.8511	64.1098	55.9107	88.3	incorrect
461	-33.6688962511	0.0465	0.9524	26.9805	10.9523	11.7075	10.5153	143.6687	88.2	incorrect
869	-33.6624647365	0	1	37.3606	10.5834	11.2499	34.1237	93.478	90.9	incorrect
1203	-33.6411759551	0	1	62.003	16.8223	18.3645	56.6676	179.319	90.9	clashes,incorrect
1511	-33.5718916523	0	1	85.4558	24.3128	25.4024	82.0455	131.4864	90.9	incorrect
1969	-33.5406786211	0	1	50.5134	17.0952	17.6687	45.7699	129.3603	90.9	incorrect
1831	-33.5320690098	0	1	80.5452	25.4559	26.2243	76.1187	150.2314	88.3	incorrect
1262	-33.5081371339	0	1	28.8881	12.2968	13.6312	13.2903	179.6511	88.3	incorrect
8	-33.4849117859	0.0612	0.95	24.0134	6.6344	7.0599	22.8725	40.9958	90.9	incorrect
1749	-33.3803265298	0	1	71.7077	19.2279	20.472	68.9387	139.0077	90.9	clashes,incorrect
210	-33.3514613819	0	1	61.784	17.0969	18.6817	56.5806	173.3595	90.9	clashes,incorrect
1040	-33.3271327091	0	1	41.7516	12.868	13.392	39.8955	53.834	90.9	incorrect
2159	-33.2785351128	0	1	57.9572	19.5115	21.2606	54.6825	116.2761	90.9	clashes,incorrect
642	-33.1772958488	0.2195	0.7857	16.4816	5.7242	6.3831	9.0007	64.5722	90.7	incorrect
561	-33.1731154837	0	1	39.0621	17.3835	18.5783	28.0642	160.9485	90.9	incorrect
1588	-33.091475947	0	1	42.5465	15.6361	16.0472	36.6415	128.1362	90.9	incorrect
1297	-33.08953645	0	1	73.0012	25.9692	27.3807	71.5364	74.8157	90.9	clashes,incorrect
665	-33.0851946378	0	1	88.5413	33.0326	33.9311	85.3867	146.5545	90.9	clashes,incorrect
1094	-33.0690482332	0	1	71.0588	19.4728	20.9282	68.3269	123.1569	90.9	clashes,incorrect
1098	-33.0667054546	0	1	47.9194	15.2468	15.9824	41.9581	164.1831	90.9	incorrect
491	-33.0581744154	0	1	63.8659	18.167	19.1864	58.2025	159.1665	88.3	incorrect
766	-33.0402190048	0	1	26.86	13.4079	14.1075	5.5864	166.9537	94.5	incorrect
817	-32.9576631653	0.025	0.9831	50.8696	13.198	14.3486	43.4761	148.9431	94.5	incorrect
1437	-32.921041925	0	1	79.726	26.4048	27.979	78.62	59.4314	90.8	clashes,incorrect
1031	-32.9190179699	0	1	56.2285	15.0642	16.629	49.2703	173.5875	88.3	incorrect
331	-32.8976774326	0.5102	0.6269	6.3898	1.9068	2.3867	4.5824	18.7507	90.9	medium
231	-32.8056156214	0	1	58.3966	18.1242	18.5291	52.7963	161.8121	90.9	clashes,incorrect
961	-32.768316489	0	1	38.4286	10.3286	11.5221	27.5332	160.9584	90.9	incorrect
537	-32.7352375959	0	1	19.8744	10.6628	11.5869	4.4526	89.3576	94.5	incorrect
1955	-32.7021183528	0	1	57.332	15.708	17.1595	51.4247	149.9854	90.9	incorrect
544	-32.6832054137	0	1	30.659	12.928	14.3634	23.8761	116.6128	88.2	incorrect
755	-32.6704744263	0	1	66.4824	16.1476	17.1452	62.4556	116.148	90.9	clashes,incorrect
526	-32.6513378854	0.4898	0.662	5.4939	2.1221	2.5274	1.7527	22.879	90.9	acceptable
444	-32.6459119967	0.0204	0.9655	32.1085	10.4939	11.2805	20.9007	127.4166	90.9	incorrect
1787	-32.6183298168	0	1	35.1418	15.1014	16.5205	22.7301	175.6981	90.9	incorrect
1085	-32.5985589615	0	1	62.405	22.1524	23.9025	60.6473	82.8388	90.9	incorrect
483	-32.5631265621	0	1	31.1563	14.8841	16.0522	17.9004	139.3271	94.5	incorrect
446	-32.5551042835	0	1	41.0126	16.9159	17.5174	38.578	76.6283	90.9	incorrect
2029	-32.5447358279	0	1	32.4173	14.0345	14.8913	22.0509	159.4097	88.2	incorrect
947	-32.5005675061	0.449	0.7843	12.2501	3.1836	3.6276	11.045	22.1828	90.9	clashes,acceptable
1083	-32.4736182338	0	1	25.8798	13.4631	13.9247	15.7141	137.6455	90.9	clashes,incorrect
876	-32.445560381	0.5641	0.6333	8.2633	2.8716	3.4604	4.2316	30.3019	90.5	acceptable
1450	-32.4378820552	0	1	75.8652	18.5969	19.5889	72.2099	121.1907	90.9	incorrect
1362	-32.3700964548	0	1	79.4708	21.1284	22.545	75.0745	177.1945	90.9	incorrect
773	-32.3358710046	0	1	55.0727	22.4805	23.5547	54.146	42.9582	90.9	incorrect
866	-32.3246443908	0	1	68.2835	16.2604	17.7459	63.3749	174.3724	90.9	incorrect
1663	-32.3223648991	0.122	0.8864	27.5345	10.827	11.4632	13.9284	129.5666	90.7	incorrect
488	-32.3102124866	0	1	76.8467	22.6816	23.1976	73.8709	116.3223	90.9	incorrect
1561	-32.3012250946	0	1	32.1844	10.1766	10.4004	26.0584	110.9952	90.9	incorrect
1318	-32.2449948635	0	1	21.29	11.5944	12.4905	17.8817	61.4106	88.2	incorrect
1142	-32.1292385513	0	1	49.8429	20.6058	21.4333	43.3678	136.4722	90.9	incorrect
346	-32.1023537146	0	1	23.1605	12.9723	13.9542	8.1446	119.4588	94.5	incorrect
1075	-32.078030303	0	1	30.5136	10.8472	11.909	23.1689	112.0385	90.9	incorrect
571	-32.0437194794	0	1	32.6956	14.2588	15.1826	18.1465	171.4093	94.5	incorrect
221	-31.9756303417	0	1	40.3124	10.0888	10.524	37.4655	68.1031	90.9	incorrect
1466	-31.9527159986	0	1	84.0166	21.6717	22.4024	79.7824	154.4406	90.9	incorrect
307	-31.9377518668	0	1	39.038	11.6292	12.7981	28.3481	167.1856	94.5	incorrect
1736	-31.8298935772	0	1	66.5277	18.2978	19.8745	62.9133	178.8584	90.9	incorrect
1510	-31.8159421644	0	1	17.8009	9.4567	10.2677	9.1267	68.5982	90.9	incorrect
2043	-31.801432069	0	1	45.0603	19.572	20.7717	37.0665	138.0244	88.3	incorrect
531	-31.7893483644	0	1	69.1577	22.9829	24.4109	66.018	102.083	90.9	incorrect
157	-31.7824616928	0.0233	0.9773	19.9263	7.3742	7.9241	11.8851	71.478	88.2	incorrect
2169	-31.7507710562	0	1	28.7342	14.061	15.2006	13.6401	140.1839	90.9	incorrect
1840	-31.7281593354	0.0408	0.9706	35.7887	14.3512	14.839	24.6485	142.7446	90.9	incorrect
1896	-31.7085191118	0	1	48.4049	20.6937	21.6432	46.1625	66.9309	90.9	incorrect
1139	-31.7023985696	0	1	44.6872	17.5212	17.8359	38.394	170.2628	90.9	incorrect
243	-31.6265088767	0	1	83.4947	26.703	27.6066	79.6169	159.7429	90.9	incorrect
1052	-31.6132348203	0.65	0.5185	5.145	1.6457	2.1032	4.2576	12.9388	94.5	medium
1771	-31.6048480917	0.1429	0.875	13.0453	4.2202	4.5397	7.6869	45.6393	90.9	incorrect
788	-31.5148424301	0	1	50.5245	20.7446	21.9252	44.6428	118.5155	90.9	incorrect
208	-31.5133867899	0	1	73.6223	26.7738	28.0639	70.909	102.0476	90.9	incorrect
2077	-31.508925091	0	1	68.6961	22.5172	24.7888	67.4444	70.3162	90.9	incorrect
867	-31.4729149947	0	1	69.9939	21.2865	22.9808	64.5044	164.2855	90.9	incorrect
435	-31.4705401374	0	1	71.843	26.986	28.2235	67.3413	138.704	90.9	clashes,incorrect
933	-31.4446634142	0.075	0.9302	16.5076	4.9254	5.5788	13.2719	43.3438	94.5	incorrect
2102	-31.4293111923	0.0204	0.9867	29.6509	10.9612	12.2666	11.1692	179.0844	90.9	incorrect
172	-31.3931529084	0	1	23.9294	10.8108	11.7069	7.7919	157.3222	88.2	incorrect
1346	-31.3910440565	0	1	30.8385	15.033	16.1528	16.635	144.6521	90.9	incorrect
806	-31.3383016871	0	1	28.62	12.9946	14.4341	18.1532	145.4397	90.9	incorrect
467	-31.3346858484	0	1	72.6532	19.3381	20.1323	69.2474	164.0913	90.9	clashes,incorrect
1681	-31.3312342578	0	1	72.8265	18.6046	19.3751	68.1932	152.4287	90.8	incorrect
923	-31.3026302184	0	1	25.6351	12.5487	14.0158	4.5082	172.7598	90.7	incorrect
1531	-31.2941874826	0	1	29.2423	14.2943	15.3974	14.4908	138.8197	90.9	incorrect
1693	-31.2556851464	0	1	48.8115	16.9599	18.3431	46.797	65.3075	88.3	incorrect
886	-31.2410656703	0	1	45.6206	9.4576	10.1245	41.7443	86.9844	90.7	incorrect
2155	-31.2183166482	0	1	48.7645	19.8012	20.9547	42.8988	114.8205	90.9	incorrect
1373	-31.1775366809	0	1	53.7985	15.8312	17.0625	51.0455	78.9433	90.9	incorrect
1806	-31.1509840855	0	1	79.7633	24.1987	25.1457	76.2521	116.9301	90.9	incorrect
391	-31.068960258	0	1	29.3349	12.7784	13.8236	15.0917	173.7944	90.9	incorrect
360	-31.048090607	0	1	32.3228	13.6002	14.679	24.3481	138.7995	88.2	incorrect
1200	-31.0468927199	0	1	66.8445	21.3624	21.598	62.3667	134.4921	90.9	clashes,incorrect
497	-31.0118350819	0.1224	0.8421	18.4239	6.5077	6.8931	9.5018	70.5982	90.9	incorrect
2133	-31.009369662	0	1	27.8074	13.2552	14.2379	6.0942	167.9031	90.7	incorrect
1247	-30.9912019852	0	1	66.5277	18.2978	19.8745	62.9133	178.8584	90.9	incorrect
2138	-30.9607213205	0	1	69.4882	17.6855	18.5686	66.2109	129.6481	90.9	incorrect
1632	-30.9402089663	0	1	76.8378	19.2814	20.3294	72.781	136.3288	90.9	clashes,incorrect
566	-30.8851739452	0	1	26.0883	13.4773	14.2691	11.8317	151.6642	88.3	incorrect
1120	-30.8707792577	0.7143	0.4853	3.5198	1.1507	1.7847	2.5557	10.3763	90.9	medium
2081	-30.8345220853	0.1163	0.878	14.3004	5.652	6.044	8.2831	54.7593	88.2	incorrect
82	-30.8298823828	0.175	0.8511	20.2449	8.039	8.6494	11.797	84.0477	94.5	incorrect
1336	-30.7798489261	0.05	0.9556	21.7477	5.321	5.8358	19.896	39.1227	94.5	incorrect
1798	-30.7791212086	0	1	77.7534	23.6771	25.5296	73.5986	132.9491	90.9	incorrect
32	-30.7668087326	0.0244	0.9767	44.3701	9.1849	10.045	38.8984	104.1889	90.7	incorrect
2073	-30.7454850869	0	1	87.1319	26.3259	26.8178	83.527	145.1745	90.9	clashes,incorrect
1479	-30.7403931504	0	1	62.4014	22.0268	23.3155	61.1614	57.0479	90.9	incorrect
703	-30.7320628379	0	1	46.3344	19.5381	19.8871	39.0846	172.3258	90.9	incorrect
1905	-30.6944819398	0	1	25.826	9.3539	10.1214	10.9801	119.5055	90.9	incorrect
1259	-30.6903339276	0	1	27.6918	13.823	14.7294	10.9011	137.3469	90.7	incorrect
845	-30.6695096227	0.4898	0.7692	10.6397	2.9588	3.3654	9.8937	16.2411	90.9	clashes,acceptable
475	-30.6665075798	0	1	58.3749	18.9799	20.7419	54.7674	124.4254	90.9	clashes,incorrect
626	-30.6507215625	0.1224	0.8889	22.2396	7.6495	8.1192	11.5198	88.5325	90.9	incorrect
266	-30.6061168383	0	1	60.4745	19.5085	20.6666	55.1038	169.8023	90.9	incorrect
127	-30.5990476795	0.1064	0.9286	26.8375	10.4821	11.1862	12.1041	133.1802	90.8	incorrect
532	-30.5977338045	0	1	73.0827	25.5904	25.9466	69.9912	138.9093	90.9	incorrect
1423	-30.5957905583	0	1	39.0939	11.0481	11.4749	30.7244	127.9742	90.9	incorrect
1325	-30.5927382166	0	1	64.3623	20.3912	21.9089	59.4984	129.3142	88.3	incorrect
1009	-30.5737115235	0.0408	0.9733	33.9546	7.7575	8.0707	31.9701	56.9008	90.9	incorrect
165	-30.5719868583	0	1	70.2651	25.0485	25.44	66.5137	143.8383	90.9	incorrect
1104	-30.5097563915	0	1	57.896	17.0454	18.332	56.2191	80.5561	90.9	incorrect
783	-30.4783516987	0	1	17.1667	7.1232	7.6875	12.7162	50.679	88.2	incorrect
1485	-30.476930262	0	1	30.9664	14.9995	15.5246	17.3469	163.0538	90.9	incorrect
112	-30.4745524857	0	1	28.4957	14.3699	15.1655	9.963	163.5523	88.3	incorrect
774	-30.455939252	0	1	80.5233	28.5159	29.9817	77.5585	109.22	88.3	incorrect
821	-30.4463811788	0.5102	0.4318	5.974	1.4041	1.9103	5.1079	13.2747	90.9	medium
474	-30.4269758352	0	1	32.8013	13.4178	14.179	22.1158	153.0457	90.9	incorrect
1989	-30.3792564604	0	1	32.8157	16.2101	17.5619	19.5504	154.2473	88.3	incorrect
1684	-30.3258651003	0	1	38.7848	11.236	12.2812	28.4761	152.729	90.9	incorrect
623	-30.3029915674	0	1	61.9662	25.1285	25.935	61.345	37.3083	90.9	incorrect
233	-30.2550219818	0	1	69.0802	25.1935	26.1255	64.179	140.7564	90.9	incorrect
510	-30.2104601085	0	1	66.8949	22.2889	23.9135	65.6493	73.5295	90.9	incorrect
463	-30.20825063	0	1	24.7224	12.301	13.7425	3.8905	166.8809	90.7	incorrect
988	-30.1201052833	0	1	80.5527	29.7307	31.1014	78.9165	72.8	90.9	incorrect
898	-30.0770226061	0	1	75.3916	23.266	24.5386	73.2538	85.7214	90.9	incorrect
1689	-30.0657933074	0	1	61.2822	19.1365	19.4073	55.3453	172.454	90.9	incorrect
1659	-29.9483728955	0	1	46.3794	21.0437	22.0164	42.4414	88.5097	90.9	incorrect
1489	-29.9050757484	0	1	72.8091	24.0304	25.0792	70.2058	120.1958	90.9	incorrect
1708	-29.8759535273	0	1	64.5077	25.4513	27.0899	61.8065	84.6887	90.9	incorrect
1081	-29.8717789041	0	1	83.2044	25.2396	26.3861	78.8196	168.494	90.9	incorrect
416	-29.8563360226	0.3878	0.7286	14.6066	3.1591	3.5097	13.3414	25.2202	90.9	acceptable
503	-29.8190335181	0	1	44.8613	16.1673	16.8161	42.4877	70.4035	90.9	incorrect
2101	-29.8152130108	0	1	72.2799	19.3161	20.5357	67.6854	165.7581	90.7	incorrect
605	-29.7574822076	0.449	0.4211	6.4951	1.5411	2.0754	5.3362	15.2247	90.9	medium
1419	-29.7314343898	0.7551	0.5698	2.8541	1.288	1.7922	1.0787	11.3915	90.9	clashes,medium
430	-29.6838060147	0	1	62.0034	17.7301	18.9186	58.6927	93.2436	90.9	incorrect
1835	-29.6498004739	0	1	73.0022	23.6691	23.887	70.054	124.1023	90.9	incorrect
969	-29.5868792976	0	1	84.7737	28.7704	30.5544	84.1806	42.1687	90.9	incorrect
750	-29.488220853	0	1	33.7264	17.3435	18.1109	21.4094	150.359	90.9	incorrect
1230	-29.4376215776	0	1	71.9995	26.3292	28.1783	68.9311	103.1606	90.9	incorrect
1027	-29.4374810922	0	1	70.9888	18.7352	20.0858	67.0312	175.1268	90.9	clashes,incorrect
1095	-29.4284801576	0	1	29.4026	14.4512	15.582	15.3265	135.0846	94.5	incorrect
1150	-29.4116198064	0.6939	0.5072	5.2624	1.3213	1.871	4.5798	10.9522	90.9	medium
1030	-29.2711028399	0	1	28.2435	13.9701	15.1919	8.1463	178.3285	90.9	incorrect
931	-29.2677633288	0	1	63.4312	16.667	17.8638	60.421	89.3911	90.9	clashes,incorrect
2150	-29.2620727522	0	1	45.2907	16.28	17.5414	39.2722	138.7513	90.9	clashes,incorrect
612	-29.2569738786	0	1	54.6821	14.6614	15.1436	52.0915	94.9193	90.9	incorrect
199	-29.2161027815	0	1	68.7238	26.5492	28.0297	66.2017	86.4674	94.5	incorrect
1756	-29.1983681001	0	1	73.452	20.7948	21.61	70.1646	165.366	90.9	incorrect
377	-29.1721774918	0	1	52.3114	22.1567	22.6879	46.8994	152.0224	90.9	incorrect
2067	-29.1548563244	0.102	0.9123	20.2071	4.547	4.8149	18.6908	32.5745	90.9	incorrect
899	-29.1348333978	0	1	72.5903	20.2355	21.8152	70.0919	120.2318	90.9	clashes,incorrect
380	-29.0415367829	0.3061	0.5312	5.9865	2.275	2.7648	3.54	22.0845	90.9	acceptable
495	-28.8645653203	0.0612	0.9211	29.852	8.8089	8.9499	23.6748	84.5383	90.9	incorrect
1274	-28.860704537	0	1	26.428	13.5297	14.1389	12.8738	156.1218	90.9	incorrect
1209	-28.8600811376	0	1	69.1161	27.2759	28.4735	67.1629	73.8149	90.9	incorrect
675	-28.8181127507	0	1	52.2403	16.5898	16.6492	45.8881	136.8301	90.9	incorrect
976	-28.6303911298	0	1	68.9923	25.3192	26.2685	64.5668	127.962	90.9	incorrect
1695	-28.6081238739	0	1	57.8022	21.2877	22.1897	52.5879	130.4906	90.9	incorrect
1729	-28.5998967964	0.4898	0.7209	5.7293	2.3346	2.6397	2.6133	24.3245	90.9	clashes,acceptable
2007	-28.5789907088	0	1	57.8407	22.5192	23.8352	52.8769	131.4122	90.9	incorrect
995	-28.565844711	0	1	71.1873	19.509	20.5466	68.3288	151.3673	90.9	clashes,incorrect
595	-28.5440560553	0	1	72.6965	20.8148	22.3133	68.5511	143.9481	90.9	incorrect
399	-28.5384297206	0	1	65.4195	17.0262	18.4683	60.8708	122.8456	90.9	incorrect
1223	-28.4838839459	0	1	23.7292	12.1746	12.7751	9.9783	159.5238	88.2	incorrect
713	-28.4787679922	0	1	53.5058	16.4995	17.2297	47.909	142.9102	90.9	incorrect
1218	-28.4363503737	0	1	27.4237	13.0567	13.8974	7.1196	173.5475	90.9	incorrect
2071	-28.3898826993	0	1	89.3826	23.8043	24.875	85.9029	163.1127	90.9	incorrect
1395	-28.370291899	0	1	29.9126	14.97	15.4751	13.8245	170.9071	88.3	incorrect
1000	-28.3478321374	0	1	16.8429	9.8458	10.7171	7.7771	67.1773	94.5	incorrect
527	-28.347225879	0	1	37.8734	12.3892	13.2796	30.4349	115.8457	88.2	incorrect
2069	-28.3360517485	0	1	68.1258	22.0881	23.6024	63.942	132.0328	88.3	incorrect
696	-28.2627935814	0	1	73.6176	26.0504	27.3939	71.9727	82.3969	90.9	incorrect
220	-28.2230142251	0	1	78.0268	24.7821	25.7303	74.149	176.7387	90.9	incorrect
1713	-28.2146304206	0.1224	0.88	16.4946	6.5021	6.9397	7.6183	68.8299	90.9	incorrect
1115	-28.0233813215	0	1	69.4208	26.4201	27.5157	64.6564	137.5371	90.9	clashes,incorrect
1999	-27.9270516094	0	1	67.8258	26.8436	28.0451	65.6896	76.5451	90.9	incorrect
1782	-27.9118204149	0.1633	0.9238	28.4294	11.2305	11.7864	15.9207	134.2593	90.9	clashes,incorrect
1848	-27.8531904949	0	1	90.1829	30.5409	31.5076	87.367	177.8165	90.9	incorrect
2028	-27.770338517	0	1	64.7638	16.8043	18.1425	58.7377	170.1885	90.8	clashes,incorrect
1245	-27.7133935327	0.7143	0.4531	3.6961	1.187	1.7253	2.6121	11.4022	90.9	medium
731	-27.6888986412	0	1	70.3661	26.5319	27.4895	66.4661	117.4158	94.5	incorrect
1629	-27.6790130769	0	1	66.8313	19.0881	21.0216	63.4643	158.7652	90.8	incorrect
1932	-27.6776802775	0	1	86.2444	22.1498	23.0167	82.3896	144.0882	90.9	incorrect
1817	-27.6321784147	0	1	72.5232	21.6138	23.3879	68.5813	120.0886	90.9	clashes,incorrect
706	-27.6226425527	0	1	40.6754	18.4151	19.2364	30.3394	163.1428	90.9	incorrect
1353	-27.5877625681	0	1	68.9923	25.3192	26.2685	64.5668	127.962	90.9	incorrect
622	-27.5815653128	0	1	89.4135	24.5907	25.7107	86.2197	121.4277	90.7	incorrect
1285	-27.5634423446	0.1	0.8667	21.5916	7.7038	8.3106	9.7369	91.0001	94.5	incorrect
7	-27.5550059301	0	1	30.1061	9.5814	10.2277	28.2022	53.051	90.9	incorrect
855	-27.5436975428	0	1	60.4745	19.5085	20.6666	55.1038	169.8023	90.9	incorrect
204	-27.5359587337	0	1	59.923	19.0175	20.4014	55.0077	170.0569	90.9	incorrect
2046	-27.4943031562	0	1	78.2181	26.9933	27.7354	74.0371	153.8491	88.3	incorrect
573	-27.4896599021	0.7959	0.4507	4.1466	1.0584	1.6227	3.6349	9.5214	90.9	medium
1679	-27.452306761	0	1	39.3811	17.9453	18.4708	33.7405	136.6143	90.9	incorrect
1054	-27.4337405372	0	1	50.8889	18.8002	19.473	43.2533	173.3848	90.9	incorrect
1378	-27.4282874241	0.2041	0.8305	17.1861	3.7645	4.1046	15.8246	28.1866	90.9	acceptable
1790	-27.4091708871	0	1	71.6327	20.9766	22.0795	67.5953	178.6073	90.9	incorrect
1613	-27.387771676	0	1	74.1874	19.7309	20.3715	70.3127	123.0884	90.9	clashes,incorrect
1123	-27.383192933	0	1	75.7926	20.8965	21.945	72.3511	152.3842	90.9	incorrect
378	-27.3595486689	0	1	28.2083	13.8697	15.0192	7.333	173.1901	94.5	incorrect
1891	-27.3530121495	0	1	72.0369	20.1368	21.4632	69.3922	139.005	90.9	clashes,incorrect
1800	-27.335285899	0	1	36.9104	15.3096	16.6673	25.7935	160.1421	90.9	clashes,incorrect
1439	-27.2673063724	0	1	71.0672	18.5482	19.8232	67.6242	125.6289	90.9	incorrect
479	-27.2535882825	0	1	67.1537	18.0514	19.4055	62.1167	163.946	90.9	incorrect
423	-27.2445298759	0.2857	0.7879	12.8855	3.0315	3.2485	11.4064	31.0782	90.9	acceptable
1824	-27.1557370371	0	1	62.0705	15.0661	16.2951	58.7935	130.1609	90.9	incorrect
1049	-27.1353313355	0	1	37.7335	18.3368	19.2726	26.8164	153.0784	90.9	incorrect
358	-27.0795541912	0.0204	0.9902	29.3762	10.5715	11.7216	14.7977	164.6557	90.9	clashes,incorrect
1366	-27.030274101	0.0204	0.9811	45.5823	11.5839	12.6128	39.3633	116.1131	90.9	incorrect
2114	-27.0201748289	0.0851	0.95	44.9116	11.7623	12.8247	37.8253	126.2696	90.8	incorrect
2170	-26.9735772113	0	1	61.784	17.0969	18.6817	56.5806	173.3595	90.9	clashes,incorrect
786	-26.9542212959	0	1	39.3435	10.9952	11.484	34.7135	117.3839	90.9	incorrect
1389	-26.8742945345	0	1	63.7167	24.6426	25.6372	62.6533	65.2542	90.8	incorrect
620	-26.8289193889	0	1	45.9694	18.9198	19.7759	38.0979	162.112	90.9	incorrect
1986	-26.8253204069	0	1	73.1712	26.8062	28.0725	72.347	48.6164	88.3	incorrect
1053	-26.7987807692	0	1	63.1645	19.1721	20.254	59.9977	108.1823	90.9	incorrect
1992	-26.7887798518	0	1	76.6954	25.5564	26.7793	72.1819	171.4229	90.9	incorrect
521	-26.6876342213	0	1	65.2785	17.5437	18.963	61.6825	105.9698	90.9	clashes,incorrect
1983	-26.6853600858	0	1	28.1355	8.6326	8.9818	23.6493	67.3767	90.9	incorrect
859	-26.6573094049	0	1	67.9571	19.1543	20.5352	64.9211	138.6772	90.9	clashes,incorrect
1003	-26.6262402649	0	1	71.4243	23.4717	25.2164	67.0102	128.6703	88.3	incorrect
1869	-26.6016580569	0	1	20.7768	11.6055	12.3951	16.4545	55.0001	88.3	incorrect
388	-26.5749872538	0	1	79.4252	19.7254	20.344	75.9856	127.3614	90.9	incorrect
1469	-26.5464581107	0	1	68.5426	23.0539	25.2672	67.4969	65.8058	90.9	incorrect
758	-26.537764662	0	1	15.458	7.5786	8.095	8.6787	59.3969	90.9	incorrect
619	-26.5251639146	0	1	25.7658	13.3425	13.7537	11.6699	173.1092	88.2	incorrect
177	-26.4520182525	0	1	71.3658	27.9787	29.1765	69.4262	74.959	90.9	incorrect
970	-26.3903800664	0	1	59.5843	23.9092	25.5743	56.8478	83.8553	90.9	incorrect
1305	-26.3753994665	0.5102	0.6951	7.6473	2.4413	2.8436	4.3761	27.3366	90.9	acceptable
398	-26.3507707092	0	1	70.219	23.5861	23.8193	64.8815	178.97	90.9	incorrect
1368	-26.3391518895	0	1	78.0108	20.1429	20.7106	74.3902	140.4292	90.9	incorrect
2032	-26.3109217313	0	1	35.3088	11.8276	11.8892	29.0195	136.0505	90.9	incorrect
826	-26.2963625376	0.0408	0.9444	29.3921	9.0419	9.2099	22.9457	91.7998	90.9	incorrect
1668	-26.2556501947	0.0816	0.9273	17.8248	6.9033	7.817	9.1972	71.4883	90.9	incorrect
1948	-26.2481350815	0	1	65.2902	25.8338	27.3014	63.0009	76.8972	90.9	incorrect
1785	-26.2199724306	0	1	54.4536	18.5219	19.6517	50.5653	96.2114	90.9	incorrect
2178	-26.1903885318	0	1	76.1758	27.4451	27.8939	74.0922	108.0709	90.9	incorrect
543	-26.1282496296	0	1	56.8094	15.5386	17.3966	49.954	160.7363	90.9	incorrect
1608	-26.125519792	0	1	59.3533	16.274	17.1468	53.571	138.889	90.8	incorrect
2158	-26.0082542009	0	1	29.06	14.9948	15.5751	13.1332	142.5039	90.7	incorrect
1276	-25.9670068062	0	1	43.9594	16.1911	17.9911	41.4496	88.5041	90.9	clashes,incorrect
465	-25.8992395245	0	1	73.3223	19.7722	20.8198	70.3285	146.9651	90.8	clashes,incorrect
214	-25.8911864945	0.0612	0.9752	61.865	15.1998	17.2532	57.9383	139.2805	90.9	clashes,incorrect
1268	-25.8782768106	0.449	0.7963	12.1391	3.1205	3.4501	11.3456	18.9554	90.9	clashes,acceptable
1776	-25.8388115744	0	1	26.6916	14.4493	15.3691	11.273	154.3666	88.3	incorrect
522	-25.8342533774	0	1	43.4239	17.9808	18.9802	41.9227	62.3286	94.5	incorrect
113	-25.7601923351	0	1	53.6091	16.1816	17.1366	48.5818	112.4907	90.9	incorrect
297	-25.7568833127	0	1	73.0827	25.5904	25.9466	69.9912	138.9093	90.9	incorrect
1657	-25.7536032228	0.6327	0.5441	4.418	1.5944	2.0717	3.1873	12.9589	90.9	medium
2011	-25.6419790883	0	1	36.1801	10.1235	10.7412	33.8787	60.6287	90.9	incorrect
2084	-25.6389193307	0	1	63.423	16.8234	18.0733	60.2774	91.8829	90.9	clashes,incorrect
732	-25.6266949638	0	1	58.5138	23.1378	24.8719	55.8981	84.0966	90.9	incorrect
323	-25.6228331992	0	1	35.5515	13.471	15.3805	28.8272	155.9839	94.5	incorrect
269	-25.5730347925	0	1	47.5012	12.4015	13.251	39.7398	152.8496	94.5	incorrect
318	-25.5595178838	0	1	44.7574	17.8786	18.1844	38.4763	178.3575	90.9	incorrect
864	-25.5159869064	0	1	64.1183	19.0209	20.4299	60.6798	157.5389	90.9	clashes,incorrect
89	-25.4943495905	0	1	27.2072	13.1237	13.7248	23.1391	73.4483	90.9	clashes,incorrect
1010	-25.4812142985	0.0612	0.9302	25.7698	10.276	10.9981	10.3925	129.3036	90.9	incorrect
433	-25.465611797	0	1	70.6043	20.6702	21.7833	66.1206	133.0329	90.9	incorrect
708	-25.4385073345	0	1	59.9729	20.7073	21.1464	55.2859	119.2095	88.3	incorrect
1669	-25.4265492724	0.025	0.9722	25.862	10.8704	11.8451	5.4462	149.5201	94.5	incorrect
844	-25.4140543408	0	1	51.603	19.4408	19.8327	45.6673	155.8096	94.5	incorrect
767	-25.4005694392	0	1	60.7534	24.4515	26.1062	58.4246	76.3474	90.9	incorrect
1457	-25.3938274932	0	1	60.7534	24.4515	26.1062	58.4246	76.3474	90.9	incorrect
962	-25.3850650816	0	1	26.0943	13.1155	13.7451	19.7672	78.8588	90.9	incorrect
110	-25.2871394363	0	1	42.677	14.7323	15.0505	35.4764	121.4012	90.9	clashes,incorrect
593	-25.2806677711	0	1	30.0703	11.5171	12.6684	16.3619	143.9605	90.9	incorrect
1864	-25.1466738135	0.4082	0.6552	9.6739	2.7517	3.1838	7.2057	26.9058	90.9	acceptable
1881	-25.0880337076	0	1	23.2394	11.3434	11.9765	10.6029	101.805	88.2	incorrect
715	-25.0831833608	0	1	28.298	15.343	16.5206	8.6281	174.2709	88.3	incorrect
994	-25.0806493025	0	1	58.4913	18.9129	20.684	54.766	126.357	90.9	clashes,incorrect
2059	-25.0526966587	0	1	65.8128	20.5235	22.1485	60.9825	130.282	90.9	incorrect
872	-25.0207338551	0	1	58.9431	19.4692	20.983	54.4877	176.6772	90.9	incorrect
873	-25.0066511781	0	1	37.9309	14.876	15.5014	28.9223	151.8164	88.2	incorrect
959	-25.0048053978	0	1	57.1234	19.1413	20.2453	55.1066	68.0192	90.9	incorrect
1706	-24.9900271471	0	1	75.0001	18.7043	19.377	71.0493	134.4753	88.3	incorrect
1429	-24.9376533298	0	1	65.9487	20.0137	21.1708	62.1099	110.1859	90.9	incorrect
1652	-24.9335002845	0	1	55.1288	14.1004	15.8052	50.2182	165.934	90.9	incorrect
480	-24.9201462904	0	1	67.2572	23.107	23.3798	63.6863	108	90.9	incorrect
1783	-24.9113106759	0	1	21.8444	13.2143	13.7004	7.2531	102.7614	94.5	incorrect
1797	-24.899199925	0	1	60.5145	22.1304	22.8576	57.234	96.0201	90.9	incorrect
1662	-24.8917084201	0	1	73.5408	26.9583	28.1391	70.4045	119.0441	90.9	incorrect
698	-24.8795287045	0	1	76.2204	26.4124	27.9363	71.867	140.1807	90.9	clashes,incorrect
2039	-24.8750642418	0	1	29.3334	14.1221	14.872	12.2943	154.0414	90.8	incorrect
918	-24.8621962698	0	1	69.238	24.9616	26.8292	68.4331	45.4918	90.9	incorrect
631	-24.782052042	0	1	64.1279	16.275	17.2715	61.0105	93.1557	90.9	clashes,incorrect
590	-24.7740877286	0	1	32.8049	14.6294	14.9665	23.8316	163.3508	90.9	incorrect
1718	-24.7632564102	0.0204	0.9767	26.0704	10.9872	12.2356	6.3498	153.724	90.9	incorrect
321	-24.6535754463	0	1	44.7363	19.7998	20.4338	40.4976	127.532	90.9	incorrect
585	-24.650317041	0	1	64.5629	19.9613	19.9743	61.1545	149.191	90.9	incorrect
2119	-24.6467533711	0	1	28.4929	14.9407	16.1853	8.9915	176.1712	88.3	incorrect
813	-24.6310612087	0	1	62.003	16.8223	18.3645	56.6676	179.319	90.9	clashes,incorrect
146	-24.6106284446	0	1	70.1959	25.1628	26.8002	65.2131	147.4579	94.5	incorrect
1761	-24.559397203	0.2449	0.5556	8.0868	2.1591	2.6062	6.8228	18.5007	90.9	acceptable
1504	-24.5565104745	0	1	70.3387	26.2027	27.9046	68.8901	63.6992	90.9	incorrect
1614	-24.5123391514	0.1795	0.8571	20.4612	7.3007	7.8745	8.7479	85.3041	90.5	incorrect
1141	-24.4739766978	0	1	38.2004	9.7363	10.637	34.5893	94.7568	90.9	incorrect
92	-24.4217975618	0	1	46.5953	20.487	20.7856	41.9957	127.9894	88.3	incorrect
17	-24.3745226512	0	1	25.4541	11.8374	12.1046	15.7024	129.3975	90.9	incorrect
1160	-24.3587609284	0	1	30.052	14.7079	15.0355	17.0239	157.5234	90.9	incorrect
431	-24.3565134779	0.3191	0.7222	15.5168	4.4734	4.9839	12.4584	40.6207	90.8	incorrect
1654	-24.3378577089	0	1	39.1422	11.9302	13.1018	28.4847	171.6809	94.5	incorrect
592	-24.2940088425	0	1	42.1513	17.4193	17.9977	37.3677	95.6787	90.9	incorrect
75	-24.2500878299	0	1	27.6897	13.1304	14.1589	5.2298	169.362	94.5	incorrect
1858	-24.2238083464	0	1	64.9719	21.4375	21.3754	61.1325	177.968	90.9	incorrect
141	-24.2063227297	0	1	23.029	13.1305	13.9479	5.2933	109.9608	90.9	incorrect
1025	-24.2010876889	0	1	29.8935	14.467	15.5931	15.1973	144.0767	90.9	incorrect
1606	-24.1706842747	0.0204	0.9919	35.8897	9.7756	10.872	28.0731	134.5316	90.9	clashes,incorrect
1235	-24.1561199112	0	1	46.6558	18.0793	19.0224	39.7809	126.2949	90.9	incorrect
901	-24.0775910283	0	1	27.9981	13.7771	14.2907	14.8803	140.9803	88.2	incorrect
1317	-24.0571648013	0	1	72.3786	18.444	19.7418	68.8132	127.6212	90.9	incorrect
91	-24.0197828059	0	1	46.6705	12.1182	12.7259	42.6937	90.8294	90.9	incorrect
1134	-24.0190932329	0	1	75.4249	23.0362	23.6631	71.8067	134.9053	88.3	incorrect
1895	-23.9702795591	0	1	70.4018	23.4246	25.2711	67.8063	88.4657	88.3	incorrect
501	-23.9676737724	0	1	57.0298	18.722	20.1446	51.1467	177.7832	88.3	incorrect
1959	-23.958999584	0.449	0.6071	5.2389	1.6755	2.2446	4.7115	9.0276	90.9	medium
1111	-23.9318895628	0	1	28.8821	13.1161	14.2746	10.9931	167.5331	90.9	incorrect
906	-23.8982439232	0	1	61.5911	17.7947	18.6705	59.7383	90.392	90.9	incorrect
1322	-23.8909602985	0	1	59.5087	17.4715	18.6828	58.1535	71.1661	90.9	incorrect
646	-23.8230893972	0	1	79.5888	24.3871	24.8945	75.0836	158.7284	90.9	incorrect
397	-23.8191170773	0	1	67.354	20.8757	22.4454	62.3155	139.7016	88.3	incorrect
1671	-23.8148114886	0	1	74.9813	25.9806	26.6525	71.0284	146.1909	90.9	incorrect
1815	-23.7059203819	0	1	50.8587	17.8469	18.3704	47.5675	91.4077	94.5	incorrect
816	-23.702660668	0	1	17.1093	9.0726	9.5665	9.5511	63.0137	90.9	incorrect
1571	-23.6888748443	0	1	57.901	19.9025	20.399	51.8407	176.9211	94.5	incorrect
1383	-23.5953332828	0	1	78.321	28.7716	30.2082	75.7834	91.78	90.8	incorrect
907	-23.5921904427	0	1	75.7926	20.8965	21.945	72.3511	152.3842	90.9	incorrect
386	-23.5887679817	0	1	40.1512	11.5978	12.4976	31.1597	145.2387	90.9	clashes,incorrect
540	-23.5864342303	0	1	26.0863	12.6826	13.2246	18.4589	106.871	88.2	incorrect
230	-23.4763642805	0	1	29.0492	12.8121	14.1312	11.1291	169.6837	94.5	incorrect
1584	-23.42992384	0	1	21.5571	12.3565	12.8798	5.5575	119.7475	94.5	incorrect
1462	-23.422611882	0	1	61.5583	16.9066	17.4009	55.7769	147.969	94.5	incorrect
2143	-23.4136664539	0	1	41.2599	16.7713	18.0831	34.2217	124.2757	88.3	incorrect
1239	-23.4065829411	0	1	30.6267	9.1249	9.6822	29.1196	47.4703	90.9	incorrect
1137	-23.3804991165	0	1	69.0139	19.5202	21.8192	66.5269	108.8146	90.9	incorrect
1127	-23.354908621	0	1	54.8401	18.8757	20.6255	48.0623	149.1646	90.9	incorrect
1747	-23.3447455053	0	1	74.6581	25.965	26.6656	73.4294	60.4332	90.9	incorrect
352	-23.2618595652	0.1224	0.8909	16.8902	4.0219	4.3846	14.0969	39.8386	90.9	incorrect
1402	-23.2595624083	0	1	51.51	19.4471	19.8459	45.2792	166.8316	94.5	incorrect
635	-23.2075119684	0	1	63.1114	20.7092	22.6023	60.1388	112.8719	90.9	incorrect
1445	-23.171133975	0.05	0.9574	27.6519	10.8267	11.7115	12.1971	145.3781	94.5	incorrect
1930	-23.1288180977	0	1	72.2828	19.3849	20.3835	69.0259	145.3335	90.9	incorrect
1910	-23.1227380389	0	1	31.1614	14.0025	14.8762	29.0313	49.0304	90.9	clashes,incorrect
289	-23.1190732245	0	1	76.5668	18.689	19.3789	72.1462	150.8347	88.3	incorrect
1971	-23.0782311446	0.075	0.9062	34.3909	10.2006	10.6882	26.5397	116.0086	94.5	incorrect
1096	-23.0751110259	0	1	83.5091	21.4565	21.9488	79.4	172.7649	90.7	incorrect
1011	-23.0620859564	0	1	88.0492	30.6531	31.5622	86.7192	78.5646	90.9	incorrect
287	-23.0076263166	0.0465	0.9512	26.9823	8.7487	9.8754	22.0163	74.85	88.2	incorrect
1710	-22.9909517764	0	1	79.8359	21.3205	22.1854	77.1784	96.3946	90.9	incorrect
1769	-22.9834798823	0	1	68.4789	23.3081	24.2309	64.0977	168.2561	90.9	clashes,incorrect
54	-22.9544374664	0	1	59.6164	22.7749	24.5069	57.5292	76.8867	90.9	incorrect
258	-22.9476827195	0.1489	0.8833	25.6448	7.1841	7.5947	19.874	76.791	90.8	incorrect
686	-22.9394387698	0	1	66.3006	16.5566	17.2429	63.406	97.2153	94.5	incorrect
412	-22.8973794727	0	1	27.6453	14.4967	15.4598	3.422	177.1904	94.5	incorrect
1152	-22.8835387614	0	1	17.3446	9.0175	9.4999	10.2029	62.5473	90.9	incorrect
1044	-22.872166827	0	1	55.72	19.9197	20.5997	49.7316	144.2518	90.8	clashes,incorrect
1621	-22.8358639466	0	1	68.6346	26.8284	28.2644	66.7288	72.827	94.5	incorrect
1114	-22.8060031834	0	1	43.7442	19.3283	19.8832	39.9905	111.3226	90.9	incorrect
1066	-22.7736360073	0	1	39.0268	12.1228	13.2724	28.4363	172.103	94.5	incorrect
1676	-22.7723493405	0	1	69.7913	20.0745	21.283	65.4134	152.5044	90.9	incorrect
120	-22.6522576021	0	1	67.5011	19.8702	21.357	64.3944	146.9194	90.9	clashes,incorrect
2176	-22.4959253316	0	1	68.1195	18.7504	21.0195	65.2751	123.1442	90.9	incorrect
1868	-22.4282511132	0.575	0.6667	5.7093	1.873	2.2646	3.1058	20.3079	94.5	medium
484	-22.4245629697	0	1	22.6179	12.6321	13.6196	9.6934	147.8427	88.2	incorrect
284	-22.3075136446	0	1	67.7253	19.9177	20.8117	63.046	139.8915	88.3	incorrect
1763	-22.2779879988	0	1	70.3548	19.6288	20.863	68.0924	102.796	90.9	incorrect
2112	-22.2354949093	0	1	31.6795	7.3894	8.0444	29.3142	55.0129	88.2	incorrect
978	-22.2128947557	0.449	0.7349	8.5429	2.5404	2.8886	7.8988	14.4391	90.9	clashes,acceptable
37	-22.1941131654	0	1	45.2098	18.299	18.6988	41.9172	93.229	90.8	incorrect
455	-22.1797231869	0.0204	0.9867	31.8439	9.1289	9.1759	24.0405	106.0322	90.9	incorrect
187	-22.1726038432	0	1	83.0759	26.8205	28.2912	82.1158	55.9295	90.9	incorrect
1912	-22.0797290605	0	1	55.8221	20.1449	20.9501	54.8624	46.2034	90.9	incorrect
2185	-21.7532790638	0	1	64.6505	21.0935	22.7781	60.9412	109.25	90.8	incorrect
761	-21.7241468068	0	1	20.6125	9.2094	10.5097	6.0591	128.6887	90.8	incorrect
1296	-21.6954555577	0.0408	0.9804	31.5712	10.5063	10.8834	27.4301	80.6196	90.9	incorrect
1545	-21.6761318038	0.0816	0.9298	44.9416	11.2194	12.2861	38.1748	122.682	90.9	incorrect
1903	-21.6521204669	0	1	35.5881	15.7137	16.9387	24.4141	154.3761	90.9	incorrect
951	-21.5876346239	0	1	63.5519	22.9092	24.1449	58.3519	177.4769	90.9	clashes,incorrect
232	-21.5435977503	0	1	23.1969	12.8161	13.6051	7.228	131.5518	88.3	incorrect
1126	-21.4908024914	0	1	66.4697	24.2815	25.3934	62.7051	161.5708	90.8	incorrect
736	-21.4841480746	0	1	62.2116	21.0456	23.1333	60.6338	65.5161	90.9	incorrect
1381	-21.4681596149	0.125	0.9419	27.1767	10.607	11.4208	12.0053	139.5849	94.5	incorrect
234	-21.4546024096	0.0612	0.9231	21.3311	5.2747	5.5427	17.8284	50.805	90.9	incorrect
28	-21.426418382	0.102	0.9167	17.8848	4.2248	4.5313	16.8363	25.3225	90.9	incorrect
858	-21.4037035885	0	1	29.8555	15.0437	16.2901	15.5544	139.5612	90.9	incorrect
1089	-21.3795316118	0	1	31.9731	14.4548	15.0732	30.0409	63.9704	90.9	incorrect
902	-21.3161975298	0	1	39.9654	17.9064	18.7717	32.6257	114.6117	90.9	incorrect
1065	-21.2448837985	0	1	27.3849	13.8019	14.576	13.4625	161.8838	88.3	incorrect
1002	-21.1470848069	0	1	69.2146	21.7389	23.1582	63.76	164.6142	90.9	incorrect
1642	-21.1412444178	0	1	72.9882	19.1671	19.8173	68.3967	174.9581	90.9	incorrect
1717	-21.1307204686	0	1	83.3762	25.4956	26.1615	79.3779	153.5273	90.9	incorrect
330	-21.089193812	0	1	58.1585	23.3749	24.778	54.3617	101.0235	90.9	incorrect
472	-21.0731063056	0	1	51.2222	21.1343	22.0555	49.8209	58.45	90.9	clashes,incorrect
508	-21.0266140365	0.45	0.7188	8.7949	2.6734	3.1039	5.1085	30.3671	94.5	acceptable
166	-21.0221074539	0	1	21.0527	10.5285	11.1592	13.9634	94.4343	88.2	incorrect
616	-21.0075044659	0	1	71.1667	19.4072	20.7769	68.5932	129.3775	90.9	clashes,incorrect
2134	-21.0038112316	0	1	86.4645	25.0907	26.0904	83.1142	147.3464	90.9	incorrect
2128	-20.9168948773	0	1	46.9325	17.0456	18.2388	38.5786	153.9168	90.8	incorrect
1518	-20.9090938923	0	1	27.3093	14.1198	14.4845	11.31	148.3834	94.5	incorrect
1733	-20.8800065356	0	1	62.8972	25.0605	26.3267	60.2656	84.391	90.9	incorrect
741	-20.871178081	0	1	51.2429	19.8942	20.7473	49.2422	72.7057	90.9	incorrect
343	-20.8574684975	0	1	64.5667	19.3004	21.4592	61.2515	102.7486	90.9	incorrect
1435	-20.8062048259	0	1	77.3517	25.9847	26.6402	73.3356	128.5265	90.9	clashes,incorrect
722	-20.7705181014	0	1	69.2152	27.212	28.5204	67.2421	74.254	90.9	incorrect
1674	-20.7481453462	0	1	77.846	23.5323	24.7258	75.5869	93.5897	90.9	incorrect
514	-20.7469944283	0.025	0.9697	34.0917	8.8761	9.8924	28.3466	87.1243	94.5	incorrect
373	-20.7268114308	0.075	0.9388	38.8229	11.9879	13.8099	28.6713	156.0996	94.5	incorrect
2068	-20.7222560175	0	1	28.2774	13.3982	13.9492	15.3295	134.539	88.2	incorrect
504	-20.6662687036	0	1	39.5707	16.9333	17.6296	30.6566	167.8354	90.8	incorrect
2147	-20.6493254147	0	1	85.8425	25.1523	25.3696	83.3091	177.3992	90.9	incorrect
190	-20.611801283	0.7143	0.4776	2.5243	0.9886	1.5803	1.7796	7.4454	90.9	high
1566	-20.5729375093	0	1	88.1845	29.1972	29.895	85.7069	169.1501	90.9	incorrect
359	-20.5614668967	0	1	63.3996	26.2231	27.3985	59.8447	100.2613	90.9	incorrect
1738	-20.5065803381	0	1	76.727	21.127	21.9275	73.8961	176.004	90.9	incorrect
1855	-20.4279012127	0	1	68.0137	20.3443	22.4077	64.3414	123.5027	88.3	incorrect
1984	-20.4084778475	0	1	50.8714	10.4962	11.4033	44.8171	122.9579	90.7	incorrect
1530	-20.3988830039	0	1	77.7779	20.6266	21.844	74.0576	139.2979	90.7	incorrect
130	-20.3873321087	0	1	90.3287	30.5384	31.5377	87.5427	173.9421	90.9	incorrect
1140	-20.3599635175	0	1	58.1629	21.5086	22.6011	56.4651	68.9313	88.3	incorrect
458	-20.3236476632	0	1	89.5617	30.299	31.2526	86.744	178.379	90.9	incorrect
1415	-20.260927812	0	1	23.3206	13.2757	14.2866	5.4829	117.0756	90.9	incorrect
871	-20.2557661723	0	1	31.2507	12.1491	13.1478	18.5052	135.5849	90.9	incorrect
1794	-20.1848485889	0.0488	0.9231	37.8035	10.526	10.8724	32.0983	109.7962	90.7	incorrect
831	-20.1605721879	0	1	55.5929	15.2784	16.1228	48.8694	173.258	90.9	incorrect
1704	-20.1128111204	0	1	36.1337	9.7841	10.2085	34.9096	41.9981	90.9	incorrect
1823	-20.103945274	0	1	73.3617	25.1638	26.281	69.8756	119.4599	90.9	incorrect
1780	-20.0631990359	0	1	34.874	12.6696	13.1662	26.5771	150.3713	90.7	incorrect
1393	-19.9574968894	0	1	27.7514	11.7165	12.6779	11.8745	170.3773	88.2	incorrect
473	-19.9198697036	0.0465	0.9524	38.7107	12.1675	13.9335	32.6668	107.693	88.2	incorrect
1162	-19.9005606719	0	1	69.2688	21.9826	23.1925	67.396	100.5857	90.9	incorrect
161	-19.8755932855	0	1	52.9522	23.0374	24.1364	50.6865	86.7103	90.9	incorrect
835	-19.8444109236	0.05	0.95	26.0114	9.0228	10.109	12.3261	115.5947	94.5	incorrect
1420	-19.8251074511	0	1	65.8651	20.2678	21.8268	63.6243	76.7821	88.3	incorrect
1813	-19.8195589918	0.5918	0.4912	4.4136	1.796	2.2629	2.5391	16.1661	90.9	medium
1846	-19.7819349919	0.0408	0.9355	27.2783	11.9457	12.9504	4.9489	179.9802	90.9	incorrect
513	-19.776781695	0.075	0.9455	42.2913	12.466	14.2507	32.4625	173.0428	94.5	incorrect
765	-19.7113072926	0	1	68.6332	20.8637	21.5367	64.3693	122.2791	88.3	incorrect
2075	-19.7113033363	0	1	16.5438	8.9783	9.4357	8.7281	64.3838	90.9	incorrect
1236	-19.6920387345	0	1	61.604	22.2833	23.6583	61.3258	24.05	90.9	incorrect
427	-19.6798826677	0	1	26.1981	9.339	10.1042	11.8298	119.5055	90.9	incorrect
282	-19.579137424	0	1	74.7691	20.0944	20.9434	70.1327	172.5065	90.9	incorrect
893	-19.5526354266	0	1	24.5454	11.3055	12.0103	8.4373	141.8489	88.2	incorrect
1985	-19.493375739	0.5897	0.6034	6.8574	2.3461	2.8426	4.7387	23.6696	87.8	acceptable
1562	-19.4896937085	0	1	12.5168	6.9442	7.6695	8.7765	45.1926	94.5	incorrect
270	-19.4806357718	0	1	57.1243	15.9995	16.6018	52.4718	112.1063	90.8	incorrect
1943	-19.4420639677	0	1	89.17	23.1522	24.3514	85.1862	164.9003	90.9	incorrect
733	-19.4274390859	0	1	84.7947	26.127	26.634	81.7356	145.7901	90.9	incorrect
692	-19.4272916701	0	1	80.7554	28.5395	29.1479	76.2903	177.5548	94.5	incorrect
1952	-19.2802880234	0	1	19.3116	9.6296	10.8395	4.0803	126.131	90.7	incorrect
1860	-19.2399334879	0	1	86.2118	24.1607	25.2729	82.8953	161.042	90.9	incorrect
917	-19.206713739	0	1	36.8428	15.7108	16.7461	29.583	151.2056	88.2	incorrect
207	-19.1249835176	0	1	31.2058	8.6519	8.9777	29.2979	61.5934	90.9	incorrect
1576	-19.0970628057	0	1	69.6949	20.441	21.9394	66.8163	111.9028	90.9	incorrect
1374	-19.083022127	0	1	31.5201	14.2747	14.9717	17.0666	151.4088	94.5	incorrect
2009	-19.0690229543	0	1	51.3418	19.3821	20.4939	50.4624	54.0306	94.5	incorrect
1901	-19.0164756776	0	1	34.0129	9.1957	9.6084	33.0542	37.8549	90.9	incorrect
709	-18.9736145463	0	1	49.7333	18.2522	19.3117	42.322	173.5191	90.9	clashes,incorrect
1226	-18.9176917724	0.0612	0.95	35.069	7.9859	8.2077	32.5206	63.4606	90.9	incorrect
347	-18.8921410463	0	1	65.3801	15.3879	15.8397	62.0376	107.9647	90.8	clashes,incorrect
1928	-18.8562486334	0.0233	0.9756	24.1571	11.6039	12.467	8.7415	162.038	88.2	incorrect
1688	-18.7849784709	0.0612	0.9444	39.1434	11.2751	12.3705	31.4406	123.7201	90.9	incorrect
216	-18.7606061452	0	1	69.3677	23.5404	25.7645	68.527	57.0874	90.9	incorrect
1752	-18.7399429809	0	1	65.5366	19.3956	20.5001	61.6888	110.4394	90.8	incorrect
1987	-18.7346304522	0	1	31.0675	8.9682	9.4947	30.0217	42.3089	90.9	incorrect
137	-18.6744390096	0	1	29.4173	14.7904	15.2489	13.5071	164.7817	88.3	incorrect
546	-18.6024528991	0	1	46.5277	19.5572	19.9814	39.3014	173.3632	90.9	incorrect
462	-18.5996353495	0.125	0.878	22.2923	8.4362	9.182	13.7967	92.7603	94.5	incorrect
295	-18.5935018326	0	1	71.4378	23.3404	23.5469	68.1176	157.9974	90.9	incorrect
49	-18.5784255256	0	1	33.2667	15.9963	17.1633	21.5181	135.0839	90.9	incorrect
1386	-18.4910275397	0	1	72.6993	23.4801	24.0067	69.4074	175.7941	90.9	incorrect
1728	-18.4468072373	0	1	73.783	25.6813	26.4736	69.1902	156.8486	90.9	incorrect
1143	-18.4134497161	0.102	0.8684	28.0013	8.4205	8.6537	22.1076	86.5302	90.9	incorrect
390	-18.3911360344	0	1	40.3538	16.413	17.2389	32.3078	136.3418	90.9	incorrect
1448	-18.3095422068	0	1	59.6164	22.7749	24.5069	57.5292	76.8867	90.9	incorrect
371	-18.3067483703	0	1	49.5699	17.5549	18.004	47.2477	67.0362	90.9	incorrect
173	-18.2711005418	0.449	0.5217	4.0793	1.8492	3.0593	2.8659	13.9813	90.9	medium
979	-18.2020504947	0	1	62.1713	19.1143	20.6086	58.8632	144.0931	90.9	clashes,incorrect
1384	-18.1797752619	0	1	59.9001	21.8414	23.1809	54.461	132.7185	90.9	incorrect
809	-18.1507296848	0	1	72.9331	17.6791	18.6373	69.1669	150.5258	90.9	incorrect
228	-18.1156013131	0.075	0.9333	36.9256	11.4895	13.231	26.6789	145.4484	94.5	incorrect
1918	-18.0664152975	0	1	59.014	23.5259	25.2261	56.3526	83.5815	90.9	incorrect
2172	-18.0435043519	0.3673	0.7831	16.5307	4.1039	4.6741	14.276	35.3083	90.9	clashes,incorrect
1074	-18.023528683	0	1	65.9581	21.0995	22.3951	64.2304	66.414	88.3	incorrect
1646	-18.0209166343	0	1	89.9713	30.4493	31.4448	87.1464	175.4967	90.9	incorrect
1892	-17.9967485979	0	1	58.5946	15.4703	15.4861	54.4622	135.8001	90.9	incorrect
1909	-17.9504769368	0.325	0.6579	5.8528	2.593	2.98	5.1647	12.554	94.5	acceptable
77	-17.9124436157	0	1	59.0882	15.8967	17.4161	54.0006	144.8352	90.9	incorrect
1711	-17.8746337084	0	1	61.7105	24.3022	25.0253	58.9718	106.2872	90.9	incorrect
10	-17.8725942537	0	1	71.1047	19.8749	20.9403	67.7847	164.1891	90.9	clashes,incorrect
1157	-17.8434438166	0	1	40.0446	11.9455	12.5754	37.0338	71.6199	90.9	incorrect
724	-17.8151557686	0	1	21.1593	11.9641	12.4521	15.8679	83.1357	88.2	incorrect
1482	-17.7854507137	0	1	51.8271	12.9007	13.2357	47.6141	110.4991	90.9	incorrect
803	-17.7743275807	0	1	66.0967	22.7157	24.0394	64.6045	63.5508	90.9	incorrect
644	-17.6774001235	0	1	30.2878	16.0371	17.1984	13.2872	168.6205	88.3	incorrect
1413	-17.5926281515	0.0204	0.96	18.8339	7.1649	8.2095	5.9894	83.1183	90.9	incorrect
1174	-17.4814215846	0	1	28.7997	15.3467	16.5836	10.4608	167.5903	88.3	incorrect
14	-17.4674625765	0	1	74.3134	22.7125	23.7729	70.0875	167.6952	90.9	incorrect
476	-17.3311938622	0	1	21.1953	8.9096	10.035	9.3847	115.9455	90.9	incorrect
912	-17.3188601976	0	1	77.1203	21.567	22.7227	73.7589	126.1095	90.8	incorrect
926	-17.3083879921	0.0408	0.9429	27.3095	11.9113	13.0778	5.3906	179.7626	90.9	incorrect
1655	-17.3000401208	0	1	72.5018	19.7583	21.1678	68.9277	118.235	88.3	incorrect
1281	-17.1893165957	0	1	16.9671	8.9026	9.3524	10.192	60.9541	90.9	incorrect
647	-17.1775033882	0.102	0.9419	33.5394	6.9964	7.5537	29.8184	74.6698	90.9	clashes,incorrect
792	-17.0376723494	0	1	30.4096	13.9951	14.7837	28.3504	47.6251	90.9	clashes,incorrect
1073	-17.0140043742	0.0612	0.9647	21.6422	6.7176	7.1957	20.9434	29.5016	90.9	clashes,incorrect
379	-16.940264178	0	1	25.6769	10.9156	11.2846	21.3369	75.8337	88.2	incorrect
387	-16.7881412522	0	1	61.9395	15.6997	17.0751	56.1535	171.3257	90.9	clashes,incorrect
1184	-16.7845475307	0	1	71.7832	25.9984	27.7075	66.5438	156.4889	88.3	incorrect
1220	-16.7788814933	0	1	62.1029	19.2592	20.8033	58.7615	142.2399	90.9	clashes,incorrect
125	-16.7050629145	0	1	68.2875	23.2332	24.4781	65.3867	93.723	90.9	incorrect
1397	-16.6939814204	0	1	33.2252	11.8314	13.0306	24.6633	115.4274	90.9	incorrect
1087	-16.6685447862	0	1	28.7772	9.6289	10.459	22.2213	89.71	90.9	incorrect
772	-16.6601736092	0	1	89.8283	30.3909	31.3426	87.0273	178.6358	90.9	incorrect
263	-16.6359587106	0	1	67.6949	21.2067	21.8757	62.8333	172.4631	90.9	clashes,incorrect
2014	-16.588349258	0.15	0.9178	33.7029	14.0149	14.73	21.8905	175.4674	94.5	incorrect
958	-16.568064595	0	1	26.2365	11.9958	12.7286	21.8128	69.2736	90.9	clashes,incorrect
1502	-16.5253129455	0	1	57.9456	19.7024	20.8939	55.0236	87.7189	94.5	incorrect
1156	-16.5023430787	0	1	58.5279	17.5223	19.2871	54.244	159.2758	90.9	clashes,incorrect
594	-16.4556928951	0	1	64.227	21.3154	22.4835	60.8109	109.5918	90.8	incorrect
657	-16.4469486618	0.0465	0.9524	24.0709	10.1471	11.3727	4.0893	138.3557	88.2	incorrect
1249	-16.4348034723	0.7143	0.4776	3.2676	1.1229	1.7219	2.1798	11.104	90.9	medium
2164	-16.4181616613	0	1	77.322	19.8001	20.6177	72.7403	150.3356	90.9	incorrect
1838	-16.3127826472	0	1	79.2617	21.7984	22.6689	75.0175	143.6468	90.9	incorrect
967	-16.2584747112	0	1	52.4331	19.8334	21.437	52.1815	27.3002	88.3	incorrect
215	-16.2005691669	0	1	64.0993	17.8166	18.6008	60.7114	151.4565	90.9	clashes,incorrect
782	-16.1972178743	0	1	68.2158	18.3628	20.5984	64.9809	120.5284	90.9	incorrect
621	-16.189444251	0	1	71.9093	23.0544	24.7149	69.6131	99.7225	90.9	clashes,incorrect
942	-16.171856007	0	1	73.1305	17.159	18.226	68.3956	166.5703	90.9	incorrect
1960	-16.1712192009	0	1	72.111	26.8701	27.7057	69.3048	97.2115	90.9	incorrect
1347	-16.1683107822	0.125	0.902	21.1266	8.6803	9.3788	5.5661	101.2103	94.5	clashes,incorrect
1201	-16.0173684188	0	1	20.9624	13.0641	13.9667	5.5213	96.938	90.9	incorrect
909	-15.9996223525	0	1	65.1521	17.3711	18.7496	61.8583	103.2421	90.9	clashes,incorrect
2050	-15.9704305945	0	1	42.1713	15.9981	16.7681	40.472	56.2102	90.9	incorrect
1767	-15.9699956119	0	1	68.5526	26.263	26.4973	65.1952	149.8283	90.9	incorrect
752	-15.9493429642	0	1	59.6216	19.0533	19.6007	56.7434	103.2792	90.9	incorrect
114	-15.9457578647	0	1	27.037	15.588	16.2596	18.8197	92.8698	88.2	incorrect
1446	-15.8871850939	0.0204	0.9667	23.9136	9.4049	10.1646	7.454	118.3476	90.9	incorrect
2021	-15.8730516379	0	1	26.2616	12.0555	13.3961	16.1644	112.7929	90.9	clashes,incorrect
1807	-15.8612512765	0	1	31.5571	13.1383	13.9768	18.5956	161.3324	88.2	incorrect
2063	-15.8294855147	0.0816	0.9	12.2321	5.4116	5.6041	7.7077	44.7269	88.3	incorrect
1197	-15.7260408294	0.102	0.9138	27.8333	11.4916	12.2294	12.1958	148.0458	90.9	incorrect
382	-15.6962596536	0	1	63.3775	17.7036	18.7857	60.2402	100.4604	90.9	incorrect
1643	-15.6680007512	0	1	59.1749	16.3817	17.0324	53.2325	178.497	90.9	incorrect
1178	-15.6119042368	0	1	19.1574	11.1386	11.7046	12.8368	86.2265	88.2	incorrect
883	-15.4985995397	0	1	72.0257	23.6482	24.8614	69.0366	98.5837	90.9	incorrect
185	-15.4515079218	0	1	29.1607	15.2846	16.0544	11.4841	158.2789	94.5	incorrect
643	-15.4256523336	0	1	60.2532	16.6114	17.8948	57.6907	110.8072	90.9	incorrect
1648	-15.4080942342	0	1	23.5991	8.0968	8.3299	22.0309	39.5943	90.9	clashes,incorrect
973	-15.3819493559	0	1	17.251	10.7174	11.5249	11.9389	72.5443	88.2	incorrect
74	-15.3649552482	0	1	64.7738	19.0455	19.8192	62.5699	78.4531	90.9	clashes,incorrect
1473	-15.2737002161	0	1	81.5143	20.584	21.6288	77.6992	133.945	90.7	incorrect
1246	-15.210111725	0	1	24.2017	12.9427	13.7516	5.8219	145.1807	94.5	incorrect
1330	-15.1588073014	0.0204	0.9744	28.2141	10.6139	11.4345	12.7805	133.9763	90.9	incorrect
1217	-15.0512739502	0	1	81.5543	27.7595	29.0958	79.4636	85.5191	90.9	incorrect
1147	-15.0460371999	0	1	30.5551	9.0344	9.617	28.852	52.1542	90.9	incorrect
291	-15.0233693986	0	1	63.9301	21.7053	23.5141	61.7678	78.0379	88.3	incorrect
542	-14.8741632346	0.1429	0.825	15.7904	5.6506	6.5115	9.2966	59.036	90.9	incorrect
670	-14.8180352417	0	1	46.5109	16.2049	17.6358	40.7513	159.1651	90.9	incorrect
403	-14.7911033776	0	1	31.5381	14.8883	16.4177	19.3937	158.8629	88.3	incorrect
21	-14.6836299016	0	1	43.9674	14.1279	14.6345	37.9623	111.1385	90.9	incorrect
1927	-14.6649264482	0	1	70.3725	22.4729	23.6684	69.14	56.8993	90.9	incorrect
545	-14.5998666169	0	1	34.9892	16.4089	17.7358	25.9937	120.1057	90.9	incorrect
6	-14.584072529	0	1	22.9205	11.8549	12.2535	17.7588	68.5287	88.2	incorrect
987	-14.5676400819	0	1	61.2938	17.5215	17.4979	57.7324	151.3038	90.9	incorrect
24	-14.5024205927	0.0816	0.9529	22.849	9.6514	10.3581	5.6078	120.6369	90.9	clashes,incorrect
191	-14.4521122726	0	1	62.2831	18.2723	18.2292	58.7075	159.4206	90.9	incorrect
119	-14.3931306802	0	1	66.4558	16.8826	17.3459	63.786	94.4555	90.9	incorrect
1757	-14.3812211642	0	1	28.6176	15.165	16.4466	10.9741	162.8909	88.3	incorrect
490	-14.2894816709	0	1	55.5693	17.6382	17.8084	52.9477	95.3055	90.9	incorrect
85	-14.2852741442	0	1	64.3185	18.0286	18.8401	62.3347	89.655	90.9	incorrect
1486	-14.2309916127	0	1	55.2859	15.9994	16.9671	48.1705	176.964	90.9	clashes,incorrect
1977	-14.1758802225	0	1	65.2642	24.2549	25.1914	59.8258	171.4288	90.9	clashes,incorrect
822	-14.174390483	0.1224	0.9294	19.0917	7.1464	7.5303	9.8063	81.2653	90.9	clashes,incorrect
1460	-13.9619679363	0.075	0.9412	36.9426	11.4874	13.2284	26.7031	145.4484	94.5	incorrect
825	-13.9541758421	0.3878	0.7564	15.2782	3.3991	3.7694	13.8932	27.7589	90.9	clashes,acceptable
938	-13.9449785419	0	1	54.467	22.4077	22.8998	50.4306	129.6134	90.9	incorrect
328	-13.8774069154	0.0465	0.9333	26.4535	11.2934	11.8266	14.2275	129.5408	88.2	incorrect
887	-13.8740516036	0.0213	0.9839	25.1448	8.8057	10.0371	15.0384	135.9945	90.8	incorrect
534	-13.8582598215	0	1	36.4037	9.9506	10.994	24.7643	158.8523	90.9	incorrect
769	-13.7203362798	0.0408	0.9615	27.4924	10.1073	11.2146	17.8008	101.9794	90.9	incorrect
1612	-13.6931056862	0	1	50.4038	22.1065	23.1028	46.0846	97.0422	88.3	incorrect
1818	-13.6922536231	0.449	0.5217	3.0703	1.6927	3.0163	2.0878	10.5335	90.9	medium
848	-13.6414554945	0	1	19.2637	11.7887	12.5214	12.6983	63.9223	88.2	incorrect
1633	-13.6154394222	0	1	66.8623	18.1734	19.4671	61.8118	165.8044	90.9	clashes,incorrect
450	-13.5695775756	0	1	74.022	19.9905	20.4832	69.3726	149.0264	90.9	incorrect
2037	-13.4803575756	0	1	56.8684	19.1713	20.4351	55.71	49.658	90.9	incorrect
1488	-13.4662409761	0	1	64.9889	21.8525	22.9794	63.0285	73.4675	90.8	incorrect
315	-13.463840595	0	1	43.2331	18.8906	19.8057	33.6506	175.0443	90.9	incorrect
502	-13.4011285793	0	1	74.6758	21.4288	22.6601	72.1354	114.3112	90.8	incorrect
1088	-13.2878281851	0	1	73.4236	24.6362	25.4169	69.0149	157.4433	90.9	clashes,incorrect
1292	-13.2389249324	0	1	67.64	24.6535	26.3433	63.9513	120.4882	90.9	clashes,incorrect
1792	-13.1637490265	0.093	0.9048	13.8354	6.3284	6.6147	6.5423	59.7651	88.2	incorrect
1130	-13.1454636678	0	1	30.5175	12.3379	13.5607	19.9813	175.9545	90.9	clashes,incorrect
591	-13.1382308202	0	1	79.0535	20.9518	21.9431	75.7658	139.1699	90.7	incorrect
547	-13.1019518324	0.15	0.8909	16.393	5.9001	6.2021	12.5238	47.3744	94.5	incorrect
1540	-13.0660455239	0	1	62.0621	17.9994	19.2829	56.9602	127.8743	88.3	incorrect
608	-12.9859897055	0.275	0.45	9.0567	3.0419	3.3974	7.1896	24.6687	94.5	acceptable
528	-12.9264215133	0.1633	0.8873	16.6921	4.5314	4.731	14.5881	42.5873	90.9	incorrect
629	-12.8806914001	0	1	84.9273	27.0376	27.5531	81.4843	146.3842	88.3	incorrect
1773	-12.7733190539	0	1	72.7885	28.7139	29.5063	70.4387	95.2693	90.8	incorrect
1163	-12.7499479121	0	1	27.2018	14.1564	15.3696	2.7363	174.8089	94.5	incorrect
1856	-12.6822126099	0	1	53.8454	16.8508	17.5911	48.5199	135.4578	90.9	incorrect
357	-12.5060648028	0	1	70.867	22.0869	22.8697	66.8072	175.6239	90.9	incorrect
1110	-12.3728902628	0	1	71.4378	23.3404	23.5469	68.1176	157.9974	90.9	incorrect
829	-12.2905242184	0.025	0.9818	29.698	10.1299	10.6886	14.9097	141.6567	94.5	incorrect
419	-12.1619410074	0	1	65.5143	20.4344	21.9152	60.9944	125.8368	90.9	incorrect
757	-12.1334232406	0	1	64.304	16.1819	17.596	58.8402	176.0233	90.9	incorrect
1005	-12.0924573576	0.175	0.875	19.264	7.5102	8.0994	7.6761	86.483	94.5	incorrect
1350	-11.9637276914	0	1	63.7386	22.4126	24.09	57.8608	153.2567	90.9	incorrect
779	-11.9036283247	0	1	75.9066	19.7311	20.9071	73.1894	95.9379	90.7	incorrect
109	-11.8223154657	0.0204	0.9907	53.7407	12.1589	13.5074	46.9395	169.387	90.9	clashes,incorrect
1539	-11.7211980225	0	1	59.172	14.374	16.3302	55.3021	170.7792	90.8	clashes,incorrect
1014	-11.6962954524	0	1	59.8195	17.2579	18.7222	56.6492	112.8542	90.8	clashes,incorrect
417	-11.6493382418	0	1	25.1543	11.8213	12.5774	19.9425	84.2297	88.2	incorrect
2006	-11.5845770127	0	1	33.5372	14.5335	15.8203	21.4717	158.266	90.9	incorrect
660	-11.496123164	0.0233	0.9737	28.52	12.6859	13.4532	18.5	179.1487	88.2	incorrect
1385	-11.495577399	0.025	0.9756	26.5442	10.7384	11.4674	9.8421	137.2053	94.5	incorrect
267	-11.4397217837	0	1	28.2553	12.5233	13.4514	14.2342	127.9374	88.3	incorrect
1637	-11.4326286278	0.1224	0.8868	21.3433	7.5165	7.9864	11.7247	81.6322	90.9	incorrect
223	-11.3432852935	0	1	45.1877	11.2471	12.5312	40.7043	139.6622	90.9	incorrect
1480	-11.3322188831	0	1	54.3238	18.6624	19.7391	52.8222	57.5586	90.9	incorrect
326	-11.261544478	0	1	40.3213	13.2273	13.6868	30.4391	159.302	90.9	incorrect
1558	-11.2239857429	0	1	61.2938	17.5215	17.4979	57.7324	151.3038	90.9	incorrect
588	-11.1658815939	0	1	78.0102	20.4735	21.4148	75.1922	99.4797	90.9	incorrect
798	-11.1297233427	0	1	72.9468	24.7906	25.2674	70.7927	86.6052	90.9	incorrect
142	-11.064008591	0	1	56.8212	18.9256	21.1442	54.7234	92.0414	88.3	incorrect
1155	-11.0486600591	0	1	68.1614	17.3536	19.4117	64.152	141.7345	90.9	incorrect
1514	-10.8805409565	0	1	27.6293	13.6343	14.6481	5.0603	173.6922	90.9	incorrect
507	-10.8442604758	0	1	34.0074	9.6455	10.4826	20.9952	160.7046	94.5	incorrect
1810	-10.791326729	0	1	30.3033	9.1472	9.7184	28.7791	47.4704	90.9	incorrect
1244	-10.76178222	0	1	77.1922	23.1219	24.107	74.0793	110.8258	90.9	incorrect
1441	-10.7186417436	0.0612	0.9647	23.2606	9.7509	10.4256	7.1375	121.9805	90.9	clashes,incorrect
2121	-10.7172483682	0.0204	0.9818	43.6608	13.6268	13.8897	34.4785	168.4992	90.9	incorrect
370	-10.5860100819	0	1	29.8391	12.8431	13.4909	14.1421	175.3579	90.9	clashes,incorrect
55	-10.5414299848	0	1	70.9625	21.3968	22.6625	65.8068	172.9894	90.9	incorrect
517	-10.4313071836	0	1	68.3077	20.2914	21.4655	64.8979	171.9579	90.9	incorrect
278	-10.20067863	0	1	89.8178	30.3182	31.3538	86.9195	173.8613	90.9	incorrect
245	-10.1377220148	0	1	72.1731	27.048	27.9677	69.4431	116.3388	90.9	incorrect
638	-10.0551773314	0	1	62.7625	23.9961	25.037	61.8773	46.4047	88.3	incorrect
570	-10.0505660338	0	1	67.6713	17.8975	19.2824	63.8	111.585	90.9	clashes,incorrect
1507	-10.0239380577	0	1	72.6321	19.2811	20.2875	69.0434	147.8387	94.5	incorrect
1229	-10.0075686531	0.093	0.9245	13.865	4.6502	4.8039	12.1387	35.4966	88.2	incorrect
1151	-9.8927900311	0	1	62.6326	18.9497	20.2963	59.2184	154.7415	90.9	clashes,incorrect
964	-9.8153428688	0.0465	0.9718	23.4572	8.5954	9.1302	15.2982	85.9727	88.2	incorrect
434	-9.8147751419	0	1	50.9921	14.536	15.5412	46.3114	147.6648	90.9	incorrect
1550	-9.8114370263	0	1	64.9407	22.0767	22.9316	62.141	124.5127	94.5	incorrect
285	-9.7646989178	0	1	68.0712	17.0366	17.7544	65.2558	95.7966	90.9	incorrect
158	-9.7319968196	0.0612	0.9625	23.4916	9.8534	10.6003	5.7167	124.7419	90.9	clashes,incorrect
1464	-9.715174305	0	1	28.0401	12.6438	13.2125	13.9842	146.5179	90.9	incorrect
2171	-9.6663983541	0	1	44.5395	15.8929	17.019	41.273	76.4757	90.9	clashes,incorrect
1998	-9.5906490548	0	1	78.3598	22.8271	24.5813	75.032	158.1072	90.9	incorrect
1950	-9.5754341658	0.0204	0.9907	29.781	9.8877	10.6859	18.967	122.0681	90.9	clashes,incorrect
714	-9.5029606275	0	1	76.3711	24.5452	25.6813	73.9458	94.5963	88.3	incorrect
164	-9.3017331162	0	1	69.8834	24.0794	24.9774	68.7076	76.2191	90.9	clashes,incorrect
1513	-9.2926529899	0	1	67.3784	20.1031	20.8484	62.0407	172.3897	90.9	incorrect
1034	-9.2626559462	0.5918	0.5672	7.261	2.1648	2.6043	5.2108	22.4883	90.9	acceptable
1304	-9.2406116354	0.2245	0.725	9.7348	2.6632	3.0689	8.609	25.1698	90.9	acceptable
1533	-9.1308460273	0	1	87.9342	26.2305	27.6753	85.0219	112.4395	90.9	incorrect
47	-9.0929390998	0	1	79.0516	26.6055	27.1884	75.0061	172.7616	90.9	clashes,incorrect
975	-9.0787488047	0	1	71.1145	19.5159	20.5453	67.5636	149.8597	90.9	incorrect
723	-9.0785664176	0	1	46.306	21.0813	21.6845	40.9847	118.1289	90.9	incorrect
1972	-9.0764251969	0	1	35.1418	15.1014	16.5205	22.7301	175.6981	90.9	incorrect
868	-9.0211265338	0	1	25.2911	13.4634	14.4279	6.6291	137.9334	94.5	incorrect
[truncated: 84 more rows]
