# Supplementary material for: CLUB-MARTINI: Selecting Favourable Interactions amongst Available Candidates, a Coarse-Grained Simulation Approach to Scoring Docking Decoys
Source: PLoS One. 2016 May 11;11(5):e0155251. doi: 10.1371/journal.pone.0155251 (PMC4864233; doi:10.1371/journal.pone.0155251)
Supplement: S1 File — (ZIP) [file pone.0155251.s006.zip › Target_30.csv]

Struct #	min_PMF_1	min_PMF_2	min_PMF_3	min_PMF_4	min_PMF_5	fnat	fnonnat	L-rms	I-rms	S-rms	dl	theta l	seqid	score
175	-133.599344827	-96.5564820651	-68.5085352273	-64.6973546231	-81.5835371244	0	1	22.4872	12.4342	13.5516	16.2742	115.9424	95.3	clashes	incorrect
1262	-127.23853708	-80.247044078	-51.989812248	-69.5931873704	-53.8099277202	0.1136	0.8913	22.3085	7.0655	7.7307	19.2428	98.4891	95.3	incorrect
393	-109.924757087	-54.5652491329	-60.6692782899	-72.9853104618	-54.2207637882	0.0455	0.9636	20.3629	12.8888	13.8775	12.3765	176.6667	96.2	incorrect
583	-108.88170144	-98.1740699282	-69.3427850032	-86.0772084712	-70.2393353712	0	1	37.9409	14.794	15.3198	34.7593	156.2933	97.2	incorrect
460	-107.737356909	-86.6445080184	-61.3603916857	-76.7693555268	-71.6356003684	0.0909	0.9216	19.5491	8.7335	9.394	14.691	108.3241	95.3	incorrect
151	-107.104496988	-55.3660197067	-79.9153759289	-71.0903844791	-71.8372429816	0.1591	0.9157	17.9985	4.9737	5.5643	16.9561	39.1553	95.3	clashes	incorrect
281	-100.570543185	-73.4558389709	-82.8812778052	-63.0178041742	-103.226124206	0	1	21.1796	12.2135	13.2847	15.2164	108.3685	95.3	clashes	incorrect
40	-99.8783481323	-103.733995318	-88.7810433765	-95.4110193677	-1.2618570868	0	1	35.9249	12.0457	13.9445	34.6636	69.1742	95.3	clashes	incorrect
51	-97.8040300497	-34.9594304764	-42.0680731064	-47.6206575247	-34.1447637997	0	1	54.065	14.1899	15.6989	51.7608	177.7642	95.3	incorrect
780	-97.7401947823	-48.5666175436	-61.7738144474	-59.6510995907	-74.4451541757	0	1	34.403	13.2407	14.2581	31.4411	137.696	96.3	incorrect
203	-97.1417403419	-81.0187635508	-54.4828826641	-70.782380596	-97.3626971485	0.25	0.8514	10.6696	4.5369	5.2001	5.2542	63.6748	97.2	clashes	incorrect
513	-95.0054853304	-79.0569917425	-102.101513791	-57.1907539929	-80.8587778081	0.2955	0.806	17.7575	8.471	9.1109	13.0606	95.0226	92.5	clashes	incorrect
731	-94.0441435142	-64.3511243289	-60.6544134408	-71.8501574797	-88.3933315523	0	1	36.3958	8.7669	9.9152	32.9742	116.8968	97.2	clashes	incorrect
188	-94.0396085101	-87.2820060959	-61.9393223574	-68.683237975	-75.3149716357	0.0909	0.9286	17.6796	12.5373	13.687	7.2239	175.0885	96.2	incorrect
892	-93.0225891002	-72.1033555923	-58.4688729414	-61.1775705029	-86.1911298169	0.0682	0.9492	19.3493	12.6093	13.7094	10.887	173.7308	96.2	incorrect
943	-92.873779012	-53.4162470278	-52.5598691478	-40.850370937	-39.0061013645	0.1818	0.8889	19.2708	9.2442	10.033	13.9822	113.1567	96.2	incorrect
1043	-92.5116652977	-81.1477704177	-68.48203406	-90.6097318121	-48.5439167571	0	1	34.2802	9.8948	10.5816	31.9125	111.7917	96.3	incorrect
379	-92.2152903589	-32.3763653934	-47.6078235926	-68.3384908491	-50.022014372	0	1	21.8091	12.4197	13.4873	15.3891	115.7855	95.3	clashes	incorrect
390	-90.6559927099	-10.9243580112	-87.6139461589	-61.3797049589	-61.1874987896	0.0455	0.9688	18.9435	12.7619	13.9748	9.987	177.7392	96.2	incorrect
424	-90.397512747	-48.52790767	-45.850167126	-56.3175531141	-44.8283914689	0.0909	0.9216	17.0955	9.6144	10.4145	9.893	117.8782	96.2	incorrect
648	-89.9524816761	-71.7362423345	-77.7581269595	-75.2362869227	-67.3858354227	0	1	37.3176	13.1493	13.8548	32.7495	171.7366	95.3	incorrect
257	-89.8243568512	-61.4247564563	-72.9264324013	-65.5465060179	-45.2021021299	0.0682	0.9625	19.9208	11.7453	12.6979	12.42	146.5307	96.2	incorrect
1339	-88.64370135	-53.8317940706	-44.6124924429	-82.9242728903	-69.3106329218	0.2273	0.878	18.8476	8.0798	8.733	14.8352	97.6474	95.3	clashes	incorrect
571	-88.095705731	-82.3214887807	-83.3378642032	-54.1654924145	-92.5469656067	0.2045	0.88	18.5354	4.7261	5.3284	17.0532	48.975	95.3	clashes	incorrect
995	-87.438906763	-60.6783867203	-76.8055532978	-70.1577291227	-70.8248884377	0	1	42.1681	16.4922	17.9747	38.232	160.0191	96.3	incorrect
1117	-87.029439714	-81.5875262448	-89.2098622703	-72.1288572755	-91.2400249489	0	1	37.3581	12.6257	13.1506	34.0381	118.8795	97.2	incorrect
568	-86.7477931638	-63.4373912852	-59.6393166306	-44.5591343856	-51.46238977	0	1	43.4169	9.9786	11.2859	40.1973	139.3425	97.2	incorrect
699	-86.3645365752	-88.1559747499	-88.1135726653	-57.4783830431	-70.3722590033	0	1	39.5115	10.461	11.6398	35.9489	128.9114	95.3	clashes	incorrect
1195	-85.9938834031	-88.1850133622	-78.2278879175	-78.642467935	-77.609096595	0	1	22.8423	12.6091	13.706	15.5528	131.6625	95.3	clashes	incorrect
271	-84.7772579747	-59.7029338749	-75.5772825064	-62.9970974619	-77.0713173244	0.1364	0.9048	20.8017	11.955	13.1074	13.8965	140.8605	96.2	incorrect
850	-84.1564001601	-52.7281742103	-75.6835040203	-38.2797109886	-38.5226759425	0	1	36.3128	12.4796	13.838	33.1587	125.1543	95.3	incorrect
64	-82.9916857274	-66.0564350014	-69.0729439314	-83.5142731037	-41.7727201314	0	1	53.0712	17.7876	19.7087	52.5662	46.4164	96.3	incorrect
76	-82.3990417132	-38.227633087	-51.2146960366	-61.1083122364	-59.471169951	0	1	30.3922	12.0302	12.4204	26.1576	129.2227	97.2	incorrect
195	-82.0211976912	-24.3933633738	-55.7759447814	-22.9124013041	-42.2369022749	0	1	53.4127	17.6339	18.5903	50.1563	166.9557	95.3	incorrect
324	-81.6255560425	-48.8510334665	-43.823044537	-21.2176002031	-49.8869140681	0.0227	0.9905	34.3433	12.3641	13.4351	29.4074	165.8739	96.3	incorrect
589	-81.0669190849	-66.1854175296	-37.6145266785	-46.7996370858	-40.8503949908	0	1	54.5005	15.5304	16.5494	52.5245	142.4288	97.2	incorrect
200	-81.0654289356	-79.2839722027	-60.8814748386	-73.2336214936	-45.1788351597	0.0909	0.9452	17.5283	12.1833	13.3075	6.6142	169.3054	96.2	incorrect
108	-80.9588566939	-64.2957040594	-69.5090410587	-57.6961255116	-60.4376462116	0	1	24.6375	10.1671	11.5078	22.7515	78.7369	92.5	incorrect
122	-80.4035471918	-62.6255838245	-59.5298181939	-52.4974099474	-73.3122183495	0	1	30.9194	11.8929	12.4209	25.5625	157.0938	95.3	clashes	incorrect
553	-79.7862713247	-64.4618056409	-45.2134444499	-55.9893768099	-54.0041951285	0	1	19.9657	12.204	13.3612	11.4747	128.7221	95.3	clashes	incorrect
2	-79.7634575778	-14.687530638	-45.6522127353	-20.6821655775	-55.4491119478	0	1	59.3667	16.6656	18.11	57.9011	104.6288	95.3	incorrect
1319	-79.5861384208	-50.433471801	-59.4181634021	-68.333757341	-73.8417872419	0.0909	0.9385	17.7313	12.5947	13.7298	7.2036	174.6929	96.2	incorrect
622	-79.2685202927	-71.7409725012	-55.6286468775	-50.8641331375	-58.5099703417	0	1	57.5177	14.6344	15.7492	55.0989	155.9029	95.3	incorrect
322	-78.8931715852	-49.2544787126	-54.9018134552	-25.7143224155	-64.279329363	0	1	48.809	14.2944	15.2086	46.1707	126.6272	95.3	incorrect
161	-78.7136044582	-83.8933115004	-90.0923837254	-76.4240525158	-82.2058915533	0.0455	0.9623	18.4583	13.068	13.7484	8.9439	169.4228	96.2	incorrect
277	-78.447591118	-18.5215924488	-31.3275553639	-18.6371904499	-16.3987989499	0	1	60.7149	20.9211	22.2103	60.0303	61.6342	95.3	clashes	incorrect
174	-78.145299054	-71.4984433663	-48.1054017538	-48.5030464271	-52.3692309672	0	1	57.5845	13.5773	15.1709	55.0467	147.5411	95.3	clashes	incorrect
1022	-77.9894401759	-48.0989670367	-46.8705729243	-37.5630533708	-57.0127081882	0.0682	0.9423	21.0217	9.0222	9.7037	16.3036	116.3915	95.3	incorrect
1110	-77.9680240673	-47.3090863552	-56.6024089227	-46.3810247916	-49.3485579688	0.0909	0.9403	19.4206	9.084	9.7777	14.0307	116.2396	95.3	clashes	incorrect
423	-77.3407577606	-49.2551759061	-48.4783576563	-48.1718895804	-50.3521840054	0	1	56.2915	16.9987	18.3438	53.6174	147.6743	95.3	incorrect
80	-77.2485019737	-44.952121551	-71.8174034642	-59.395386196	-52.8837198981	0	1	20.9848	11.8365	12.9529	15.0117	107.1275	95.3	clashes	incorrect
705	-77.0213616763	-57.9975811695	-73.0076987885	-72.0277102032	-68.0271037299	0.1136	0.9254	18.3632	10.149	10.9748	11.4212	126.6934	96.2	incorrect
1012	-76.9552046814	-43.2395113509	-28.9707697608	-53.1661722582	-34.2273617832	0	1	24.7055	11.35	11.3228	16.893	173.2067	95.3	clashes	incorrect
180	-76.7864013742	-60.140014957	-50.9450209298	-32.4949682469	-72.2145759418	0.1136	0.902	22.8969	13.0057	13.8969	16.5566	155.0852	96.2	incorrect
218	-76.7267346338	-112.788152421	-85.5980711457	-88.153107694	-59.0330125225	0	1	35.6235	12.2127	13.5276	31.5685	138.925	97.2	incorrect
216	-76.6836454367	-104.273183821	-100.430426606	-84.0925714636	-78.4333908343	0.1818	0.9036	14.8745	9.2301	10.1445	4.3869	118.4355	92.5	clashes	incorrect
830	-76.0931005105	-57.9536516856	-60.5494958306	-65.0589123143	-41.4808288968	0	1	39.3283	10.7957	11.9636	38.7042	52.6174	96.3	incorrect
590	-75.5799465712	-79.8367296084	-71.7292078693	-82.324699464	-76.6772593578	0	1	22.6644	12.7702	13.8074	15.4739	129.8594	95.3	clashes	incorrect
972	-75.5112049152	-64.9892231955	-58.1530069814	-51.4900553064	-59.6127584564	0	1	19.1062	11.9828	13.1479	11.5767	114.7758	95.3	clashes	incorrect
229	-75.3815728639	-33.1004905767	-15.1402017921	-52.2654653162	-51.441848285	0	1	47.2926	18.1444	19.6285	46.3813	61.6184	97.2	incorrect
767	-75.1085369756	-46.3250790496	-45.8735553476	-29.6923617401	-29.6932299382	0	1	27.4634	13.9192	14.0814	23.6425	114.5893	95.3	incorrect
832	-75.0611363671	-37.0525531727	-34.8893254921	-51.6876752969	-39.1480921663	0	1	55.6662	16.908	18.3086	53.1088	131.2263	95.3	incorrect
606	-74.7677442891	-54.0287093615	-69.7324118893	-54.2906217773	-47.2414679858	0.0909	0.9167	20.2449	8.3981	9.0049	16.0521	102.7369	96.2	incorrect
575	-73.6840403764	-38.2371024025	-52.66198495	-56.2507527305	-44.3589051586	0.1364	0.9062	17.6914	9.6307	10.3075	10.637	118.2327	95.3	incorrect
220	-73.5965132281	-60.0000551467	-47.2562756234	-47.9502429705	-77.2063300853	0.0682	0.9412	18.5463	8.6561	8.9622	13.908	108.279	95.3	incorrect
1328	-73.2777918085	-49.6903517407	-31.0995466051	-10.5088005108	-14.7342674858	0	1	54.0301	18.2681	20.0682	53.5088	48.2989	97.2	clashes	incorrect
976	-73.2512457329	-12.3347429297	-29.9030144477	-34.0932126534	-35.3971482257	0	1	57.2705	17.5977	19.6304	56.265	76.3604	95.3	clashes	incorrect
655	-73.1964709214	-43.6562013305	-52.9113523226	-48.9850727414	-41.9991856814	0	1	20.1026	11.9962	13.1355	13.6405	108.994	95.3	clashes	incorrect
344	-73.1885890118	-89.2263338018	-55.3788546245	-56.6251049401	-47.9084892969	0	1	53.4132	17.7827	19.066	51.0227	120.6041	97.2	incorrect
913	-72.9028234092	-61.2530087742	-33.9998609864	-43.2510506529	-36.2486548529	0	1	55.7017	16.9925	18.1614	52.7676	157.5552	95.3	incorrect
184	-72.8303844887	-57.1338122431	-55.0736389183	-53.9297782179	-75.0242092129	0	1	19.9101	12.7815	13.8036	11.5302	173.7943	96.2	incorrect
477	-72.6690161571	-65.0088255048	-50.1788954683	-59.0434707423	-62.9472782951	0	1	19.7819	11.9236	13.073	12.8164	112.2781	95.3	clashes	incorrect
82	-72.3902058268	-17.6182322762	-16.0523142162	-16.8048755102	-13.598459243	0	1	66.2719	22.4338	23.4316	64.0731	155.3	95.3	incorrect
526	-72.2146669709	-55.8179228967	-70.0961541991	-53.4788755017	-51.4129716806	0.1136	0.9057	22.1179	6.7831	7.4873	19.0849	96.4881	95.3	incorrect
215	-72.0481565995	-68.9302366816	-72.2120071315	-69.5322591479	-39.7635626979	0.0455	0.9661	18.6002	12.612	13.7754	9.3242	175.0439	96.2	incorrect
154	-71.9229744272	-68.1347612766	-88.6197131649	-56.8684016697	-90.4270824137	0.0455	0.9683	20.8737	12.8093	13.6573	13.205	175.2774	96.2	incorrect
1333	-71.8324355963	-70.5869396755	-69.8535541607	-55.3201544996	-49.3724574946	0.1591	0.875	19.8348	8.2294	8.8758	15.8088	103.4813	95.3	incorrect
846	-71.6061857582	-24.8304349052	-21.1539024652	-37.1356092147	-32.5868157047	0.0909	0.8519	17.6893	6.6316	7.6783	12.9802	106.3499	97.2	incorrect
1321	-71.6055892558	-45.3006818378	-45.1248520154	-61.9674702794	-36.7420188154	0	1	57.3527	13.283	14.8138	54.6873	158.9261	97.2	clashes	incorrect
353	-71.4112856794	-40.2127288968	-15.7714104468	-8.4082365189	-37.9179174939	0	1	31.6288	9.6717	11.086	29.9983	67.5211	96.3	incorrect
1286	-71.2568174176	-51.247634792	-49.7978269465	-69.5146697066	-48.1671080866	0.2045	0.8594	18.6516	8.0536	8.7041	14.5873	98.837	95.3	incorrect
942	-71.0110898113	-68.5585949026	-53.2006424374	-30.8046373494	-51.5192787044	0	1	54.0738	15.7862	16.9625	51.5678	134.3796	95.3	incorrect
607	-70.8041435539	-5.2134067712	-55.3818718076	-63.7196027857	-49.3862648343	0	1	24.1336	11.0631	11.8058	17.9847	144.7603	96.2	incorrect
562	-70.6119109619	-38.4072225333	-42.9458514233	-24.7453649833	-36.5481292727	0	1	54.6386	15.1732	16.1849	51.9035	161.1883	93.5	incorrect
1231	-70.5424458174	-72.7268237972	-58.0228927722	-85.3077146792	-99.8100255042	0	1	36.6199	10.2474	11.2949	35.3384	64.699	97.2	clashes	incorrect
1235	-70.3893408639	-45.7480565069	-29.9241938786	-60.2892830881	-54.7576906719	0	1	39.3563	13.4676	14.6647	37.074	125.6581	97.2	incorrect
601	-70.3863661763	-77.736591526	-73.0275724465	-71.2057495292	-96.2719992142	0.0455	0.9655	20.9275	12.943	13.8318	13.1531	175.9943	96.2	incorrect
574	-70.3732589207	-60.1430954996	-45.3645857996	-54.2691965081	-76.9417544181	0.0682	0.9474	18.3733	12.8163	13.9818	8.623	179.2202	96.2	incorrect
1309	-70.3666800479	-58.647943633	-46.4767188596	-65.8339361589	-78.0909865389	0.2045	0.8125	10.6445	3.9054	4.7776	6.2945	61.5784	97.2	acceptable
31	-70.047793924	-46.0155742777	-42.4955078001	-50.5260061477	-36.5442359827	0	1	49.6876	18.9588	19.9522	47.2167	118.2796	92.5	incorrect
336	-70.0417425057	-41.7764186111	-39.8134440039	-15.8779207204	-17.1056199954	0	1	34.0328	12.25	13.973	32.7821	75.603	96.3	incorrect
1072	-69.8643189122	-44.5877231692	-50.5721461292	-59.8356327666	-40.7825834143	0	1	27.0633	8.4117	9.0382	26.4124	37.8721	96.2	incorrect
244	-69.4278995067	-58.8607529318	-46.5269891717	-56.7734254969	-66.9494958339	0.0909	0.9344	18.4768	12.9521	14.0958	8.773	178.2134	96.2	incorrect
877	-69.3582430859	-68.3434856776	-62.693252826	-53.936123611	-50.0515894849	0	1	38.1202	12.3418	12.9243	34.4539	132.8924	96.3	incorrect
111	-68.9151443015	-26.1195545421	-43.9010817252	-33.3393930515	-58.9667010015	0	1	36.6373	10.8045	12.096	36.2211	36.0113	97.2	incorrect
1077	-68.6931790522	-50.3319904725	-54.8974486325	-64.7926105877	-53.5022138038	0	1	38.4324	12.9727	13.6605	33.9985	172.7818	96.2	incorrect
1123	-68.6205244628	-67.9719150515	-63.9330277817	-67.3900333578	-74.4583084828	0	1	46.2903	15.986	17.6189	45.0264	84.3119	97.2	incorrect
497	-67.8472546218	-46.6796085003	-44.2470601083	-54.2130224905	-60.2514734465	0.0455	0.9706	19.7383	12.7976	13.8775	11.5425	178.817	96.2	incorrect
359	-67.7418745915	-55.233674604	-52.1086169023	-19.5337426534	-52.4400440902	0	1	22.5314	12.3809	13.4753	16.6762	111.9235	95.3	clashes	incorrect
909	-67.6648631417	-70.8895020704	-101.874432037	-52.178018674	-59.919997549	0.25	0.8	15.5626	4.5697	5.3339	12.1029	79.4604	95.3	incorrect
1196	-67.6639638036	-7.2895782096	-51.6463714688	-35.7637188165	-59.7598256915	0	1	61.1463	17.6797	18.7172	59.3259	178.8155	95.3	incorrect
863	-67.6531092422	-79.480450155	-70.0506286516	-49.0751228639	-28.5554288639	0.0682	0.9559	18.8935	12.2515	13.1364	10.1012	169.8636	96.2	incorrect
166	-67.3647829135	-61.5865154072	-53.8059967822	-76.5345293521	-47.9364886771	0	1	34.733	12.1069	13.1431	30.3433	144.5703	95.3	incorrect
549	-67.3051646003	-38.5674532029	-34.9052502261	-43.8779345325	-45.1527826073	0.0909	0.8974	20.8321	12.3188	13.5788	12.7206	158.7344	97.2	incorrect
797	-67.1102915028	0	-45.7714061089	-59.0427484256	-64.6422921606	0	1	35.7925	12.4656	13.4899	31.7996	153.2423	95.3	incorrect
1146	-66.8572235987	-79.5953523011	-64.4171175965	-63.9469860118	-38.5759552011	0	1	22.2076	12.3249	13.4162	15.1402	125.1076	95.3	clashes	incorrect
138	-66.7481402308	-68.3600035586	-61.5408701637	-57.1004882762	-42.3245785586	0.25	0.869	17.9747	8.3757	9.0174	13.2684	100.9417	95.3	clashes	incorrect
1270	-66.5551676961	-58.1236050886	-50.6270216165	-50.9736648911	-44.3686995011	0	1	56.4719	17.7401	18.899	53.7093	176.7731	97.2	incorrect
1228	-66.392586801	-50.9261491901	-62.2805778769	-59.0049214896	-63.116112417	0.1136	0.9057	17.3459	8.9815	10.0043	11.6217	107.4584	96.2	incorrect
756	-66.027407528	-31.1144619238	-31.6357222888	-33.9553468778	-31.6438481475	0	1	51.4389	15.1234	16.4197	49.5874	98.8106	93.5	incorrect
888	-65.8817814795	-40.2693055624	-46.9092491474	-34.0368873174	-45.9708434968	0	1	41.1905	16.3801	16.7813	37.8665	168.3774	97.2	incorrect
1251	-65.6611358797	-55.9496380746	-69.3223569958	-51.798737177	-64.0537082948	0.0909	0.9091	22.3699	7.1	7.7764	19.2396	98.4535	95.3	incorrect
33	-65.5006421741	-28.764264683	-46.890952583	-29.8816098962	-33.517400903	0	1	51.4695	16.6115	18.3277	48.1976	173.5222	92.5	incorrect
504	-65.352980894	-34.4698094827	-47.2714548242	-30.7484315059	-51.4767148241	0.0227	0.9863	34.319	9.9823	10.7227	29.654	171.0129	97.2	clashes	incorrect
93	-65.2231402328	-20.6514339982	-41.9899820226	-81.8521911046	-44.5313663025	0	1	37.0494	13.4977	14.5224	34.5768	128.299	96.3	incorrect
459	-65.1918272628	-21.5736559593	-26.3412398557	-43.7433579235	-26.7389241985	0.0455	0.9487	23.0744	10.2131	10.5505	18.3736	115.8785	96.2	incorrect
690	-65.1907529037	-52.7144825771	-60.8855270422	-57.4598359616	-54.3467794831	0.1136	0.9057	20.3525	10.1006	10.5653	15.0463	109.5919	96.2	incorrect
1025	-65.1137918172	-48.0100609335	-54.7184656235	-54.6643274355	-56.335459815	0	1	20.7608	11.8131	12.9465	14.3379	110.7762	95.3	clashes	incorrect
113	-64.9804822333	-65.7202322011	-51.3027755061	-44.4822396576	-35.707716973	0.3409	0.7458	12.9231	3.803	4.447	9.4187	68.9408	95.3	acceptable
1176	-64.8978513088	-35.9125403531	-44.2838898105	-44.1214342017	-62.7802810773	0	1	39.0613	11.9879	12.8463	35.6074	131.8494	95.3	incorrect
130	-64.7816903032	-60.8044122218	-56.9515856018	-46.5636926097	-54.1011608972	0	1	52.2834	14.5034	15.396	49.1882	164.5626	96.3	incorrect
998	-64.6105539337	-42.7642754708	-78.7061364862	-70.4893847794	-79.6450512794	0	1	55.1661	16.2093	17.4702	52.6795	134.8201	95.3	incorrect
532	-64.4849184505	-63.2772049954	-49.5770836534	-44.5832454754	-39.8359901036	0	1	21.686	12.3997	13.4648	14.5035	124.1845	95.3	clashes	incorrect
1163	-64.4230443453	-58.9906309308	-59.0109150714	-53.5824870071	-44.2276279871	0	1	57.3338	16.6063	18.1928	55.2376	152.4731	95.3	incorrect
725	-64.3733831031	-57.8145569259	-57.3745608704	-47.0897579171	-52.3648526041	0.2045	0.8816	18.0924	8.1534	8.8172	13.5589	101.5452	95.3	clashes	incorrect
666	-64.2516436667	-52.4365031587	-46.913530542	-30.5806426434	-54.8500444764	0	1	47.8758	18.7731	19.6618	45.4957	111.9616	92.5	incorrect
421	-64.2324310527	0	-27.1419571838	-29.2823914898	-11.5742848549	0	1	53.4935	14.4684	16.1973	51.6402	130.7719	97.2	clashes	incorrect
1149	-64.1583046302	-59.6751267701	-38.8869146236	-56.6148373271	-61.4801164198	0	1	20.6363	12.3695	13.4199	14.1766	111.7633	95.3	clashes	incorrect
657	-64.0273368089	-65.3456502679	-65.0366628152	-47.9793364929	-65.6209412997	0	1	34.7688	11.9198	12.9376	30.5161	140.8337	95.3	incorrect
1255	-63.9963416435	-42.0161163352	-52.5435971352	-50.6769492601	-51.4723975913	0.1591	0.9067	19.4026	8.4677	9.1436	14.9869	105.9322	95.3	clashes	incorrect
496	-63.9726715475	-43.2073038561	-51.3369848331	-77.0418258208	-54.5619179779	0.1136	0.9138	19.4935	9.8657	10.2918	13.373	112.5456	96.2	incorrect
872	-63.5283374178	-74.0761246267	-45.8789926467	-50.4430383367	-50.4438319565	0	1	19.9775	12.1997	13.3289	12.5844	117.7544	95.3	clashes	incorrect
436	-63.4903917827	-33.8238001083	-53.9259595316	-55.8558519919	-42.8025970494	0.0909	0.9184	18.2768	8.8411	9.2533	13.1022	99.0191	96.2	incorrect
814	-63.4206305296	-52.2961274239	-53.9476358888	-55.1195157587	-71.8213890301	0	1	48.3989	11.9686	13.4925	45.6585	178.6117	95.3	incorrect
1034	-63.3944327898	-60.752750322	-65.4550799477	-74.357251769	-62.3983485647	0.0682	0.9434	18.6182	12.8249	14.091	9.2483	178.1496	96.2	incorrect
960	-63.3711055	-54.4677274247	-47.2865690709	-41.6693749932	-67.3881249882	0	1	53.1148	17.7109	19.0032	51.1979	105.0148	97.2	incorrect
839	-63.2299540303	-56.8685725678	-41.6866533825	-32.7166861468	-21.720341829	0	1	32.8782	13.0647	13.4772	30.7484	81.2619	95.3	incorrect
193	-63.2283613754	-38.7543656317	-30.0955775567	-56.4139479455	-70.2570506528	0	1	44.9181	14.5749	16.0478	44.1002	57.5501	97.2	clashes	incorrect
682	-63.1312512354	-63.7291769838	-50.3593836286	-63.2343305627	-48.8908507377	0	1	23.9707	12.9025	14.011	16.6959	139.1397	95.3	clashes	incorrect
844	-62.9860287792	-49.497824248	-52.8020728076	-59.0802118349	-66.5865955899	0	1	23.6313	12.7121	13.8148	16.8214	129.3271	95.3	clashes	incorrect
905	-62.9633993387	-42.7697083779	-41.2171889747	-38.4390997792	-38.7737731597	0	1	39.8949	13.6183	14.3028	37.2682	139.6996	96.3	incorrect
176	-62.9574791944	-56.2031129302	-68.8520961902	-70.3172506164	-55.3689862308	0	1	53.9875	15.6791	16.8164	50.7757	166.9261	95.3	incorrect
921	-62.8919574387	-53.3069691122	-59.0234495787	-49.3255077858	-50.4228476701	0	1	30.5689	11.6778	13.5566	25.6344	143.5297	96.3	incorrect
565	-62.8830431647	-52.2438563019	-8.6428674053	-34.9614992082	-68.7790371432	0	1	48.6722	13.0487	14.581	45.1815	173.9788	95.3	clashes	incorrect
931	-62.687189605	-21.382274065	-36.597424765	-44.9183519314	-38.3433833118	0.0455	0.9524	12.5254	5.2187	5.7915	7.6916	68.337	97.2	incorrect
897	-62.6559334873	-38.8558453905	-20.4507140188	-28.8418043381	-30.4834845631	0	1	61.0338	18.881	20.3839	59.1955	113.6003	95.3	incorrect
1318	-62.3367571122	-54.7206907825	-64.1356191608	-72.0073881602	-73.1600991341	0.0682	0.9444	18.5118	12.8116	14.0755	9.2224	179.9209	96.2	incorrect
118	-62.2814826613	-26.3275584389	-25.4042840027	-9.0162209583	-21.8677267558	0	1	53.4619	14.78	16.0913	50.7997	139.0315	95.3	clashes	incorrect
842	-62.1608212362	-17.5822774439	-43.114306717	-48.3218253485	-68.4649230071	0.0682	0.9388	31.1646	11.4254	12.2488	26.1787	150.4902	95.3	incorrect
1047	-62.0613940191	-58.0444177628	-76.2443208328	-73.8203808514	-36.5463145014	0	1	52.8985	12.9268	14.4253	50.6475	144.6641	97.2	clashes	incorrect
167	-61.9861999651	-40.0073493892	-55.4242277442	-73.4810292157	-43.1009044724	0	1	19.6088	12.5779	13.5547	11.2377	174.3562	96.2	incorrect
700	-61.1969744182	-35.1632286278	-78.5152198528	-57.8765245239	-47.3308965739	0.2273	0.8551	17.1599	7.6621	8.3018	12.9646	93.0217	95.3	clashes	incorrect
1210	-61.1271563951	-60.9755421663	-55.7430453713	-39.9902378894	-54.6405838694	0	1	55.7043	18.2757	19.2503	53.1716	174.245	96.3	incorrect
762	-61.0296121531	-28.3270792043	-40.7408194277	-12.3583417794	-23.3980686494	0	1	54.7255	17.4179	18.541	51.5415	175.8956	96.3	incorrect
1164	-60.9025227473	-75.1574595574	-56.4319030579	-57.3469565055	-66.6436923787	0.0227	0.9898	28.524	7.4034	8.2267	26.8144	75.9958	92.5	clashes	incorrect
1161	-60.8391056174	-36.769852524	-30.4589802699	-26.4094360209	-28.3081923759	0	1	37.5839	8.7992	9.8422	35.7404	88.1659	97.2	clashes	incorrect
1118	-60.7991113013	-23.6633859915	-32.6668037451	-63.603382691	-46.5061745917	0	1	58.0769	18.8194	20.2632	55.8141	132.5755	96.3	incorrect
1233	-60.7933908198	-66.6906549236	-54.9556522638	-58.4161598022	-69.8121160105	0.0227	0.9825	18.482	12.4867	13.5727	9.0529	173.2423	96.2	incorrect
706	-60.7715782819	-42.2450084427	-18.3508709814	-27.5213456175	-39.2212047775	0	1	49.0682	14.0041	15.6558	46.0099	141.9545	95.3	incorrect
770	-60.7409545453	-59.0652756306	-55.9597208341	-59.2441853647	-46.6087972447	0	1	21.0811	12.1871	13.2904	13.241	127.9056	95.3	clashes	incorrect
1256	-60.7247212312	-79.0226553198	-65.0470583698	-49.5311294763	-67.5062692777	0.1136	0.8936	22.9629	6.6739	7.3862	20.0951	94.7399	95.3	incorrect
1191	-60.6830693135	-38.6351019246	-31.8042137146	-51.8242713035	-43.2479605735	0	1	33.7604	13.5912	14.1813	31.495	88.6908	95.3	incorrect
829	-60.5441080266	-51.6186741071	-72.4489967611	-71.87856906	-75.9776299532	0	1	36.6445	12.7578	13.5048	32.0243	169.3147	97.2	incorrect
744	-60.3842488245	-47.7246752887	-50.0970590905	-52.8187538455	-57.4939798754	0.1818	0.8904	18.1197	8.5712	9.2581	13.1932	105.0416	95.3	clashes	incorrect
233	-60.349069123	-26.122420724	-32.8484354256	-27.9544928958	-53.9635727658	0.0682	0.9231	22.5393	12.8961	13.5032	15.3535	174.4295	97.2	incorrect
366	-60.1943256545	-59.6398694889	-40.8204046418	-55.3222405437	-30.4406138408	0	1	45.1355	12.0522	13.6985	42.0773	149.8898	95.3	clashes	incorrect
290	-60.1088384541	-52.7722586727	-38.9551360997	-47.1541476351	-52.8148332701	0	1	22.3126	11.6616	12.1084	16.5545	145.0264	96.3	incorrect
312	-60.0578301055	-42.9061883842	-23.0492771802	-48.0311570854	-29.7357142081	0	1	24.3852	8.6476	9.0813	19.1345	115.0988	97.2	clashes	incorrect
182	-60.0251002056	-19.3105194239	-10.9630594489	-24.7215244226	-16.2054130726	0.0455	0.9661	30.7672	8.5403	9.5255	27.2572	137.2585	93.5	incorrect
503	-59.9294601414	-22.9575298784	-49.9798547857	-58.3520724979	-48.0259623226	0	1	20.7598	12.4317	13.5512	12.908	126.5544	95.3	incorrect
920	-59.8479383332	-68.1470704167	-74.5376343423	-73.096352078	-57.5591183158	0.0909	0.9355	18.0821	12.1833	13.3528	8.4959	167.4826	96.2	incorrect
572	-59.7936802145	-34.5027543387	-46.3977099849	-68.2063871766	-41.1964852414	0.1136	0.8936	20.4145	9.8059	10.3058	14.7842	109.9838	96.2	incorrect
490	-59.6188488538	-54.8395397859	-36.5763826693	-66.060178881	-47.3518058118	0	1	22.2101	12.2246	13.2682	15.8277	117.1277	95.3	clashes	incorrect
630	-59.594477129	-51.2893864822	-58.6288159447	-58.0292837135	-61.8602587803	0.0909	0.92	18.2547	7.6395	8.0555	14.3012	99.9391	95.3	incorrect
295	-59.5718914015	-34.8085904516	-44.5636506716	-49.6188923606	-39.4672220056	0.1591	0.9186	15.0825	9.07	9.9291	5.7251	115.9864	92.5	clashes	incorrect
1142	-59.5120771006	-41.6023202598	-30.0268134748	-25.1432338429	-54.7314362837	0	1	31.8509	11.8401	14.0799	27.4826	139.8389	95.3	incorrect
58	-59.4826774821	-50.3556357692	-33.0615598083	-39.3368971242	-50.8194186833	0	1	46.7651	14.1163	16.0024	44.022	120.0507	95.3	incorrect
1241	-59.4108095133	-32.2682734284	-18.1420268992	-51.4523877649	-41.374456425	0.1591	0.9186	19.2	4.8269	5.4703	17.9622	46.126	95.3	clashes	incorrect
1058	-59.2379966023	-71.3595636237	nopmf	-90.9051866484	-63.4790816292	0	1	37.5004	10.2868	11.4372	35.3161	100.8597	95.3	clashes	incorrect
649	-59.1694490906	-38.7289713344	-55.7513655994	-75.1029116166	-67.9939435245	0	1	57.5012	15.9041	17.391	55.6953	116.0082	96.3	incorrect
1074	-58.6763506039	-68.0283919769	-80.2519301769	-80.4284917925	-66.5409062975	0.0455	0.9667	21.7772	12.8659	13.6812	14.7059	175.8341	96.2	incorrect
973	-58.4944207914	-42.8344081928	-41.3268852678	-23.1978378909	-35.3328505809	0	1	25.7949	11.4005	12.0079	21.4971	127.9031	95.3	incorrect
189	-58.4319922016	-71.865307105	-53.8639811216	-89.0684810526	-67.4018739767	0	1	21.2137	12.5543	13.6219	14.2386	119.6705	95.3	clashes	incorrect
1267	-58.0720476307	-55.2736678175	-54.0791012925	-60.5825115396	-53.9780316896	0	1	36.3187	12.3435	12.8909	34.0045	94.9573	95.3	incorrect
904	-57.9766784755	-64.7651164072	-48.5602947659	-54.3375224428	-27.640164826	0	1	54.9524	14.9809	16.3208	52.2194	146.6542	95.3	incorrect
505	-57.9617597367	-28.4160198253	-42.8807209653	-34.6032623473	-32.9676292623	0	1	45.4254	12.0436	13.7271	42.388	149.8898	95.3	clashes	incorrect
1168	-57.8929475485	-67.7121529359	-64.9171154163	-57.8517408154	-58.69725133	0.0682	0.9565	18.4179	11.9776	12.966	9.4825	164.3581	96.2	incorrect
884	-57.8538618286	-45.3569493638	-36.0811902807	-46.6308855426	-38.2385555245	0	1	46.344	14.0717	15.0648	43.1797	157.5461	97.2	incorrect
834	-57.7369090054	-76.9525024086	-66.0172081086	-64.6961219368	-60.4480429588	0.0909	0.9286	18.3914	12.1279	13.3038	9.2116	168.0713	96.2	incorrect
16	-57.5153703538	-44.8973478615	-44.7833972915	-54.0238899248	-47.9985486215	0	1	27.0186	11.112	12.4222	21.3101	172.3759	96.2	incorrect
360	-57.4185833621	-53.2711108976	-60.3275101826	-57.0977251759	-75.8047667257	0	1	23.3768	12.7579	13.7817	16.7912	125.939	95.3	clashes	incorrect
342	-57.2267864761	-6.0518000158	-4.7678800708	-25.0459483206	-6.9964527002	0	1	27.3926	11.7335	13.5509	22.7285	138.9875	97.2	incorrect
73	-57.1701029102	-27.3280569606	-35.5859760075	-20.1975294381	-8.3836885467	0	1	31.037	10.7516	12.6321	28.3978	91.4604	92.5	incorrect
865	-57.0674840549	-62.9920639071	-64.6363779071	-64.4849979541	-69.6446578867	0.0227	0.9762	29.4549	8.5544	9.5386	25.1351	113.1527	95.3	incorrect
556	-56.9781080534	-38.2009452588	-58.7867742153	-47.6165236953	-49.0808975753	0	1	21.7986	12.3517	13.3924	15.7	112.1747	95.3	clashes	incorrect
75	-56.9350962175	-18.1616197355	-12.3595252743	-21.1688379488	-18.7627982837	0	1	37.6625	16.7229	17.198	35.6308	94.7795	95.3	incorrect
500	-56.6149022845	-48.3181365485	-55.1575801	-47.5288476675	-59.8677389375	0.1818	0.8596	20.103	11.7775	12.6484	13.4057	128.6358	96.2	incorrect
1316	-56.6117979552	-49.338738885	-65.751704524	-60.938441724	-59.7025335748	0.1818	0.8644	19.6279	11.3657	11.8847	12.9145	127.1202	95.3	incorrect
30	-56.5411201794	-62.6118756332	-57.9123892632	-93.9179511244	-53.9349547132	0.0227	0.9767	21.5304	9.2992	10.0139	16.8535	117.6115	96.2	incorrect
754	-56.3500681141	-23.1982476215	-24.8237502665	-35.710210688	-32.759980603	0.0227	0.96	35.8427	14.4205	15.6809	31.4042	171.5812	95.3	incorrect
1280	-56.0914520177	-18.5658391984	-27.9528506964	-22.1577251742	-14.4953968891	0	1	56.7859	18.9271	19.9254	53.7636	163.6799	95.3	incorrect
1261	-56.0377706143	-48.1441410209	-57.3671996159	-51.9228001497	-29.5297253101	0	1	47.3284	12.428	13.2565	44.8546	123.8256	95.3	clashes	incorrect
1300	-55.9403708502	-48.126435222	-65.9299826845	-45.5453410542	-42.4293011564	0.2045	0.8732	18.4825	8.2357	8.883	14.0552	102.7603	95.3	clashes	incorrect
573	-55.8628573968	-61.6698670234	-49.1488508034	-50.7610598677	-46.0984024718	0.1136	0.9219	18.7848	9.0515	9.7028	13.4721	108.6477	95.3	clashes	incorrect
440	-55.5954766616	-51.8052089584	-56.6178407873	-56.3180491995	-65.4103453841	0.1818	0.914	15.1984	9.097	9.9721	5.7979	115.3407	92.5	clashes	incorrect
709	-55.5834176626	-27.2837562766	-78.0400032883	-56.3532655074	-86.4256442348	0.0909	0.9344	17.5107	9.5422	10.4204	10.8053	115.4082	96.2	incorrect
116	-55.5169656257	-7.2441309949	-47.1239838537	-32.2895418693	-34.3674329362	0	1	47.5799	11.8235	13.3167	44.4528	176.2882	95.3	clashes	incorrect
69	-55.343191577	-50.7076848851	-40.1057318807	-59.3187406118	-63.2795668125	0	1	48.4304	17.174	18.4167	47.3861	73.0166	95.3	clashes	incorrect
852	-54.7888368641	-66.5580136565	-61.7552393815	-46.6154795213	-56.7686349533	0	1	21.2497	12.2468	13.3264	14.2362	119.519	95.3	clashes	incorrect
1166	-54.7509340231	-39.3892846205	-63.4902701257	-57.7302979664	-50.9990169489	0	1	37.535	14.0246	15.0106	35.5334	84.1689	92.5	incorrect
85	-54.6845711439	-72.0097136217	-57.1999296346	-77.6710903947	-66.9621085392	0.0682	0.94	18.5312	12.7559	13.2392	9.2518	163.7315	96.2	incorrect
318	-54.4649882997	-35.6556242261	-42.7251930201	-35.5157835426	-47.2744482048	0.0909	0.8919	18.1108	11.991	12.825	7.0456	155.5512	96.2	incorrect
252	-54.281676754	-65.9924900323	-55.94118799	-64.7762929423	-57.6034665636	0.0682	0.9388	18.3897	12.8458	14.0061	8.7058	179.3204	96.2	incorrect
874	-54.1850949586	-48.0502283104	-46.2610792754	-55.7873667094	-51.9031816104	0	1	33.6396	12.5299	14.4061	31.4264	102.7518	95.3	incorrect
723	-54.1376200747	-42.5312445726	-68.1092998076	-57.8877442789	-28.8222408989	0	1	37.5639	12.2595	12.8665	34.8591	103.3662	96.3	incorrect
97	-53.8870037509	-8.7702334558	-4.4846631886	-13.9692826228	-23.1003996313	0.0227	0.9677	21.3055	11.796	12.9335	14.0299	171.0345	92.5	incorrect
1088	-53.827495826	-43.1062284406	-32.1729633806	-31.3713757877	-37.7201068454	0	1	47.7473	14.2252	16.0667	44.8819	126.9855	95.3	incorrect
743	-53.8216800498	-24.1401408607	-35.7816063957	-16.1020876108	-20.6968456958	0	1	53.1626	13.253	15.2685	50.2484	146.153	95.3	clashes	incorrect
983	-53.7829502021	-72.5850053383	-54.839312208	-68.2220650403	-36.823756037	0.0909	0.9333	18.1509	12.3693	13.5717	8.3717	173.5273	96.2	incorrect
721	-53.7041247721	-47.7985266583	-74.5327668098	-56.6604735364	-11.7493130364	0	1	56.4349	14.3982	15.5165	54.0193	172.7327	96.2	incorrect
1192	-53.6694628131	-49.7821559478	-69.1373759478	-64.1104859274	-72.0121670524	0	1	36.2304	12.8654	13.4037	33.7675	97.412	95.3	incorrect
1103	-53.5329509134	-45.6725182403	-66.1609781017	-51.2011242267	-57.7378051368	0	1	28.8777	9.4498	10.1498	28.3555	34.9527	96.2	incorrect
41	-53.4280561297	-54.8244882205	-34.2011145554	-75.7023554991	-55.6959129796	0	1	57.0105	18.6593	20.6385	54.9232	116.6458	93.5	incorrect
794	-53.4055337114	-32.6513196282	-43.2236157363	-54.4340751416	-68.6355451619	0	1	55.5418	13.7651	14.9987	53.1521	173.8002	95.3	incorrect
1240	-53.3201609281	-40.251579753	-63.489965753	-75.6567508933	-48.8774607508	0	1	43.0302	13.2091	13.8685	39.8111	150.6458	95.3	incorrect
1041	-53.2488409362	-62.2802793082	-59.9213830918	-46.8383946314	-53.4606140464	0.0682	0.9412	31.2061	11.1589	11.7977	27.958	127.2382	96.2	incorrect
1199	-53.0288200474	-57.4849768323	-53.3658705141	-52.9590734365	-58.7306055149	0	1	19.8706	11.4048	12.5806	15.1415	97.3269	95.3	incorrect
654	-52.8599740269	-25.4716409811	-66.9675357897	-59.1947431567	-59.4830815067	0.0909	0.9273	18.8626	8.9701	9.9088	13.5634	109.9498	96.2	incorrect
1148	-52.7853368021	-32.5778283116	-41.8457796925	-35.1955524536	-43.7488144486	0	1	42.295	15.309	16.3628	39.3583	123.1149	95.3	incorrect
779	-52.6265714479	-70.531317833	-73.590963722	-65.2975036163	-40.8556290013	0	1	23.0849	12.6761	13.7667	16.5886	122.1359	95.3	incorrect
409	-52.2898900128	-44.8086177142	-48.7089195711	-38.3848100855	-46.810694568	0	1	60.0836	18.7741	20.5911	57.9592	128.5333	95.3	incorrect
367	-52.2027272866	-26.1096333321	-45.0121182821	-9.0909230106	-16.9141684754	0	1	56.2265	19.4291	21.329	55.0009	80.9932	95.3	incorrect
724	-52.1788372083	-37.99144832	-60.2416372171	-37.5258001611	-54.8584853861	0	1	32.4234	8.3095	9.122	30.4314	90.9111	97.2	incorrect
214	-52.1438324646	-22.707316098	-21.181035998	-14.9783679851	-2.3961393494	0	1	53.7086	14.3883	15.853	50.8514	154.3256	92.5	incorrect
605	-52.121616078	-31.3191102997	-44.5644813497	-37.0943652569	-26.6741108965	0.0227	0.9762	32.8075	9.2862	10.365	29.3147	147.7761	95.3	incorrect
127	-52.0030813623	-51.2204920795	-24.0995002187	-37.0663753936	-52.4603835956	0.0909	0.9333	19.4501	8.8996	9.5783	14.3205	112.2223	95.3	incorrect
1036	-51.7080835889	-42.1207871837	-33.377038519	-27.1471573187	-42.3830664895	0	1	57.7641	17.5663	18.7591	54.7402	169.0885	95.3	incorrect
926	-51.7009236457	-31.226724457	0	-30.1684407127	-26.7513405858	0	1	34.8456	15.1632	16.9523	32.1969	104.0714	96.3	incorrect
544	-51.5076778331	-17.7421150282	-42.025430125	-29.676010817	-59.525079442	0	1	20.9329	12.1838	13.2766	14.559	111.6045	95.3	clashes	incorrect
537	-51.1446206711	-21.5585062835	-35.6796730495	-24.525789301	-39.3967399896	0.0227	0.9825	36.122	10.5032	11.4538	31.5482	179.4039	97.2	incorrect
236	-51.0902905579	-52.7177931404	-68.9420794375	-39.7067231659	-52.8923234443	0.1364	0.9	18.8108	8.6479	9.2938	13.98	104.8491	95.3	incorrect
819	-51.0805632401	-43.9315391355	-37.3341552916	-36.1579322047	-33.134959258	0	1	55.2394	15.346	16.5392	52.9723	122.4595	95.3	clashes	incorrect
333	-50.7705228688	-59.718151961	-45.0961936413	-40.068874521	-24.2127066851	0	1	55.0433	16.6083	17.7187	51.9918	160.2704	95.3	incorrect
135	-50.6582543163	-59.0359223878	-36.3975598628	-55.4735779471	-48.9453667355	0	1	23.9605	11.8527	12.2712	18.6496	144.4695	95.3	incorrect
695	-50.4683918712	-62.1561640228	-82.2175107098	-36.1462503441	-67.6913311905	0	1	20.033	12.0561	13.2467	12.8515	115.707	95.3	clashes	incorrect
524	-50.373506932	-94.9509976966	-56.6402192014	-88.3793834874	-73.2356928948	0	1	21.8503	12.2333	13.3619	15.0165	120.0673	95.3	clashes	incorrect
710	-50.2805137384	-66.0760986537	-28.7270507037	-57.2609378487	-40.1806703911	0	1	54.9068	16.5173	17.9293	52.2688	132.8323	95.3	incorrect
881	-50.0687678677	-37.1416272132	-60.8554280636	-44.9595275892	-37.6186895893	0.2273	0.7561	14.407	5.5761	6.1222	10.8244	78.1382	97.2	incorrect
989	-50.0685265738	-42.3504218742	-50.5638565692	-39.8041066345	-77.5033377545	0	1	27.0137	13.5835	13.8207	22.1865	137.9804	97.2	incorrect
857	-50.065702433	-12.993098092	-4.4634813377	-19.3378536427	-21.6123098877	0	1	60.5405	17.1241	18.4652	58.2495	133.7956	95.3	incorrect
368	-50.0066999249	-59.555595722	-67.1483824316	-45.0344277461	-50.3827502436	0.0909	0.9344	17.1353	12.626	13.7247	3.8396	175.3377	96.2	incorrect
1153	-49.9783876471	-41.3883650694	-51.7121794426	-40.7081355237	-35.8506018269	0	1	37.3966	14.2154	15.8227	32.8856	176.2373	95.3	incorrect
676	-49.6996138242	-42.2204768547	-28.983884704	-41.6205392555	-38.4760454765	0.0227	0.9744	29.557	12.3245	12.9797	24.0771	167.2291	95.3	incorrect
643	-49.6750584496	-50.4093553653	-64.5391980134	-49.4061756704	-49.3005274454	0.1364	0.8696	15.7443	10.5969	11.1824	2.1882	135.68	96.2	incorrect
194	-49.6667311189	-36.7599462401	-37.8119525125	-25.0698724736	-24.465748421	0	1	27.6502	13.7214	13.9192	23.7719	115.3015	95.3	incorrect
660	-49.4588749541	-72.0699721515	-50.3820710215	-56.1765013333	-20.7835238783	0	1	57.3128	18.8586	20.7492	55.222	120.8164	95.3	incorrect
674	-49.2342718971	-53.9782957002	-40.1761338402	-34.5542914989	-50.1536107658	0.0227	0.9583	32.2412	10.82	11.2374	28.4847	115.8689	95.3	incorrect
143	-49.2091500579	-19.5368716064	-26.592623572	-29.0166909929	-27.7217001519	0	1	47.6225	12.3057	13.8966	44.3227	169.1751	97.2	incorrect
1000	-49.0106569394	-35.8091108751	-50.7250225948	-34.8818499464	-52.4984192487	0	1	25.8811	11.7159	13.1963	18.9897	173.5471	97.2	incorrect
551	-48.9998069202	-54.4925377013	-17.5149677178	-34.7316361683	-60.8529206633	0	1	59.33	16.334	17.7607	57.7457	109.7105	95.3	incorrect
703	-48.7810372675	-24.751423565	-38.3575171769	-37.9280152139	-61.7327275439	0	1	17.9208	9.2639	10.2417	9.6737	144.5134	97.2	incorrect
1014	-48.7761161936	-62.7610951761	-35.7585204611	-76.7327870109	-63.0292467983	0.0455	0.9701	20.7241	11.8032	12.6817	13.7534	147.3389	96.2	incorrect
1026	-48.6437389041	-38.319889512	-41.709232111	-11.1529377897	-40.4321423547	0	1	35.3304	13.3161	14.7255	32.8616	112.0373	95.3	incorrect
20	-48.6139781083	-69.4957142361	-46.4562100861	-90.2498615611	-70.9486991311	0	1	35.9343	13.6584	14.5543	32.9626	144.1782	97.2	incorrect
609	-48.6040064157	-52.3250512789	-58.9792341617	-50.259626982	-40.7217049678	0.2273	0.8507	17.548	8.0091	8.6457	13.1152	97.1449	95.3	clashes	incorrect
1102	-48.4709989123	-54.2540691978	-36.4757247497	-55.0512561555	-43.694814615	0	1	54.9009	15.7931	16.9701	52.7857	120.9798	95.3	clashes	incorrect
99	-48.3948526666	-37.3586611	-22.616387448	-51.9898621761	-26.9601695572	0.0455	0.9615	22.5325	7.319	8.2371	19.3247	81.7173	95.3	incorrect
625	-48.1055866741	-44.9414170532	-48.9190069732	-55.4724001484	-23.5532598726	0	1	53.6673	14.8322	16.1193	50.875	165.0954	95.3	clashes	incorrect
1206	-48.0341618736	-31.8741694177	-57.0046064717	-42.9025585885	-38.0363487945	0	1	51.4161	19.093	20.2395	48.8597	124.805	92.5	incorrect
1006	-47.8863003812	-48.8878305017	-52.7662813162	-42.9816412504	-36.3490008478	0.0227	0.9762	27.3981	8.1393	9.041	23.3584	102.3236	95.3	incorrect
1312	-47.8574684944	-24.4966747335	-40.2088213335	-23.0374440192	-30.8837998342	0	1	31.1819	12.8025	14.6968	25.4629	160.635	96.3	incorrect
124	-47.8126194568	-74.2437787549	-56.7812911285	-72.2971882961	-64.7874025485	0.1591	0.8871	16.4051	8.5937	9.5738	10.3882	103.6987	96.2	incorrect
345	-47.6241899415	-36.7904085737	-45.5873819679	-54.6160429321	-63.1466206147	0.0682	0.9595	28.4575	8.2049	9.1902	24.9648	129.8845	96.3	incorrect
465	-47.5657265107	-37.8481418029	-89.1338997529	-88.6058602422	-97.8648781622	0	1	39.0194	13.3291	13.9359	34.8973	173.3391	97.2	incorrect
868	-47.4811886478	-76.2568955496	-88.0480454704	-57.566512978	-85.0064444742	0	1	20.6483	12.2003	13.3626	13.1258	122.1464	95.3	clashes	incorrect
457	-47.4758880681	-32.0737827725	-55.1287057653	-22.8357080679	-57.1126852836	0	1	51.3462	17.3442	19.4241	49.2515	117.1818	93.5	incorrect
738	-47.424606499	-62.2900797193	-27.4536795893	-41.959256555	-39.307524631	0.1136	0.8936	20.0639	12.8809	13.0903	11.2034	154.5245	95.3	incorrect
19	-47.4088453521	-17.7833491237	-12.7926481189	-26.9375489927	-16.5835063427	0	1	32.9513	16.3798	16.5922	30.2003	94.1896	95.3	clashes	incorrect
1050	-47.3695233852	-42.3629320299	-21.7975814648	-54.7566594102	-38.4330762757	0.0682	0.9388	20.7125	12.7656	13.575	12.2828	159.1638	96.2	incorrect
798	-47.3031904952	-57.0831926962	-43.1282228081	-66.6106953078	-41.0470079906	0	1	22.4701	12.3905	13.4651	15.8561	121.0683	95.3	clashes	incorrect
265	-47.1806623401	-36.5394516231	-39.797380861	-37.1267783114	-37.4277544444	0.0455	0.9649	20.0896	6.2594	6.8668	19.4602	31.8411	96.2	incorrect
27	-46.9450420829	-46.4849455951	-42.1097688751	-32.1573563874	-34.2040898286	0	1	33.5672	11.6681	12.2634	31.2319	90.8123	96.2	incorrect
633	-46.9433310819	-48.4411642223	-31.4457787348	-37.499412997	-32.8112616014	0.2955	0.7903	16.3109	8.0257	8.6255	11.4611	88.1958	92.5	clashes	incorrect
208	-46.8863109904	-37.6158901541	-37.8250414129	-37.0209667582	-41.0201345169	0	1	32.845	12.8534	14.2001	27.9661	171.6428	93.3	incorrect
95	-46.8375720955	-7.7039415513	-62.5962660088	-67.8904464444	-53.9721917094	0.0455	0.9683	21.0741	12.7392	13.6254	13.6298	175.4444	96.2	incorrect
1239	-46.8304232326	-12.973108903	-8.3371020122	-42.6121395211	-32.1633482219	0	1	16.7522	7.9144	8.3579	12.1148	77.9287	97.2	incorrect
1145	-46.7967714385	-35.0350230295	-54.341874905	-27.9458961592	-19.7647012792	0	1	46.6656	13.3829	14.6859	43.3281	146.1257	95.3	incorrect
533	-46.5442781955	-37.4249785673	-24.4417993123	-31.3142459423	-30.6389503213	0	1	55.1971	16.1318	17.3943	52.1832	155.4453	95.3	clashes	incorrect
627	-46.3374127705	-21.0165045807	-28.9832327183	-44.4391427262	-26.6908500812	0	1	35.9438	12.6906	13.8069	31.1366	163.806	92.5	clashes	incorrect
678	-46.322278731	-33.194153719	-29.9806558727	-52.397951174	-50.2591979918	0	1	23.4546	12.8136	13.864	16.7519	127.3648	95.3	incorrect
339	-46.2447778046	-49.0155888615	-45.170057424	-47.8077324844	-78.4239459344	0	1	54.698	17.7241	19.4444	52.6756	157.006	95.3	clashes	incorrect
594	-46.1867057058	-4.5709740079	-25.6970423002	-14.2859194249	-25.1439383026	0	1	36.0203	13.1452	14.6211	34.0625	102.8307	97.2	clashes	incorrect
991	-46.0945942475	-10.8217290483	-33.3238776083	-32.5108990997	-65.3210627497	0	1	53.1501	17.5716	19.247	50.7931	135.0548	92.5	incorrect
924	-46.0213075882	-58.4782845357	-67.0374912178	-51.2138847531	-33.2784403204	0.0455	0.9592	17.6232	12.5555	13.1171	6.3289	168.5195	96.2	incorrect
4	-45.8225224265	-17.2775878297	-13.2809987447	-8.5843748431	-34.9942320981	0	1	45.1647	14.8099	17.2417	43.2324	98.0556	97.2	incorrect
70	-45.7466411574	-69.2485759009	-46.7739312509	-13.8834571133	-39.8173308633	0	1	33.2017	11.4993	12.9918	28.9264	133.6347	97.2	clashes	incorrect
1169	-45.6854863732	-15.996524139	-32.8256042911	-28.0430281104	-33.4599391704	0	1	20.6298	12.1396	12.8866	15.6071	97.3985	97.2	incorrect
685	-45.6401198525	-44.5591723786	-39.3257546446	-35.8478400696	-41.6382525257	0	1	28.1145	14.011	14.2898	23.1389	130.0122	95.3	incorrect
43	-45.6122201839	-61.479723936	-55.376739261	-57.740650721	-73.3995113264	0.0455	0.9524	17.5242	12.7502	13.5299	6.402	172.679	96.2	incorrect
977	-45.5818180784	-21.3479206179	-37.5893216544	-28.0089444988	-33.93431566	0	1	26.5563	14.5532	15.3611	21.9459	111.7817	96.2	incorrect
386	-45.2611896467	-20.0591148845	-35.9885794381	-36.9994869414	-10.3913880691	0	1	23.9146	8.7525	10.0064	18.7907	138.342	97.2	incorrect
391	-45.2238602856	-34.2983213459	-44.7479933452	-72.5963361979	-49.8297479729	0.1364	0.9211	19.9884	12.4822	13.3401	11.9439	142.7554	96.2	incorrect
800	-45.2015239164	-39.7744143708	-46.7359162486	-26.7578217078	-50.6419548362	0.0909	0.9375	16.4596	9.101	9.917	9.6828	109.6291	96.2	incorrect
1266	-45.0597962462	-23.1277324475	-41.592724096	-30.3115366056	-37.0805190441	0	1	35.5309	11.0422	12.5151	33.8208	76.1915	97.2	incorrect
885	-45.0482909049	-46.369594658	-39.670073018	-31.7151765369	-51.8212206419	0	1	62.4058	18.1531	19.2285	60.1417	142.5566	95.3	incorrect
591	-45.0259997982	-40.6287161572	-34.4425166643	-25.8620479286	-41.44406704	0	1	37.6115	10.7037	11.9479	37.1846	41.2019	97.2	clashes	incorrect
282	-45.0189695968	-83.0522040566	-101.695810797	-77.4127322719	-86.3843951016	0	1	57.9398	21.259	22.4564	56.4867	97.9933	97.2	clashes	incorrect
614	-44.9812201666	-35.0852865153	-53.284088015	-32.3511827397	-20.4404194569	0.0909	0.8788	18.7347	6.9883	7.6793	15.1761	92.3963	97.2	incorrect
125	-44.8721605312	-51.5010117817	-63.417041874	-53.526237223	-35.1506053292	0.0909	0.9333	17.7003	11.8334	12.8826	7.5781	161.618	96.2	incorrect
1303	-44.8532982424	-28.2900396565	-50.6196756403	-43.3781269357	-34.2167033608	0	1	56.7231	15.9192	17.0868	54.0547	168.5735	92.5	incorrect
739	-44.8104912894	-24.3370840194	-31.8978507972	-48.7112593969	-14.2445828288	0	1	60.4291	16.8909	18.5302	58.181	133.6094	92.5	clashes	incorrect
1217	-44.7805544006	-12.3262518361	-20.6344427019	-34.0992908661	-33.6044604978	0	1	46.6923	13.7522	14.9954	45.9008	62.5756	95.3	incorrect
997	-44.6318003865	-44.865118182	-23.558598322	-26.1385761534	-50.3649587522	0	1	52.97	16.3316	17.6059	49.9958	150.0574	93.5	incorrect
275	-44.605661725	-36.25283924	-22.564873166	-24.0153745626	-41.0211034876	0	1	38.9671	11.4066	12.7546	35.0917	165.0381	97.2	incorrect
959	-44.587580602	-45.5637937862	-38.3260347783	-43.3261591825	-27.4103312028	0.1364	0.8824	14.1671	8.7946	9.7106	3.4432	113.2568	92.5	incorrect
272	-44.4981897736	-20.5296339019	-0.4113197165	-11.8599041026	-1.6327577193	0	1	43.7155	16.5395	18.1436	42.1228	86.0019	95.3	incorrect
1016	-44.4734367633	-19.2272054159	-28.7362119309	-22.0815651248	-23.9234671975	0	1	24.9006	12.1529	12.5891	20.4385	131.8137	95.3	incorrect
381	-44.3363976942	-39.9790234685	-61.8630692635	-48.2696317357	-26.1825341337	0	1	29.3255	11.3779	11.993	25.6199	124.1931	95.3	incorrect
1268	-44.3264321536	-57.3254033767	-34.7290568092	-20.9218707522	-60.3391349522	0	1	53.9556	16.0204	16.9209	51.516	136.616	95.3	clashes	incorrect
1160	-44.3192448563	-38.500149909	-43.1774617568	-69.1751533163	-59.4701151298	0.0909	0.9385	16.9531	11.9262	13.0272	5.1385	163.1404	96.2	incorrect
512	-44.2955967386	-35.5349095828	-41.3812640149	-27.2975520061	-32.0958872787	0	1	58.6813	16.803	18.2607	57.3687	97.8338	95.3	incorrect
1027	-44.1455017744	-42.3891451997	-23.9942033947	-10.4195023631	-24.3340366031	0	1	53.671	17.7534	18.7651	51.4741	137.3715	97.2	incorrect
1007	-44.0114484743	-13.7232509107	-8.2809175612	-1.346869988	-26.4861987958	0	1	55.4596	17.2652	19.3006	54.8218	55.2468	93.5	incorrect
472	-43.9879857109	-50.491329662	-47.6256976441	-45.0825552834	-39.572508929	0	1	24.4016	12.9695	14.0227	18.2046	124.7609	95.3	incorrect
802	-43.9584007235	-27.1647425157	-33.0512723157	-45.0493484462	-41.3155312799	0.0909	0.9344	17.7784	9.7611	10.6125	11.001	118.5025	96.2	incorrect
984	-43.9032541032	-33.3651751098	-38.3081710698	-36.4108385364	-33.4329632639	0	1	27.1383	14.0864	14.4638	20.6803	148.753	97.2	incorrect
1180	-43.7720169578	-51.0256658412	-70.3723542408	-39.3406160393	-64.2078516697	0.0227	0.9821	19.4357	12.3472	13.3639	11.2145	168.263	96.2	incorrect
786	-43.6955929397	-28.5516111596	-25.9431735379	-18.8844155749	-28.3847026049	0	1	57.6146	15.7739	17.4246	55.9877	116.3695	97.2	incorrect
474	-43.5753834069	-46.1123308116	-55.1265346139	-54.8817275155	-51.175430853	0	1	53.302	16.171	17.2438	49.9871	174.3818	95.3	incorrect
273	-43.5108070201	-31.8087786494	-38.9658473914	-48.7360611676	-58.3988058347	0.0682	0.9531	23.815	13.4862	13.8641	17.4419	175.2979	96.2	incorrect
890	-43.4812573011	-38.370279683	-30.5415083539	-33.7356244988	-59.0368247198	0	1	46.5122	12.4049	13.386	44.0048	117.8167	97.2	incorrect
981	-43.4507485001	-83.7107448368	-50.3294593618	-23.5739949012	-43.0295870683	0	1	54.6675	16.067	17.3424	52.2041	131.395	95.3	incorrect
856	-43.422713951	-0.2520868037	-4.4978024111	-28.0993673492	-12.5956706342	0	1	19.467	9.468	10.5098	11.4106	173.8656	92.5	incorrect
1108	-43.4214171183	-8.3615474512	-18.8821995567	-21.4328080581	-32.2125262496	0	1	48.4504	15.0537	16.0209	46.1733	156.3588	97.2	incorrect
1099	-43.4113452897	-61.2422755331	-77.3824556468	-65.5709269397	-46.8746716179	0	1	43.9653	15.3891	16.5889	40.9643	150.1524	97.2	incorrect
441	-43.3798613081	-31.545571469	-45.2186311673	-69.999968459	-48.3441374237	0	1	25.0487	9.1199	9.9837	20.8201	97.5506	95.3	clashes	incorrect
1097	-43.3766581337	-53.4655947726	-50.0010496973	-66.0875641926	-41.0368698389	0.0682	0.9423	19.099	13.077	14.1768	10.1521	174.3149	96.2	incorrect
1335	-43.3067657354	-36.3133447471	-28.327840621	-31.032288301	-36.4400034461	0	1	39.4883	15.5371	16.474	35.8398	154.7308	97.2	clashes	incorrect
134	-43.0760448841	-30.5681836005	-31.1501506524	-41.829072623	-44.863545058	0	1	30.6992	10.1348	10.6934	29.0623	82.5273	97.2	incorrect
642	-43.0148783621	-73.7887306264	-66.9638967841	-66.2852391014	-53.1030597489	0	1	53.3583	16.4856	17.6932	50.3591	150.9958	95.3	incorrect
190	-43.0035400187	-56.029822927	-59.6296584074	-56.9741334561	-43.1177286762	0	1	23.7085	12.8581	13.8823	17.4211	123.1443	95.3	incorrect
600	-42.8487151481	-43.207862293	-45.3128304575	-56.8635006665	-70.1814404136	0	1	55.0841	18.4187	19.6164	52.0982	158.1426	97.2	incorrect
206	-42.6440688319	-62.461756759	-32.566497509	-28.9261284161	-46.2084318464	0	1	44.1386	16.0536	16.8342	41.7896	121.2774	97.2	clashes	incorrect
810	-42.4536846579	-57.0518402878	-57.8947395088	-37.7070767845	-39.9610018545	0.0909	0.9286	16.7567	9.3185	10.2653	9.6302	113.8217	96.2	incorrect
1083	-42.4026522498	-23.0074770706	-28.5751662009	-25.9531703289	-32.7791179352	0	1	49.0339	17.7042	19.0014	45.6497	154.8962	93.3	incorrect
1152	-42.2021232866	-8.4720786708	-39.3191437044	-39.56201147	-55.90555552	0	1	41.3997	13.1324	14.3277	38.1642	131.8554	96.3	incorrect
98	-42.1631746407	-49.4207444255	-47.5120568095	-51.888035193	-45.6837031921	0	1	20.8137	12.4291	13.5063	13.3152	123.0552	95.3	clashes	incorrect
849	-42.1074043705	-30.5404215551	-26.5129632551	-21.9690259535	-31.6962879021	0	1	45.9293	17.3456	18.9341	42.1634	165.2401	97.2	clashes	incorrect
1089	-42.101110722	-35.8434106077	-30.9815566577	-25.5734355836	-37.4178260998	0	1	41.9584	14.429	16.0398	38.9808	120.6722	95.3	incorrect
29	-42.095652419	-17.8316269229	-23.4533453179	-37.7128001207	-34.0653073207	0	1	20.5649	11.9166	11.8453	11.6649	169.3022	95.3	incorrect
243	-42.0598907116	-32.9056692377	-58.1762741277	-32.275438299	-59.735698944	0	1	45.6332	17.3478	17.9484	43.7092	100.2358	95.3	incorrect
369	-42.0268417931	0	-47.9375633603	-26.4193825966	-27.9799908668	0	1	39.7912	14.4773	15.1664	39.0939	47.8944	97.2	clashes	incorrect
232	-42.006958992	-40.1504263185	-25.3447423379	-36.9059056831	-32.9259418661	0	1	52.979	17.6796	18.7102	50.1248	154.7983	96.3	incorrect
1246	-41.9790422057	-28.5407553356	-28.342826916	-43.1744986535	-31.158627216	0.0682	0.9231	17.7683	11.7205	12.4311	6.1566	152.1346	97.2	incorrect
944	-41.9552727345	-35.7100014888	-43.0266461989	-20.3736231247	-47.6950956675	0.0909	0.9091	16.6805	11.2826	12.4304	3.8338	151.5006	96.2	incorrect
44	-41.8966337682	-65.8721988435	-48.2009860654	-44.620063851	-9.8446372424	0.1591	0.8679	15.3748	8.0174	8.3139	9.8089	86.5189	96.2	incorrect
531	-41.714517376	-69.2461999467	-60.8971278154	-64.0892794754	-93.7957586539	0	1	54.5115	12.7506	13.9708	52.4742	127.5737	97.2	incorrect
1298	-41.70613301	-93.0195952874	-62.6798595024	-72.0244150391	-59.0343889515	0	1	42.2399	15.0662	15.8985	40.3212	91.9493	97.2	incorrect
34	-41.685330648	-27.8631606337	-15.7893235437	-34.7515795873	-31.4912400435	0	1	47.7582	13.9747	15.729	44.7072	135.3401	95.3	incorrect
713	-41.5511759541	-47.8206409088	-50.6919931018	-35.1457110822	-31.3392568417	0	1	33.0079	12.9935	14.1798	29.235	110.2239	97.2	incorrect
641	-41.495046048	-38.4617849929	-17.5322911352	-33.8647405208	-39.9789623546	0	1	52.7096	15.6733	17.2963	50.1529	156.0049	92.5	incorrect
639	-41.4330413723	-55.6499760567	-75.5670334558	-72.8667325392	-57.6762143992	0.0227	0.9815	18.4245	13.0155	14.1602	8.5476	179.5454	96.2	incorrect
539	-41.4100436625	-9.4961196116	-6.8800669316	-26.45718582	-10.5644697691	0	1	40.6511	14.7835	15.4845	37.4778	158.2617	92.5	incorrect
624	-41.1975654086	-39.3491116021	-32.1916675333	-34.1798417491	-20.8570777427	0	1	32.9144	12.4841	14.4598	28.3593	135.4389	95.3	incorrect
150	-41.150077752	-24.7963743673	-54.724522361	-48.1012315743	-41.0550578113	0.0909	0.9167	18.0191	12.2453	12.9244	7.4603	179.9515	96.2	incorrect
1093	-41.1209189129	-46.5774279357	-63.9653548542	-57.2462505839	-39.4608435134	0	1	22.6874	12.3624	13.4316	17.2175	108.0245	95.3	clashes	incorrect
720	-41.1021841949	-32.5186718982	-12.2048102348	-24.684639425	-37.724593164	0	1	55.9637	14.1568	15.4883	53.2434	158.7812	96.2	incorrect
559	-41.0798768713	-29.833558007	-24.546162207	-29.137363139	-26.4049313345	0.0682	0.9143	17.5492	12.4818	12.9611	6.1626	171.8223	96.2	incorrect
88	-41.030934978	-33.6928075705	-25.0341024008	-22.2879487868	-49.7139878055	0	1	55.5778	13.8407	15.0709	53.2017	170.774	95.3	incorrect
26	-41.012249039	-34.2716859017	-41.3675362355	-32.2563638239	-30.5157184406	0	1	18.1846	10.0382	10.601	9.2826	147.1385	96.3	incorrect
588	-40.8910618303	-21.4715101861	-0.0522731189	-16.7796680902	-57.2139637252	0	1	55.9118	17.2501	18.2939	52.8421	163.3282	95.3	incorrect
410	-40.7699041019	-69.0954921254	-60.8935840572	-62.5794257028	-49.8295873028	0.0909	0.9355	22.4917	11.4123	11.8569	17.0547	123.9787	96.2	incorrect
696	-40.7558262653	-4.4848715178	-34.7064109884	-29.573022786	-16.2743599721	0	1	52.4409	15.9489	17.059	49.4615	143.581	95.3	clashes	incorrect
1175	-40.6613043076	-71.6982994407	-80.1287247386	-70.299706623	-80.469013648	0	1	51.4837	20.5767	21.2771	49.4392	106.2241	97.2	incorrect
771	-40.5948827572	-23.0659676051	-28.5064035149	-35.6369903221	-33.6721706147	0.0227	0.9615	17.7175	12.4579	13.1976	5.3812	162.3592	97.2	incorrect
103	-40.4727246079	-18.9900787837	-36.7043801945	-43.754530385	-34.2998145675	0	1	55.7388	16.4833	18.2114	53.4659	141.4762	95.3	clashes	incorrect
1185	-40.3336804705	-57.245171421	-49.2368037304	-65.3913483419	-45.5011914463	0.1591	0.8923	16.3968	9.5133	9.9043	6.1436	116.4239	92.5	clashes	incorrect
485	-40.3070355994	-32.9542365417	-24.5531686551	-34.7163762958	-49.5169650756	0	1	37.3224	12.6156	13.1959	33.4633	136.8434	95.3	incorrect
231	-40.0257273294	-27.7941172332	-36.3739479705	-27.6914948678	-24.5340308572	0	1	18.9742	8.6421	9.6453	14.4662	105.2285	97.2	incorrect
1121	-40.0034908049	-14.8395076738	-20.1891803475	-15.888050194	-14.1132528723	0	1	42.1051	14.8625	16.2878	39.8062	102.2076	93.5	incorrect
1133	-39.9262053091	-12.6719077735	-29.3374993216	-22.6049892087	-27.1979560774	0	1	27.8335	10.1129	11.907	25.5595	82.0989	92.5	incorrect
1075	-39.9120760701	-35.1051119595	-22.2369627092	-27.8459916725	-29.2894319293	0	1	38.9634	12.6984	13.7027	35.9016	133.8692	97.2	incorrect
1174	-39.5934125418	-33.4404592698	-23.5455651635	-24.0889542862	-21.6577353748	0	1	44.5932	15.9964	16.7863	42.1759	152.8226	95.3	incorrect
178	-39.5700343508	-4.1026173978	-40.8638363278	-19.4075597769	-12.7582438119	0	1	51.3602	15.3065	16.4217	50.1805	75.0635	92.5	incorrect
139	-39.5603136755	-29.1433787359	-16.5953266226	-35.477351082	-46.3691130521	0	1	53.7805	15.8743	16.9657	50.6266	158.643	95.3	incorrect
806	-39.5224533909	-15.7642339113	-26.2300169642	-16.1964273023	-20.8278503157	0	1	44.3268	14.6088	15.5638	43.6742	51.9284	92.5	incorrect
358	-39.3566291838	-40.4454296305	-44.1153073755	-17.7030732079	-28.2141615964	0.0227	0.9688	10.3698	6.012	7.2411	2.1067	82.1311	97.2	incorrect
851	-39.2737095297	-14.6074863365	-17.2187601015	-5.2573546278	-4.830240451	0	1	44.7891	15.442	16.4499	41.3183	147.5444	96.3	incorrect
1329	-39.228047537	-27.4218873612	-30.318091335	-33.999577324	-26.764219039	0	1	50.0623	15.1061	15.9828	48.0962	115.5488	95.3	incorrect
1002	-39.1663804162	-31.7714944064	-29.363755686	-8.6175981646	-19.424352288	0	1	66.2587	22.5713	23.5647	64.0632	161.27	95.3	incorrect
480	-38.9792765419	-54.133699367	-32.2877727172	-29.4589833912	-43.904403201	0.0909	0.931	12.9248	6.0357	6.3954	8.1687	67.7041	95.3	incorrect
906	-38.9750915638	-34.5271952127	-30.1819768127	-30.2826829942	-31.7893221695	0	1	47.228	14.1054	15.1653	44.0639	172.1075	97.2	clashes	incorrect
740	-38.8457266781	-19.6026604826	-18.4235008726	-1.27336576	-4.0077840752	0.0682	0.9118	22.501	11.9461	12.1208	13.6085	178.4431	95.3	incorrect
72	-38.6081524621	-15.1930011771	-33.4847140221	-9.5430882338	-3.0680461211	0	1	55.052	19.0843	20.8743	53.661	84.2908	95.3	incorrect
191	-38.4621539673	-22.8523492592	-46.3643753817	-27.7827235655	-30.3612807916	0	1	35.0327	8.4969	9.4751	31.6622	144.7603	93.5	incorrect
953	-38.4440016201	-24.6686920027	-39.0302534677	-18.059377349	-26.285373454	0	1	50.8239	17.1028	18.638	47.5191	176.8717	92.5	incorrect
554	-38.4214053818	-29.9546251518	-29.2247006247	-43.2651788107	-33.3169774586	0.1818	0.7949	14.167	5.1822	6.087	9.9479	84.0809	97.2	incorrect
401	-38.3503190101	-19.4983332992	0	-27.112009789	-15.5272443555	0	1	49.6885	17.1274	18.276	46.9989	154.4489	96.3	incorrect
520	-38.1755923162	-15.5719264092	-49.5535971538	-53.8001302577	-60.7602219627	0.1591	0.8727	14.3953	8.8337	9.578	3.3686	112.8154	96.2	incorrect
1243	-38.0367350618	-35.4745300984	-48.200094551	-53.1075527242	-59.4824818492	0.1136	0.8958	20.4291	9.5614	10.148	15.2852	106.6887	96.2	incorrect
795	-38.0028508949	-37.4594456387	-12.4479896592	-13.4493312761	-6.7630272027	0	1	50.9101	14.9702	16.3574	49.8243	73.7812	95.3	incorrect
159	-37.9659611462	-25.9612749283	-34.1752239533	-25.5722023666	-35.3303499669	0	1	51.696	11.8045	13.4548	48.5992	178.3425	95.3	incorrect
990	-37.9487037985	-29.3970237726	-18.9838475076	-35.1772678875	-45.2597864344	0	1	40.5794	15.1776	15.9532	36.6998	152.92	92.5	incorrect
1292	-37.9219315294	-25.2019929675	-15.4077822885	-2.5354883086	0	0	1	51.2331	16.3207	18.0047	49.2468	103.1205	95.3	incorrect
300	-37.8991644179	-15.9251147636	-20.66801607	-27.8446166592	-15.3665006426	0	1	38.588	12.5528	14.0751	34.664	140.348	96.3	incorrect
902	-37.821086524	-22.7967445982	-31.1839930732	-13.8539651752	-14.80515856	0	1	45.743	16.8658	17.6993	42.5294	135.0871	97.2	incorrect
376	-37.7982308296	-64.5952123488	-36.5034159088	-68.299995041	-34.936625616	0	1	55.2114	16.6984	18.1058	52.5921	132.1858	95.3	incorrect
692	-37.6537907911	-31.1571768686	-51.2987923814	-10.2769917775	-39.3327799043	0	1	45.0422	14.1777	15.2914	44.595	42.9213	92.5	incorrect
914	-37.5928000419	-14.5836068543	-22.8073454483	-19.4057730698	-23.4547383998	0	1	33.1132	13.743	14.4783	29.2923	164.8158	93.5	incorrect
395	-37.5545211359	-26.9904645167	-37.3071336982	-53.7135473713	-37.6684761797	0	1	40.4387	14.4975	15.8364	37.2746	121.6988	95.3	incorrect
357	-37.3893193201	-10.3310887068	-28.9677510077	-20.6543640003	-17.7249543501	0	1	11.306	5.5334	6.5161	10.2389	36.3444	97.2	incorrect
346	-37.3446503395	-35.505736875	-21.1210250967	-40.9681838216	-58.4543640616	0	1	48.0249	12.9594	14.3486	44.7826	157.7044	97.2	incorrect
1275	-37.2593827294	-5.9375341735	-27.8465367701	-28.9387791703	-23.1266912993	0	1	51.2816	15.8728	16.8383	48.8849	123.1149	95.3	incorrect
1064	-37.1085665236	-57.3201788949	-52.0879661449	-39.7179805682	-45.6726127505	0	1	42.6861	13.2389	14.4976	38.9151	147.4722	97.2	clashes	incorrect
1229	-37.0825126058	-50.6937436457	-57.2480877075	-49.2908333225	-18.2438451436	0	1	33.2556	15.7491	17.0259	29.5378	114.3046	95.3	incorrect
1106	-36.955222499	-30.551637559	-12.791169547	-15.8556502037	-36.7787669421	0	1	27.7781	9.2559	10.5816	22.5834	145.6725	97.2	incorrect
177	-36.796506118	-66.2835661669	-49.4623727487	-76.1873802552	-57.776728327	0	1	42.5856	10.1661	11.3253	39.8808	119.3868	95.3	clashes	incorrect
985	-36.7617429892	-20.5654674402	-20.1763460099	-25.173737639	-52.857416914	0	1	30.1824	12.7382	13.1422	25.4383	163.771	96.2	incorrect
427	-36.6952634441	-51.0367710685	-29.0317902548	-35.6822388123	-22.0410016073	0	1	43.5435	14.9577	16.1822	40.9256	127.3556	93.5	incorrect
719	-36.6757058582	-45.1114741892	-51.7553671672	-44.0470535182	-47.5596367609	0.1136	0.8837	17.3898	9.391	9.8566	10.8166	105.9321	96.2	incorrect
603	-36.643609649	-50.8932570741	-77.631802023	-21.277997386	-47.7450603321	0	1	53.441	15.102	16.5599	51.1045	124.9398	95.3	clashes	incorrect
314	-36.4184599859	-39.1675191699	-38.4242201049	-27.0428240718	-49.9004871441	0	1	39.8735	10.5627	11.7118	38.969	62.1239	95.3	incorrect
900	-36.3601989662	-52.6229941332	-26.6337587222	-43.8836477305	-38.3332948263	0.0909	0.9216	20.8841	12.8148	13.5651	12.8453	161.1486	96.2	incorrect
147	-36.3202625633	-21.4750304473	-55.0257714654	-43.6292699945	-35.436558741	0	1	62.2255	21.7465	23.2262	60.8553	99.6223	95.3	incorrect
507	-36.2957599674	-51.8963145755	-61.6333730005	-38.9038193032	-15.3511584532	0	1	39.6395	10.9913	12.1656	39.039	52.9387	97.2	incorrect
1226	-36.2332227749	-38.9092118119	-70.7220918119	-47.5154806775	-50.0674359725	0.0227	0.9744	20.3862	12.8477	13.449	11.8596	161.771	96.2	incorrect
239	-36.2133090248	-7.2675511241	-24.0882762845	-16.995579649	-22.9644780667	0	1	37.3386	13.9676	14.8423	34.0261	123.3334	95.3	clashes	incorrect
561	-36.0672870477	-16.1163041881	-26.2797712131	-4.9561078385	-17.971298473	0	1	26.8757	11.0118	12.2579	21.0285	178.3187	93.5	incorrect
628	-36.0315653847	-13.7730566529	-14.2172214582	-10.9302901805	-5.9173547161	0	1	53.5303	17.6481	19.7126	52.7255	64.45	93.5	incorrect
824	-35.99558119	-6.0801748389	-30.5414067035	-25.0202015293	-18.5962397575	0	1	59.1919	15.8166	16.7915	56.277	179.3096	97.2	incorrect
961	-35.9515160396	-13.0890156681	-21.1242731581	-18.2352858798	-48.6919620013	0	1	34.7446	12.6241	14.3512	32.2366	120.6052	97.2	clashes	incorrect
187	-35.64782049	-27.4973913161	-12.4856239911	-19.133192931	-16.7765588161	0	1	38.9622	11.9922	12.7632	35.9531	124.0618	95.3	incorrect
119	-35.3018556831	-13.8300024534	-26.4177408255	-8.2512538197	-6.4485201868	0	1	28.3562	9.8946	10.9209	26.1578	82.4514	92.5	incorrect
1252	-35.2605990998	-38.5783821732	-29.4994527356	-37.0645556552	-63.7235749892	0	1	56.3043	16.407	18.0977	54.1068	146.4844	95.3	incorrect
137	-35.1752545993	-22.2503471413	-52.0971763853	-39.7658861872	-39.2666362853	0	1	51.8282	15.2201	16.814	49.3021	164.4062	97.2	incorrect
77	-35.1355632868	-30.257159124	-19.3322332541	-28.3430962413	-28.0272215201	0.0682	0.9231	22.9243	12.2847	13.5802	13.5754	175.3178	97.2	incorrect
258	-34.8780379908	-56.0631421004	-56.53747425	-33.819533663	-40.643394018	0	1	55.6276	19.1547	20.7839	53.6702	113.0874	97.2	incorrect
1105	-34.8306980577	-39.0042832228	-8.0620482008	-9.5158132778	-25.8718522656	0	1	43.4227	14.4133	15.4718	42.5383	56.9659	93.3	incorrect
362	-34.8022912236	-46.588582975	-49.7137209519	-55.8583598298	-50.7648325558	0.0682	0.9434	31.8036	11.5002	12.2893	26.7948	152.2092	95.3	incorrect
543	-34.7708802652	-46.5941626088	-28.7512650921	-27.4367261574	-30.0652121337	0.1818	0.8788	35.2247	11.4292	11.9706	31.5496	123.7576	95.3	clashes	incorrect
37	-34.7686525376	-32.4610877404	-38.3413310247	-43.4288289283	-26.5858925137	0	1	49.9618	12.5976	14.1337	46.8109	168.2271	92.5	incorrect
274	-34.7579589612	-49.0769824413	-45.5453441648	-18.3824236978	-78.8759758464	0	1	39.8994	9.332	10.726	36.5768	149.9217	95.3	clashes	incorrect
54	-34.6669901871	-43.5187770205	-48.148049368	-31.2589145664	-49.631602121	0	1	48.2898	13.8829	15.4916	45.1701	142.7119	95.3	incorrect
301	-34.6613820007	-17.6538519818	-28.870700153	-33.8731959412	-34.3410549087	0	1	48.0891	13.1319	14.382	44.8279	147.2782	95.3	incorrect
755	-34.6583204882	-27.4312788784	-28.1394074934	-24.0988330445	-39.0890655945	0	1	37.9264	12.2553	13.1789	33.3756	171.7988	92.5	incorrect
947	-34.6091676174	-34.7482879585	-33.876651255	-36.3146868709	-57.8208428927	0	1	52.1439	17.4335	19.5503	50.6955	88.7851	97.2	clashes	incorrect
268	-34.4989273728	-41.3077829668	-37.7584596575	-33.1580315321	-31.7160142602	0	1	50.8487	12.6997	14.2667	47.838	166.7943	92.5	incorrect
1159	-34.3406495359	-46.212913121	-16.7783469828	-53.265378743	-16.657525638	0	1	54.7528	18.8929	20.6239	53.3952	83.2336	97.2	incorrect
1272	-34.2974693407	-45.0292194015	-42.5356794024	-63.4681388523	-58.4443773773	0	1	53.7099	16.0526	17.2154	50.7435	154.6456	97.2	clashes	incorrect
158	-34.274539535	-13.5669893605	-37.6811509009	-29.5466426183	-26.0128032246	0	1	37.6545	13.5781	14.5918	34.8113	147.934	95.3	clashes	incorrect
644	-34.2229696148	-16.1109496671	-35.9278617832	-28.0669742793	-27.120933171	0	1	47.3499	13.9076	15.5437	44.0562	143.2736	92.5	incorrect
91	-34.194829453	-32.5535417349	-35.0922441834	-19.059296019	-54.2612081513	0	1	57.8686	15.5346	16.8869	56.1541	119.3735	97.2	incorrect
971	-34.1081616288	-28.1907080662	-26.5094183662	-26.5843018705	-38.8956321433	0.0227	0.9667	19.3011	10.2588	11.1199	11.0558	146.4158	97.2	incorrect
903	-34.1065156624	-42.168897373	-38.760209493	-36.44225471	-51.0215876243	0	1	52.0203	12.0148	13.6913	48.8651	178.0869	95.3	incorrect
809	-33.8270842158	-18.8617110136	-23.1113206196	-46.2580247194	-26.7665406294	0	1	56.9532	14.5635	16.1654	54.1176	164.4135	97.2	incorrect
1216	-33.7013385894	-27.3249469395	-27.9426580693	-30.3115625169	-16.2646852792	0	1	17.0686	11.4796	11.5943	6.2882	124.7795	95.3	incorrect
152	-33.6694811478	-24.7107431495	-36.563424278	-28.0235213566	-26.0019286095	0	1	48.1841	11.2039	12.7192	45.0417	177.8004	97.2	incorrect
1279	-33.6667988595	-58.2067328855	-53.7729457855	-39.9036934583	-39.9905808333	0.0682	0.9362	20.0507	13.4095	14.3094	11.9221	170.8645	96.2	incorrect
1263	-33.6377964876	-17.156393699	-31.4224080306	-24.8142894143	-44.174649896	0	1	55.8834	16.4124	17.4054	53.8003	145.0183	97.2	incorrect
201	-33.6227873409	-4.8774199252	-3.8087637465	-13.0565945993	-19.1549536672	0	1	27.6841	13.5712	14.5318	22.5746	150.001	92.5	incorrect
114	-33.5940204423	-19.8940129972	-26.3335276621	-27.9515804291	-5.8544165089	0	1	55.7306	17.3336	18.8658	54.112	95.8136	92.5	incorrect
385	-33.4574589319	-19.8298902496	-57.5610592482	-53.2745780726	-48.7879081523	0	1	57.3012	15.9658	17.2188	54.4142	154.9118	97.2	incorrect
13	-33.4292042916	-30.4924695209	-11.1740102125	-32.7257900709	-23.7950564609	0	1	48.4344	14.4972	15.4423	45.7389	160.0265	95.3	incorrect
15	-33.2482911521	-42.7043303075	-24.9614077959	-49.2835140575	-60.5220756598	0	1	57.8134	14.5725	16.2542	55.4063	146.3773	96.3	incorrect
570	-33.2368270055	-76.8500312177	-59.4071341182	-67.2133514754	-70.3197321022	0	1	36.7571	14.4102	15.6577	33.022	122.4114	97.2	clashes	incorrect
688	-33.184214682	-30.0430735603	-33.0904669347	-40.3565472251	-25.6026089906	0.0227	0.9697	18.8622	10.0947	11.2621	12.3201	125.0871	97.2	incorrect
1082	-33.0814486848	-16.4952785088	-22.2100349248	-8.4764310659	-35.8595906454	0.0909	0.9	20.7738	9.4849	10.1002	14.9837	132.4457	97.2	incorrect
1004	-33.0767332959	-43.9319901701	-43.6130421553	-28.2690240891	-53.2612766241	0	1	50.5138	16.771	18.2088	48.7354	118.1773	95.3	incorrect
1115	-33.042496992	-23.1996846553	-18.5767319388	-21.6397740981	-35.426973691	0	1	54.2625	19.4116	20.7714	53.0924	78.7024	95.3	incorrect
170	-32.8908770973	-59.3058704876	-36.0755682926	-58.8782597362	-30.9922141056	0	1	34.4996	12.5227	13.5656	29.5445	159.2642	92.5	clashes	incorrect
81	-32.8727980967	-6.7747646941	-14.5115419417	-0.9450466303	-9.9778066242	0	1	38.261	14.6062	15.3073	33.7913	176.3645	95.3	incorrect
24	-32.7963680736	-9.7237003959	-7.2946524634	-17.8321934309	-25.1424274609	0	1	51.0271	17.7286	19.1386	48.3716	158.8941	97.2	incorrect
179	-32.77225285	-72.985981039	-51.2463810304	-54.8381210592	-43.1696864542	0	1	29.8832	11.5052	13.4443	24.6343	146.1772	96.3	incorrect
334	-32.7381106176	-10.2605907935	-4.8608951474	-14.7162219655	-12.1656927616	0	1	36.8664	14.4863	15.5223	33.2121	132.0048	95.3	incorrect
518	-32.6904136316	-22.3413098159	-31.9811973037	-24.0565370738	-29.6326090238	0	1	20.2588	8.7194	9.7454	15.9072	110.0354	97.2	incorrect
84	-32.6487511915	-27.0654733643	-27.4854814051	-21.3904390226	-40.9823927777	0	1	37.9955	15.6928	16.5183	36.5619	78.2958	95.3	incorrect
941	-32.5648934278	-5.2992661503	-3.0047017878	-19.9499195142	-10.4699306392	0	1	22.2275	10.9381	11.8335	16.1357	157.564	97.2	incorrect
615	-32.4517281848	-30.9527628878	-25.0720597906	-15.758525654	-29.5861728519	0	1	15.803	9.3331	10.4219	8.5207	121.6475	97.2	incorrect
611	-32.3631185495	-40.6931278878	-27.9590760979	-49.065160719	-26.4687559536	0	1	55.2078	13.5487	14.5664	52.8296	171.7645	96.3	incorrect
325	-32.1453094025	-73.1074699326	-60.2168624117	-62.9133265007	-35.4991657107	0.0455	0.9667	20.5588	12.8303	13.8467	12.8255	176.7433	96.2	incorrect
1040	-32.0388667041	-51.7126368838	-52.5452317107	-21.3068006801	-43.3205912879	0	1	54.3404	21.4005	22.595	52.2092	106.336	97.2	incorrect
107	-32.0083252574	-38.3682527595	-45.2272643081	-41.7861451716	-58.5866309386	0.0455	0.9672	19.2033	12.618	13.7936	10.5887	176.4936	96.2	incorrect
1313	-31.9306654718	-10.4042705318	-19.4221317696	-32.5400883151	-36.9642510926	0	1	55.8733	17.3907	18.404	52.7507	170.6377	95.3	incorrect
840	-31.8995922813	-26.7101820008	-40.2791254766	-20.0946445215	-28.0849069915	0.0909	0.9	11.3455	7.0025	8.1922	1.7105	96.246	95.3	incorrect
1288	-31.8768855746	-46.9875476269	-40.3365511113	-29.7146365462	-22.8581991743	0	1	46.0462	13.7654	14.3922	44.3797	110.7687	95.3	clashes	incorrect
952	-31.8665369478	-23.0702245644	-21.2628458222	-15.9046006044	-30.4859845694	0	1	59.5708	18.868	20.7126	57.4932	138.4359	92.5	incorrect
398	-31.6928597073	-38.3279687468	-37.4365809211	-26.8296865745	-22.2514809239	0	1	36.1093	15.4613	16.4938	31.7087	154.4306	97.2	incorrect
230	-31.6315838595	-6.175524282	-26.727550752	-37.2167645251	-12.6358901251	0	1	54.792	16.9055	18.233	52.7891	108.7187	92.5	incorrect
987	-31.5894275094	-48.2523594851	-58.0261417562	-61.7961593119	-31.6729623325	0	1	36.0704	14.3249	15.7573	31.3071	163.756	97.2	clashes	incorrect
577	-31.5834990318	-61.2323708995	-48.1548804909	-54.4992992508	-53.9539928908	0	1	57.0067	18.5674	20.6319	55.1113	108.8332	93.5	incorrect
248	-31.5726793059	-31.2012067956	-17.9685603081	-24.5622501527	-45.3681655117	0	1	57.6477	17.5504	19.3169	55.3527	151.8121	95.3	incorrect
946	-31.5601690445	-21.4542084643	-23.8525571043	-11.1629937588	-30.6228705183	0	1	57.8665	17.5491	19.5684	57.0035	79.7091	95.3	incorrect
745	-31.527688451	-39.1227283549	-42.3720061871	-31.8685110961	-47.0116511161	0.0682	0.9455	18.4272	12.6005	13.7797	9.0312	176.5226	96.2	incorrect
1009	-31.4689753715	-10.5998481276	-10.1543722526	-13.5442669298	-21.1002970465	0	1	19.2818	10.4243	11.1426	12.2414	154.5532	95.3	clashes	incorrect
1184	-31.4566489876	-60.147526904	-51.2356199456	-50.9534988291	-48.2872807348	0	1	21.0875	12.2247	13.3484	13.6356	123.363	95.3	clashes	incorrect
772	-31.4137519679	-42.6768231301	-24.5557480859	-22.4997075824	-28.3776315074	0	1	24.9267	12.2768	13.4413	19.4479	167.0793	92.5	incorrect
1222	-31.3541052772	-40.8650420763	-29.7955969485	-34.7867258951	-44.9222314951	0	1	40.7585	14.5241	15.7953	38.4805	110.8122	95.3	clashes	incorrect
212	-31.3168358072	-16.6533340181	-13.4852825285	-19.2709609552	-9.2870411922	0	1	52.2817	18.3363	19.9267	49.8494	143.6379	92.5	incorrect
1314	-31.2903963848	-24.5359735459	-34.7633689257	-14.3274303063	-16.4530565821	0	1	40.3433	12.5891	13.7662	36.1401	165.2391	92.5	incorrect
286	-31.2674040353	-20.1543132781	-14.9273516167	-15.7794321589	-26.6676316874	0	1	41.4089	12.4705	13.904	37.081	166.1704	97.2	incorrect
283	-31.2425975005	-35.878771664	-19.709680074	-14.8435089424	-25.3750487724	0	1	40.5867	12.6036	13.7832	36.4117	165.239	92.5	incorrect
416	-31.072073282	-32.3286392761	-15.6789096261	-32.2366290247	-27.8322588972	0	1	29.681	10.2905	11.2763	26.6246	108.0351	97.2	incorrect
689	-31.0008897778	-0.5403671631	-1.1787066942	-30.433656309	-42.0727688115	0	1	47.5871	14.1721	15.7437	44.8368	131.8826	95.3	incorrect
356	-30.9893514886	-41.3120457731	-57.0078288431	-37.1679229659	-30.4373256566	0.0682	0.9474	22.7266	11.9254	12.6967	14.7164	162.449	95.3	clashes	incorrect
164	-30.9481711566	-47.2098823372	-58.1878174857	-49.095489219	-41.0096861227	0.1136	0.9138	18.5444	8.6439	9.2984	13.3165	108.9885	95.3	incorrect
458	-30.8707742977	-26.7002654936	-23.9741268936	-48.9301437985	-41.113756732	0.0682	0.9545	18.2603	7.9803	8.8368	12.7425	119.8577	95.3	incorrect
263	-30.8677406797	-19.2044495968	-24.0024383068	-10.0474331345	-19.1606416895	0	1	31.708	15.0041	15.4659	27.3228	136.4398	95.3	clashes	incorrect
141	-30.7092639743	-40.6283132709	-26.9545267481	-47.3666699365	-69.5353081427	0.0682	0.9434	22.029	12.0048	12.7997	13.6677	164.2572	95.3	clashes	incorrect
939	-30.6267528164	-5.7703595725	-16.7249688063	-18.6919093585	-12.9057632976	0	1	57.3832	14.4372	15.6132	54.9966	169.5323	92.5	incorrect
173	-30.5655799162	-43.2841543129	-38.5573756514	-26.0026561416	-32.2009048066	0	1	23.2289	13.2221	13.4314	16.9046	168.2317	96.2	incorrect
347	-30.5419462749	-10.816245945	-36.827744512	-36.8254340441	-40.0535127221	0	1	53.5408	18.3234	19.5464	50.77	166.884	95.3	incorrect
467	-30.2086267442	-7.162581935	-16.61753572	-17.3613547569	-26.3714229019	0	1	44.9497	15.8674	17.3213	41.8018	179.8718	95.3	incorrect
608	-30.1338115533	-54.0432255634	-27.2712351425	-29.523863555	-22.356601575	0	1	38.8313	9.7911	10.3845	35.5616	142.9138	92.5	incorrect
1039	-30.0971776387	-20.2068269119	-44.5040647919	-23.2829056243	-36.8123708132	0	1	21.9766	7.5092	8.3079	18.813	88.9124	97.2	incorrect
788	-30.0529841761	0	-24.5241729855	0	-30.0738018556	0	1	53.209	17.7008	18.9331	50.8201	117.1604	96.3	incorrect
1170	-30.032507555	-18.5409779851	-30.5038547751	-28.8484682222	-22.4150095261	0	1	45.1912	15.9849	17.1168	43.2593	103.9818	95.3	incorrect
986	-30.0161654683	-12.7839524918	-25.609234431	-27.3597464808	-19.3115623008	0	1	62.0471	19.1215	20.7339	59.9221	130.4027	95.3	incorrect
267	-29.9651891871	-26.1300915017	-3.1628307995	-8.9918878058	-11.2470132446	0	1	27.6399	14.0622	15.363	24.0089	102.2686	95.3	incorrect
1182	-29.8429809829	-54.0159816529	-49.7828288173	-22.5137586113	-42.1583554997	0	1	41.484	12.6722	13.6424	40.6548	61.8608	93.5	incorrect
683	-29.7185663253	-14.974874362	-28.6199688025	-1.9080613777	-17.75551809	0	1	53.0001	15.3658	16.3825	50.4233	173.2869	92.5	incorrect
686	-29.7005692036	-42.2791668633	-27.1917474675	-15.0234589705	-31.9617670355	0	1	27.8462	10.6717	11.8682	23.4627	169.5717	97.2	incorrect
1129	-29.6409158751	-22.9165860969	-14.8078810649	-20.0581574618	-16.0341639759	0	1	28.828	11.5949	13.2971	25.9277	103.583	97.2	incorrect
870	-29.6378697422	-36.9605275404	-36.6001353454	-37.0585266183	-33.0900687208	0	1	51.9496	14.2341	15.2584	49.1378	138.2489	97.2	incorrect
148	-29.6148286695	-27.7341770864	-28.5185474499	-32.7038483597	-13.604169651	0.0227	0.9744	17.8875	9.6418	11.1242	10.1026	140.4905	97.2	incorrect
778	-29.5994984319	-31.4490494009	-15.1507635459	-9.0420997648	-11.0852348273	0	1	53.5357	16.3729	17.6433	51.5791	104.9179	92.5	incorrect
315	-29.571680992	-32.3731229417	-13.4975469898	-26.0954029158	-26.4588497979	0.0909	0.871	29.5764	8.2858	9.7078	25.213	140.5594	92.5	incorrect
1003	-29.5537957429	-15.375412325	-23.8927147291	-28.3652294027	-7.3160575076	0.0909	0.8919	35.5649	11.7044	12.5672	30.5733	178.9219	96.2	incorrect
1018	-29.524213846	-55.2512723026	-18.9488281176	-41.503132625	-27.0103772604	0	1	50.4046	16.0582	18.2816	49.6919	62.7688	97.2	clashes	incorrect
1024	-29.4610530696	-29.0491619789	-9.5740238409	-30.4984567488	-19.0738015532	0	1	24.6859	12.1502	13.7605	17.4357	150.5996	93.5	incorrect
598	-29.4249745844	-34.8905460388	-21.8334102666	-21.6146952307	-28.2779519507	0.0227	0.96	34.6506	11.7222	12.0262	30.7762	126.0261	95.3	incorrect
1021	-29.3271165107	-39.9888012639	-25.8387738059	-34.3855301397	-40.0979015144	0.1818	0.8491	14.9238	7.3962	7.5918	10.042	79.7497	96.2	incorrect
419	-29.121576044	-5.222323952	-34.5631256893	-46.7976241998	-42.7036337398	0	1	34.6112	15.8774	16.1898	30.4358	143.8802	95.3	incorrect
927	-29.11289744	-45.9648690719	-47.3056187719	-26.1607563213	-26.765177088	0.1591	0.9079	19.0362	7.9091	8.59	15.0354	99.9307	95.3	clashes	incorrect
661	-29.1117950075	-25.960707246	-32.6598094485	-27.6795375206	-34.1316495593	0	1	55.8519	15.0689	16.3906	54.084	124.1765	97.2	incorrect
792	-29.1008671058	-31.525323171	-12.931574454	-19.4474071619	-25.48308909	0	1	48.3776	15.1879	16.944	45.8906	115.7217	95.3	incorrect
412	-29.061600268	-30.4270726003	-32.5100191503	-28.2761694195	-33.0996627745	0	1	53.0288	19.2245	20.5108	50.3939	131.5007	92.5	incorrect
142	-29.0596136668	-5.7732214099	-21.7454328149	0	-23.9201805733	0	1	54.0376	14.2835	15.3385	51.1226	175.7508	92.5	clashes	incorrect
61	-28.9827895305	-26.535917999	-22.5166347675	-21.9124472297	-21.8698431515	0	1	61.0071	17.2787	18.6695	58.9373	124.5553	95.3	incorrect
38	-28.883942422	-15.7195516449	-28.5573001345	-28.8844000649	-26.2524547845	0	1	44.3301	13.7918	15.6746	41.5181	117.7492	92.5	incorrect
1111	-28.8650331056	-37.6457910106	-18.1047040021	-21.2003291945	-18.2940615195	0	1	54.2789	18.5378	19.597	51.5852	141.5905	97.2	clashes	incorrect
403	-28.6331024812	-24.0454010139	-26.2183423116	-9.3081839205	-25.199569506	0	1	37.7612	14.266	15.925	33.2152	154.8542	97.2	incorrect
1245	-28.5397569772	-56.2090640354	-23.332068803	-44.3774368007	-41.1934177342	0	1	57.7536	17.4158	18.8749	55.7297	135.1502	97.2	incorrect
887	-28.526016541	-32.1318699134	-29.3846804291	-10.3885190101	-24.2382909422	0	1	54.3283	15.3312	16.8815	52.1449	120.2512	95.3	incorrect
506	-28.516645528	-30.9653370606	-28.1724532336	-36.6422783812	-27.604116967	0	1	49.0999	12.2685	13.8399	46.1908	171.5639	95.3	incorrect
580	-28.4059529579	-6.8359748665	-0.8636745224	-7.1719415122	-3.1458590812	0	1	44.0947	15.5839	17.6894	41.9757	129.6816	95.3	incorrect
79	-28.3937554014	-37.588740827	-18.137861887	-25.8723612044	-17.447233937	0	1	35.852	12.6423	13.8757	31.2135	146.9997	97.2	incorrect
1130	-28.3397937189	-41.5207493304	-32.2624806602	-29.1537727111	-21.9905137952	0	1	41.063	13.4965	14.5392	37.0516	161.8932	97.2	clashes	incorrect
1101	-28.318248788	-23.4373686651	-11.8646059405	-14.0808434733	-0.5674070669	0	1	51.4211	14.9765	16.3041	48.9552	122.5501	95.3	incorrect
693	-28.2304750324	-13.1829104409	-28.1115323209	-10.3389028889	-5.9537965989	0	1	50.0682	17.0212	18.7377	46.6609	164.6906	93.5	incorrect
1189	-28.2215017092	-16.6614878235	-21.3183329158	-14.3236808011	-15.9578266023	0	1	51.7475	15.7047	17.2035	49.376	126.0195	95.3	incorrect
948	-28.2157219063	-0.9113176669	-48.7928967148	-25.50962238	-29.0242058886	0	1	54.992	18.7042	20.0498	52.2724	162.5064	97.2	clashes	incorrect
1212	-27.9831161374	-6.0807386928	-8.1788374421	-55.842481409	-19.8933690316	0	1	47.9744	16.2244	17.6315	46.2398	111.1868	96.3	incorrect
1066	-27.9793867152	-18.8261063982	-21.5285364599	-35.0875667532	-25.0334791732	0	1	35.6272	16.3115	16.6622	31.6045	139.923	95.3	incorrect
1198	-27.9751691326	-18.095623593	-18.1746519386	-9.7374171515	-34.1185711315	0	1	37.9423	12.2191	13.4253	33.3742	166.6944	93.5	incorrect
1214	-27.8968357557	-21.1744483052	-1.7987062735	-29.8641789692	-19.6455013363	0	1	22.3268	11.7284	12.0474	13.6217	161.0385	96.3	incorrect
46	-27.8724610714	-17.5398423372	-38.9900116822	-41.3090604122	-29.608196946	0.0455	0.9487	18.1454	12.536	13.0434	7.8339	165.7175	96.2	incorrect
579	-27.6993984286	-39.7613739064	-6.8264959256	-25.3066183831	-18.0742721862	0	1	32.4924	12.3657	14.2891	29.8005	114.7715	95.3	incorrect
828	-27.5086214382	-25.9599119853	-38.9423841368	-37.6392985515	-32.5295251465	0	1	31.3436	14.5544	14.8069	26.5785	139.7768	95.3	incorrect
352	-27.4445516234	-11.4865540133	-28.1785261133	-28.9142856331	-26.0319454018	0	1	25.3089	12.2899	13.8996	18.2968	151.7889	93.5	incorrect
1209	-27.3670128436	-23.748186581	-21.2372775747	-17.7939402636	-17.848963872	0	1	54.3034	18.9294	20.6576	52.0242	116.7237	97.2	incorrect
964	-27.3152760819	-47.6816289462	-26.4017779992	-29.4015254669	-17.6732777133	0.0227	0.9818	37.677	11.5049	12.2612	33.0783	174.4827	96.3	incorrect
145	-27.300722987	-33.841397996	-36.3450409255	-32.8307129934	-21.6894541534	0	1	40.0366	10.5307	11.8145	36.3723	160.1716	92.5	clashes	incorrect
321	-27.2868368391	-45.2277070713	-45.7281384338	-48.3901510251	-24.1799135231	0	1	40.992	12.4054	13.6522	37.8496	125.1023	96.3	incorrect
752	-27.2703922266	-22.749147915	-13.1196062921	-17.8205280265	-34.0338776322	0	1	56.0724	19.09	20.2694	53.1707	173.3362	95.3	incorrect
1124	-27.2568701625	-42.4362738883	-35.4726214536	-31.9321684854	-42.4013103266	0	1	23.5804	13.1393	14.1609	17.1439	158.1167	96.2	incorrect
1320	-27.2367996658	-17.9099561561	-17.3639574111	-19.8035646148	-0.4813919634	0	1	53.2402	17.0679	18.0017	50.3433	141.1224	92.5	incorrect
1225	-27.1420007797	-25.2417604598	-17.652496866	-12.015347698	-11.091928468	0	1	37.7001	14.6891	16.0396	34.2986	122.5232	95.3	incorrect
240	-27.1302998616	-14.213813149	-39.545037564	-7.4109403166	-23.863091712	0.0455	0.9459	15.8866	5.693	6.3154	12.3494	70.9313	97.2	incorrect
820	-27.1141386091	-34.1288916507	-26.1425454807	-37.6884260957	-39.4550699734	0	1	42.1456	11.7108	12.944	38.6111	171.9618	93.5	incorrect
183	-27.0202667386	-8.2969413919	-21.9416709019	-15.7433306305	-20.3582298226	0	1	39.1398	14.5915	15.6561	39.0411	17.2261	92.5	incorrect
736	-26.9585349754	-25.2899443974	-37.0187200052	-28.3913978652	-19.6290924035	0	1	48.8789	17.201	18.6263	45.4153	160.1399	93.3	incorrect
1193	-26.9028021599	-38.3171438353	-41.6931615784	-38.8949804153	-55.7855873653	0	1	52.1837	17.0528	18.2447	50.5088	91.8407	97.2	incorrect
363	-26.8658096788	-51.1237903975	-39.0524536691	-43.0006676376	-31.1548881326	0	1	53.2933	16.3753	17.4426	49.9697	174.8997	95.3	clashes	incorrect
198	-26.8616857817	-17.162017202	-12.4630017705	-35.6681377342	-30.2652877386	0	1	48.1428	15.537	16.9565	46.7925	78.0399	97.2	incorrect
1269	-26.851215429	-41.3273468972	-22.0353084399	-28.6646820749	-39.7000808159	0	1	21.6001	10.8291	12.0009	16.4728	140.0424	97.2	incorrect
1122	-26.8476051681	-23.327711971	-42.3953438186	-31.2170184911	-52.9447570863	0.1136	0.9219	21.7863	12.7863	13.7437	14.9323	154.294	96.2	incorrect
1090	-26.8473276153	-56.4154889173	-64.4145519323	-50.7438636027	-56.7571600527	0	1	56.0822	18.2772	20.328	54.1792	108.1105	93.5	incorrect
199	-26.7783446373	-17.6374888945	-15.7678533787	-12.109580789	-17.869924559	0	1	56.837	19.7596	20.9945	54.8956	105.5193	97.2	incorrect
473	-26.608453542	-11.6354206642	-4.7485961148	-19.2074998011	-0.9369421518	0	1	43.8884	15.8293	17.2703	43.4895	44.9852	95.3	incorrect
104	-26.560176913	-1.4407837296	-25.3620427843	-13.9669128963	-20.8373485529	0	1	42.6481	11.8528	13.0237	38.6744	171.0568	92.5	incorrect
105	-26.55035384	-41.7428339675	-41.4362636675	-49.3438082855	-3.8283829105	0	1	34.7916	13.1106	14.4826	32.5731	103.7911	95.3	incorrect
478	-26.5053435908	-31.1380099652	-40.6912725777	-21.0901111691	-43.6191181691	0.0227	0.9846	26.9411	12.6509	13.5444	21.0014	179.9051	96.2	incorrect
361	-26.4893310073	-24.7824406688	-28.843724156	-19.0787373396	-9.7085253393	0	1	48.3926	16.3316	17.6837	45.8501	119.921	95.3	incorrect
488	-26.4634714065	-16.7814073628	-37.3369136396	-24.4519439538	-36.9507829779	0.2045	0.82	18.8956	9.6331	10.6579	13.4745	113.2705	96.2	incorrect
447	-26.4285927021	-36.5458800276	-43.7908373741	-29.9697612344	-54.1597304144	0	1	33.4737	13.4025	13.9754	31.5468	80.0362	95.3	incorrect
619	-26.4208403081	-23.5189820287	-24.1213017269	-38.9519118985	-22.3831084748	0	1	35.1438	10.0834	11.211	31.7295	154.8595	95.3	incorrect
945	-26.3316701008	-20.1085750535	-42.7079057304	-11.0848682872	-38.2977229937	0	1	42.3872	14.2513	15.6597	42.1862	27.067	97.2	incorrect
1302	-26.2717352488	-34.51076728	-26.88573791	-22.1077256315	-42.4608766094	0	1	37.7709	13.3601	15.1151	35.2555	103.0938	95.3	incorrect
974	-26.2427392838	-8.650159664	-22.140205339	-22.5672860067	-40.3548686494	0	1	36.6936	13.1739	13.84	36.2865	35.426	97.2	clashes	incorrect
867	-26.2426841238	-63.8634531242	-36.2452857016	-39.9570725091	-17.8018883205	0.1591	0.8627	13.7347	7.454	8.0236	6.9612	88.8385	97.2	incorrect
452	-26.2422480741	-36.4490752441	-31.5291909753	-30.9004962467	-38.9213320607	0	1	25.3613	10.5025	11.8959	20.7547	153.9504	95.3	incorrect
1112	-26.1247579974	-18.8771224794	-31.0657727794	-24.8707100343	-30.8254297243	0	1	54.7305	14.6145	15.5672	53.2555	109.2624	97.2	incorrect
370	-25.9887244561	-14.8712079401	-1.3928956777	-5.5636451948	-23.4725273798	0	1	33.7619	13.8703	14.932	29.0046	155.4227	95.3	clashes	incorrect
392	-25.9083588163	-32.0998272905	-42.5868200017	-8.6241912673	-35.7735883486	0	1	45.0745	15.6113	16.7094	43.5965	86.9926	93.5	incorrect
808	-25.8726847729	-7.8490312512	-14.5161916071	-30.0635477061	-26.7373212516	0	1	46.5178	15.3523	16.6858	43.8123	118.6508	93.5	incorrect
925	-25.8573638187	-32.8514959901	-2.6963273838	-7.4908676212	-26.0303901038	0	1	49.6542	17.8824	18.9453	46.4931	177.1902	95.3	clashes	incorrect
365	-25.8387416953	-6.8994507303	-10.7251830982	-11.0565442383	-6.141828959	0	1	57.2189	17.2866	18.9986	55.0738	141.0899	92.5	incorrect
1055	-25.7865261103	-30.9447326214	-35.6471069514	-49.6469525369	-54.138853269	0	1	30.537	11.9166	13.2508	25.8036	150.6998	95.3	incorrect
988	-25.7490623573	-19.1411392208	-35.9196523065	-28.3903702754	-30.0598609908	0	1	18.6714	6.0486	6.7051	17.9956	31.1765	96.2	incorrect
511	-25.7314189613	-8.694073952	-23.6165628019	-30.9346742458	-28.4667541708	0	1	34.8017	12.5429	14.2698	32.2512	121.1025	95.3	incorrect
413	-25.7179572401	-21.5896563636	-57.9131602486	-39.2563713457	-39.282121142	0	1	38.2536	9.0883	10.0471	35.998	107.0561	97.2	clashes	incorrect
355	-25.7111428814	-53.1594999392	-26.7332654892	-23.0544263608	-34.1588741383	0	1	38.0513	12.0659	12.7334	34.6693	126.4473	95.3	incorrect
422	-25.6973065471	-14.5463123357	-17.5666561261	-4.5600390792	-17.169696951	0	1	52.0415	15.8094	17.232	49.3148	141.4094	95.3	incorrect
153	-25.6892256187	-73.0691938391	-36.6476264299	-69.379139898	-58.1257609273	0	1	54.423	15.7723	16.9742	51.3121	177.8019	97.2	incorrect
1204	-25.6801156442	-46.0537337086	-44.6224352166	-42.7037903065	-37.3304328613	0.0909	0.907	21.5067	9.3355	9.9308	17.2701	99.4302	96.2	incorrect
89	-25.6753600524	-7.4266496486	-19.2497569143	-11.3544379835	-18.4135074929	0	1	36.7665	13.7795	15.8031	34.4924	117.0109	97.2	incorrect
777	-25.5957947987	-16.3736621999	-22.2283078499	-25.3842611351	-17.3816516171	0	1	54.2184	16.5313	17.7072	53.177	80.3365	92.5	incorrect
213	-25.5271849828	-41.9524875105	-50.990207029	-45.5932732745	-33.8849291849	0.2045	0.8636	17.5025	8.3476	8.9901	12.4772	101.0862	95.3	incorrect
323	-25.4947683617	-10.860627724	-39.4424228043	-44.7503885302	-38.6040327614	0	1	44.3056	14.4305	16.1567	42.2628	110.8563	97.2	clashes	incorrect
1046	-25.36249066	-11.1128163365	-19.7982879115	-32.553835155	-16.570311935	0	1	62.4566	18.5183	19.4354	60.7975	124.2781	97.2	incorrect
734	-25.2774345265	-31.7147340962	-38.9150605642	-21.9279194765	-39.6516412696	0	1	42.5367	12.7385	13.9325	39.9447	114.4204	97.2	incorrect
668	-25.1832941822	-10.0106428502	-36.9145227227	-21.5548400983	-24.1171642443	0	1	54.3976	16.4144	17.8299	51.751	131.683	95.3	incorrect
1311	-25.1221178987	-56.3598762635	-45.4194225035	-43.2190976878	-35.6882219405	0	1	56.0611	16.4743	17.6068	52.9806	173.2859	95.3	incorrect
702	-25.1193183663	-6.7842297988	-13.6620218989	-4.5970561247	-4.3307752939	0	1	48.1843	17.3167	18.624	45.7681	108.8219	95.3	incorrect
523	-24.8577959816	-12.064073982	-9.7464209145	-6.4203287174	-9.4380555474	0	1	39.3841	12.5896	13.3948	38.5827	52.0718	93.5	incorrect
1274	-24.8487840262	-11.0937877543	-55.4388627554	-68.272974244	-56.6700713203	0	1	51.569	12.6436	14.2318	49.2314	143.8487	97.2	clashes	incorrect
411	-24.7572683225	-8.7717336783	-23.5291380278	-9.7496952219	-17.4804661569	0	1	56.5522	17.4907	19.3883	55.6768	66.0204	95.3	incorrect
910	-24.7114301759	-30.5990010749	-43.9830602236	-45.4590237506	-19.6534249499	0	1	53.6376	14.8079	16.0698	50.9762	137.3419	95.3	incorrect
492	-24.6596061264	-12.7519649821	-18.6120213821	-20.726225759	-24.3226773953	0	1	58.8123	19.8746	21.8634	58.0751	60.8905	93.5	incorrect
1063	-24.6563111564	-27.6656569226	-15.0675054555	-22.9439698567	-19.2884427367	0	1	22.3428	12.7454	13.2511	15.8368	133.5073	97.2	incorrect
78	-24.6395307155	-22.9569002827	-46.6131310443	-29.0939363221	-19.8404967586	0	1	37.8648	10.2993	11.1335	34.9566	153.6445	97.2	clashes	incorrect
330	-24.5734539132	-29.6606386911	-39.8913427614	-52.2214563508	-5.0853189001	0	1	51.6258	16.5516	18.082	49.9522	90.3076	97.2	clashes	incorrect
389	-24.4055445577	-24.678986194	-32.480742174	-36.7060896003	-36.2265938253	0	1	20.3892	9.2504	10.3316	15.4468	121.9698	97.2	incorrect
1087	-24.2674074755	-35.441906799	-28.4117673986	-30.7408319071	-35.0743452971	0	1	47.2453	13.2991	14.2898	44.7266	120.2655	93.5	incorrect
1305	-24.2556027306	-18.2081381328	-48.9087887158	-26.1378647083	-39.8258150282	0	1	33.4014	12.4286	14.3017	31.1711	102.7518	95.3	incorrect
1165	-24.2106250058	-8.3968765329	-6.641199088	-10.3124381188	-0.6035691881	0	1	51.9942	16.3591	17.6934	48.8694	163.3874	92.5	incorrect
999	-24.2039376935	-45.9351903845	-38.8193612968	-38.8992048531	-51.8938317148	0	1	26.2305	11.4316	12.1374	20.7033	148.7439	96.2	incorrect
483	-24.1806224007	-6.3580960391	-12.9540155444	-15.4938273801	-11.4920765082	0	1	50.1428	15.6215	16.6031	47.5383	154.6693	95.3	incorrect
766	-24.1306641736	-13.4746339183	-18.056910365	-14.6603971255	-10.5259732695	0	1	50.8936	17.7487	19.2115	47.8931	161.5067	92.5	incorrect
821	-23.9274568981	-27.636996576	-33.9101562834	-15.0250092821	-55.666445877	0	1	54.3652	15.1476	16.1519	51.5869	157.8122	97.2	clashes	incorrect
464	-23.9189009594	-41.5945660859	-34.1288327609	-48.8741675104	-31.8678851784	0	1	49.8186	16.5163	17.6673	46.5444	171.7465	97.2	incorrect
399	-23.8245320138	-38.1523574321	-49.0774045395	-63.5611628628	-48.6123117638	0	1	57.7433	15.5868	16.8202	55.8123	124.5564	97.2	incorrect
1171	-23.8203252139	-11.0429608675	-16.4198272298	-13.8297955444	-21.2022923215	0	1	52.2147	14.9696	16.2673	49.9139	116.843	95.3	incorrect
584	-23.7462572488	-31.4414372	-28.9908137921	-44.2173104826	-47.0399655926	0	1	54.612	16.8525	17.8097	53.1941	100.6776	97.2	incorrect
221	-23.6096343602	-27.2919174819	-9.2587020298	-35.9699004139	-21.0815777457	0	1	38.8783	14.6906	15.6665	36.7679	96.9923	93.5	incorrect
308	-23.5614388168	-28.3402865829	-26.6529919242	-8.648081125	-18.0711226105	0	1	52.5273	20.8642	21.6364	49.6825	178.5595	95.3	incorrect
823	-23.4879846485	-38.381846846	-29.070366516	-26.9054707005	-31.6160478294	0	1	45.6694	15.3835	16.7912	43.6989	105.279	95.3	incorrect
461	-23.3293392417	-18.1652964304	-15.9316575804	-11.8412891391	-14.9498832901	0	1	50.3679	17.243	18.9249	47.0673	157.5759	93.5	incorrect
57	-23.3034024968	-21.6244423212	-6.2145678312	-8.4160712504	-11.5916783679	0	1	34.9259	14.0081	15.1185	30.8106	133.7169	95.3	incorrect
882	-23.2235179058	-6.9994901346	-20.3791744739	-16.9231697068	-25.6045238275	0	1	36.8492	14.299	15.3307	33.3244	128.9289	95.3	incorrect
289	-23.1685636361	-22.011843395	-18.368222215	-11.1012518266	-21.8369149006	0	1	52.8139	14.913	15.851	49.8509	158.617	93.5	incorrect
71	-23.0999743603	-49.3925340286	-20.0630149786	-2.9103151711	-34.3830002903	0	1	51.0168	16.6154	18.5625	50.8942	22.0813	97.2	incorrect
1221	-22.9533189346	-13.6641539819	-43.2270494419	-76.0693371654	-43.5753674512	0	1	42.9634	11.981	13.2972	39.6053	179.1661	97.2	incorrect
638	-22.9465247863	-29.7490918195	-23.8447117549	-19.2313739574	-23.562854426	0	1	15.5772	9.8794	10.9327	6.8012	132.1279	97.2	incorrect
1038	-22.7319017027	-52.840040245	-23.9277107976	-25.7410984098	-54.3447613642	0	1	39.3517	13.0429	13.9308	35.1835	167.6228	96.2	incorrect
635	-22.6934673722	-13.7562506756	-13.9493723056	-14.6358998117	-12.7682297466	0	1	38.2504	13.3206	14.5846	36.0304	121.3142	93.5	incorrect
1337	-22.6649780567	-49.1808858618	-34.9456348408	-48.4295324432	-34.6840421775	0	1	38.1213	9.1813	10.2267	35.6195	106.0829	97.2	clashes	incorrect
433	-22.6424265825	-42.0254079807	-28.2234869499	-23.9551855255	-9.8174161899	0	1	33.1831	11.968	13.876	30.8352	105.5077	97.2	incorrect
280	-22.6153874339	-24.5210296481	-26.3435957669	-41.0674219714	-41.9109102064	0	1	27.7624	13.753	14.0427	23.7775	128.3071	95.3	incorrect
431	-22.6011357186	-14.536809726	-15.620540461	-38.2154176424	-46.980018385	0	1	47.8686	16.6055	18.6849	45.0534	154.6378	92.5	incorrect
599	-22.5564986836	-31.432761282	-37.098443323	-15.6722057834	-27.549556893	0	1	36.8323	12.3602	12.9727	33.9374	139.2282	96.2	incorrect
1208	-22.5347199609	-32.1416301394	-4.4734542894	-39.5886465442	-34.7681488292	0	1	20.005	8.0259	9.04	16.4618	89.6347	92.5	incorrect
957	-22.5117944926	-19.2127411914	-19.1736491567	-30.2694625042	-9.1304806792	0	1	47.6411	16.0993	18.0911	47.0886	51.5622	97.2	incorrect
1308	-22.4700532919	-26.3568208307	-14.496620749	-24.5227702433	-7.7359163899	0	1	52.489	18.2895	19.3358	49.7911	168.5232	95.3	incorrect
541	-22.4306325794	-14.346907088	-13.9813590075	-20.7397739275	-4.1345584909	0	1	41.5289	15.2645	16.276	37.5531	164.752	92.5	clashes	incorrect
117	-22.4206812746	-40.1580865238	-41.3640434688	-44.2481452989	-25.9754786939	0	1	49.889	17.0732	19.1329	47.6689	123.9794	92.5	incorrect
993	-22.2947240112	-42.7878600773	-39.8435460873	-53.4794626486	-34.4666988886	0	1	18.7052	9.0623	10.0882	13.4136	116.6079	97.2	incorrect
266	-22.1581957367	-0.1097050411	-9.5020953591	-20.5911981369	-20.1564509619	0	1	53.2348	18.5616	19.7779	50.3194	156.4761	95.3	incorrect
45	-22.1462799323	-34.6673007325	-25.0435823925	-31.9540172889	-48.5144309925	0	1	56.181	14.7433	16.4801	54.2369	127.9522	92.5	incorrect
1143	-22.0913359123	-20.5440927748	-20.3132191023	-31.3137109657	-34.5593468407	0	1	24.6627	9.2047	10.5294	19.4164	147.2894	97.2	incorrect
698	-22.0762541754	-0.3039126624	-30.8734546108	-24.8741346068	-36.2886486853	0	1	57.2998	17.682	18.8621	54.2325	174.2077	92.5	incorrect
963	-22.0144722758	-25.0720602471	-44.3982530388	-44.9518546828	-18.176045153	0	1	37.9745	13.3578	14.6248	35.6442	125.4665	97.2	clashes	incorrect
1325	-21.9067799978	-21.2532428106	-11.0821062202	0	-6.5139141398	0	1	24.731	13.4599	13.6819	18.5063	138.2907	92.5	clashes	incorrect
132	-21.9034964718	-14.1306668743	-2.1192058403	-1.4911006148	-7.6174154976	0	1	58.0979	19.2291	21.3043	55.9332	125.5021	96.3	incorrect
439	-21.715499602	-16.8880452314	-19.7585924244	-11.9692591879	-1.2660455459	0	1	51.5606	15.7091	17.2302	49.6128	108.427	95.3	incorrect
1151	-21.6978866689	-22.2870548944	-18.6718645494	-13.3970108481	-14.7073883356	0	1	54.7635	18.5624	19.6116	53.5221	80.174	92.5	incorrect
482	-21.6785089444	-27.0101440569	-39.6311941068	-67.5650033499	-52.094255638	0.0227	0.9836	35.9704	8.6936	10.1718	31.5605	142.927	95.3	incorrect
227	-21.5986155372	-54.9271469947	-32.7612928447	-20.6096628061	-15.5155421002	0	1	63.7642	17.4178	19.0081	61.3876	148.4336	95.3	incorrect
172	-21.5814532997	-18.3536713082	-31.3360203738	-11.0303306531	-27.8084635803	0	1	41.1497	13.6942	15.6901	39.6308	76.7315	97.2	clashes	incorrect
1188	-21.5611200847	-14.931850044	-27.9293760143	-34.0144645945	-28.9464996945	0	1	33.4569	14.0806	14.8494	28.8475	153.7493	97.2	incorrect
876	-21.4558377699	-28.6611645563	-28.9721203163	-33.5520428863	-21.5279717252	0	1	47.0569	17.819	18.369	44.9888	110.4571	95.3	incorrect
911	-21.4553907117					0	1	56.1839	17.0499	18.0977	53.1151	169.477	92.5	incorrect
1244	-21.4052316319					0	1	28.7156	9.1154	10.0968	27.9093	44.7701	96.2	incorrect
784	-21.3885470566					0	1	53.3613	15.3343	16.3336	50.7454	139.0713	96.3	incorrect
1315	-21.365157799					0	1	53.7164	15.6778	16.8546	51.0911	140.0697	93.5	incorrect
669	-21.3607679399					0	1	38.6005	11.9257	12.7005	35.4162	126.3349	95.3	incorrect
1297	-21.1894735111					0	1	23.5496	9.5549	10.4566	18.5625	126.8609	95.3	incorrect
732	-20.9259625235					0	1	44.9902	15.9336	16.9047	41.8549	137.6222	95.3	incorrect
807	-20.9115857451					0	1	34.8722	10.66	11.9078	33.367	70.3175	93.5	incorrect
742	-20.9001270835					0	1	31.1836	9.9105	10.8479	30.2278	51.3806	92.5	incorrect
978	-20.8937063922					0	1	52.0235	18.3727	19.3149	49.2488	176.7056	97.2	clashes	incorrect
896	-20.8865124314					0	1	36.6203	14.0314	15.7042	31.8736	160.5638	95.3	incorrect
1237	-20.8700401398					0.0909	0.9231	21.885	13.3334	14.0951	14.4145	166.5947	96.2	incorrect
675	-20.8659147572					0	1	28.6511	9.5893	10.2262	26.9336	65.8779	92.5	incorrect
730	-20.847743027					0	1	45.8094	14.1825	14.9814	42.9757	167.0624	92.5	incorrect
394	-20.8190052923					0	1	25.5765	13.5507	14.2327	19.3047	165.1939	97.2	incorrect
975	-20.7401631462					0.0455	0.9667	38.8077	12.7015	13.2042	35.1105	136.8434	95.3	incorrect
149	-20.7393632763					0	1	31.8348	13.9397	15.168	26.5895	153.7103	97.2	incorrect
803	-20.7215128533					0	1	53.6479	14.92	16.7763	51.9024	116.9513	92.5	incorrect
592	-20.709461943					0	1	56.8951	18.0425	20.246	56.3576	51.7069	95.3	incorrect
922	-20.6768007144					0.0455	0.9592	21.9008	11.9521	12.5877	14.4498	149.852	92.5	clashes	incorrect
254	-20.6690547568					0	1	51.702	16.8981	17.7901	48.4655	153.1267	95.3	incorrect
83	-20.6353979411					0	1	27.9771	9.4284	10.408	26.9736	50.3341	96.2	incorrect
623	-20.6212136899					0	1	26.9265	12.0132	13.4086	24.9482	72.3556	95.3	incorrect
293	-20.5642448884					0	1	41.4088	14.9564	16.7143	38.7558	139.6965	97.2	incorrect
211	-20.5637075305					0	1	55.747	14.4285	16.1075	53.3032	128.2961	92.5	incorrect
328	-20.4883326466					0	1	55.7936	16.3148	17.502	52.9752	142.8147	97.2	incorrect
296	-20.3194027886					0	1	60.6228	19.1844	21.0672	58.6796	118.1385	95.3	incorrect
1242	-20.3143295421					0	1	51.4734	15.813	16.7572	48.1758	161.9922	95.3	clashes	incorrect
313	-20.2932440346					0	1	41.0267	14.7865	16.3308	38.341	110.0592	95.3	incorrect
1324	-20.2803770784					0.0455	0.9636	25.8805	13.2702	13.4915	20.3282	178.1494	96.2	incorrect
521	-20.0983282747					0	1	56.8051	19.3816	20.5595	53.991	173.0553	95.3	clashes	incorrect
1045	-20.0696511139					0	1	25.1409	10.9286	12.1522	22.3791	81.2178	97.2	incorrect
1125	-20.0000198207					0	1	39.1918	15.4795	16.4086	36.1942	117.0625	95.3	incorrect
751	-19.9706065035					0	1	51.3956	15.6915	17.0606	48.3623	172.313	95.3	incorrect
1095	-19.9665722979					0	1	47.43	15.6085	16.9893	44.7146	121.2253	92.5	incorrect
62	-19.9299069123					0	1	51.0706	15.0374	16.4431	48.7004	120.8892	95.3	incorrect
672	-19.8871528066					0	1	32.7719	10.0325	11.8511	30.9529	73.1457	97.2	clashes	incorrect
1062	-19.8598211655					0	1	43.8501	15.8195	16.8264	40.7889	167.6987	97.2	clashes	incorrect
712	-19.8159667682					0	1	22.0731	8.3267	8.9345	19.7351	64.9895	97.2	incorrect
662	-19.6700867508					0	1	54.3667	16.6535	18.0138	51.6303	148.3338	97.2	incorrect
59	-19.6576620449					0	1	21.9142	10.83	12.5142	16.2706	132.9288	95.3	incorrect
673	-19.5800647635					0	1	55.3999	17.795	19.317	52.8561	132.3024	95.3	incorrect
629	-19.5200608333					0	1	36.5072	12.1122	12.9327	35.8111	45.6932	93.3	incorrect
499	-19.4752076365					0	1	28.9138	12.6588	13.6379	25.8824	112.7294	93.5	incorrect
717	-19.3618414055					0	1	45.6368	12.9295	13.8323	43.7719	92.7877	96.2	incorrect
205	-19.3430320352					0	1	44.0069	15.2842	16.4482	40.6027	163.8918	95.3	incorrect
640	-19.2987460214					0	1	26.762	11.1336	12.4511	22.6922	118.2116	95.3	incorrect
63	-19.2788652411					0	1	55.0061	16.774	18.0941	52.3765	142.1631	92.5	clashes	incorrect
796	-19.2670426517					0	1	54.2289	15.3965	16.7028	51.7573	133.6216	95.3	incorrect
567	-19.2393004105					0	1	36.5551	14.12	16.1741	33.8675	129.2304	95.3	incorrect
610	-19.1421629965					0.1136	0.8864	16.6638	6.2636	7.2053	13.5023	71.3125	96.2	incorrect
1086	-19.1218518541					0	1	48.4029	16.6154	17.7056	45.6093	148.4873	93.5	incorrect
136	-19.1150615694					0	1	24.3324	9.8576	11.2444	21.932	78.156	96.3	incorrect
287	-19.0919665506					0.0682	0.9143	22.4136	9.4352	10.4316	17.5242	140.0424	97.2	incorrect
1076	-19.047790275					0	1	24.3607	12.9693	13.9998	17.8328	130.1815	95.3	clashes	incorrect
510	-19.034191986					0	1	54.9284	16.6985	18.08	52.3789	128.466	95.3	incorrect
1220	-19.0042039648					0	1	21.1241	10.4055	11.9992	15.0443	133.7991	95.3	clashes	incorrect
816	-18.9472339295					0.0909	0.871	16.8461	10.5983	11.5444	6.9531	148.2755	92.5	incorrect
319	-18.9253761801					0	1	24.8091	9.4839	10.1943	20.9059	118.8059	92.5	incorrect
6	-18.9233579866					0	1	41.8523	15.2881	16.3239	38.4806	136.2865	95.3	incorrect
760	-18.8792233337					0	1	51.3506	16.4945	18.1321	50.3034	69.1527	97.2	clashes	incorrect
299	-18.7793815681					0	1	51.4262	17.8992	19.0818	48.6533	169.879	93.5	incorrect
32	-18.7065436708					0	1	50.8277	13.8836	15.0714	48.0977	138.6482	92.5	incorrect
1295	-18.6911684691					0	1	20.5179	12.1178	13.2679	13.2726	118.5075	95.3	clashes	incorrect
862	-18.6868858291					0	1	55.5232	16.9599	17.9484	52.4755	164.035	92.5	incorrect
373	-18.6593605872					0	1	57.1064	16.3271	17.4748	54.0769	168.7834	97.2	clashes	incorrect
331	-18.6466168894					0	1	57.4658	17.2731	18.2638	55.8501	111.5033	97.2	incorrect
1202	-18.5749869433					0	1	50.7964	14.5258	15.5225	48.7651	102.5153	97.2	incorrect
547	-18.5171387105					0	1	51.3391	19.0361	19.594	48.674	179.7806	95.3	clashes	incorrect
929	-18.3936250644					0	1	58.7617	16.009	17.2828	57.02	114.6275	96.3	incorrect
1322	-18.370678814					0	1	51.3781	11.9583	13.4383	48.4899	173.7862	92.5	incorrect
664	-18.3425904109					0.0909	0.9385	20.3556	13.4114	13.9676	12.1762	174.0234	96.2	incorrect
812	-18.3281161011					0	1	51.0484	15.6981	17.1772	48.9157	115.5086	95.3	incorrect
468	-18.0940502591					0	1	54.0954	18.5583	19.6188	51.4001	153.594	92.5	clashes	incorrect
217	-18.0682818593					0	1	45.8212	12.1175	13.3831	43.0572	119.9882	95.3	clashes	incorrect
25	-17.9768184864					0.0455	0.96	17.6286	12.0866	12.6697	6.5056	176.7931	96.2	incorrect
962	-17.9535495752					0	1	54.0362	15.1009	16.2953	50.8529	173.1642	95.3	incorrect
535	-17.7994205498					0	1	47.1442	16.392	18.4347	44.3134	150.9621	92.5	clashes	incorrect
1238	-17.5419247422					0.0682	0.9348	21.2816	10.112	10.7134	14.9349	145.2226	95.3	incorrect
1005	-17.499629922					0	1	48.0605	14.474	15.6849	47.195	63.2293	92.5	incorrect
241	-17.4462603947					0	1	24.1705	12.9695	13.9639	18.3539	119.0116	95.3	incorrect
728	-17.4294296839					0	1	51.1384	15.0183	16.2783	49.9604	75.2799	95.3	incorrect
741	-17.4054536396					0	1	52.6545	17.9756	19.714	50.4251	138.6875	95.3	incorrect
494	-17.3054410379					0	1	35.7799	13.5242	14.9117	33.067	120.3565	95.3	incorrect
49	-17.2888248073					0.0455	0.9412	32.9315	11.6039	12.4228	28.0746	152.6553	95.3	incorrect
540	-17.2844451438					0	1	50.7622	14.991	16.3377	49.6312	74.6354	92.5	clashes	incorrect
509	-17.2314977514					0.0682	0.9	24.3661	11.1575	12.2555	18.9593	152.5283	97.2	incorrect
378	-17.2188120529					0	1	20.5108	8.9546	10.1016	14.931	135.3153	97.2	incorrect
453	-17.1940981223					0	1	45.4987	15.7628	16.6954	44.8522	58.6137	95.3	incorrect
765	-17.165228397					0	1	53.1064	16.1486	17.4876	50.1307	166.8988	95.3	incorrect
1114	-17.1410631697					0	1	44.3541	10.6827	11.809	41.4928	128.9246	97.2	incorrect
435	-17.1184598173					0	1	20.371	11.9736	12.6848	14.8564	103.4656	97.2	incorrect
916	-17.0927024727					0	1	55.7049	17.7408	19.9439	54.8108	67.6033	92.5	incorrect
1285	-16.9342065957					0	1	19.9731	10.068	11.6704	14.374	128.4138	95.3	incorrect
545	-16.8725055341					0	1	61.6681	20.1166	21.2691	59.0551	151.5141	95.3	incorrect
833	-16.8611949309					0	1	14.8777	9.2707	11.0555	5.2369	108.0222	97.2	incorrect
495	-16.8574130062					0	1	20.6557	10.9755	12.1538	14.2922	142.1241	97.2	incorrect
106	-16.8546104249					0	1	58.5194	15.966	17.1882	56.7551	116.2966	93.5	incorrect
1107	-16.8177230363					0	1	42.3005	15.1397	16.0002	38.5138	159.9706	92.5	incorrect
1301	-16.8110153505					0.0909	0.9355	16.0462	10.7439	11.608	3.6258	142.7298	92.5	clashes	incorrect
320	-16.7812585071					0	1	37.647	12.2633	13.1725	33.0576	171.7986	92.5	incorrect
1281	-16.7429210728					0	1	58.6623	15.2576	16.6051	56.6641	134.3831	92.5	incorrect
475	-16.72475922					0	1	32.1789	12.5596	13.6857	27.8769	160.1732	96.2	incorrect
790	-16.6797903445					0	1	30.7849	11.6876	12.1179	26.5939	129.3635	97.2	incorrect
791	-16.5798801226					0	1	57.1303	17.5512	19.4347	56.1479	71.0331	95.3	incorrect
621	-16.5789334221					0	1	66.8281	21.0513	22.6996	64.8884	123.488	96.3	incorrect
1259	-16.5092304386					0	1	34.1213	13.3549	15.3739	29.4133	145.3903	97.2	incorrect
1135	-16.4234078759					0	1	56.1276	16.1673	16.978	54.5025	131.0942	96.3	incorrect
1010	-16.4127858088					0.0227	0.987	31.0908	12.3753	12.8834	27.2053	169.5468	92.5	clashes	incorrect
548	-16.3283692857					0	1	32.8586	9.4078	10.1674	30.9252	80.8585	92.5	incorrect
1213	-16.2357251211					0	1	52.8385	14.7112	16.4969	50.9391	117.6699	92.5	incorrect
860	-16.1999300464					0	1	16.8557	10.906	11.0472	5.3245	128.6568	95.3	incorrect
873	-16.194089666					0	1	46.5939	16.4252	17.4641	43.7208	128.8244	95.3	incorrect
958	-16.1767276031					0	1	31.7935	13.1062	14.0382	26.1209	166.7991	97.2	incorrect
28	-16.1591606509					0	1	47.2251	15.8505	17.0377	45.4075	98.4069	96.2	incorrect
749	-16.1370530656					0	1	33.2852	11.9408	12.5085	30.599	111.103	93.5	incorrect
1049	-16.0525974371					0	1	26.7327	11.1243	12.3785	25.1786	57.9143	97.2	incorrect
1134	-16.0025824224					0.0455	0.9535	34.7776	10.939	11.5652	29.8918	160.8472	95.3	incorrect
769	-15.9866803465					0	1	46.4389	13.7634	14.6255	42.8442	178.8025	92.5	incorrect
498	-15.9753331392					0	1	59.0008	17.365	18.3794	57.3325	113.5235	97.2	incorrect
306	-15.9186100582					0	1	40.9065	15.014	16.3107	37.8947	176.3524	96.3	incorrect
1031	-15.8907505785					0	1	69.9487	19.9364	21.1404	67.8553	160.3523	93.5	incorrect
937	-15.8224081996					0	1	41.4003	14.9455	16.0443	38.0505	131.3825	95.3	incorrect
455	-15.8205796502					0	1	51.9857	15.4119	16.7076	49.3919	131.5182	92.5	incorrect
23	-15.7918058018					0.1591	0.9146	19.2504	8.6372	9.3176	14.5314	109.7559	95.3	clashes	incorrect
428	-15.7258009046					0	1	54.9604	15.5355	17.0379	52.8136	115.855	95.3	incorrect
818	-15.691447841					0	1	36.2742	14.521	15.2797	31.5174	178.7565	92.5	incorrect
782	-15.6831964317					0	1	47.2667	15.6884	16.8145	45.8697	99.4815	95.3	incorrect
1290	-15.3818884842					0	1	58.6718	17.2881	19.1027	57.5062	86.4303	95.3	clashes	incorrect
338	-15.3743960523					0	1	50.3575	16.27	17.8741	48.9367	80.0433	93.5	incorrect
112	-15.3688547809					0	1	51.7075	14.1494	15.1648	48.9713	134.1032	97.2	incorrect
1139	-15.3287275574					0	1	56.1123	15.1021	16.2762	53.3661	151.0994	95.3	clashes	incorrect
102	-15.3238733604					0	1	51.0821	16.5125	18.6625	49.0579	108.4431	95.3	incorrect
405	-15.2804625081					0	1	9.839	6.0211	6.8336	5.6567	57.2114	97.2	incorrect
1147	-15.2099555339					0	1	37.2737	14.0768	15.0211	33.1774	170.9879	97.2	incorrect
854	-15.192005239					0	1	28.1851	9.102	9.7391	25.9652	80.8245	92.5	incorrect
776	-15.1902146089					0	1	36.165	16.4379	17.3356	32.291	146.6962	97.2	incorrect
246	-15.1690602761					0	1	48.4518	18.843	19.8216	47.879	50.5696	92.5	incorrect
1248	-15.1530662139					0	1	28.0108	14.2352	15.1119	22.9027	129.3622	92.5	incorrect
278	-15.1445703091					0	1	45.0864	13.3581	14.4117	41.4349	169.2788	92.5	incorrect
687	-15.1261828461					0	1	56.4659	15.2348	16.6149	54.8335	114.5317	97.2	incorrect
894	-15.1197510087					0	1	29.2258	12.0801	13.5339	23.0275	168.5855	95.3	incorrect
160	-15.0404334523					0	1	19.064	9.9576	11.5357	8.9432	149.1417	95.3	incorrect
146	-15.0131133068					0	1	18.8826	12.5254	12.4121	8.1852	152.6018	95.3	incorrect
451	-14.9865661391					0	1	40.3188	12.6808	13.3498	37.9015	109.6116	93.5	incorrect
793	-14.9474393149					0	1	55.0468	18.7327	20.2998	52.4729	151.4949	93.5	incorrect
1028	-14.8267746078					0.1364	0.9231	18.7024	4.9367	5.552	17.7425	39.5402	95.3	clashes	incorrect
785	-14.8265183956					0	1	49.7171	16.3025	17.8608	48.4069	79.5604	95.3	incorrect
35	-14.8000248981					0	1	37.6953	12.0851	12.9876	36.7924	53.4032	95.3	incorrect
620	-14.7928204965					0	1	43.7425	16.7515	18.3299	42.334	77.9898	95.3	incorrect
866	-14.7320235524					0	1	28.7695	11.3286	13.4899	25.6754	105.6172	95.3	incorrect
242	-14.6231399591					0	1	53.2019	14.2152	15.7042	50.3471	155.2835	95.3	incorrect
115	-14.5985497926					0	1	43.8858	17.0327	18.1305	40.0644	155.431	97.2	incorrect
566	-14.5870862577					0	1	53.4917	13.8149	15.536	51.477	138.6911	95.3	incorrect
14	-14.5349290658					0	1	48.8568	14.5685	15.7361	46.1721	141.8878	97.2	incorrect
354	-14.5114510815					0	1	17.811	12.0972	12.0776	6.9089	137.3998	92.5	incorrect
1056	-14.3471209713					0	1	43.543	14.4832	15.8765	41.4342	102.8839	92.5	incorrect
255	-14.2060453617					0	1	39.4909	16.0113	16.3583	35.8938	176.6965	97.2	incorrect
1001	-14.2002952659					0	1	56.6641	16.8321	18.2638	55.4618	80.5319	95.3	incorrect
486	-14.1269514527					0	1	44.3028	17.6507	19.0059	42.2971	88.0072	97.2	incorrect
90	-14.1086145377					0	1	47.0688	15.3766	16.7284	44.53	113.6067	93.5	incorrect
805	-13.958396312					0	1	19.9135	10.2809	11.5546	15.2386	85.1128	97.2	incorrect
39	-13.9045316909					0	1	54.6138	17.3728	18.9275	52.0533	134.1249	95.3	incorrect
316	-13.8977789877					0	1	17.6569	9.3685	10.2493	8.0133	171.4562	92.5	clashes	incorrect
96	-13.8469722107					0	1	48.2526	12.8801	14.2933	44.6625	173.0124	92.5	incorrect
302	-13.8276192104					0.1364	0.8182	14.7	7.4833	8.3055	7.6242	104.231	97.2	incorrect
479	-13.7972977016					0	1	25.3642	12.4239	13.523	18.1873	170.8449	95.3	incorrect
304	-13.7922380788					0	1	23.7456	8.9142	9.9952	20.8197	85.6455	95.3	incorrect
519	-13.7875407258					0	1	39.4054	14.5562	15.3084	39.1316	29.5147	97.2	incorrect
718	-13.7860163024					0	1	47.0726	17.1294	18.364	44.9063	101.0571	95.3	clashes	incorrect
992	-13.7683350957					0	1	63.1679	19.313	20.7677	61.0451	131.5129	95.3	incorrect
126	-13.5931137742					0	1	47.143	14.8747	16.3544	44.9675	103.8694	92.5	incorrect
508	-13.5626603584					0.0909	0.9167	18.3404	12.306	12.8691	8.2155	175.9148	96.2	incorrect
1044	-13.49660777					0	1	35.0322	13.7615	14.6213	32.4353	120.1865	97.2	clashes	incorrect
1197	-13.4551789269					0	1	52.0154	19.2229	20.7376	49.2639	129.5428	96.3	incorrect
1205	-13.4397470688					0	1	38.9994	10.6569	11.2666	35.8023	156.1129	95.3	incorrect
1154	-13.4389015042					0	1	49.8741	17.6127	19.0091	49.8016	17.9	92.5	incorrect
1201	-13.3703769889					0	1	27.5833	10.5163	11.8577	22.0487	179.437	92.5	clashes	incorrect
843	-13.3702573643					0	1	58.4717	15.7062	16.9163	56.4194	134.7908	93.5	incorrect
516	-13.3123190046					0	1	53.3184	14.8945	16.6741	51.4051	121.1701	92.5	incorrect
50	-13.3096705492					0	1	39.8861	16.4846	17.1762	36.7409	143.6383	95.3	incorrect
1131	-13.3049774672					0	1	36.7602	14.108	14.9939	32.2046	178.5201	97.2	incorrect
585	-13.2783165683					0	1	51.3757	17.8099	19.3344	48.4184	162.1972	92.5	incorrect
1054	-13.1283163265					0	1	39.0307	14.7217	15.8547	35.8779	121.7665	95.3	clashes	incorrect
22	-13.0908210405					0	1	47.5936	15.0183	15.7056	45.1262	159.6111	95.3	clashes	incorrect
836	-13.0415127457					0	1	38.0422	9.5752	10.5516	35.0386	151.6308	97.2	incorrect
781	-12.9776720984					0.0909	0.8947	16.4199	8.9525	9.6538	8.2437	124.4987	97.2	incorrect
3	-12.8262449061					0	1	45.3444	15.4613	16.6752	42.0935	160.2574	95.3	incorrect
238	-12.8122510897					0	1	29.0956	11.2206	13.2438	23.2427	173.4844	93.5	incorrect
1141	-12.7528148039					0	1	59.5244	19.8003	21.52	57.0222	145.9207	92.5	incorrect
757	-12.7329723529					0	1	46.1995	12.5983	13.5197	44.1136	109.609	92.5	incorrect
907	-12.6760269205					0	1	40.3361	10.5972	11.5193	37.4197	163.3755	97.2	incorrect
658	-12.6266880523					0	1	56.6418	16.6282	18.4075	55.0537	112.8881	92.5	incorrect
1332	-12.5001587461					0	1	49.4992	13.3452	14.4442	46.9784	149.0993	92.5	incorrect
825	-12.4292399973					0.0682	0.925	18.0657	12.5478	13.0327	7.9209	167.1245	96.2	incorrect
42	-12.3486981035					0	1	54.0548	15.2588	16.25	51.367	152.5137	93.5	incorrect
1073	-12.312330082					0	1	35.14	11.6592	12.3203	31.7064	123.3676	93.5	incorrect
822	-12.3018098407					0	1	42.2693	14.9092	16.0815	39.0616	129.5059	95.3	incorrect
727	-12.2492910961					0	1	42.8901	13.515	14.8277	39.2877	151.0999	95.3	incorrect
708	-12.232070889					0	1	51.9236	16.8057	17.7112	48.6643	156.6929	95.3	incorrect
169	-12.2267730739					0	1	53.3194	14.0713	15.2755	50.9278	166.2618	92.5	incorrect
445	-12.1728007251					0	1	47.9644	14.2586	15.9212	45.4365	173.164	92.5	incorrect
864	-12.1406832382					0	1	22.0147	12.7338	13.7436	15.3016	120.5677	95.3	incorrect
1341	-12.0821082168					0	1	31.6231	10.6397	11.5873	26.9431	135.0777	97.2	incorrect
269	-12.0487548542					0	1	48.4266	14.4378	15.8231	45.9717	118.1773	95.3	incorrect
1200	-11.9828467167					0	1	50.3679	17.243	18.9249	47.0673	157.5759	93.5	incorrect
563	-11.9666874033					0	1	23.2948	11.4709	13.0457	18.4744	101.2987	97.2	incorrect
665	-11.8939102667					0	1	43.6474	15.6977	17.0557	40.1288	151.6578	95.3	incorrect
256	-11.8133862429					0	1	57.9328	21.3654	22.4025	55.4127	143.7576	95.3	incorrect
898	-11.7775473123					0	1	44.7238	15.6678	17.4899	41.7136	129.5059	95.3	incorrect
425	-11.7402475283					0	1	39.8087	15.3385	16.9723	35.8632	141.119	97.2	incorrect
886	-11.708730071					0	1	42.9841	14.8228	16.5518	41.3685	86.5537	95.3	incorrect
264	-11.6202523888					0	1	54.5533	19.1522	20.8429	52.3681	113.0556	97.2	incorrect
783	-11.6021820275					0	1	49.9198	17.1648	17.9718	46.4923	167.6714	96.3	incorrect
109	-11.5472960525					0	1	18.4834	9.0024	10.8426	9.4419	171.314	93.5	incorrect
595	-11.3738438473					0	1	23.5375	11.0333	12.5302	19.2726	116.5503	97.2	incorrect
1323	-11.356784555					0	1	45.0654	16.2831	17.7164	44.6329	43.3107	95.3	incorrect
372	-11.3140946429					0	1	42.2046	17.4517	18.0367	40.6367	78.7487	93.5	incorrect
343	-11.2988749538					0	1	49.0834	18.9526	19.8277	45.9843	137.2914	95.3	incorrect
380	-11.2780870652					0	1	37.0125	13.645	14.7609	36.9837	10.4632	97.2	incorrect
225	-11.2528441842					0	1	62.559	18.9162	20.2853	60.2831	140.4346	95.3	incorrect
1250	-11.1977241908					0	1	59.7182	19.299	21.2394	57.4536	132.8705	95.3	incorrect
1278	-11.1829398933					0.0909	0.9375	16.607	5.7545	6.4285	15.8514	36.5017	95.3	clashes	incorrect
66	-11.1755762549					0	1	51.5937	18.1613	19.3382	49.094	119.483	93.5	incorrect
52	-11.1690166801					0	1	22.5219	13.4262	14.0305	14.7958	167.5584	97.2	incorrect
1187	-11.0045456408					0	1	44.9183	14.2848	16.0979	42.0445	124.7161	95.3	incorrect
775	-10.9775489179					0	1	54.4103	20.4865	21.9429	52.1335	131.3559	95.3	incorrect
374	-10.7802121478					0.1136	0.9057	18.3451	8.8259	9.2317	13.3959	102.5424	93.5	incorrect
831	-10.7535654064					0	1	54.3439	13.8955	14.8436	51.9364	159.2779	92.5	clashes	incorrect
1158	-10.5974418714					0	1	19.8728	11.0003	11.5682	12.5799	148.2132	95.3	incorrect
632	-10.3908564656					0	1	48.0237	16.0487	18.0244	47.3149	57.2933	97.2	clashes	incorrect
1155	-10.3790841519					0	1	52.9819	15.616	17.1284	50.8183	115.1459	95.3	incorrect
1059	-10.3108814829					0	1	22.1287	11.1556	12.0797	16.8322	106.7568	97.2	incorrect
801	-10.292493195					0	1	72.9646	20.5745	21.9621	70.7465	176.5203	93.5	incorrect
1137	-10.2570429794					0	1	44.843	15.5619	16.7582	41.3554	154.1391	97.2	clashes	incorrect
859	-10.1952780145					0	1	56.071	19.0752	20.3725	53.402	168.3747	92.5	incorrect
726	-10.1825847188					0	1	30.0485	12.6713	13.8765	25.5993	158.7046	93.5	incorrect
647	-10.1148496928					0	1	41.9643	15.4011	16.9595	39.2586	148.4364	95.3	incorrect
74	-10.0914793396					0.0455	0.9474	20.3519	5.7487	6.2279	19.2467	44.5004	92.5	incorrect
558	-9.7662920237					0	1	37.835	13.5471	14.7095	33.8147	159.9485	97.2	incorrect
951	-9.6816297681					0	1	31.7463	14.5941	15.6993	27.1496	135.9378	97.2	incorrect
968	-9.6228300658					0	1	54.5581	16.0067	16.7975	52.1115	154.9464	92.5	incorrect
1015	-9.5848489803					0	1	52.9901	15.9776	17.5028	50.811	118.9685	95.3	incorrect
617	-9.5754640128					0	1	47.2898	14.8241	15.9507	44.3043	138.1641	95.3	clashes	incorrect
956	-9.4883173173					0	1	52.3059	17.6602	18.7864	49.0807	170.8142	97.2	incorrect
448	-9.4838399401					0	1	56.9564	16.1109	17.3104	53.9785	160.6044	97.2	clashes	incorrect
249	-9.4129407879					0	1	45.4291	16.9135	18.5923	44.8031	51.7098	95.3	incorrect
1065	-9.3630390043					0	1	53.2188	17.8204	18.8946	50.7877	128.7148	92.5	clashes	incorrect
298	-9.3410865193					0	1	34.5127	10.592	11.3455	32.8593	73.0935	92.5	incorrect
1017	-9.3106830587					0	1	55.4595	16.2563	17.4996	52.5789	154.1771	95.3	incorrect
707	-9.2953172295					0.0227	0.9643	11.7933	5.1557	5.9137	8.3352	60.9128	97.2	incorrect
1091	-9.2306524547					0	1	26.2477	13.1635	14.4105	19.8266	141.3589	93.5	incorrect
120	-9.1781682536					0	1	21.7398	12.5726	13.5304	15.1151	162.2613	93.5	incorrect
162	-9.0026132918					0	1	37.5653	12.7174	14.4163	34.127	125.1923	95.3	incorrect
646	-8.9786676848					0.0909	0.9167	17.0917	7.1963	7.5674	13.2822	92.8629	95.3	clashes	incorrect
768	-8.9711600871					0	1	39.5301	13.1968	13.7126	36.0752	128.4611	97.2	clashes	incorrect
481	-8.9499191354					0	1	44.9643	14.4111	16.0719	41.1906	177.7471	92.5	incorrect
1247	-8.9127362353					0	1	36.8625	15.9696	17.7457	34.2648	115.256	97.2	incorrect
536	-8.8526534628					0	1	39.5571	17.0771	18.196	37.1545	97.5824	97.2	incorrect
552	-8.8344362313					0	1	58.1946	19.4214	21.5096	57.6416	53.8541	93.5	incorrect
593	-8.8316691315					0	1	47.0975	13.9045	15.3328	43.9052	146.7082	95.3	incorrect
1258	-8.7873585759					0	1	62.5295	20.1632	21.4727	59.7422	165.9022	97.2	incorrect
348	-8.7619727263					0	1	51.1636	17.7143	19.2818	48.1622	162.0202	95.3	incorrect
773	-8.6678555703					0	1	27.1777	13.2801	13.6354	23.2817	126.9966	95.3	incorrect
110	-8.59166615					0	1	58.631	15.3812	16.6277	56.2892	146.6894	95.3	incorrect
415	-8.5466630909					0	1	43.8448	17.6641	19.048	42.7241	66.5091	92.5	incorrect
1223	-8.546611608					0	1	51.5869	16.8659	18.1629	48.5541	143.4556	95.3	incorrect
955	-8.4921148643					0	1	42.5036	12.9988	14.1176	42.062	41.6722	92.5	incorrect
680	-8.4276815305					0	1	37.8125	13.2548	14.278	35.2517	123.6996	93.5	incorrect
1136	-8.3890331759					0.0455	0.973	18.2	5.9792	6.7428	17.7049	25.757	96.2	incorrect
861	-8.3604531503					0	1	54.8781	16.4893	18.3055	53.1938	99.4273	95.3	incorrect
1304	-8.3413068975					0	1	29.135	9.7583	10.668	24.5336	137.3506	93.5	incorrect
121	-8.3160078536					0	1	37.9477	8.8678	9.8179	35.7255	107.6194	93.5	incorrect
491	-8.2651489523					0	1	48.773	14.698	15.8188	47.919	63.4713	97.2	incorrect
1326	-8.2622701241					0	1	28.9102	12.1707	12.7266	23.0199	176.7608	92.5	incorrect
804	-8.236982504					0	1	56.5544	15.8013	16.8252	53.9272	168.621	96.3	incorrect
470	-8.2046781295					0	1	50.271	18.022	19.1968	47.698	128.5027	95.3	incorrect
377	-8.1500270291					0.1818	0.9059	18.533	4.8665	5.475	16.8073	52.3281	95.3	clashes	incorrect
327	-8.1445338176					0.0227	0.9714	25.401	13.3762	13.6126	19.551	177.8488	96.2	incorrect
1181	-8.1370833787					0.0227	0.9756	24.6695	7.3937	7.9553	21.9044	96.453	92.5	incorrect
466	-8.0598281554					0	nan	52.0059	18.8994	20.3389	49.5088	162.1491	96.3	incorrect
92	-7.9895970188					0	1	42.5869	14.8659	15.816	39.3452	146.7509	97.2	incorrect
297	-7.9692365466					0	1	48.5938	19.4687	20.2786	47.7283	63.1539	92.5	incorrect
235	-7.9656477291					0	1	63.0602	23.117	24.6037	61.7161	96.4544	96.2	incorrect
1023	-7.8884925607					0	1	22.8703	11.2625	12.2063	18.7837	90.5073	92.5	clashes	incorrect
1157	-7.7699397519					0	1	61.9499	18.2468	19.9673	59.7782	134.8029	97.2	incorrect
919	-7.7317835846					0	1	56.135	17.5081	19.3811	55.5349	52.6889	93.5	incorrect
1092	-7.7171415146					0.0227	0.9796	33.5726	12.6726	14.1704	28.7327	148.0734	96.3	incorrect
1273	-7.7080076974					0	1	35.8999	8.642	9.736	32.0958	126.5743	93.5	incorrect
612	-7.7063769324					0	1	66.0267	22.8908	23.9396	64.0697	172.379	93.5	incorrect
560	-7.6779271476					0.0227	0.9697	25.1186	10.0095	10.9438	20.799	113.1165	92.5	incorrect
329	-7.6671455705					0	1	56.8686	15.8054	17.9734	54.6588	125.1327	95.3	clashes	incorrect
487	-7.55287276					0	1	32.1264	14.1012	14.7007	27.8303	137.2179	97.2	incorrect
1104	-7.5507478823					0	1	52.7897	17.2771	18.7184	50.8734	100.2371	97.2	incorrect
123	-7.4876956201					0	1	42.2623	14.4863	16.4995	41.0513	79.1612	95.3	incorrect
1126	-7.4779750927					0	1	55.796	16.4066	17.604	52.8469	151.5847	97.2	incorrect
1173	-7.4686441981					0.1136	0.9324	19.0346	5.5439	6.1326	17.3008	51.3771	95.3	clashes	incorrect
56	-7.4387772976					0	1	44.8438	14.9634	16.5711	43.0603	86.1318	97.2	incorrect
711	-7.4229202817					0	1	36.9769	13.2394	14.0444	32.4383	177.1991	93.5	incorrect
442	-7.4148191208					0	1	48.7026	16.755	17.681	45.2499	172.9738	95.3	incorrect
1331	-7.4061854242					0	1	67.4609	21.5592	23.0695	66.8677	66.8486	93.5	incorrect
101	-7.3605357615					0	1	52.3952	15.4696	16.7344	49.8543	129.1437	92.5	incorrect
737	-7.2861741564					0	1	39.4133	11.8578	13.2377	37.6383	78.9549	92.5	incorrect
450	-7.2172665795					0	1	56.5866	18.9493	20.1643	53.9407	162.1385	95.3	incorrect
226	-7.2008787378					0	1	42.3965	12.4157	13.6716	39.576	156.1526	92.5	incorrect
1116	-7.1751018456					0	1	34.0457	12.2524	14.2096	29.2619	151.424	93.5	incorrect
165	-7.138223184					0	1	22.3562	14.2358	14.5529	13.3708	178.0705	92.5	incorrect
292	-7.1226327452					0	1	45.7327	16.3377	18.243	43.8225	91.1109	93.5	incorrect
210	-7.0646624933					0.0682	0.9302	20.4684	7.0292	7.7299	19.7257	41.4676	97.2	incorrect
697	-7.0402460413					0	1	55.5623	17.3994	18.0851	53.5291	173.8876	93.5	incorrect
87	-7.0266095325					0	1	20.8357	12.1997	13.3116	14.0927	114.989	95.3	clashes	incorrect
893	-6.9559613508					0	1	41.4521	16.1315	17.4197	38.9395	138.4258	95.3	incorrect
326	-6.9522701023					0	1	45.9162	18.9224	20.1488	44.9893	63.5065	95.3	incorrect
1048	-6.9342029145					0	1	39.3554	10.8218	12.1119	38.7014	51.7943	93.5	incorrect
858	-6.9171659178					0	1	39.7947	10.1099	10.8505	37.6562	96.4485	92.5	incorrect
1194	-6.912178771					0	1	19.7859	10.0628	10.7891	11.2811	169.8015	92.5	incorrect
715	-6.8775023335					0	1	52.0641	15.3212	16.5281	50.7777	79.3384	92.5	incorrect
0	-6.8655336979					0	1	37.4958	13.3108	13.9532	33.836	138.0908	93.5	incorrect
463	-6.8540184797					0	1	16.1158	9.8336	10.433	6.1488	136.577	93.5	incorrect
970	-6.848007527					0	1	52.7035	17.6961	19.0455	49.8046	140.0544	97.2	incorrect
456	-6.8112904019					0	1	37.5975	16.0286	17.5936	33.8093	155.36	97.2	incorrect
291	-6.744000325					0	1	39.7265	15.1763	17.5199	35.9466	177.876	97.2	incorrect
1178	-6.7374960162					0.0682	0.9423	19.0501	9.5207	9.9258	13.4204	110.5165	93.5	incorrect
525	-6.640343233					0	1	51.2844	15.3726	17.3579	49.8065	82.9814	95.3	clashes	incorrect
60	-6.5962505449					0	1	52.6115	17.5762	19.6161	51.8106	62.2694	93.5	incorrect
418	-6.5935737871					0.0682	0.9412	36.7768	11.4177	12.2885	32.0313	176.671	96.2	incorrect
1294	-6.5895578285					0	1	53.0651	19.4073	20.6018	50.6626	120.0746	95.3	incorrect
930	-6.5697504649					0.0227	0.9821	26.1984	9.3478	10.2146	21.9331	143.436	92.5	incorrect
1032	-6.5500294231					0	1	44.1353	15.5403	17.2954	42.9701	73.5918	95.3	incorrect
1277	-6.5027892259					0	1	21.087	12.014	12.3948	14.4094	119.4198	96.3	incorrect
476	-6.4097646783					0	1	57.7286	19.6077	20.8348	55.8161	116.7936	97.2	incorrect
1211	-6.3587846975					0	1	50.6484	15.6805	17.6512	50.2428	41.647	97.2	incorrect
932	-6.3537992795					0	1	53.7512	15.3228	16.8353	50.8417	178.2706	97.2	incorrect
1265	-6.317997525					0	1	32.3807	11.9319	14.2928	28.3866	131.066	93.5	incorrect
918	-6.2111815432					0	1	33.772	11.519	12.4421	31.9593	81.2837	97.2	incorrect
681	-6.0377749576					0	1	57.834	18.0356	19.8629	55.4942	152.5434	95.3	incorrect
569	-6.0191682023					0	1	57.0627	17.2375	18.3146	54.02	178.3591	95.3	incorrect
714	-6.0142072189					0	1	41.274	13.1933	14.1501	39.98	70.2666	92.5	incorrect
764	-6.0096481666					0	1	24.1669	8.7148	9.6945	20.6948	98.9015	95.3	incorrect
967	-5.9830112675					0	1	53.1049	18.0505	19.9342	51.7884	80.7086	97.2	clashes	incorrect
694	-5.9324177127					0	1	51.7591	16.3677	17.6742	50.7378	78.1106	97.2	clashes	incorrect
515	-5.9005741537					0	1	58.3221	16.4375	17.5734	55.4026	166.6674	97.2	incorrect
454	-5.8812216027					0	1	37.3761	14.8067	15.7028	34.737	104.6848	93.5	incorrect
1172	-5.8525301161					0.0455	0.9574	25.2846	10.5921	11.6621	20.3983	114.973	96.2	incorrect
596	-5.8407504884					0	1	36.4114	14.1465	14.8794	31.6523	179.4619	92.5	incorrect
1186	-5.75453232					0	1	46.1916	16.3026	17.1903	45.1429	65.8779	92.5	incorrect
384	-5.7010091706					0	1	16.7416	9.7129	11.055	6.463	160.3265	97.2	incorrect
1183	-5.6656153024					0	1	36.6317	14.1154	14.7415	31.9057	178.1673	95.3	incorrect
908	-5.6442442133					0	1	56.5876	19.0758	20.4106	55.9062	58.7188	92.5	incorrect
68	-5.6372943616					0	nan	41.3261	15.7491	17.2294	38.5668	151.844	95.3	incorrect
528	-5.5117995592					0	1	54.1046	15.4578	16.2482	51.8093	136.2912	92.5	incorrect
1190	-5.4797663149					0	1	59.7962	17.1695	18.5891	57.7819	121.7665	95.3	incorrect
1283	-5.46123023					0	1	56.3598	16.1489	17.8867	54.3771	131.3524	95.3	incorrect
430	-5.3811526229					0.0455	0.9524	41.0974	13.2731	14.8412	36.9735	167.2153	92.5	incorrect
11	-5.3055498051					0	1	47.5478	18.1047	19.4757	46.6787	60.1457	92.5	incorrect
787	-5.2792338936					0	1	57.8988	19.1621	21.3853	57.1307	63.3579	96.2	incorrect
196	-5.2553748247					0	1	57.6414	18.4895	19.0029	55.2939	140.9089	92.5	incorrect
251	-5.2455551717					0	1	47.0786	17.74	19.3324	46.4207	51.1756	93.5	incorrect
813	-5.0948930249					0	1	46.9983	14.8888	15.8774	44.5852	154.0241	97.2	incorrect
67	-5.0702009517					0.0455	0.9459	24.8246	10.7893	11.8804	20.0616	113.6723	96.2	incorrect
1060	-4.9848757978					0	1	37.0093	15.2126	16.0996	32.4764	161.2975	97.2	incorrect
670	-4.9566346535					0	1	55.4508	20.6592	22.1384	53.1511	136.8472	95.3	incorrect
307	-4.884521504					0	1	29.6248	8.655	9.3622	26.3918	113.0306	93.5	incorrect
8	-4.8650390337					0	1	28.294	12.0503	13.0216	26.492	79.6244	97.2	clashes	incorrect
279	-4.8469878244					0.0682	0.9091	23.3856	13.1248	14.1405	16.2701	177.179	97.2	incorrect
186	-4.8299407334					0	1	36.7953	12.0402	13.6769	36.104	48.6433	93.5	incorrect
86	-4.8226361628					0	1	34.0457	13.3162	13.9227	29.1342	177.7467	92.5	incorrect
827	-4.7312710884					0	1	42.0762	14.9534	16.4389	41.4945	44.0314	97.2	incorrect
555	-4.7095946561					0	1	19.3035	11.1851	11.8913	12.8243	141.4035	93.5	incorrect
1019	-4.6151133395					0	1	41.8982	12.7576	13.7609	37.8913	170.3013	92.5	incorrect
586	-4.5603120176					0	1	25.2984	10.4635	12.5455	19.1932	146.1884	93.5	incorrect
729	-4.4982070704					0	1	52.7848	14.5358	15.5332	50.6724	113.0891	92.5	incorrect
529	-4.4840463145					0	1	53.2338	19.2538	20.6228	50.7889	115.9541	97.2	incorrect
534	-4.3299824241					0	1	38.2994	14.5386	15.5475	35.6306	102.5316	92.5	clashes	incorrect
1299	-4.3213587744					0	1	54.2977	17.9213	19.2549	51.5839	134.4167	95.3	incorrect
309	-4.3152794634					0	1	49.3524	14.2892	15.6454	47.0807	111.7605	95.3	incorrect
841	-4.3082773417					0	1	55.5417	14.9669	16.8462	52.8795	143.2942	92.5	clashes	incorrect
746	-4.2809053495					0.0455	0.9286	25.7383	9.0097	10.0591	19.5998	132.6816	97.2	incorrect
514	-4.2021441391					0.0682	0.9732	33.6792	12.3092	13.242	28.6877	165.1714	93.5	incorrect
259	-4.1986360069					0	1	37.9117	16.7822	18.0625	36.3326	74.0939	92.5	incorrect
522	-4.1912119054					0	1	56.1521	16.7965	18.2801	54.0219	161.83	92.5	incorrect
546	-4.0914745918					0	1	49.8122	11.9304	13.4688	46.583	160.0592	97.2	incorrect
527	-4.0693188424					0	1	21.7602	9.237	10.3365	17.9849	101.7258	95.3	incorrect
1109	-4.0631330691					0	1	40.2876	11.531	12.7213	37.4222	148.8814	92.5	incorrect
1236	-3.9882713667					0	1	35.2596	15.783	17.5034	32.5919	109.245	97.2	incorrect
1167	-3.9820215775					0.0227	0.9907	35.1518	11.3903	12.4487	30.5644	150.8829	93.5	incorrect
237	-3.9381593242					0	1	64.4645	21.9896	23.5044	63.9104	55.752	92.5	incorrect
576	-3.9343268781					0	1	53.0134	18.653	19.6225	50.7702	114.6881	95.3	incorrect
493	-3.9231980096					0	1	51.1219	17.366	18.41	49.9121	76.3459	92.5	clashes	incorrect
332	-3.9019813098					0	1	56.0548	13.3011	14.6838	53.8292	129.0058	92.5	incorrect
400	-3.8655286669					0	1	62.5296	16.53	17.7635	60.3027	140.7133	93.5	incorrect
53	-3.844645568					0.2045	0.8421	16.9312	5.6023	5.8519	15.1883	52.3756	92.5	incorrect
502	-3.8438199543					0	1	34.468	12.978	14.7345	30.0001	141.0718	97.2	incorrect
853	-3.8357153686					0	1	47.0952	13.8083	15.3834	44.0419	158.932	97.2	incorrect
310	-3.8257023055					0	1	46.4293	13.3268	14.9509	43.7427	173.8666	92.5	incorrect
1084	-3.8224978284					0	1	20.1018	7.6751	8.4939	16.9642	75.1581	93.5	incorrect
100	-3.7893972322					0	1	51.8546	18.1135	19.1075	49.0795	176.759	93.5	incorrect
1033	-3.763998923					0	1	43.4784	17.3687	17.9921	39.4468	178.8295	97.2	incorrect
940	-3.7472524105					0	1	60.7953	20.2338	21.5459	60.2521	62.5794	93.5	incorrect
388	-3.7371034654					0	1	42.9487	16.8888	18.1255	42.1272	55.9586	92.5	incorrect
883	-3.724678053					0	1	50.9045	17.3356	19.0837	47.6431	161.1271	96.2	incorrect
1276	-3.7002355823					0.0227	0.9833	28.0491	7.881	8.6138	25.1777	107.6957	92.5	clashes	incorrect
144	-3.6830143216					0	nan	54.61	20.5926	22.0567	53.1389	89.2674	95.3	incorrect
155	-3.6824162371					0	1	28.4676	13.6136	13.9932	23.9062	140.6212	97.2	incorrect
228	-3.6338162782					0	1	48.5716	17.4172	18.3891	47.865	54.7374	92.5	incorrect
429	-3.5872813598					0	1	38.3337	14.4577	14.953	34.486	146.8065	93.5	incorrect
581	-3.5155653728					0	1	39.8132	11.9709	13.2383	36.8911	152.8518	92.5	incorrect
341	-3.499245775					0	1	53.1454	14.5574	15.5919	50.969	117.8557	92.5	incorrect
758	-3.4389845523					0	1	36.1321	13.5457	14.7706	32.934	164.9963	97.2	incorrect
349	-3.4182621276					0	1	37.302	11.9449	13.0575	36.6144	46.7104	92.5	clashes	incorrect
253	-3.4152299497					0	1	43.4686	18.0286	19.4048	42.2514	69.3154	92.5	incorrect
501	-3.3975768964					0	1	54.5699	18.8082	20.592	53.2509	81.0045	93.5	incorrect
1234	-3.380195044					0	1	54.6702	20.0798	21.8031	52.5003	130.078	97.2	incorrect
1071	-3.3109031791					0	1	42.4919	14.3334	15.3139	41.334	66.5091	92.5	incorrect
1068	-3.3060092495					0	1	54.7333	15.2499	16.334	51.9545	159.4776	96.3	incorrect
845	-3.2663622278					0	1	47.2259	18.0753	19.4369	44.9009	101.4453	97.2	incorrect
1138	-3.2408904862					0	1	56.3962	19.0156	20.7539	56.1678	34.3885	92.5	incorrect
202	-3.2126382481					0	1	56.0742	18.819	19.9751	53.3063	171.1092	95.3	incorrect
667	-3.1835757848					0	1	43.3282	14.9147	16.6911	40.0015	136.4591	95.3	incorrect
597	-3.1201375297					0	1	40.0175	14.1183	14.9511	38.6737	71.351	92.5	incorrect
250	-3.0888100476					0	1	40.2049	12.6487	14.2828	39.024	63.5836	97.2	incorrect
1327	-3.0184245994					0	1	33.5825	15.0062	16.6208	30.8198	102.1922	93.5	incorrect
1260	-3.0004372602					0	1	52.14	16.9774	18.0239	51.5951	51.4296	92.5	incorrect
1120	-2.8694643575					0	1	36.32	12.3152	13.377	31.9273	154.1243	93.5	incorrect
204	-2.8072447428					0	1	64.8195	18.9949	19.9739	62.4111	166.7447	93.5	incorrect
18	-2.7884128367					0	1	37.6324	11.4499	12.4738	36.724	53.459	95.3	incorrect
317	-2.7073639701					0	1	54.0458	18.3163	19.388	50.8723	165.3799	93.5	incorrect
351	-2.6848364894					0	1	33.6577	12.3575	12.5489	29.3741	178.3978	95.3	incorrect
1284	-2.6560656234					0	1	35.0203	10.3898	11.3216	33.9555	56.9533	92.5	incorrect
949	-2.646924314					0	1	56.6943	20.067	20.8118	54.9557	102.5535	92.5	clashes	incorrect
763	-2.6326711623					0	1	58.3956	18.4551	20.3613	56.1543	144.6113	95.3	incorrect
564	-2.6182066079					0	1	40.5698	14.8749	15.7268	36.5663	159.5649	95.3	incorrect
899	-2.5919080927					0	1	33.5653	13.077	14.0969	32.7038	58.7482	95.3	incorrect
396	-2.5861916078					0	1	58.5257	19.8198	21.5628	56.2949	115.786	97.2	incorrect
1020	-2.5747145777					0	1	33.7186	12.2976	14.4842	29.8385	124.974	92.5	clashes	incorrect
895	-2.525939542					0	1	54.6919	16.1554	17.4291	51.8735	154.9056	92.5	incorrect
1296	-2.3954078754					0	1	53.4797	13.2866	14.8979	51.3402	141.1624	92.5	incorrect
1037	-2.3733450067					0	1	36.1734	11.9221	12.4347	32.8316	115.8966	92.5	incorrect
631	-2.352269966					0	1	19.1315	12.4893	13.8228	8.0978	169.2887	93.5	incorrect
234	-2.3238159545					0	1	44.5779	14.5953	16.1926	41.7134	147.5647	93.5	incorrect
1057	-2.3215587431					0	1	47.1765	13.7914	15.4349	44.5773	173.5	92.5	incorrect
294	-2.2832987516					0	1	42.2966	14.0912	15.0839	40.9769	71.8129	92.5	incorrect
55	-2.2631656584					0	1	33.9602	10.7852	11.8423	29.363	146.8503	92.5	clashes	incorrect
1100	-2.2614154451					0	1	52.7634	17.6198	19.2674	50.0706	130.9756	97.2	clashes	incorrect
382	-2.2397237264					0	1	25.896	9.3895	10.2934	21.4443	103.349	95.3	clashes	incorrect
1127	-2.2357193063					0	1	38.7246	14.2735	15.061	34.3125	169.4114	92.5	incorrect
414	-2.2247204415					0	1	23.1794	13.2051	13.4056	14.7255	169.3575	92.5	clashes	incorrect
437	-2.1879243772					0	1	43.6134	16.6134	18.2564	42.4386	71.8811	95.3	incorrect
716	-2.1784160891					0	1	53.4912	16.7048	19.0212	52.044	94.1617	95.3	incorrect
261	-2.1748234341					0	1	54.2028	19.5175	20.3338	51.1753	177.6736	92.5	clashes	incorrect
48	-2.1295338664					0	1	49.471	18.7869	19.9897	48.2359	76.3552	92.5	incorrect
578	-2.0935583307					0	1	56.9906	17.6992	18.7891	54.0013	166.0326	95.3	incorrect
677	-2.0714957415					0	1	38.2607	15.6806	17.5731	35.4472	133.2914	97.2	incorrect
432	-2.0547303897					0.0455	0.875	25.0648	12.6723	13.6122	18.0011	158.9574	92.5	incorrect
901	-2.0491380198					0	1	49.4919	16.0879	17.6505	47.1312	120.862	93.5	incorrect
434	-2.0448015776					0	1	60.1369	16.6302	17.4533	58.3418	122.0999	97.2	incorrect
10	-2.0423110008					0	1	52.7325	16.7195	17.2095	50.5013	148.5585	97.2	incorrect
171	-2.0240400382					0	1	61.1025	16.6321	18.0542	59.5784	101.1592	93.5	incorrect
1070	-2.0239066253					0	1	22.1642	12.3543	13.4936	14.7392	129.2348	95.3	clashes	incorrect
1289	-2.0094640556					0.0227	0.9787	35.5103	12.3946	13.6653	31.3372	134.6557	97.2	incorrect
197	-1.9350282932					0	1	28.0053	11.1125	12.8176	21.9495	174.5864	95.3	incorrect
759	-1.923564546					0	1	36.0758	13.0295	14.5721	31.2876	169.2018	96.3	incorrect
1330	-1.9124024041					0	1	68.164	23.7201	24.972	66.2169	121.6709	93.5	incorrect
938	-1.8425809088					0	1	23.5013	11.4465	12.441	17.7216	164.506	97.2	incorrect
1119	-1.8399378102					0	1	49.0383	16.7867	18.738	46.1201	152.7501	95.3	incorrect
397	-1.8351594286					0	1	50.4333	16.2309	17.8143	49.0039	80.1616	93.5	incorrect
185	-1.8281244473					0	1	47.157	16.6853	18.2373	45.7183	82.5224	95.3	incorrect
1140	-1.819512787					0	1	47.0402	16.1768	18.3319	44.4837	136.6089	97.2	clashes	incorrect
350	-1.7829696918					0	1	47.6676	14.4988	16.1846	44.5999	133.6848	97.2	clashes	incorrect
917	-1.731843499					0	1	44.2094	15.6798	17.8464	41.5687	116.759	92.5	incorrect
1203	-1.7210509777					0	1	28.5733	15.0687	15.2378	25.8967	91.8502	95.3	incorrect
1098	-1.7192220178					0	1	52.8295	17.6212	18.4005	50.7355	135.1568	93.5	incorrect
1113	-1.7066438953					0	1	38.9514	13.6136	14.5547	38.119	52.8422	92.5	incorrect
408	-1.6940703949					0	1	52.8945	15.9597	17.4818	50.3882	176.0033	92.5	incorrect
209	-1.660690069					0	1	20.0408	10.5746	11.3948	14.3474	122.7504	93.5	incorrect
426	-1.6515111623					0	1	62.7976	18.1157	19.74	61.6003	97.4575	93.5	incorrect
837	-1.6446911461					0.1591	0.8158	19.7805	12.1362	12.1196	9.4784	149.904	93.5	incorrect
402	-1.6277932574					0	1	45.887	14.0816	15.2759	44.2633	84.1701	95.3	clashes	incorrect
1342	-1.5909320622					0	1	45.1074	15.3912	15.6546	41.4101	172.1389	93.5	incorrect
1144	-1.5849721994					0	1	35.8581	12.4163	13.2289	31.2198	162.6368	93.5	incorrect
222	-1.5753040141					0	1	40.6162	17.5737	18.0622	37.5757	117.9793	93.5	incorrect
9	-1.4670346286					0	1	53.1089	16.2017	17.4651	50.0477	156.6615	92.5	clashes	incorrect
1293	-1.4614470965					0	1	60.9967	21.0602	22.6803	60.8043	31.0728	92.5	clashes	incorrect
1254	-1.437818428					0	1	25.6116	7.5547	8.8463	23.8257	62.2126	93.5	incorrect
1035	-1.4368756966					0	1	29.7312	12.691	12.9861	27.2227	80.9513	92.5	clashes	incorrect
311	-1.4132683652					0	1	32.1635	12.2088	13.3715	31.8798	30.5914	92.5	clashes	incorrect
1271	-1.3957705564					0	1	51.9264	17.3871	18.1853	50.8726	71.2159	92.5	incorrect
538	-1.3926526813					0	1	17.2045	9.4318	9.6494	9.9746	102.5895	92.5	incorrect
855	-1.3468211102					0	1	55.2656	18.7166	20.1677	54.8586	44.0038	92.5	incorrect
1224	-1.3071515952					0	1	28.1063	11.2044	12.6618	21.6112	167.7726	97.2	incorrect
1207	-1.2594576789					0	nan	64.8232	22.4643	24.3298	63.8772	73.2907	96.3	incorrect
1069	-1.2321522059					0.0227	0.9839	30.8405	8.4562	9.6143	27.8411	94.2987	93.5	incorrect
340	-1.2270887798					0	1	34.2488	9.6992	10.7155	30.5296	123.3691	92.5	clashes	incorrect
1336	-1.2243175774					0	1	52.7874	17.6452	19.5475	51.9984	59.9985	92.5	incorrect
406	-1.1961198048					0.0227	0.9836	35.4572	12.168	12.6523	30.613	179.2648	95.3	incorrect
1128	-1.1928224033					0	1	60.1611	15.4243	16.8061	58.004	147.237	97.2	incorrect
748	-1.1812200846					0	1	60.1339	15.7387	17.1528	58.105	145.0749	93.5	incorrect
131	-1.1537616822					0	1	18.4279	12.2637	12.9554	8.6985	177.2582	96.2	incorrect
337	-1.1413422789					0	1	54.0159	17.4925	18.817	51.0334	179.8847	93.5	incorrect
469	-1.1066759082					0	1	61.7226	16.2424	17.6999	59.7098	126.1507	93.5	incorrect
653	-1.087787106					0	1	34.745	13.257	14.0259	30.9857	137.0599	93.5	incorrect
1179	-1.055336361					0.0227	0.9895	24.1427	11.0117	11.1001	17.3391	139.1273	95.3	incorrect
181	-1.0507879059					0	1	34.776	12.9146	13.8398	33.4902	63.1775	92.5	clashes	incorrect
462	-1.0000848505					0	1	55.5923	18.9578	20.8186	55.577	7.595	97.2	incorrect
1030	-0.9979688396					0	1	41.4496	15.0932	16.2764	40.5824	55.2089	92.5	clashes	incorrect
247	-0.9486358385					0	nan	27.2958	13.7564	15.6791	24.2943	106.3085	96.3	incorrect
1156	-0.9188599633					0	1	49.633	14.8554	16.0313	47.1768	118.4057	95.3	incorrect
1253	-0.9160262144					0	1	42.1351	11.9896	13.2654	38.5417	157.8413	92.5	incorrect
245	-0.8851272464					0	1	51.7102	15.9736	17.5005	49.2975	117.5339	95.3	incorrect
1051	-0.8606844475					0	1	28.3193	12.2277	12.8763	22.6638	147.7667	92.5	incorrect
587	-0.8444255294					0	1	51.9506	16.2839	17.5999	49.3655	145.9414	96.3	incorrect
1094	-0.7971403905					0	1	49.7258	18.4253	19.9047	49.1003	51.8716	92.5	incorrect
446	-0.7667825911					0	1	53.2018	13.4467	14.7097	50.7828	167.4525	92.5	incorrect
871	-0.7426781486					0	1	47.475	17.6011	17.7955	44.2111	148.6966	92.5	clashes	incorrect
443	-0.7340853485					0	1	33.6445	12.3768	13.9327	30.0351	158.8666	97.2	incorrect
404	-0.7152057955					0	1	38.5613	15.1561	15.8916	34.7528	131.5742	92.5	clashes	incorrect
1	-0.7146066407					0.1818	0.8667	20.3782	6.6184	7.1318	17.5717	78.2285	97.2	incorrect
1177	-0.6903319079					0	1	45.8348	17.6783	18.0015	42.9892	134.7717	92.5	incorrect
835	-0.6873425394					0	1	31.845	13.9639	14.8245	29.4549	81.1794	97.2	incorrect
1052	-0.6679807646					0	1	43.8276	14.0074	14.7643	40.6112	133.7169	95.3	incorrect
288	-0.6489993213					0	1	51.6733	19.4892	20.5202	51.185	47.2066	92.5	incorrect
21	-0.6216966208					0	1	50.5353	17.3383	18.3755	49.6961	61.2411	92.5	incorrect
722	-0.6155081428					0	1	19.9201	12.045	13.2396	12.3088	119.2658	95.3	clashes	incorrect
996	-0.5398087954					0	1	23.0027	11.7195	12.7934	16.8465	167.6548	97.2	incorrect
1096	-0.5000003966					0	1	49.2698	17.403	18.4154	45.7474	178.024	97.2	incorrect
950	-0.4989488164					0	1	53.4072	13.4826	15.12	51.2915	136.9465	92.5	incorrect
848	-0.4907321791					0	1	31.8731	13.1824	14.7787	28.9015	125.3761	93.5	incorrect
838	-0.4629944904					0	1	47.0972	14.9059	16.7286	43.3777	165.2192	97.2	incorrect
979	-0.4015969866					0	1	55.0668	16.8113	18.0199	52.221	152.9954	92.5	clashes	incorrect
915	-0.3913636245					0	1	20.9804	11.8902	13.448	13.2717	133.18	93.5	incorrect
1282	-0.3836840216					0	1	22.1128	13.0094	14.0107	15.2547	127.5171	93.5	incorrect
47	-0.3768889401					0	1	43.3276	13.3532	14.488	42.1261	69.078	92.5	incorrect
878	-0.3752015898					0	1	43.8555	13.9252	14.7969	42.4307	76.4476	92.5	incorrect
7	-0.3202831711					0	1	38.1528	14.3106	15.0474	34.1956	135.1654	93.5	incorrect
1310	-0.3157337212					0	1	54.8608	16.2412	17.3453	52.0348	165.4751	95.3	incorrect
305	-0.315359642					0	1	53.4323	16.2552	17.6224	51.219	117.2162	97.2	incorrect
65	-0.3023327607					0	1	41.848	13.1543	13.9457	37.8462	177.636	92.5	incorrect
407	-0.297453938					0	1	21.0286	13.1251	13.259	13.9118	127.1609	93.5	incorrect
260	-0.2931698032					0	1	43.1918	15.3029	16.3146	39.38	156.3775	97.2	incorrect
750	-0.252892631					0	1	51.2135	18.1669	19.4818	48.7573	149.001	97.2	clashes	incorrect
417	-0.2365252227					0	1	39.9481	15.3971	16.4081	36.7304	119.4615	92.5	clashes	incorrect
704	-0.210637878					0	1	52.0575	19.4287	20.7891	51.1797	63.6763	92.5	incorrect
663	-0.2066568576					0	1	40.8941	13.4279	14.5524	37.3154	137.4627	92.5	clashes	incorrect
420	-0.1764840605					0.0682	0.9483	20.783	7.7924	8.5482	16.7466	92.5692	92.5	clashes	incorrect
761	-0.1652451896					0	1	56.3736	16.9795	17.9549	54.1006	143.8374	97.2	incorrect
626	-0.1583577834					0	1	33.6767	13.6654	14.5702	31.157	88.301	92.5	clashes	incorrect
1061	-0.1323145877					0	1	38.2774	16.4614	16.7121	34.5024	160.833	97.2	incorrect
618	-0.1236311015					0	1	37.7804	12.6232	13.4706	35.7012	106.7531	93.5	incorrect
969	-0.1172198005					0	1	53.6899	14.0891	15.4776	51.4532	168.5102	92.5	incorrect
691	-0.0945246276					0	1	32.6814	15.1875	15.7179	30.7098	75.6066	93.5	incorrect
219	-0.0862975507					0	1	51.4557	19.2381	20.5407	50.6528	61.567	92.5	incorrect
12	-0.0812953272					0	1	28.7403	9.9879	10.6032	25.3456	118.5046	95.3	incorrect
774	-0.0721462528					0	1	45.4483	13.0374	14.6055	42.8333	107.0292	97.2	incorrect
1029	-0.0674388532					0	1	53.9855	19.6592	20.8758	53.2934	59.6952	92.5	incorrect
383	-0.0577969487					0	1	62.6822	20.3687	22.1345	60.7512	113.89	96.3	incorrect
303	-0.0472343951					0	1	63.2654	16.444	17.5043	61.0707	164.2746	93.5	incorrect
735	-0.0357232987					0	1	31.05	12.1454	12.9012	26.2632	135.9014	93.5	incorrect
923	-0.0152877115					0	1	55.7891	19.0533	20.957	53.1855	149.9356	96.3	incorrect
604	-0.0112586658					0	1	47.1879	16.9745	17.8461	43.7133	154.4947	97.2	incorrect
128	-0.0101948703					0	1	55.968	13.6201	15.0277	54.1325	118.2511	92.5	incorrect
5	0					0	1	29.8902	16.1663	16.4519	24.7232	135.3183	97.2	incorrect
17	0					0	1	48.2161	17.0282	18.5445	47.416	62.0136	93.5	incorrect
36	0					0	1	46.4778	13.9448	15.2811	45.703	54.5619	97.2	incorrect
94	0					0	1	30.013	14.6059	14.8034	25.1389	146.0765	93.5	incorrect
129	0					0	1	29.3967	12.2328	13.8765	23.8648	170.5631	93.5	incorrect
133	0					0	nan	69.4898	23.4195	25.6623	67.8722	116.3028	96.3	incorrect
140	0					0.0682	0.9647	28.1896	7.992	8.7655	26.0737	85.0784	93.5	incorrect
156	0					0	1	39.7642	15.4717	17.0873	35.6021	156.3629	95.3	incorrect
157	0					0	1	52.0907	15.6372	16.2264	50.023	142.3226	93.5	incorrect
163	0					0	1	53.0076	17.7425	18.9351	52.3402	55.6382	92.5	incorrect
168	0					0	1	41.0924	11.5212	12.899	39.0809	85.228	97.2	incorrect
192	0					0	1	39.292	14.8465	15.9855	37.0593	97.9887	93.5	incorrect
207	0					0	1	51.1472	18.8998	19.7904	50.07	79.5081	92.5	clashes	incorrect
223	0					0	1	33.2743	15.6512	17.1484	30.2302	107.5893	97.2	incorrect
224	0					0.1136	0.8958	21.8518	7.2554	7.9082	18.6225	100.7271	95.3	incorrect
262	0					0	1	64.4437	22.5419	23.5481	62.7036	139.0331	97.2	incorrect
270	0					0	1	37.3521	14.827	15.5968	32.8115	170.8779	92.5	clashes	incorrect
276	0					0	nan	71.2105	22.0593	23.2408	68.8179	172.9227	96.3	incorrect
284	0					0.0909	0.8095	19.1085	5.5593	6.1066	15.7765	72.7427	93.5	incorrect
285	0					0	1	25.9872	13.9502	14.2329	20.6931	126.6128	92.5	incorrect
335	0					0	1	34.5056	12.5272	14.4921	29.9347	143.5234	92.5	clashes	incorrect
364	0					0	1	47.2565	16.4942	18.0297	47.0342	28.6935	97.2	incorrect
371	0					0	1	43.1486	14.5638	15.4509	40.8053	120.5606	93.5	incorrect
375	0					0	1	40.1439	13.5013	14.4667	39.3457	53.1647	92.5	incorrect
387	0					0	1	52.9785	14.1018	15.6318	50.6885	163.9974	92.5	incorrect
438	0					0	1	46.126	20.6418	20.9278	42.9189	136.9193	93.5	incorrect
444	0					0	1	49.1561	17.1747	18.2056	46.1421	142.3128	92.5	incorrect
449	0					0	1	44.7804	14.1221	15.7109	41.5066	165.4816	97.2	incorrect
471	0					0	1	56.8656	19.62	20.8873	56.1633	59.7159	92.5	incorrect
484	0					0	1	33.4018	11.9137	12.6966	29.214	132.6664	93.5	incorrect
489	0					0	1	22.9051	9.6362	10.8692	19.5018	103.4618	97.2	incorrect
517	0					0	1	37.5685	15.5513	17.1939	35.7333	92.2164	92.5	incorrect
530	0					0	1	41.0173	13.0371	13.7669	40.1939	55.0788	92.5	incorrect
542	0					0	1	45.919	15.3861	15.8947	45.4196	44.149	93.5	incorrect
550	0					0	1	54.1545	15.9646	17.2612	51.2849	165.1338	92.5	incorrect
557	0					0	1	55.8136	14.0007	15.3413	53.1888	149.0742	96.2	incorrect
582	0					0	1	57.3069	17.3572	18.3862	55.7848	113.24	93.5	incorrect
602	0					0	1	40.019	15.8146	16.4893	36.2487	163.4525	92.5	clashes	incorrect
613	0					0	1	38.3848	14.305	15.2551	36.7462	75.823	92.5	clashes	incorrect
616	0					0	1	41.9841	14.5596	16.241	40.1461	94.1814	95.3	incorrect
634	0					0	1	44.8611	12.1445	13.3889	41.6417	178.0706	97.2	incorrect
636	0					0	1	35.0794	10.3868	11.6051	34.0858	53.5301	96.3	incorrect
637	0					0.0227	0.9714	17.9174	12.6912	13.1551	7.1141	171.2308	96.2	incorrect
645	0					0	1	42.3298	14.5759	15.6807	41.6389	51.3669	92.5	incorrect
650	0					0	1	46.298	15.6464	16.8962	43.725	127.8876	92.5	incorrect
651	0					0	1	45.1002	14.2366	15.3444	44.0787	65.3085	92.5	incorrect
652	0					0	1	38.1734	11.3697	12.0084	35.3291	112.2284	93.5	incorrect
656	0					0	1	63.4941	20.2011	21.296	60.9582	161.5963	93.5	incorrect
659	0					0	1	35.8966	12.2342	13.3978	31.3384	145.4773	92.5	clashes	incorrect
671	0					0	1	32.6847	10.9503	11.6031	29.5287	111.4796	93.5	incorrect
679	0					0	1	33.3317	10.7164	11.5875	32.369	52.4391	95.3	incorrect
684	0					0	1	57.9211	20.95	22.221	56.3358	96.5202	92.5	clashes	incorrect
733	0					0.0455	0.9	34.3358	10.5862	10.9503	31.8064	116.4994	93.5	incorrect
747	0					0	1	42.9281	19.5954	19.8038	39.391	141.6567	93.5	incorrect
753	0					0	1	45.1148	15.7529	16.7263	43.0202	126.1359	92.5	clashes	incorrect
789	0					0	1	57.3603	19.4894	20.8046	56.7753	54.0946	92.5	incorrect
799	0					0	1	64.2832	18.4238	19.7392	62.3414	130.374	97.2	incorrect
811	0					0	1	28.2994	12.3874	12.8636	22.4119	142.9322	93.5	incorrect
815	0					0	1	59.1989	15.9524	17.1729	56.3252	174.7502	97.2	incorrect
817	0					0	1	62.2841	22.168	23.2607	60.1249	167.0525	93.5	incorrect
826	0					0	1	15.0453	7.7449	8.6371	11.3937	65.1323	97.2	incorrect
847	0					0	1	56.4703	18.7871	20.5511	56.3518	28.4884	92.5	clashes	incorrect
869	0					0	1	56.3133	18.8464	20.5168	54.3067	108.9669	93.5	incorrect
875	0					0	1	37.7801	14.5122	15.7059	34.9351	133.0661	92.5	incorrect
879	0					0	1	30.8155	9.8878	10.7025	26.9164	110.1568	93.5	incorrect
880	0					0	1	31.9544	12.322	14.2477	29.3322	118.0029	92.5	incorrect
889	0					0	1	30.9315	15.1402	14.9837	25.8563	142.6195	93.5	incorrect
891	0					0	1	67.1314	22.1886	23.3928	65.6861	99.2787	93.5	incorrect
912	0					0	1	31.9886	13.7732	14.787	27.2852	152.2268	93.5	incorrect
928	0					0	1	34.2547	9.5819	10.9182	33.9106	34.0593	93.5	incorrect
933	0					0	1	39.7237	14.9101	15.5364	35.9639	153.2922	97.2	incorrect
934	0					0	1	28.8614	12.0954	13.383	25.5568	106.818	96.2	incorrect
935	0					0.0227	0.9783	28.0412	7.0081	7.7334	25.3844	104.4197	92.5	clashes	incorrect
936	0					0	1	65.5677	23.7678	25.2591	64.7795	74.8645	97.2	incorrect
954	0					0	1	46.7388	14.4843	15.9175	43.5101	168.5898	92.5	incorrect
965	0					0	1	64.5383	20.4384	21.3963	62.1881	146.1138	93.5	incorrect
966	0					0	1	41.3202	15.1881	16.028	37.3379	175.9386	95.3	incorrect
980	0					0	1	29.0242	10.4679	11.346	23.9513	124.78	93.5	incorrect
982	0					0	1	35.4656	12.9511	15.1614	32.4047	112.488	92.5	clashes	incorrect
994	0					0	1	48.6393	14.0418	15.5921	45.5471	166.8033	92.5	incorrect
1008	0					0	1	28.7632	10.1464	11.1951	24.9341	151.2081	92.5	clashes	incorrect
1011	0					0	1	59.5611	20.4005	21.8455	59.1612	45.737	92.5	incorrect
1013	0					0	1	28.3164	11.9075	11.7715	22.7466	146.9223	95.3	incorrect
1042	0					0	1	62.4573	17.5438	18.9568	60.621	120.6675	93.5	incorrect
1053	0					0	1	46.8142	14.5073	15.9555	43.5788	161.8347	92.5	incorrect
1067	0					0	1	59.0372	20.6343	22.0583	58.4659	54.1119	92.5	incorrect
1078	0					0	1	66.6199	19.4376	20.2078	64.442	173.8008	97.2	incorrect
1079	0					0	1	29.4243	14.5733	15.7282	25.0184	121.7343	97.2	incorrect
1080	0					0	1	57.107	19.9339	21.1834	56.1327	71.8129	92.5	incorrect
1081	0					0	1	51.7741	16.6591	18.745	49.2957	128.4226	95.3	incorrect
1085	0					0	1	52.5134	19.0347	19.7935	50.1564	156.9499	92.5	clashes	incorrect
1132	0					0	1	58.3435	19.8187	20.9415	55.5867	171.3198	95.3	clashes	incorrect
1150	0					0	1	49.9179	17.4754	18.5209	46.4236	177.1786	97.2	incorrect
1162	0					0	1	57.6089	19.388	21.4157	57.0722	52.1951	93.5	incorrect
1215	0					0	1	54.4466	16.2917	17.3085	52.8991	111.157	97.2	incorrect
1218	0					0	1	57.6935	22.3041	23.2338	56.7017	72.2644	93.5	incorrect
1219	0					0	1	54.5902	18.6501	20.8016	52.1883	149.2123	95.3	incorrect
1227	0					0	1	57.8564	15.623	17.2796	55.2396	156.4398	97.2	incorrect
1230	0					0	1	55.1633	18.3513	20.2284	52.6505	125.3191	93.5	incorrect
1232	0					0	1	29.2565	11.4264	12.1422	25.0921	113.5981	93.5	incorrect
1249	0					0	1	31.4283	11.457	12.806	30.3616	54.4894	92.5	clashes	incorrect
1257	0					0	1	56.353	14.9244	16.1123	53.5674	150.4484	93.5	incorrect
1264	0					0.0227	0.9767	28.9692	9.5921	10.6567	25.3828	142.2761	92.5	incorrect
1287	0					0	1	29.715	12.0159	13.6758	24.1392	165.7786	95.3	incorrect
1291	0					0	1	57.4256	16.2309	17.9685	55.462	142.0633	93.5	incorrect
1306	0					0	1	60.5736	19.2278	20.7545	58.863	149.3121	95.3	clashes	incorrect
1307	0					0	1	54.7915	18.9742	20.9821	53.6027	85.3048	92.5	clashes	incorrect
1317	0					0	1	35.413	11.9366	13.083	33.073	92.6023	93.5	incorrect
1334	0					0.0682	0.8889	24.3066	11.1729	12.2535	18.8826	152.5284	97.2	incorrect
1338	0					0	1	28.913	11.7073	12.5637	24.0838	123.7555	93.5	incorrect
1340	0					0	1	29.6991	14.4381	14.7534	26.6177	93.0725	92.5	incorrect
701	nopmf					0	1	30.8019	14.9495	14.8706	25.7123	143.3204	92.5	incorrect
