# Supplementary material for: CLUB-MARTINI: Selecting Favourable Interactions amongst Available Candidates, a Coarse-Grained Simulation Approach to Scoring Docking Decoys
Source: PLoS One. 2016 May 11;11(5):e0155251. doi: 10.1371/journal.pone.0155251 (PMC4864233; doi:10.1371/journal.pone.0155251)
Supplement: S1 File — (ZIP) [file pone.0155251.s006.zip › Target_32.csv]

struct #	min_PMF_1	min_PMF_2	min_PMF_3	min_PMF_4	min_PMF_5	fnat	fnonnat	L-rms	I-rms	S-rms	dl	theta l	Seq_id	score
412	-163.590213904	-124.821600101	-137.566337515	-148.840414305	-127.880592771	0.1059	0.9262	20.7288	8.3995	9.7684	9.1558	125.439	100	clashes	incorrect
526	-158.05387104	-65.6323799881	-77.1784036631	-98.2075445291	-83.0331673381	0.1412	0.8681	32.0226	11.6507	12.9791	25.2369	153.7045	100	incorrect
232	-157.112381821	-98.2091000348	-67.6487919848	-113.87621645	-123.438855585	0.1059	0.9109	32.2538	11.6634	13.0262	25.5972	153.1542	100	incorrect
128	-152.223280637	-73.0493744253	-70.4079771353	-109.036925135	-86.0571652353	0.1176	0.8958	32.8641	11.7724	13.1808	26.3515	153.4256	100	incorrect
313	-151.388568422	-98.8732915247	-90.7227776697	-116.55958174	-115.149375005	0.1059	0.9011	33.5133	11.9181	13.2723	27.0044	158.9853	100	incorrect
34	-148.95785025	-99.873190355	-125.761367963	-86.7179740629	-92.5127924307	0.1059	0.9062	33.3832	11.7419	13.1058	26.9544	152.1836	100	incorrect
153	-146.419238631	-92.5916476014	-104.159342312	-58.7306606116	-83.3464892116	0.1294	0.8764	31.995	10.8857	11.9904	26.0469	134.0175	100	incorrect
452	-145.997457009	-80.5969156263	-81.2873711263	-83.0747260332	-95.0192904471	0.1176	0.8851	30.4642	10.8185	12.0512	23.8706	137.1097	100	incorrect
169	-139.63341047	-108.119344194	-67.4517468442	-9.0695377078	-69.2174877267	0	1	19.9738	9.5783	11.2608	12.6955	101.2895	100	incorrect
437	-139.152118751	-110.9685035	-120.62205358	-145.667741435	-130.005333005	0.1059	0.9053	30.5346	11.0001	12.3345	23.5522	144.1558	100	incorrect
134	-134.479494559	-103.462453181	-108.95036746	-56.7461722098	-98.9513328298	0.0824	0.9293	33.0118	11.8408	13.2869	26.3467	158.2247	100	incorrect
5	-132.112151942	-102.582166277	-76.8825088518	-42.6860655518	-61.1582174018	0.0235	0.9726	41.3993	11.0664	11.9077	37.8629	120.1266	100	incorrect
547	-131.749467089	-62.7260184229	-83.2930250729	-78.6664425729	-69.3823225729	0.1294	0.8778	32.1556	10.9203	11.9331	26.2223	134.9532	100	incorrect
161	-128.15896415	-77.1361477666	-127.557785945	-56.781652865	-81.02738182	0.1059	0.8941	33.1229	11.7221	13.0823	26.7725	150.5633	100	incorrect
68	-126.940826039	-87.1424233485	-120.370125803	-105.312653598	-127.259827698	0.1059	0.9338	22.3269	9.4333	11.039	9.6444	148.5141	100	clashes	incorrect
409	-126.720632984	-77.8538276537	-73.9060326471	-70.3592773817	-105.792168844	0.1176	0.8795	32.7298	11.9025	13.388	26.0081	160.2912	100	incorrect
199	-126.257676535	-84.9384147886	-55.9143399652	-92.9714939499	-86.2795651707	0.1294	0.8136	28.3324	7.3823	8.0268	25.9159	73.6034	100	incorrect
316	-126.163797385	-67.3857453083	-69.7905619865	-93.4347556415	-88.4592657842	0.1412	0.8636	33.3916	10.2308	11.1326	28.7352	115.8275	100	incorrect
27	-124.384344313	-67.3867988018	-52.1348599981	-62.7276728225	-88.2457570681	0.1059	0.9011	32.4787	11.3454	12.6829	26.1431	143.7295	100	incorrect
69	-123.50065067	-48.7554375801	-60.1167990301	-92.0955852301	-101.5339904	0.1529	0.8452	31.5842	11.0914	12.3525	25.2418	140.7028	100	incorrect
401	-123.128485692	-104.427809874	-89.2849238052	-77.3746989552	-84.9719243302	0.1529	0.8523	34.6543	9.9255	10.7221	30.8148	106.1914	100	incorrect
517	-122.749139024	-119.646096638	-98.7365685129	-89.6115612879	-120.594507438	0.0941	0.9121	33.0557	11.7252	13.1058	26.5491	154.3906	100	incorrect
182	-122.673951259	-73.6393758172	-85.9805121422	-94.2317155807	-110.282978306	0.1176	0.8824	32.9985	11.6636	12.9115	26.6374	151.5294	100	incorrect
348	-120.47125616	-110.41062317	-101.582930369	-105.998303345	-145.898832045	0	1	23.8679	8.1632	9.0556	22.2822	51.7575	100	incorrect
36	-119.412595432	-130.329410333	-98.0879654348	-119.541583838	-122.426458738	0.1059	0.8989	32.4895	11.6154	13.0927	25.8124	154.6752	100	incorrect
272	-118.56355485	-76.5969144807	-72.9610156529	-82.2595114129	-111.408642438	0.1059	0.9062	33.3832	11.7419	13.1058	26.9544	152.1836	100	incorrect
419	-116.634786834	-108.273192727	-67.3634990727	-102.200325229	-87.4746764787	0.0941	0.92	33.2149	11.8967	13.1694	26.5641	157.0233	100	incorrect
427	-116.317055538	-97.423246622	-14.391464742	-91.5690823109	-116.202719701	0.1176	0.901	30.0665	11.4997	12.9839	22.438	153.5758	100	incorrect
284	-115.436001273	-17.6349448032	-68.3419667496	-108.752164824	-89.1972527994	0.1176	0.8925	31.2495	10.976	12.3075	24.7914	140.7296	100	incorrect
255	-115.251094968	-92.9958265536	-108.243507979	-92.2540973786	-75.6072423491	0	1	55.4956	18.078	19.6261	52.8699	125.3392	100	incorrect
11	-114.837541722	-59.3263037144	-118.790408664	-92.4951883494	-87.6978530894	0.1294	0.8226	21.6992	5.047	5.1421	19.6199	52.9825	100	incorrect
139	-113.702444563	-40.9181779473	-103.135131192	-69.4653408148	-32.8935538336	0	1	40.1045	14.5264	16.1501	36.5187	125.8408	100	incorrect
566	-112.677500195	-81.5150916966	-87.7655819466	-119.784164529	-128.623346897	0.1294	0.8804	32.7736	11.6838	12.9918	26.1947	154.5422	100	incorrect
82	-111.413163314	-74.5641861004	-56.7528583796	-53.4094492596	-80.9967815246	0.0118	0.9867	27.1274	11.0025	12.2794	18.8197	144.719	100	incorrect
137	-111.266574586	-116.592862579	-109.807743691	-107.163693621	-122.757275279	0.1059	0.9022	31.1552	11.4658	12.9443	24.1205	152.8419	100	incorrect
529	-111.096079689	-97.4392821141	-103.428613844	-86.1818955041	-55.5311066271	0	1	27.8567	9.7058	10.8673	21.2727	177.4082	100	incorrect
420	-110.944160254	-58.0427796649	-50.2229120321	-65.124573621	-24.0665314125	0.0588	0.9383	26.3951	10.4958	12.1983	19.0012	135.6635	100	incorrect
570	-110.862474608	error	-89.772898739	-117.744677239	-25.1934027317	0.1647	0.8353	31.4679	9.5775	10.4832	26.8006	111.9032	100	incorrect
94	-110.761554354	-118.401477727	-114.543680377	-92.2491312775	-73.6746287025	0.1176	0.8824	33.057	11.5906	12.9733	26.7429	148.9146	100	incorrect
398	-110.402832222	-64.5139006834	-80.4562425834	-135.334574629	-49.764624779	0	1	27.3047	9.4013	10.6695	19.8768	156.852	100	clashes	incorrect
8	-109.794105555	-50.3893015956	-31.7476968956	-77.3213690956	-13.2503408205	0.0588	0.9275	34.9521	9.7615	10.5767	31.5329	101.1826	100	incorrect
520	-109.698716897	-69.8730703923	-42.9117856523	-61.3952062773	-57.5540069273	0.1294	0.5926	19.8649	5.7501	6.2855	17.1909	62.1674	100	incorrect
114	-109.014386895	-73.1044928458	-70.2200167037	-78.5638378987	-8.8749204493	0.0941	0.9059	31.6183	10.8587	12.129	25.4512	136.6584	100	incorrect
292	-108.896417655	-34.6882367333	-25.7692003853	-48.0517839103	error	0.0353	0.9455	27.9859	10.8756	12.5469	20.8491	138.6364	100	incorrect
53	-108.237178019	-70.5466599701	-81.3968021301	-115.22720315	-129.944515805	0.1059	0.9011	33.0572	11.8837	13.2083	26.4692	157.9163	100	incorrect
10	-107.53125871	-80.3492478218	-4.334274173	-87.9096416218	-64.6210727188	0.1294	0.8972	32.0864	11.5337	12.9335	25.4434	152.1872	100	incorrect
572	-107.261514597	-115.333940442	-106.510314216	-50.9108022409	-62.8015261659	0.0471	0.9474	38.4074	11.4666	12.4378	33.9001	132.9382	100	incorrect
402	-107.213638145	-65.2915447476	-63.0995428358	-74.1866541729	-79.2409599676	0.1176	0.9	33.5785	11.9163	13.269	27.1408	156.9765	100	incorrect
127	-107.078719055	-129.819106939	-85.6603212582	-97.6454876866	-100.665870302	0.1176	0.8765	31.2618	11.3955	12.8063	24.2768	151.7637	100	incorrect
270	-106.637869043	-55.1748583134	-101.855166309	-75.4721264284	-42.1139514089	0	1	59.3134	16.8827	16.868	56.1933	132.3648	100	incorrect
417	-106.152208191	-47.5262177109	-99.4339710836	-95.1019626536	-104.387100514	0.1176	0.8795	31.9101	11.4856	12.7932	25.2697	150.2254	100	incorrect
388	-106.077002122	-87.8691139526	-89.2945738023	-16.2801147791	-73.5620227326	0.0941	0.8904	36.8891	10.363	11.2353	33.1812	110.1426	100	incorrect
519	-106.014360554	-49.3036544471	-46.0013466221	-73.5240380271	-67.0185358423	0.1176	0.8667	32.4806	10.789	11.985	26.7305	131.6498	100	incorrect
143	-106.011861485	-136.147741314	-57.6135570485	-95.9670221985	-111.527245975	0.1176	0.8947	32.0413	11.5336	12.951	25.2098	153.6069	100	incorrect
374	-104.762007673	-19.2952816922	-83.2087121422	-60.647591513	-19.6239910922	0	1	27.6335	10.6605	11.8266	21.3652	151.7632	100	incorrect
557	-104.727970884	-91.6233183323	-50.2947606227	-52.5845654635	-99.4812799773	0.1059	0.8941	32.0869	11.672	13.1143	25.1749	157.3887	100	incorrect
352	-104.363920658	-59.6092254376	-86.4508874273	-78.7454481134	-52.8866376773	0.1882	0.814	32.5869	10.1182	10.9509	27.831	114.9181	100	incorrect
106	-103.883792175	-64.7144415983	-55.0070720733	-117.068967428	-80.3639249768	0.1059	0.8953	32.7821	11.1104	12.3059	26.8816	137.0986	100	incorrect
268	-103.387585961	-58.6761463951	-22.2728963423	-63.6453533301	-77.2034783173	0	1	23.263	9.8061	11.0178	13.3746	157.5681	100	incorrect
335	-102.944253852	-18.4313751392	-102.415281832	-74.5055876817	-67.2378784317	0.1059	0.91	31.8875	11.5726	13.0704	25.0137	154.6284	100	incorrect
84	-102.412281351	-111.76920592	-69.8588527061	-66.6410616749	-72.2348213649	0.0941	0.8919	24.3372	9.904	11.5106	16.7377	123.2785	100	incorrect
514	-102.24724249	-78.851364402	-87.4614844551	-74.9830971551	-53.702639412	0.1294	0.8911	32.4637	11.7345	13.1294	25.7294	156.9381	100	incorrect
193	-102.193346509	-92.0622421988	-105.826378898	-141.580070087	-129.805511105	0.0824	0.9067	31.3449	11.1807	12.5048	24.6094	144.9235	100	incorrect
334	-102.175070998	-89.0699371331	-120.894195665	-91.9710500705	-74.9274761673	0.0941	0.9036	30.5966	11.3449	12.857	23.3807	155.1597	100	incorrect
83	-101.745576544	-115.442906039	-92.5537399679	-126.161422189	-107.447519064	0.0471	0.9535	13.4848	4.8614	5.7436	11.3912	41.2043	100	incorrect
343	-101.743092218	-81.2054353522	-84.9201010422	-50.7499386322	-77.2499256822	0	1	20.4347	10.4362	11.8482	9.245	157.8701	100	incorrect
144	-101.463663858	-62.8731877111	-114.140340061	-110.250628894	-75.9722360085	0.1412	0.8636	30.629	10.2099	11.2455	25.0414	124.4381	100	incorrect
61	-101.150106606	-76.6370707013	-62.3094510113	-85.0962834167	-49.5799463746	0.1176	0.901	31.1076	10.796	11.9747	24.7238	137.2108	100	incorrect
136	-101.091509055	-108.923557918	-132.237802668	-102.655726638	-98.9442978928	0.1294	0.8764	25.8332	10.3351	12.0415	18.4334	132.2707	100	incorrect
336	-100.952994716	-104.179830004	-114.156635851	-97.906196864	-112.636647864	0.1176	0.8947	31.4141	11.5876	13.0254	24.3028	157.7785	100	incorrect
559	-100.744129859	-106.856724927	-61.9876246173	-98.0432483082	-94.5888506682	0.1176	0.8925	32.2209	11.6546	13.0653	25.4907	153.8646	100	incorrect
7	-100.569786348	-61.0640812448	-100.407891619	-65.6831661948	-63.7698847448	0.0118	0.9878	24.6921	10.5007	12.2053	13.9367	162.3966	100	incorrect
28	-99.8972988489	-81.8613504217	-84.7714247342	-53.4156218217	-97.6939693062	0.1059	0.91	31.8875	11.5726	13.0704	25.0137	154.6284	100	incorrect
430	-99.4893595129	-84.7548565689	-79.0207170689	-103.010023562	-65.835205617	0.1059	0.9174	31.4433	11.517	13.0028	24.4175	154.7026	100	incorrect
212	-99.3613639824	-49.6551663087	-81.0401799567	-80.7911857008	-99.5583495558	0.1176	0.8551	32.7553	9.9155	10.7834	28.4618	108.2167	100	incorrect
166	-99.1684976996	error	-116.974779805	-79.042112043	-6.8931707697	0.1294	0.8778	32.2547	11.7521	13.1646	25.4304	157.3399	100	incorrect
439	-99.0906166111	-116.99571512	-82.2979847798	-77.9279336953	-77.4434945253	0.1529	0.8617	31.7869	10.9082	11.9742	25.7537	134.5181	100	incorrect
4	-97.1752391805	-83.2765226654	-90.9247652732	-63.7228335297	-56.5481488147	0.1412	0.8519	31.3026	10.5991	11.7621	25.2867	132.4698	100	incorrect
194	-97.0974132621	-51.9305879058	-89.4625328108	-48.768304109	-54.8961494908	0.0941	0.914	21.3333	8.9569	10.4323	13.6697	107.9687	100	incorrect
399	-95.6531723016	-80.6164768922	-90.3504969122	-64.9100828222	-82.9578155922	0.1059	0.9	32.4365	11.7928	13.2181	25.5506	158.3868	100	incorrect
382	-95.3749698772	-116.394857371	-129.653919091	-87.0399019711	-125.350245326	0.1059	0.9043	32.0633	11.7032	13.0709	25.1558	157.8661	100	incorrect
181	-95.0586112933	-103.817788066	-53.5617396862	-111.115222336	-85.0906336562	0.0706	0.9259	33.0093	11.8296	13.2704	26.4368	158.0939	100	incorrect
545	-94.8420046077	-44.4204940373	-52.9462023193	-52.3332278414	-37.6487904343	0	1	41.3517	14.096	15.373	36.6934	132.4893	100	incorrect
585	-94.6282402264	-36.3951689145	-6.6035410196	-95.7211841045	-94.2732667679	0.1529	0.8602	31.436	10.7835	11.9818	25.3421	132.4114	100	incorrect
112	-94.5914085243	error	-61.5951484711	-57.2592347381	-75.7000767381	0	1	43.8934	15.3208	16.4884	41.0914	106.4362	100	incorrect
324	-94.5343678267	-43.9417517959	-33.9376357539	-99.2773028345	-105.884810176	0	1	31.7202	10.2863	11.1809	29.2348	72.679	100	incorrect
54	-93.9876369942	-64.8452442192	-76.3230075442	-75.6120981692	-79.3501271592	0.1529	0.8617	32.4295	10.7508	11.7169	26.7961	132.0753	100	incorrect
423	-93.6177649837	-117.441812737	-58.3680359273	-77.5006202368	-62.1004519868	0.1176	0.8649	32.1847	9.6995	10.5972	27.8457	108.8436	100	incorrect
485	-93.0051562051	-79.9402034152	-52.1742998298	-29.2306734498	-72.7602057652	0	1	22.1444	10.1781	11.6989	16.0826	107.6415	100	incorrect
59	-92.9517779832	-84.1071273098	-64.3696750098	-101.359872535	-98.8747923711	0	1	37.3468	12.4035	13.6219	31.4097	169.2717	100	incorrect
138	-92.7162913378	-84.3857340495	-50.6515083884	-40.4050420841	-91.2406159891	0.0118	0.9836	34.5105	10.2568	11.4456	29.4668	125.035	100	incorrect
443	-92.5742386418	-72.4559875745	-28.0435667646	error	-67.1846942745	0	1	20.7909	8.0259	8.7882	17.3205	67.1648	100	clashes	incorrect
130	-92.5510549456	-65.2346752417	-51.7027114991	-68.1697235397	-61.0177743792	0	1	42.6539	11.9805	12.7704	40.1866	88.5763	100	incorrect
308	-92.5100245349	-100.612913837	-70.9576303421	-47.5949153521	-51.9889548906	0.1176	0.8684	31.0399	9.328	10.2681	26.8106	103.0326	100	incorrect
579	-92.3400374275	-66.441886186	-52.4130126954	-31.0925730766	-67.2252267853	0.0235	0.96	22.9001	6.3553	7.2203	19.2852	77.5501	100	incorrect
226	-91.8841368856	-53.6072541164	-58.4346692914	-64.1828434273	-61.4684254098	0.1765	0.7059	20.6471	6.377	7.0665	16.7553	70.3596	100	incorrect
100	-91.8274136569	-71.3517594582	-73.2815246982	-70.8739426054	-35.7531054732	0.1059	0.8767	34.4708	10.7572	11.7029	29.6004	122.0083	100	incorrect
556	-91.6634496732	-89.7116616591	-73.2262751373	-43.1772703541	-46.7637603541	0.0118	0.987	26.9992	10.9236	12.2083	18.7567	142.9569	100	incorrect
429	-91.4879863473	-38.9633836848	-26.5892650111	-34.8252804598	-48.8606421623	0	1	44.865	13.2498	13.5606	44.1285	46.9668	100	incorrect
378	-91.2007110367	-136.278379708	-98.7954219077	-138.561680811	-112.640314768	0.0941	0.9298	33.5277	9.3711	10.0605	27.7605	129.6238	100	incorrect
305	-90.8159146255	-103.437771449	-110.823869845	-64.6539859485	-90.1703045235	0.1176	0.875	32.6629	11.775	13.1313	26.0461	156.0682	100	incorrect
19	-90.6859678006	-76.8066740885	-95.134596896	-64.9302929707	-102.766306749	0.1176	0.8667	32.5272	11.8146	13.2386	25.6586	158.8017	100	incorrect
539	-90.3766438824	-92.1371907139	-59.7435901	-74.44625985	-81.0388915889	0.1647	0.8272	31.4018	10.5991	11.6969	25.4747	132.1244	100	incorrect
242	-90.2626881288	-45.1256099103	-58.3281439036	-44.8438487081	-16.8258386628	0.2471	0.5116	10.4975	2.8157	3.3453	9.3791	26.8208	100	acceptable
468	-89.8979970754	-79.2077630332	-32.7849807358	-27.7284264482	-42.8398070482	0	1	56.8974	16.5656	17.0774	52.9381	178.3763	100	incorrect
74	-89.7821685073	-67.5141064512	-73.4817908511	-75.6323930186	-44.599992583	0.1647	0.8542	31.6487	9.6688	10.6236	27.0812	111.5718	100	incorrect
574	-89.780967077	-69.8587829399	-50.0616833749	-68.4475277149	-78.0028510621	0.0118	0.9888	42.2437	9.7777	9.4323	39.1044	101.9098	100	incorrect
259	-89.7298626599	-88.4540599381	-65.2603473653	-67.4126257881	-109.10255112	0.0118	0.9877	36.2645	8.5008	9.0409	33.6822	86.8505	100	incorrect
500	-89.7021213938	-52.6917072577	-35.6442922328	-53.7233079511	-30.9304189661	0.0118	0.9872	30.7953	9.6458	9.7154	27.9922	79.2903	100	incorrect
141	-89.3417817596	-48.0544766934	-79.6558692246	-69.6706832934	-62.9241857605	0.0941	0.9121	32.8272	11.7015	13.1389	26.3397	153.9031	100	incorrect
477	-89.0955784027	-85.749395702	-91.6190401689	error	-91.397912517	0.1059	0.9174	31.4433	11.517	13.0028	24.4175	154.7026	100	incorrect
282	-88.8071027471	-9.7036831091	-54.2717636046	-60.8234130606	-35.8990519607	0	1	61.8731	19.5392	20.3364	60.0191	98.3923	100	incorrect
87	-88.460237073	-57.7002816543	-88.7074266543	error	-72.4277926921	0.1176	0.8864	32.014	11.0346	12.2554	25.7004	140.0966	100	incorrect
58	-88.2269145022	-13.5911423927	-46.6843947627	-50.074814991	-63.1300539222	0	1	29.0137	9.4929	10.8791	22.5054	141.5441	100	clashes	incorrect
546	-88.2023617808	-65.6401160127	-61.5423359277	-42.6984480177	-62.3175289848	0.4471	0.3214	10.2656	2.2997	2.5665	9.1402	26.5495	100	acceptable
332	-88.1449442199	-39.8982895762	-97.8212298512	-92.7913605176	-68.1462444012	0.0353	0.9605	22.2539	10.8257	12.492	9.6692	171.9906	100	incorrect
505	-88.0843613454	-50.7144618904	-68.906335219	-53.1137705218	-68.5497324118	0	1	34.6294	10.8205	12.2225	29.1974	172.2768	100	clashes	incorrect
537	-87.3295407314	-27.4688284323	-69.199809016	-27.7873131841	-89.803625631	0.3765	0.4921	7.4791	2.4709	3.2074	4.5752	34.0913	100	acceptable
573	-87.0077528367	-27.8187325697	-66.9757215089	-68.3377127146	-103.06351236	0.1176	0.8837	30.9891	10.8466	11.9966	24.6691	134.9589	100	incorrect
355	-86.5181871604	-69.1341224443	-81.6886899841	-91.0096982241	-67.2662230341	0.1294	0.8553	31.6747	10.3529	11.3818	26.2066	126.343	100	incorrect
432	-86.2390441346	-109.131184322	-104.675914172	-103.774403422	-84.6603361225	0.0941	0.9048	32.7002	11.6423	13.0462	26.1948	152.2229	100	incorrect
263	-85.8313860678	-79.2638191492	-56.4636562254	-52.3379572017	-63.2660530881	0.0824	0.9067	35.3322	9.6883	10.1477	30.5739	114.1966	100	incorrect
231	-85.4903558345	-56.3704632391	-83.1044196009	-57.1799113407	-75.8207638259	0	1	35.0697	12.1682	13.4615	31.5523	95.1319	100	incorrect
561	-84.970256801	-120.327586632	-93.4957252068	-90.6122430068	-81.6386608627	0.1059	0.8525	16.1305	5.4286	5.9912	11.0021	74.769	100	incorrect
213	-84.611810815	-107.771516957	-80.7229558804	-95.1407246924	-87.3882147074	0.1294	0.8778	31.8954	11.5295	12.9462	25.2179	151.209	100	incorrect
126	-84.5754802373	-81.7002015171	-84.2684195202	-113.087098439	-83.008338187	0.1294	0.883	32.2193	11.5558	12.8375	25.6008	149.7466	100	incorrect
309	-84.4275643937	-45.3654857025	-33.8872213454	-104.725078439	-69.1855423763	0.2118	0.75	29.5282	8.1918	8.8265	26.178	88.5117	100	incorrect
247	-84.359454663	-141.772629426	-96.5974893798	-68.8825271312	-95.4498374062	0.1059	0.9	32.0406	11.1802	12.4922	25.6741	141.0009	100	incorrect
322	-84.1476421543	-29.2322101306	-80.3799383694	-113.264779139	-60.2650329394	0.0941	0.914	33.7485	12.0249	13.478	27.2818	161.1967	100	incorrect
266	-83.8572255496	-100.082327557	-56.8071568142	-82.2820319744	-69.5638765619	0.0824	0.9186	22.5392	6.5252	7.3659	16.5494	96.1981	100	incorrect
376	-83.7004929572	-99.92802185	-98.565423205	-99.5162136739	-86.1949456739	0.0941	0.9091	31.542	11.4988	12.9295	24.5425	152.0815	100	incorrect
173	-83.6467846524	-59.964969585	-68.1677573712	-74.453171885	-72.9924907944	0.0706	0.8776	26.0904	10.8353	12.7143	16.5982	153.1922	100	incorrect
192	-83.6068932052	-60.8925450567	-48.0492148317	-17.4514573817	-72.6211225817	0.1412	0.8737	31.7092	10.3177	11.3443	26.3848	125.1789	100	incorrect
294	-83.4780806429	-64.5607263609	-71.9880065016	-100.945607286	-87.1319100559	0	1	20.0108	9.8891	11.655	5.9482	162.6221	100	incorrect
65	-83.2263061413	-37.7244891391	-25.2550977187	-34.3330964269	-36.1498809933	0.2824	0.625	18.557	5.0798	5.8296	15.6777	59.4292	100	incorrect
418	-82.870165891	-84.8022236549	-104.589199186	-90.4161055632	-110.578270585	0.1176	0.8958	32.3247	11.2254	12.4602	26.008	141.584	100	incorrect
155	-82.8203782914	-31.71535816	-96.8070899406	error	-50.1402814906	0.2235	0.7654	29.1983	8.3317	9.0014	25.668	90.3377	100	incorrect
142	-82.7915197337	-9.9633151861	-39.5014748518	-66.0138779793	-52.3205622768	0.4941	0.3226	8.948	2.0162	2.2726	7.6674	26.3238	100	acceptable
297	-82.7508283091	error	-96.9168613055	-66.783778122	-66.4552906355	0	1	20.5871	10.4078	11.945	9.0714	167.2108	100	incorrect
195	-82.5310529776	-58.8205961273	-75.4407751773	-84.0166077073	-89.4376245376	0.1882	0.814	32.5869	10.1182	10.9509	27.831	114.9181	100	incorrect
264	-82.1403189768	-62.808375357	-41.341928647	-50.4387089406	-37.439783387	0	1	38.5584	11.3585	12.0824	38.064	34.1862	100	incorrect
285	-82.053756535	-144.831846767	-93.0615787072	-101.467760739	-93.9854349372	0.1176	0.8969	32.3098	11.6399	13.0925	25.5406	156.3046	100	incorrect
157	-81.978606556	-40.6841534215	-42.1888397065	error	-9.3658954112	0	1	56.5504	18.0067	17.862	54.4999	92.4112	100	incorrect
339	-81.6629794937	-66.9237599045	-104.486358655	-74.0701548545	-99.1850996045	0.6	0.2031	5.7601	1.6743	2.128	4.8403	18.1928	100	medium
101	-81.593738932	-45.5060458307	-34.7173849603	-48.1524049769	-28.4038514899	0.1059	0.8966	32.9132	10.272	11.3038	27.9781	120.7587	100	incorrect
186	-81.0902161494	-81.538369482	-71.9431122015	-42.6817870165	-70.9645601465	0	1	37.2277	12.1714	12.567	31.4505	160.7051	100	incorrect
534	-80.9473391536	-111.018297764	-97.496069371	-81.7993250985	-99.3144336441	0.1059	0.9032	31.6357	11.1284	12.4203	25.2061	142.6898	100	incorrect
45	-80.770681242	-64.7431880206	-81.5780040706	-103.849254306	-71.0241692206	0.0353	0.9062	20.3836	5.0461	5.7663	17.776	64.0477	100	incorrect
495	-80.6643770708	-96.6845989781	-75.3478334681	-73.9510269774	-94.3424849466	0	1	44.0733	12.6985	13.0974	39.205	175.4263	100	incorrect
337	-79.9438925311	-65.1041797369	-122.795347552	-67.4519774169	-77.3540058019	0.0824	0.9278	33.0993	11.9224	13.2594	26.4408	159.4054	100	incorrect
342	-79.3118691657	-75.2945804378	-74.4560852609	-76.3761511309	-116.402500313	0.1412	0.7818	27.2109	6.8922	7.5186	24.5214	76.845	100	incorrect
215	-79.2338056436	-25.5626756021	-76.4302855662	-67.7567604012	-72.0908809662	0.1176	0.8684	34.3333	10.1033	11.0003	30.2804	108.6523	100	incorrect
368	-79.2106598309	-34.2818298953	-63.3805768078	-40.850395033	-61.5088114953	0	1	61.2093	15.0735	14.7879	58.0661	151.7575	100	incorrect
164	-79.1854613577	-103.662223813	-97.4536729807	-129.310241811	-105.281196911	0.1059	0.8989	32.5015	11.6656	13.1154	25.7735	157.2495	100	incorrect
433	-79.0341147334	-71.8679959052	-64.1065347261	error	-65.4413620402	0	1	33.7499	11.7998	13.4155	27.6837	173.2071	100	incorrect
522	-78.9923948091	-79.8953015696	-93.6171514785	-42.2474573335	-102.759864768	0.0235	0.9608	20.6289	5.2955	5.4974	18.8195	48.798	100	incorrect
341	-78.6601013908	-119.644009664	-90.4612497998	-73.3951559286	-105.757270239	0.2	0.8247	31.7515	9.7275	10.6322	27.0633	113.5816	100	incorrect
243	-78.6366601011	-19.8907489437	-113.814154029	-104.193309596	-65.1930030787	0.1765	0.8295	32.3021	9.8656	10.705	27.6936	112.8966	100	incorrect
303	-78.5856619084	-84.4180706563	-52.0555746813	-62.6937503116	-61.1102975313	0.1294	0.859	31.9284	9.3494	10.2149	27.9886	100.4757	100	incorrect
408	-78.28764814	-60.5757391774	-79.7214387929	-83.3731776929	-100.814410343	0	1	25.6778	8.6435	9.5469	24.0534	53.7011	100	clashes	incorrect
218	-78.1819975442	-73.2575663811	-61.2155158411	-16.0024992632	-78.9929502511	0.0824	0.8704	31.212	10.7746	12.1349	25.3591	121.9289	100	incorrect
458	-78.0910180113	-23.7080388272	-45.5126439197	-13.0751773331	-4.4027508279	0	1	44.5229	10.7671	11.3018	42.0478	102.3367	100	incorrect
330	-78.0864642166	-51.1055265314	-61.8369376698	-88.06977492	-75.2252413598	0.1176	0.8765	30.8695	10.4732	11.5387	24.8915	130.6003	100	incorrect
415	-77.8572508692	-85.0242761532	-99.1757212768	-106.556134813	-99.1046325732	0.1765	0.8438	30.7988	11.2811	12.6781	23.8316	150.9499	100	incorrect
278	-77.2241104562	-48.9984789714	-77.5558849714	-88.8318715521	-92.5302218521	0	1	53.3513	14.1509	14.6932	51.2966	108.2379	100	incorrect
590	-76.4885224598	-85.8276874898	-60.7816001598	-104.249976065	-52.8090922898	0.0706	0.9294	33.5575	11.9228	13.3235	27.0715	158.7989	100	incorrect
97	-76.4230840045	-114.481658273	-105.686818483	-101.491688933	-94.1053509619	0.1294	0.8804	31.4442	10.8894	12.14	25.191	136.5351	100	incorrect
287	-75.9454394287	-83.8270573093	-57.0405018593	-84.8783979261	-52.3985652143	0.0941	0.9245	35.0012	11.7683	13.0693	29.2592	149.9595	100	clashes	incorrect
33	-75.7603146859	-34.4167605866	-29.3718274162	-48.3594999116	-41.7022447162	0	1	64.7279	18.7127	19.4968	61.9118	151.9076	100	incorrect
32	-75.7227148534	-62.990525312	-101.040549354	-66.156171202	-107.040087572	0.1882	0.8351	32.0201	9.698	10.577	27.5563	110.2985	100	incorrect
543	-75.4769482022	-62.9243683237	-39.9396554413	-63.3261646895	-88.8200258363	0	1	43.7929	13.785	14.3297	39.5863	173.5834	100	incorrect
29	-75.4596636735	-57.1742467317	-65.4771152929	-79.1357515317	-101.436843967	0.0824	0.9213	32.627	11.9582	13.4425	25.6665	162.9974	100	incorrect
117	-75.191030469	-84.0752583895	-107.527854788	-83.0801968541	-72.6571674541	0.1059	0.9032	32.8142	11.9367	13.3097	25.9828	161.1945	100	incorrect
124	-75.1513756891	-78.7468419513	-78.2444641246	-103.452247125	-108.3301214	0.1176	0.901	31.1076	10.796	11.9747	24.7238	137.2108	100	incorrect
319	-74.889312188	-73.1607287884	-83.9391007184	-53.1803357184	-60.4491250434	0.0118	0.9892	44.555	11.4153	12.2113	41.1656	129.8968	100	clashes	incorrect
481	-74.88586603	-48.0456146272	-72.8997063429	-61.8641091637	-34.2287081637	0.1059	0.8861	33.1828	12.0449	13.5517	26.4343	162.507	100	incorrect
170	-74.5323525076	-67.4404437273	-87.8807863273	-54.3225998684	-35.3028365126	0.1059	0.8916	31.9609	11.0433	12.1672	25.7675	137.4568	100	incorrect
78	-74.4670728637	-43.4501660511	-79.7996849511	-74.1621541511	-33.9736897011	0.0588	0.9265	38.2676	10.49	11.2498	34.9529	107.4686	100	incorrect
496	-74.3094166709	-90.474839288	-101.145743815	-116.461672813	-77.4761726	0.1059	0.9062	32.2998	11.6739	13.1159	25.5973	156.5058	100	incorrect
416	-74.3067478184	-74.6878435416	-94.8045191268	-77.7155713116	-84.6808811116	0.0706	0.9241	32.4752	11.6799	13.0315	25.759	154.9959	100	incorrect
205	-74.293183211	-40.669150705	-61.91937797	-59.9180417534	-70.215748595	0.1176	0.8387	27.1976	9.8495	11.1747	20.6882	115.4467	100	incorrect
320	-74.1487734059	-77.52849325	-98.953308813	-66.150538388	-69.521457238	0.1059	0.9062	32.2998	11.6739	13.1159	25.5973	156.5058	100	incorrect
563	-73.7546825188	-77.6059678828	-30.2167186846	-46.7191104328	-47.0604255218	0	1	22.5362	10.402	11.9696	16.2374	110.8858	100	incorrect
23	-73.5643711172	-67.5870608827	-54.1989348951	-32.8304327501	-72.2829212451	0.0824	0.9327	33.4419	9.2183	9.8167	27.9802	123.8148	100	incorrect
442	-73.4811661634	-33.8023914398	-49.4708327048	-33.9565905448	-49.2218418375	0.0588	0.8864	24.4525	5.7562	6.3619	22.616	58.1413	100	incorrect
55	-73.3408162816	-54.1438761049	-36.279186226	-53.9888686743	-46.5455992149	0	1	43.523	11.8852	12.8081	40.871	97.825	100	incorrect
104	-73.0650665929	-61.2553684481	-51.5408789231	-70.9000795481	-89.9966635106	0.0235	0.9048	25.5639	9.0866	10.0673	18.5036	126.6563	100	incorrect
549	-72.708993389	-71.5037555443	-75.9620089714	-43.3074021543	-98.5654629443	0.1529	0.7797	19.5191	8.5868	9.9785	8.3795	116.8417	100	incorrect
511	-72.6860719709	-35.6396484484	-43.2299717634	-42.4304286884	-15.0967886227	0	1	51.3638	11.9362	11.347	47.8626	130.7285	100	incorrect
50	-72.6417964104	-48.1462364606	-69.3120778246	-38.7612515349	-33.5604433206	0	1	44.3771	15.5921	17.3047	40.8422	108.5634	100	incorrect
587	-72.1323174088	-66.7587938943	-41.5705108698	-50.5303784592	-68.9512904193	0	1	23.1043	8.7157	9.5461	19.3381	74.8738	100	incorrect
379	-71.9817219003	-65.3850703901	-101.070497145	-76.0359372301	-67.2530764151	0	1	68.147	16.5307	15.4121	64.9936	166.0068	100	incorrect
202	-71.6330027378	-59.1051704155	-61.0470069375	-51.6380155891	-25.8934528956	0	1	28.0781	10.6888	11.9038	19.9076	159.6437	100	incorrect
312	-71.5661603129	-69.6428511004	-58.3788404729	-44.0691947649	-78.2040174349	0	1	26.5872	11.0756	12.9661	18.0531	151.4921	100	incorrect
160	-71.1341415186	-87.385258717	-92.263583647	-94.216071122	-84.897327558	0.1059	0.8767	33.0685	11.9268	13.3609	26.3539	159.0768	100	incorrect
438	-70.6565297443	-78.0426788625	-32.5875346575	-62.7799950625	-48.4815683767	0.1176	0.8734	32.6671	9.8612	10.7391	28.2499	111.787	100	incorrect
406	-70.0741734142	-46.2812449996	-40.6281637556	-61.8495972222	-57.2669511156	0	1	39.2626	13.0239	14.1101	33.3934	174.0206	100	incorrect
447	-69.8269079736	-87.6190544701	-84.5170679373	-71.3138513701	-85.4157342701	0.1176	0.8925	31.0234	11.466	12.9127	23.8898	154.472	100	incorrect
523	-69.8143159352	-26.019150493	-36.0461186977	-57.5733900599	-46.6875736086	0.0706	0.9048	28.2564	11.1203	12.7576	20.8121	139.9131	100	incorrect
407	-69.7511951749	-64.1756123253	-63.0991420503	-88.0488889425	-114.526980942	0	1	60.4851	17.4421	17.5085	57.7493	119.8398	100	incorrect
393	-69.6967486087	-71.5504004913	-56.6455055997	-61.8745770413	-57.7817489113	0.1176	0.8667	34.2799	10.6877	11.6106	29.5359	120.8654	100	incorrect
279	-69.6098244496	-94.05043525	-109.001760921	-68.25441722	-66.9499271462	0.1765	0.8438	33.4068	10.0583	10.9249	28.811	117.9599	100	incorrect
174	-69.5675085358	-45.8461840785	-43.446513266	-45.8343312775	-31.1438205827	0.1176	0.8649	35.1785	10.9305	11.8424	30.4675	122.6147	100	incorrect
531	-69.1633066709	-50.1827465187	-57.1775285687	-72.5073282937	-57.4677661283	0	1	30.7588	12.6798	14.2332	27.376	94.979	100	incorrect
582	-68.8934301403	-31.131932408	-65.6586185072	-34.6737105322	-64.3131913372	0.4353	0.2292	6.3212	1.6324	2.0838	5.5818	17.7544	100	medium
596	-68.866543593	-77.0526074708	-50.309704247	-86.8210852208	-74.1216606358	0.1059	0.8941	32.3904	11.1042	12.2098	26.2352	139.9784	100	incorrect
46	-68.8066877146	-91.3718963204	-58.5720025591	-32.6877001241	-70.6477478211	0	1	30.7628	11.9454	13.5132	24.212	162.5635	100	incorrect
372	-68.7435245918	-62.260185727	-39.6853382453	-32.2007074153	-51.374392337	0	1	41.6912	11.2422	11.7665	36.8422	134.7392	100	incorrect
469	-68.6912362635	-65.8031547266	-71.2142181448	-64.8275342548	-46.8862060848	0.1176	0.8667	34.2633	10.7954	11.85	29.3925	121.2732	100	incorrect
277	-68.5249474907	-50.396077435	-78.8683494949	-43.4266852756	-46.7261492748	0	1	21.5629	10.3097	12.2465	13.6017	111.2661	100	incorrect
12	-68.4325707174	-85.1329990014	-76.6786322514	-66.5047788544	-28.9873912594	0.0824	0.9205	32.9144	11.8156	13.2215	26.2662	157.5811	100	incorrect
147	-68.3503421275	-59.6467720396	-30.0739007896	-77.1134986032	-79.7597168896	0.0588	0.9306	27.2812	11.1447	12.9136	19.3606	142.3052	100	incorrect
158	-68.3245492657	-68.0866232723	-9.068430788	-49.2187404894	-52.8527569144	0.0824	0.8889	16.0369	4.7584	5.1975	13.8278	45.9781	100	incorrect
262	-67.7338606016	-84.9463883486	-45.3524100736	-90.7343317416	-71.3513718486	0.1412	0.8537	27.8406	7.408	7.945	25.2759	74.4587	100	incorrect
299	-67.5043877319	-43.8778388491	-35.3670445624	-32.5626514651	-75.4831569317	0.0118	0.9878	44.2016	11.6137	12.4367	40.8118	127.2428	100	incorrect
235	-67.4918243268	-60.3523323751	-35.8087618505	-73.9278293005	-79.0921708505	0	1	30.9502	12.7581	14.3297	27.4836	97.1863	100	incorrect
260	-67.4171508232	-44.9448644617	-31.0567075955	-27.8531031717	-47.9227841617	0.0353	0.95	36.8081	10.7678	11.7125	32.9407	111.0113	100	incorrect
467	-67.3755667455	-61.302241421	-68.2397920577	-87.2703076577	-85.7022109577	0	1	58.3692	18.0203	18.3715	55.517	120.6067	100	incorrect
358	-67.3348211558	-85.2582282122	-66.5474381822	-114.544305413	-84.2201779867	0.1059	0.9091	32.7846	11.7312	13.1627	26.2344	154.5999	100	incorrect
62	-67.0377822371	-71.1368149319	-58.1202133569	-52.1491877793	-59.6776384741	0.0588	0.902	29.3371	10.2385	11.5464	23.0683	120.9102	100	incorrect
6	-67.0265610728	-70.2815616285	-76.1836987486	-59.8076863661	-87.9444101535	0.0235	0.9811	44.1503	12.7428	13.7694	39.9298	152.2282	100	clashes	incorrect
256	-66.9095528014	-59.0286086847	-20.1021063447	-0.0408478358	-57.581510018	0.0118	0.9902	38.237	11.258	12.2102	32.3733	155.1993	100	incorrect
361	-66.8790522312	-108.927325965	-108.962566745	-75.7487826548	-60.6847157314	0.1529	0.8617	31.7869	10.9082	11.9742	25.7537	134.5181	100	incorrect
132	-66.827044443	-45.1531692833	-78.8899363767	-66.3271054617	-66.7955618167	0	1	18.2027	9.0812	10.8598	6.6275	116.0114	100	incorrect
203	-66.7900658195	-62.389763613	-10.2541496283	-71.520322093	-54.481477468	0.1294	0.8736	32.3332	10.9858	12.1035	26.2568	138.373	100	incorrect
252	-66.7740386492	-42.9514826762	-49.4056716262	-79.9922917262	-89.9521229362	0.0941	0.8873	24.0644	9.691	11.2161	16.6821	119.2012	100	incorrect
516	-66.5398877249	-58.837869937	-89.7189301078	-89.0173522564	-97.0774575928	0.1176	0.8361	25.2332	10.0251	11.4878	16.6108	132.8659	100	incorrect
244	-66.4512016054	-76.6936668489	-54.9762902799	-80.4118942299	-38.0237566049	0.0941	0.8824	33.1665	11.9764	13.5719	26.3589	162.798	100	incorrect
38	-65.9391264676	-49.1513922614	-13.4369643388	-26.3749334114	-52.2454932614	0	1	38.3642	11.7418	12.8014	36.7382	68.8631	100	incorrect
18	-65.8670697576	-12.968659822	-66.6166716959	-82.7109133987	-87.7672773327	0.1765	0.8235	33.5351	10.2114	11.0841	28.9783	115.9305	100	incorrect
111	-65.5565483071	-33.5550337208	-76.2880309708	-90.7251847208	-85.1665565208	0.0941	0.9121	32.5379	11.9232	13.4348	25.5907	162.173	100	incorrect
168	-65.5009087274	-84.1107274623	-34.0174519123	-32.1412542623	-31.5202734873	0	1	62.9671	21.1927	21.9516	62.5523	43.6608	100	incorrect
383	-65.4601656356	-50.5924530995	-55.3088801047	-14.3094570447	-82.5843148041	0.1176	0.8571	30.9345	8.2563	8.9161	27.9557	86.9352	100	incorrect
488	-65.1403225303	-85.1213252679	-39.7109250179	-102.811761193	-60.2776681979	0.0118	0.9825	28.0879	10.9621	12.2352	20.5386	139.0167	100	incorrect
246	-65.099176543	-46.1459619127	-50.1324456966	-55.1089358827	-48.6319912127	0	1	62.4159	19.9075	20.7629	60.6993	93.1833	100	incorrect
441	-64.9649989094	-23.9092776311	-20.9241978711	-13.6698059445	-40.4547576905	0.0118	0.9897	33.3733	8.1318	8.7426	31.1106	77.5153	100	incorrect
318	-64.779783919	-13.8344857721	-33.5751009621	-19.6924911038	-41.1947233138	0	1	47.6095	12.1521	11.8964	43.8779	125.7031	100	incorrect
390	-64.5967123009	-78.2047151782	-78.8473408207	-94.3145333032	-107.526841903	0.1412	0.8696	31.5184	10.8117	11.9996	25.5547	132.1618	100	incorrect
366	-64.4320963223	-135.585796539	-125.930285519	-115.384270905	-98.2342146549	0.0471	0.9529	28.8002	8.0779	8.8686	22.8591	115.3388	100	incorrect
190	-64.4094019809	-52.8270062216	-65.75891549	-66.9542333967	-6.5379407347	0	1	44.8471	14.2473	15.5929	40.0413	157.6706	100	incorrect
565	-64.3513517955	-60.1390517357	-54.5895918657	-49.779520248	-58.909248063	0.1529	0.7937	17.9644	4.2037	4.7339	14.7633	60.8385	100	incorrect
131	-64.2786403157	-58.4714473978	-49.9019950577	-84.0376771276	-71.3877860176	0	1	22.5672	10.5133	12.0786	16.2805	110.8858	100	incorrect
436	-64.2591310494	-42.8040276873	-77.7300974895	-73.7784172495	-52.3915855623	0.0118	0.9889	21.8489	9.8625	11.8894	12.4993	117.3172	100	incorrect
301	-63.8733238936	-70.6668597702	-67.868506029	-88.5637130252	-16.7606222347	0.0118	0.9846	29.4089	11.4896	12.8785	21.4984	158.6606	100	incorrect
253	-63.8170050558	-52.1063599387	-13.3386930352	-36.2930444057	-16.4428119637	0	1	46.1936	14.1559	14.9154	43.1084	105.3185	100	incorrect
295	-63.6948771919	-85.6893146699	-88.7853393371	-84.9414377871	-70.1376522121	0.1176	0.8936	30.9492	10.8927	12.208	24.3915	141.7058	100	incorrect
513	-63.5946849303	-90.8646720623	-69.9047362829	-46.5709757329	-24.5792969929	0.0706	0.9294	21.5277	8.6967	10.103	10.5602	127.2575	100	incorrect
150	-63.2681264994	-68.3901137115	-79.6250381615	-40.6172682265	-59.8600523076	0	1	31.2929	9.8824	10.6084	29.6541	58.7078	100	incorrect
400	-63.2642113838	-67.9455659291	-59.1156120841	-77.6106863941	-69.0949940441	0	1	28.9293	11.1519	12.7318	22.936	145.8796	100	incorrect
239	-63.1917750306	-67.6589759758	-37.7878654758	-62.7559450258	-53.4259564758	0.1882	0.7975	30.2533	8.2512	8.8604	27.0499	87.5213	100	incorrect
90	-62.7411458088	-55.3490877351	-86.3565796565	-53.4608607954	-81.4342323765	0.1412	0.871	32.3644	11.0051	12.0634	26.4664	134.9629	100	incorrect
422	-62.6355201179	-94.5078606302	-76.1246720899	-85.3321960402	-90.9127787802	0.1176	0.8684	34.099	10.5966	11.5528	29.2721	121.056	100	incorrect
184	-62.6223181276	-41.9731566362	-44.7987908107	-39.7875880457	-47.3381100566	0	1	47.8731	11.6002	11.9607	44.8157	113.7554	100	incorrect
201	-62.5388367647	-62.780387728	-49.7511933951	-72.0765006776	-42.987835423	0.0118	0.9859	21.7714	8.0675	8.7368	14.6732	110.0776	100	incorrect
466	-62.4903445968	-42.5934189403	-51.9041042647	error	-62.6426048768	0.2118	0.7188	16.6802	5.5487	6.286	13.2149	58.3412	100	incorrect
241	-62.237771309	-51.1767168571	-62.1564591948	-73.2595146348	-37.0262740948	0	1	64.223	20.5828	20.7677	62.6185	86.7784	100	incorrect
191	-61.7589793743	-28.8167685519	-55.7758356349	-44.7200871582	-38.0176151619	0.0471	0.9259	28.8589	6.8628	7.4179	27.0256	65.3104	100	incorrect
238	-61.6752407874	-120.71074756	-72.7841324198	-105.11981506	-108.924069019	0.1294	0.8778	30.839	10.8691	12.1401	24.3548	134.2864	100	incorrect
73	-61.4779605182	-56.3810633632	-35.3897826982	-4.8088221338	error	0	1	68.46	18.39	18.3662	65.4075	156.6409	100	incorrect
135	-61.1244969521	-100.734834073	-98.5829963545	-71.1201046641	-77.3880555481	0	1	31.1712	11.7035	13.0913	23.815	163.048	100	incorrect
484	-60.9534584067	-63.7469463426	-42.2694534976	-89.4554924162	-71.5555457226	0	1	46.933	10.8793	10.4636	43.1957	126.1381	100	incorrect
13	-60.7344912086	-66.2808663061	-68.1722016213	-60.1252339913	-42.6522345663	0.0706	0.9487	36.1134	10.7264	11.6199	30.0199	147.8415	100	clashes	incorrect
52	-60.6663785416	-1.6008000561	-51.1446445106	-37.2446040963	-41.8268682519	0	1	51.3707	16.8676	18.0005	47.9347	152.8222	100	incorrect
49	-60.3537549284	-133.003507953	-102.945150003	-116.726374553	-82.0663404029	0.0941	0.9036	33.3584	11.8185	13.231	26.8845	157.1241	100	incorrect
30	-60.3518542814	-28.4714956444	-66.4681946194	-70.6493455944	-51.5971699929	0.0706	0.9221	28.952	7.0665	7.7005	25.9753	84.4949	100	incorrect
80	-60.2456349506	-53.5373075327	-73.1476351667	-40.8943276842	-69.7920415327	0	1	57.952	15.757	15.644	55.7585	111.4268	100	incorrect
222	-60.0705144922	-20.6511423763	-16.0631319718	-48.3904438468	-58.0230538718	0.1059	0.875	33.9459	10.7821	11.76	28.9621	122.9527	100	incorrect
98	-60.0330825837	-90.863993775	-43.046962544	-61.4127440069	-64.1039660501	0.0824	0.9222	35.5823	9.9035	10.624	30.0811	131.9993	100	incorrect
275	-60.0155551659	-65.7959969576	-96.9543988859	-81.9659723709	-90.4600030872	0.0706	0.9394	35.3494	8.7378	9.5071	31.1823	117.7458	100	incorrect
51	-59.9748833934	-16.7807643979	error	error	error	0.1059	0.8732	32.8955	8.6858	9.2627	28.2329	109.466	100	incorrect
592	-59.9441826025	-92.8135585619	-68.8934249376	-64.4613040369	-74.6421377126	0.1412	0.8636	31.7197	10.547	11.6238	25.944	130.5015	100	incorrect
552	-59.6082956803	-41.9133507138	-24.0587236109	-31.8253111615	-46.4679914038	0.0353	0.9444	25.4804	10.3131	12.1984	17.4572	137.6916	100	incorrect
405	-59.527245327	-3.1055738584	-37.7414550975	-30.502552628	-24.1820291775	0	1	28.5843	7.5248	8.0949	26.478	74.0891	100	incorrect
315	-59.4695196763	-76.6121077949	-49.8834753138	-54.9684818531	-50.5667899281	0.0588	0.9153	28.3591	10.7705	12.5787	19.4829	158.7145	100	incorrect
71	-59.3852363357	-28.7958975155	-7.6821682806	-23.9822194559	-23.7765276533	0	1	37.6955	10.0527	11.031	35.4709	79.0075	100	incorrect
397	-59.0179532308	-37.3979179971	-40.4764377216	-38.5831431517	-49.7930352914	0	1	29.3024	9.6232	10.4301	27.3942	60.7714	100	incorrect
302	-59.0004453696	-63.2691277058	-7.3175878828	-28.7909834306	-76.1220879821	0.0706	0.9104	29.1523	11.5143	13.1149	21.6642	147.2368	100	incorrect
109	-58.5696468093	-21.536416011	-54.5023575476	-30.155602221	-28.970632686	0	1	35.7327	13.2071	14.9943	29.5076	178.7858	100	incorrect
123	-58.5167210112	-78.4332587989	-54.7156516649	-42.4285967103	-36.9370274849	0.1412	0.8636	34.2732	10.6696	11.5515	29.4665	121.3387	100	incorrect
380	-58.4926286405	-33.9629415935	-44.2855579907	-72.1986834	-49.1984916435	0.1176	0.9074	31.4064	11.1326	12.4859	24.8425	143.9478	100	incorrect
179	-58.3630227845	-75.8360567445	-34.1579829153	-15.3335906306	-49.5810832903	0.1294	0.8642	34.4605	10.7157	11.6642	29.6193	122.9093	100	incorrect
121	-58.3550984913	-15.6350627402	-18.6801572602	-18.1246988451	-14.6618710914	0	1	54.7365	15.3863	15.4515	53.2724	84.6493	100	incorrect
22	-58.2683252843	-74.0595084585	-45.1443306156	-47.5893915435	-46.3655270835	0.4941	0.3	5.9303	1.7965	2.1833	4.3331	22.9408	100	medium
183	-58.1196477582	-98.2685170738	-77.452603576	-116.568087149	-102.425081551	0.0588	0.9545	33.7526	9.9088	10.7598	27.3906	142.7417	100	incorrect
24	-58.0135995825	-42.6782478472	-62.2608251972	-78.4241492722	-72.2640284222	0	1	31.4859	11.7971	13.2329	24.096	162.2791	100	incorrect
115	-58.0048779047	-55.7226856656	-76.1211086006	-85.2987511256	-31.1331094326	0.1294	0.859	35.09	10.0716	10.9364	31.2702	107.4888	100	incorrect
251	-57.9726197005	-58.5760351072	-55.9185791806	-53.9299219418	-12.3375244311	0	1	40.6299	13.1304	13.9665	36.0098	178.4599	100	incorrect
507	-57.8233162069	-63.5705960894	-38.0619637792	-62.6697598355	-56.1534044526	0	1	58.9669	17.0359	16.3216	55.2121	174.9137	100	incorrect
221	-57.8203743194	-54.8538147367	-91.4969049357	-53.2666190367	-61.4393326301	0.1294	0.8553	34.6038	10.8171	11.7626	29.7228	124.0457	100	incorrect
35	-57.8070451366	-71.4328637122	-88.1697110957	-87.3714976112	-120.901738662	0.1765	0.8235	33.5351	10.2114	11.0841	28.9783	115.9305	100	incorrect
575	-57.8034880361	-73.3795374559	-56.1146982799	-18.1731588521	-45.6473183059	0.1882	0.68	20.5504	5.7094	6.2064	18.011	63.2593	100	incorrect
456	-57.7718228568	-20.1746565021	-52.2521294671	-38.714275686	-43.467376836	0	1	62.7801	21.003	22.3084	60.9705	91.819	100	incorrect
234	-57.7345825717	-125.041387579	-97.7982065737	-86.6324450907	-108.381693729	0.0941	0.9059	31.6183	10.8587	12.129	25.4512	136.6584	100	incorrect
434	-57.6394956422	-53.2389256922	-24.9841194869	-30.2954904429	-49.5471585717	0.0471	0.931	31.3378	11.3011	12.7238	24.4345	143.5417	100	incorrect
357	-57.4925607007	-37.8516831434	-27.643762155	-32.66405353	-26.991388645	0	1	66.1353	18.7444	18.7535	63.1168	147.3097	100	incorrect
230	-57.308241186	-66.6210820459	-51.7407565409	-56.2194433959	-54.6876561209	0.0588	0.9038	18.4131	8.0114	9.4698	6.1063	116.9751	100	incorrect
214	-57.3038341068	-47.4173579658	-86.4918491333	-50.3132738536	-33.0431040858	0.0118	0.9861	42.3343	11.3898	12.2247	38.6815	127.0215	100	incorrect
15	-57.1992444248	-78.4624857121	-86.5704983121	-80.6398396621	-76.3760660371	0.4706	0.375	6.5566	2.432	3.0293	5.7137	18.1095	100	acceptable
576	-56.5450327761	-68.1758312479	-53.0345795354	-62.4388061629	-18.4541815804	0	1	22.9686	10.3304	11.5961	14.5693	159.5465	100	incorrect
9	-56.4504530402	0.1059	0.8929	36.0027	10.0639	10.9141	32.3138	109.5671	100	incorrect
450	-56.074544015	0.0471	0.9444	39.1756	10.8825	11.7473	35.2341	123.9575	100	incorrect
281	-55.8163985006	0.1059	0.8953	32.5356	11.9399	13.353	25.6777	158.7189	100	incorrect
258	-55.7625600194	0	1	32.0323	11.0845	12.4193	25.9426	179.5154	100	incorrect
490	-55.0406996926	0.0706	0.9362	32.7851	11.828	13.3037	26.0364	158.2815	100	incorrect
591	-55.0327259257	0.0941	0.8222	23.5961	7.9033	8.8076	19.0945	87.5652	100	incorrect
20	-54.7685823497	0	1	51.0182	15.2882	16.1454	47.238	156.7319	100	incorrect
159	-54.7539923866	0.0235	0.9844	16.8497	7.2145	8.0551	13.4833	61.3189	100	clashes	incorrect
108	-54.738852141	0.1059	0.9082	32.5762	11.7145	13.1118	25.9028	152.2307	100	incorrect
283	-54.737761484	0	1	30.9354	11.0063	11.7914	24.8678	125.4909	100	incorrect
93	-54.7093477372	0.0941	0.8519	23.9723	9.1901	10.5094	16.4293	114.7228	100	incorrect
392	-54.6310971997	0.1765	0.8295	33.2632	10.0727	10.8809	28.816	112.127	100	incorrect
220	-54.5897818131	0.1882	0.8222	32.2233	9.8369	10.7885	27.6618	110.7404	100	incorrect
269	-54.4869136551	0	1	47.064	14.8353	14.9994	43.1344	130.8522	100	incorrect
1	-54.1518783242	0.1882	0.8049	32.9525	10.0547	11.0063	28.3444	114.6761	100	incorrect
197	-54.0135414078	0.2	0.4333	10.3923	2.5795	3.0201	8.779	33.0318	100	acceptable
506	-53.7712672928	0	1	29.074	8.788	9.6629	26.652	72.4423	100	incorrect
344	-53.7445494741	0.0941	0.8621	25.4103	10.3906	12.3049	17.1237	141.5798	100	incorrect
165	-53.7106851149	0.1059	0.8929	32.5645	11.8436	13.2225	25.7722	158.1166	100	incorrect
351	-53.5524023	0.0941	0.9048	33.866	12.1601	13.7775	27.15	166.0951	100	incorrect
503	-53.5240082969	0	1	28.8354	10.1246	11.2486	25.9892	75.2515	100	clashes	incorrect
593	-53.3419000919	0	1	21.7795	10.4463	12.37	13.9417	111.2656	100	incorrect
540	-53.3173669025	0.0353	0.94	34.5972	10.791	12.1506	28.5377	143.5204	100	incorrect
208	-53.1521439877	0.0588	0.9342	37.3423	11.2723	12.2803	32.806	129.091	100	incorrect
518	-52.808375789	0.1294	0.8778	32.1556	10.9203	11.9331	26.2223	134.9532	100	incorrect
515	-52.7968546471	0.0471	0.954	36.8975	10.2879	11.1419	33.2236	109.0009	100	incorrect
502	-52.6099329064	0	1	23.859	10.4652	12.3601	12.9631	169.5451	100	incorrect
577	-52.4032133639	0.0235	0.9649	38.4931	12.2648	12.8413	32.883	147.3204	100	incorrect
236	-52.1315852744	0.1294	0.875	36.248	11.0637	12.0264	31.5744	126.5637	100	incorrect
560	-51.9985473185	0	1	29.4452	10.661	11.9575	23.9208	114.5853	100	clashes	incorrect
66	-51.9357621545	0.0353	0.9524	32.0244	12.052	13.7502	24.9986	178.5648	100	incorrect
67	-51.7389915286	0.0588	0.9333	29.2563	11.5661	13.4121	21.8086	151.3319	100	incorrect
250	-51.608880848	0	1	52.9453	14.8123	15.0389	51.2003	94.3081	100	incorrect
223	-51.6023425874	0	1	42.5647	15.9552	17.2261	38.9181	120.0676	100	incorrect
296	-51.2192753688	0	1	45.9074	14.1026	15.37	43.9876	81.649	100	incorrect
395	-51.1777886502	0	1	34.6714	13.6504	15.2118	27.7753	172.7563	100	incorrect
290	-51.0680961866	0	1	48.7692	13.5102	13.2893	44.9958	129.7198	100	incorrect
329	-50.7740766387	0	1	32.831	9.2478	9.979	29.1485	95.4269	100	incorrect
43	-50.7003130918	0.0118	0.9831	53.419	16.916	18.4298	49.8243	149.2186	100	incorrect
588	-50.6441947618	0.0235	0.971	31.2394	7.5646	8.2542	28.4659	86.8919	100	incorrect
550	-50.5559259063	0	1	34.1256	10.3979	11.0144	32.9354	52.5396	100	incorrect
364	-50.3511897694	0.0706	0.8889	25.9418	10.832	12.7294	16.4328	152.4879	100	incorrect
410	-50.3280735299	0	1	42.5698	9.9298	9.6105	39.1981	107.1047	100	incorrect
317	-50.1562757404	0.1059	0.8043	19.1392	8.6634	10.2045	5.2146	126.9769	100	incorrect
2	-50.1089980091	0.0118	0.9783	39.8205	11.8726	12.977	35.5519	127.438	100	incorrect
229	-49.8614871269	0	1	17.3082	7.2429	7.9169	13.3491	67.8106	100	clashes	incorrect
41	-49.7233818955	0	1	31.0523	11.0305	11.8117	25.0132	125.4909	100	incorrect
249	-49.7074081545	0.1412	0.871	32.2451	10.8451	11.9186	26.5056	132.7425	100	incorrect
237	-49.6314944003	0.1059	0.8475	23.9838	9.3675	10.7402	16.1623	117.8811	100	incorrect
72	-49.593476624	0	1	30.7953	11.8135	13.3164	23.359	158.6606	100	incorrect
471	-49.5246778563	0	1	33.2795	11.0399	11.9731	30.3583	81.6877	100	incorrect
512	-49.4883431145	0.4	0.4848	7.916	2.4846	3.1714	5.2592	34.0912	100	acceptable
198	-49.038339067	0.0235	0.9798	42.2964	12.6917	13.7445	37.7781	156.5553	100	incorrect
510	-48.9562895834	0	1	31.8802	12.5765	13.5731	28.7288	90.4707	100	incorrect
444	-48.8275517835	0.0471	0.9512	24.4361	8.6349	9.0201	21.2535	75.1608	100	incorrect
307	-48.1555837997	0.1647	0.8333	32.2002	9.1229	9.9188	28.498	99.5358	100	incorrect
499	-48.1064515372	0.1176	0.8876	32.4079	11.8876	13.4854	25.2839	165.94	100	incorrect
217	-47.9440449968	0	1	50.2817	16.6164	17.792	46.4784	134.0203	100	incorrect
271	-47.8805755431	0.0824	0.8971	32.6184	11.9277	13.4965	25.673	164.8826	100	incorrect
413	-47.8540979817	0.0706	0.9167	21.5599	10.4423	12.2542	6.1858	176.2087	100	incorrect
172	-47.6708646906	0.0588	0.9333	16.3581	6.5677	7.5115	9.5285	81.2544	100	incorrect
0	-47.5345999499	0	1	27.9129	9.3248	10.1988	26.2265	55.5536	100	incorrect
487	-47.4096302061	0.0941	0.908	32.1413	11.7426	13.1143	25.1928	157.8649	100	incorrect
323	-47.3161361294	0.1176	0.8333	18.5253	8.6071	10.0164	3.5556	121.6869	100	incorrect
31	-47.147128628	0	1	59.9871	15.7698	15.4045	58.0319	95.6876	100	incorrect
384	-46.6915339598	0	1	62.8573	21.129	22.2912	61.4044	82.3782	100	incorrect
152	-46.6300381486	0.1176	0.8913	31.9683	11.6647	13.0624	25.0424	155.7147	100	incorrect
486	-46.0651472891	0	1	42.2079	11.0384	11.5916	37.5023	150.422	100	incorrect
118	-45.9424263543	0.0941	0.9059	32.1469	11.528	12.9307	25.4566	155.596	100	incorrect
338	-45.3715341461	0.0588	0.9324	36.6031	11.1577	12.1175	31.9673	127.4478	100	incorrect
527	-45.3014005403	0.1647	0.8478	32.7486	9.9913	10.8869	28.0377	116.8014	100	incorrect
340	-45.2873175393	0.2353	0.5833	17.5324	4.1045	4.7619	15.6152	49.4296	100	incorrect
162	-45.2461861306	0	1	51.5228	18.4251	19.9164	47.0851	162.2281	100	incorrect
37	-45.2049789812	0.3412	0.463	12.9066	2.9874	3.5726	11.6491	34.0843	100	acceptable
360	-44.6550070949	0.1412	0.8681	31.6633	10.2884	11.3176	26.3031	124.0074	100	incorrect
148	-44.588173229	0.1765	0.7887	30.3075	8.2265	8.9534	27.4867	83.4052	100	incorrect
446	-44.3218421026	0.0706	0.9362	33.4795	11.9045	13.314	26.9368	158.3612	100	incorrect
227	-44.0604403013	0	1	57.3757	13.5754	12.9584	53.7822	155.8251	100	incorrect
554	-43.8080426884	0	1	28.3445	11.5411	13.4189	20.443	156.3494	100	incorrect
530	-43.7685693075	0.0353	0.962	20.3396	5.0276	5.7161	17.0368	77.1834	100	incorrect
188	-43.5858915827	0	1	27.4214	10.9325	12.8767	18.8696	177.5887	100	incorrect
280	-43.5252583316	0.0118	0.9859	31.2678	9.8	9.8758	28.5114	79.2903	100	incorrect
538	-43.322985226	0	1	38.918	12.6359	13.9034	37.0178	73.3588	100	incorrect
475	-43.1511864765	0.0118	0.9855	39.8592	9.3264	9.0744	36.8277	95.202	100	incorrect
580	-43.0130936247	0	1	39.3987	12.1414	12.7088	38.4678	48.6467	100	incorrect
501	-42.9452187079	0.0118	0.9706	47.32	13.3534	14.2357	43.1485	144.0823	100	incorrect
457	-42.7521413562	0.1059	0.8929	31.5728	10.8595	12.0168	25.4069	135.421	100	incorrect
474	-42.5263322307	0	1	27.4253	10.4084	12.2198	19.2931	170.7264	100	incorrect
267	-42.3655198942	0	1	24.2668	8.4608	9.2506	22.4542	52.4138	100	incorrect
216	-42.0599304083	0	1	63.3464	20.3204	21.5029	60.4032	132.2886	100	incorrect
571	-41.8095931408	0.0941	0.9175	32.2887	11.5133	12.9224	25.6733	150.8731	100	incorrect
14	-41.7138985671	0.4353	0.3273	9.3166	2.0985	2.3699	8.2129	24.9941	100	acceptable
331	-41.6572622067	0	1	35.922	14.1617	15.7089	29.3371	165.7542	100	incorrect
89	-41.482916704	0.1647	0.7846	11.1761	4.971	6.037	3.153	64.9567	100	incorrect
273	-41.0247667335	0	1	28.2233	9.2139	10.0793	26.4305	58.3114	100	incorrect
48	-40.9480132687	0	1	28.7838	9.4375	10.2722	27.0079	57.8749	100	incorrect
88	-40.779487663	0.0118	0.95	35.1207	12.4735	14.1221	28.8617	179.771	100	incorrect
196	-40.4745206997	0	1	32.5697	9.1443	9.8487	28.8538	95.427	100	incorrect
479	-40.413302979	0	1	22.4805	10.2989	12.2866	10.114	169.7029	100	incorrect
578	-39.779151645	0.0941	0.8621	22.1107	5.2906	5.6665	19.363	68.7703	100	incorrect
17	-39.6188171995	0.0353	0.9423	40.1357	12.1162	13.2439	35.8081	131.1958	100	incorrect
584	-39.2816681845	0	1	30.2344	9.5476	10.8099	26.5634	101.5771	100	incorrect
594	-39.0965287452	0.0588	0.8864	18.3814	4.6371	5.2067	17.2028	39.1989	100	incorrect
163	-38.824252503	0	1	35.2532	12.5248	13.7794	30.8038	111.1141	100	incorrect
421	-38.5946218663	0.0118	0.9885	32.6602	12.3128	13.8761	26.1729	143.1579	100	incorrect
96	-38.5217662218	0	1	67.8946	19.9453	20.3884	66.0927	107.9506	100	incorrect
589	-38.1652404372	0	1	54.0558	15.1034	15.9285	52.7301	77.749	100	incorrect
396	-37.9387372505	0	1	25.9125	9.5594	11.0999	18.0568	132.2048	100	incorrect
105	-37.739402017	0.0235	0.9798	42.2964	12.6917	13.7445	37.7781	156.5553	100	incorrect
586	-37.7102119495	0	1	20.5661	8.2773	9.449	14.9557	86.8504	100	incorrect
425	-37.6784906946	0.1647	0.8353	31.5385	8.5725	9.1362	28.5942	86.4192	100	incorrect
568	-37.5643321016	0.0118	0.9851	27.574	11.1008	12.3749	19.4581	144.719	100	incorrect
391	-37.5091627187	0	1	37.5196	13.3556	14.765	31.4357	161.8952	100	incorrect
286	-37.4123212834	0.0471	0.9565	38.9275	10.6807	11.3507	33.6075	141.3663	100	incorrect
274	-37.3751446107	0.1176	0.8936	30.9492	10.8927	12.208	24.3915	141.7058	100	incorrect
103	-37.1294167353	0	1	70.815	22.6779	23.2247	69.142	94.6847	100	incorrect
470	-37.037392423	0	1	62.1493	20.1753	20.5422	60.5735	86.6441	100	incorrect
385	-37.0203683018	0	1	40.0645	13.2659	14.2579	34.3619	170.4083	100	incorrect
381	-36.8694590724	0.2588	0.45	14.4234	4.5102	5.1447	11.4722	49.2612	100	incorrect
497	-36.8004581068	0.1059	0.9022	32.6438	11.7225	13.2123	25.9288	156.2934	100	incorrect
595	-36.6821808297	0	1	50.3921	17.3788	18.7695	47.1612	123.9998	100	incorrect
95	-36.6187536513	0	1	34.5269	11.6665	12.6104	31.7278	82.2847	100	clashes	incorrect
493	-36.5556625885	0	1	22.1237	10.9102	12.4252	12.3725	153.4197	100	incorrect
367	-36.2688654772	0	1	64.7707	18.4251	18.4511	62.3161	115.2345	100	incorrect
494	-35.7248003876	0.1647	0.8082	11.3872	4.9904	6.0589	3.8341	64.9568	100	incorrect
598	-35.3882438772	0	1	55.7779	17.1871	17.7429	53.596	109.7726	100	incorrect
3	-35.3276263837	0	1	62.753	16.4547	16.0101	60.5707	105.7052	100	incorrect
525	-35.113028598	0	1	61.2013	20.7631	21.6985	59.9348	73.2368	100	incorrect
176	-35.0251560592	0	1	42.5702	10.7031	11.4342	40.5625	88.7253	100	incorrect
371	-34.6482367001	0.0235	0.9667	31.6873	8.8343	9.1602	27.4514	105.3676	100	incorrect
542	-34.6214178702	0	1	38.0124	12.0076	13.149	36.6422	61.6205	100	incorrect
476	-34.4704372859	0	1	23.4604	7.8705	8.3703	20.0568	73.092	100	incorrect
359	-34.4592026214	0	1	27.6868	10.518	12.0164	23.1626	97.6126	100	incorrect
200	-34.452678566	0	1	52.6471	15.3928	16.4177	49.6493	149.8549	100	incorrect
311	-33.9020585287	0	1	34.9865	12.8362	14.6374	30.374	115.3942	100	incorrect
569	-33.5982570093	0.0235	0.9565	27.8107	9.2034	10.2682	23.6115	89.2179	100	incorrect
449	-33.5331073568	0.0235	0.9706	29.6796	10.3319	11.447	23.9776	117.0958	100	incorrect
70	-33.3346705499	0	1	26.1934	10.6101	12.3851	19.8511	116.1718	100	incorrect
265	-33.0153572148	0.0353	0.9552	35.8381	11.5887	12.7879	30.5615	142.464	100	incorrect
426	-32.8980316689	0	1	33.7106	12.7326	14.2503	27.0531	163.7915	100	incorrect
327	-32.5481023812	0.1176	0.875	29.4717	7.7493	8.4224	26.7135	80.3779	100	incorrect
187	-32.366953801	0	1	29.007	10.0595	11.0044	28.8708	11.3963	100	incorrect
461	-32.2711655492	0	1	32.8733	10.6618	11.5237	30.5099	72.2694	100	incorrect
345	-32.2418931902	0	1	42.5768	12.8408	12.9822	37.5683	163.963	100	incorrect
564	-31.9355761779	0	1	25.1202	8.1049	8.6019	24.6848	26.4356	100	incorrect
21	-31.613030878	0	1	48.1755	15.4655	16.6526	43.3831	163.216	100	incorrect
219	-31.2637693014	0	1	25.3681	8.5861	9.4081	23.8644	50.161	100	clashes	incorrect
504	-31.1907713496	0.1294	0.8406	31.319	8.7078	9.4341	27.9229	93.2597	100	incorrect
389	-31.0918712629	0	1	46.3596	12.3877	12.7033	41.9904	157.2112	100	incorrect
276	-30.9880452494	0	1	55.6955	18.5555	19.187	54.7537	59.4343	100	incorrect
365	-30.9077909503	0	1	21.7269	10.7786	12.3504	11.8216	153.659	100	incorrect
347	-30.5324086015	0.1529	0.8523	31.063	10.4156	11.3536	25.4043	126.971	100	incorrect
306	-30.4627325075	0.0941	0.913	32.3802	11.618	12.9262	25.8947	150.5471	100	incorrect
233	-30.3907161942	0	1	29.7503	10.7639	11.9588	23.7913	120.0903	100	incorrect
56	-29.6074847269	0.0118	0.9815	46.9307	11.1736	11.6766	44.4393	110.2896	100	incorrect
362	-29.605295389	0.0118	0.9783	41.5061	9.1643	8.8958	38.1516	110.7971	100	incorrect
291	-29.5615713741	0.1059	0.9043	31.2616	10.96	12.3342	24.8408	139.9148	100	incorrect
463	-29.4978732432	0	1	29.3738	10.3219	11.3969	28.1117	46.3462	100	incorrect
472	-29.4292155444	0.0824	0.9213	20.257	8.9806	10.5337	6.8516	131.5088	100	incorrect
298	-29.32228202	0.1176	0.8649	33.5051	9.9585	10.8961	29.0847	112.6054	100	incorrect
555	-29.1499698136	0	1	46.9396	16.8922	18.0983	42.8196	139.0325	100	incorrect
76	-29.0233628448	0	1	29.8275	11.4746	13.2663	22.2918	163.8512	100	incorrect
189	-29.0061256749	0	1	18.5164	7.5492	8.5929	12.7261	82.1642	100	incorrect
528	-29.0003784023	0.0824	0.9103	35.446	10.9548	11.9383	30.7319	123.3271	100	incorrect
211	-28.9014352571	0	1	26.0596	10.3062	11.4769	18.0379	138.5057	100	incorrect
304	-28.8732841374	0	1	28.5766	10.3255	11.648	22.9154	113.4876	100	incorrect
261	-28.8668359476	0	1	61.331	16.4432	17.4161	59.2661	113.7355	100	incorrect
113	-28.8467332547	0.1294	0.859	35.09	10.0716	10.9364	31.2702	107.4888	100	incorrect
145	-28.3393105829	0.1059	0.8636	21.4569	8.4353	9.6269	15.1301	95.831	100	incorrect
492	-28.3138841043	0.0353	0.961	18.6114	8.613	10.0594	6.2014	114.1033	100	incorrect
454	-27.909947134	0.0118	0.9906	24.6584	8.082	9.1973	19.1792	108.7869	100	clashes	incorrect
480	-27.8793053218	0.0471	0.9452	32.5222	11.5559	12.9311	26.0962	141.595	100	incorrect
440	-27.8141299937	0	1	43.8348	15.6608	17.1829	39.1351	151.9931	100	incorrect
459	-27.7980480767	0	1	46.3303	13.7642	14.679	42.656	150.779	100	incorrect
328	-27.6875179431	0	1	27.4955	11.348	12.6872	19.1309	143.6894	100	incorrect
92	-27.5152727673	0	1	36.2167	13.1131	14.5967	29.7517	167.9026	100	clashes	incorrect
353	-27.4630539723	0	1	55.4046	14.3375	13.9064	54.0105	73.7681	100	incorrect
225	-27.3257298717	0	1	44.546	11.4105	11.6092	40.8553	116.8017	100	incorrect
129	-27.0436599743	0	1	21.4128	7.5353	8.0442	19.0194	56.7576	100	incorrect
489	-27.0324854135	0.1765	0.7619	29.9947	7.8779	8.5672	25.5004	105.1553	100	incorrect
209	-26.9441771989	0	1	46.0324	13.0229	13.477	41.6936	141.3032	100	incorrect
509	-26.8153051011	0.1765	0.8295	33.2632	10.0727	10.8809	28.816	112.127	100	incorrect
597	-26.6483468259	0.1176	0.8667	34.9563	10.9217	11.8806	30.0635	125.6812	100	incorrect
524	-26.4319038112	0.1882	0.8316	32.2479	10.0057	10.9199	27.4299	115.5613	100	incorrect
75	-26.2479665607	0	1	39.8432	12.9119	13.6677	35.106	169.2604	100	incorrect
207	-26.0453948669	0.1059	0.8085	25.997	8.4093	9.341	20.4059	100.4346	100	incorrect
508	-25.9615612005	0.3176	0.5345	11.1003	3.5803	4.2776	8.4653	40.7346	100	acceptable
288	-25.7346462293	0.1529	0.803	22.3367	5.3392	5.4909	19.9075	58.1217	100	incorrect
445	-25.6736670477	0	1	46.7363	11.2889	11.7294	43.8911	107.7388	100	clashes	incorrect
428	-25.36315325	0	1	60.8026	17.4865	17.6438	57.2658	165.3545	100	incorrect
375	-24.9869750922	0	1	36.9963	12.3872	13.7727	31.8587	152.2933	100	incorrect
240	-24.6936345492	0	1	72.3108	21.6319	22.3059	70.7755	99.2706	100	incorrect
180	-24.5548183086	0	1	49.7651	13.046	12.4882	45.7	168.1317	100	incorrect
424	-24.5277271169	0	1	14.0997	7.0039	7.7389	6.1153	80.2762	100	incorrect
333	-24.2821303241	0	1	68.2651	18.0314	17.4691	65.0275	157.5782	100	incorrect
363	-24.1490823859	0.1176	0.8333	25.6993	5.9489	6.3683	23.2343	70.0955	100	incorrect
387	-24.1139815859	0	1	44.8107	11.7863	11.6455	41.5522	107.5099	100	incorrect
25	-23.9105378573	0	1	34.9989	11.7041	12.647	31.7246	90.7688	100	clashes	incorrect
79	-23.8652715261	0.0588	0.898	31.3901	10.4809	11.5824	25.0673	129.4523	100	incorrect
248	-23.7815572214	0	1	53.9523	13.8296	14.1221	51.6436	109.8059	100	incorrect
107	-23.7653400707	0	1	51.9802	12.5339	13.145	49.739	109.0576	100	incorrect
60	-23.5429523911	0	1	49.431	13.8936	14.4763	45.845	135.3392	100	clashes	incorrect
404	-22.8917200205	0.1294	0.7843	22.286	5.3923	5.7415	19.5412	68.6512	100	incorrect
567	-22.7741406114	0	1	67.6172	20.6992	21.3462	64.7666	146.4224	100	incorrect
541	-22.3271314608	0	1	62.1425	20.0885	21.3727	60.9286	72.3679	100	incorrect
42	-22.2891744916	0	1	21.2981	10.5845	12.2467	10.9491	157.4946	100	incorrect
125	-22.0691840903	0	1	34.9534	12.8996	14.6236	29.6772	129.0339	100	incorrect
462	-21.8699984781	0.0471	0.9494	35.5005	12.5595	14.141	29.2463	175.146	100	incorrect
326	-21.6957344147	0	1	49.9355	13.719	14.1417	47.9626	95.8454	100	incorrect
178	-21.3979988935	0	1	45.3164	16.7786	18.139	41.4592	119.1497	100	incorrect
551	-21.3129199052	0	1	33.8834	10.4991	11.4077	32.6152	55.9203	100	incorrect
370	-21.1074625798	0	1	54.398	18.3686	20.0222	52.9498	72.4569	100	incorrect
553	-20.7921389281	0	1	47.3045	13.0606	13.5945	44.5164	106.4973	100	incorrect
583	-20.3523889544	0.2824	0.6712	15.0171	4.3771	5.1279	12.0681	52.5397	100	incorrect
81	-20.180236472	0	1	60.1912	18.8014	18.4387	56.5893	174.1278	100	incorrect
257	-19.9877956496	0	1	42.0024	14.0675	15.7479	36.8494	164.0036	100	incorrect
102	-19.6809991903	0	1	63.5225	18.5233	19.4147	60.7499	140.8732	100	incorrect
300	-19.6291201009	0	1	61.0711	15.9677	15.7511	59.1301	98.7585	100	incorrect
47	-19.4279572528	0.0118	0.9815	31.3651	9.9762	10.9834	26.6377	105.6492	100	incorrect
435	-19.2063198704	0	1	30.4658	11.6721	13.102	23.346	147.8257	100	incorrect
85	-18.7965150393	0	1	62.7921	17.3036	16.7383	60.6066	104.2804	100	incorrect
464	-18.490108273	0.3647	0.38	7.0821	2.6559	3.1385	4.4321	31.2742	100	acceptable
544	-18.2227555181	0.0588	0.9306	38.7802	12.2598	13.5069	33.6917	149.9649	100	incorrect
314	-17.6857930878	0	1	28.1169	12.0071	13.4184	25.2335	79.529	100	incorrect
455	-17.6815974974	0	1	43.3774	15.4712	16.9495	38.8299	145.0688	100	incorrect
386	-17.6296901534	0.2	0.7571	29.9905	7.1586	7.6495	26.7355	85.4153	100	incorrect
373	-17.251561036	0.0588	0.9057	35.7888	9.8134	10.7017	31.0293	121.051	100	incorrect
146	-17.2137398047	0	1	51.3008	16.4185	17.6292	46.9272	179.4377	100	incorrect
473	-17.0790166012	0.0353	0.9559	29.05	10.4081	11.6108	23.641	112.7753	100	incorrect
16	-16.8103881898	0	1	60.9459	19.9461	21.1179	59.1605	95.5907	100	incorrect
460	-16.7552791642	0.0706	0.9439	34.8633	12.0005	13.4193	28.8132	160.8931	100	clashes	incorrect
39	-16.628220403	0	1	39.3216	11.8976	13.0469	37.0438	85.8242	100	incorrect
110	-16.4684861944	0.1294	0.8	11.6744	4.6626	5.4366	8.0847	48.345	100	incorrect
535	-16.255020605	0.0941	0.9286	34.5055	9.3453	9.905	29.2524	123.1966	100	incorrect
431	-16.1684397426	0	1	61.0187	15.9548	15.37	58.2501	170.451	100	incorrect
293	-15.6188675011	0.0118	0.9833	37.7367	12.8999	14.4591	31.9209	177.0619	100	incorrect
224	-15.5695331499	0	1	55.4563	15.5741	15.6719	51.4859	156.7021	100	incorrect
478	-15.4655755171	0.0353	0.95	37.6893	9.0318	9.6448	35.1059	91.1582	100	incorrect
491	-15.4402869784	0	1	27.0831	11.5063	13.2141	18.918	167.0322	100	incorrect
91	-15.3200231897	0	1	22.1575	10.0587	11.4343	12.5317	126.3666	100	incorrect
581	-15.0447728362	0.0588	0.875	27.8766	6.8798	7.4398	23.9375	89.8215	100	incorrect
533	-14.7831722271	0	1	62.4799	18.4031	18.9953	59.4807	166.2142	100	clashes	incorrect
346	-14.7678719254	0	1	60.8285	19.4596	20.2846	58.2041	119.7516	100	clashes	incorrect
453	-14.6969110901	0	1	71.5516	21.3652	21.542	68.8565	132.4742	100	incorrect
119	-14.5502250482	0	1	51.3689	15.8121	17.0637	47.147	152.8453	100	incorrect
86	-14.2021592248	0	1	44.2543	13.6755	13.8642	42.3914	76.6513	100	incorrect
498	-13.9690501755	0	1	61.3957	15.678	14.3309	58.2773	177.3486	100	incorrect
483	-13.8461503187	0.1176	0.7826	28.9486	6.4985	6.9669	26.6822	74.1777	100	incorrect
167	-13.8379705066	0.1529	0.8725	33.6953	10.0027	10.8647	29.3525	114.3745	100	incorrect
349	-13.5872394582	0.0118	0.963	18.1759	5.719	6.2731	17.0953	34.8483	100	incorrect
177	-13.5247425645	0	1	63.424	19.9361	20.6637	60.0181	170.3348	100	incorrect
521	-13.4805173174	0	1	62.4574	15.8607	16.1176	60.3993	125.6769	100	incorrect
414	-13.4682490851	0	1	48.1189	12.1723	12.9317	45.5034	111.3756	100	incorrect
77	-13.3532192895	0.0941	0.9101	33.9938	9.0053	9.5274	29.1689	114.6581	100	incorrect
175	-13.1481828695	0	1	64.6779	22.1049	22.6762	63.8093	61.8424	100	incorrect
57	-13.1435010341	0	1	26.8728	9.0818	10.0085	25.0387	57.0818	100	incorrect
63	-12.9786147759	0.0118	0.9877	35.9477	12.9061	14.3843	29.814	151.5779	100	incorrect
532	-12.7390799592	0.2	0.7671	28.192	7.3639	7.8215	24.3218	86.5296	100	incorrect
482	-12.6854930058	0	1	45.6879	13.3776	13.5679	41.1506	169.1693	100	incorrect
369	-12.3387769179	0.0588	0.9231	36.5579	10.4839	11.3686	32.923	108.0743	100	incorrect
122	-12.1420447909	0	1	53.1696	16.2369	14.8622	49.7083	139.0638	100	incorrect
254	-11.9699418096	0.0471	0.9481	39.4682	11.6452	12.6549	35.1148	134.6747	100	incorrect
562	-11.5729713589	0.2471	0.5333	16.6842	3.651	3.9072	15.5699	36.652	100	acceptable
451	-11.3978166804	0.0941	0.8519	33.6529	12.1004	13.8028	26.4948	173.3731	100	incorrect
40	-10.2274894907	0	1	52.5925	18.3255	20.0091	50.5806	95.363	100	incorrect
26	-10.031809282	0.1176	0.898	32.1944	11.5559	13.0048	25.5714	150.8663	100	incorrect
411	-9.4249303997	0	1	62.2899	15.3557	14.9436	59.0796	159.5723	100	incorrect
377	-8.7596378066	0	1	44.4506	10.7672	11.315	41.9712	102.3367	100	incorrect
140	-8.7406013636	0	1	54.4127	19.5251	20.6042	51.183	122.1755	100	incorrect
133	-8.725447929	0	1	53.6148	14.0769	14.1374	51.3524	117.0027	100	incorrect
44	-8.3673138421	0	1	58.681	17.8429	18.1618	55.3426	170.9573	100	incorrect
64	-7.7163834931	0.0118	0.9841	56.1306	15.499	16.2127	52.1289	163.2746	100	incorrect
310	-7.58030676	0	1	30.4785	12.2924	14.1019	24.1757	139.0946	100	incorrect
245	-7.5798586175	0	1	74.9063	20.5351	20.509	73.225	109.2893	100	incorrect
99	-7.1297183372	0	1	54.0596	17.1889	18.4723	50.7265	150.4816	100	incorrect
116	-7.0507572667	0	1	60.3401	18.3956	18.4037	59.989	37.79	100	incorrect
356	-6.7838922323	0	1	48.5294	17.7865	19.2327	45.1363	118.7236	100	incorrect
151	-6.1545529758	0	1	61.4508	17.3168	17.021	58.4005	154.5455	100	incorrect
185	-5.8005123548	0.0471	0.9535	40.2912	12.8572	14.0984	35.2415	158.2219	100	incorrect
394	-5.6273864239	0	1	23.8749	9.2144	10.0717	18.6676	92.302	100	incorrect
204	-5.4158183294	0	1	63.904	20.9548	21.5172	63.0789	64.7998	100	incorrect
210	-5.0250217857	0.0588	0.8611	38.1626	9.928	10.5836	35.7309	92.1109	100	incorrect
154	-4.9708374365	0.0118	0.98	46.657	11.9846	11.6492	42.9003	143.6544	100	incorrect
558	-4.6262517731	0.1059	0.8676	29.5352	7.3207	7.6392	25.6849	89.1876	100	incorrect
350	-4.0878043835	0	1	26.816	11.1396	13.0303	18.1364	158.2462	100	clashes	incorrect
120	-3.9787578021	0.0471	0.9184	23.9858	10.1955	12.1387	15.0252	139.1129	100	incorrect
403	-2.9595702317	0	1	47.5298	14.4998	15.6081	43.7804	133.3591	100	incorrect
206	-2.8102643828	0	1	38.9338	10.834	11.6916	34.7996	113.0776	100	incorrect
228	-1.3498545428	0.0471	0.9355	28.1807	11.2144	12.9175	20.5488	142.2	100	incorrect
536	-0.7803883412	0	1	69.8126	21.425	22.0083	66.6815	174.7482	100	incorrect
548	-0.4146824312	0	1	63.3542	20.6818	21.6963	60.7125	119.9627	100	incorrect
325	-0.0416953177	0	1	63.5375	15.9713	15.2616	60.249	173.1984	100	clashes	incorrect
289	-0.0149971556	0	1	58.6061	19.2319	20.1061	55.0078	167.6768	100	incorrect
149	0	0	1	57.7956	18.0841	19.4497	55.2053	116.0865	100	incorrect
156	0	0	1	29.0836	10.758	11.8649	23.2278	114.8287	100	incorrect
171	0	0.0471	0.9474	24.0068	10.5034	12.2849	12.4412	167.6004	100	incorrect
321	0	0.0118	0.9848	38.9205	12.9736	14.4603	33.4441	168.2192	100	incorrect
354	0	0	1	57.803	18.3135	18.231	54.09	152.9551	100	incorrect
448	0	0.1765	0.837	32.0465	10.5247	11.6388	26.5162	127.6108	100	incorrect
465	0	0	1	42.9442	14.833	15.8719	41.2274	78.9924	100	incorrect
