# Supplementary material for: CLUB-MARTINI: Selecting Favourable Interactions amongst Available Candidates, a Coarse-Grained Simulation Approach to Scoring Docking Decoys
Source: PLoS One. 2016 May 11;11(5):e0155251. doi: 10.1371/journal.pone.0155251 (PMC4864233; doi:10.1371/journal.pone.0155251)
Supplement: S1 File — (ZIP) [file pone.0155251.s006.zip › Target_35.csv]

struct #	min_PMF_1	min_PMF_2	min_PMF_3	min_PMF_4	min_PMF_5	fnat	fnonnat	L-rms	I-rms	S-rms	dl	theta l	Seq_id	score
396	-1977.88365795	-8.0039901894	-148.635650188	-226.72032876	-146.616662508	0	1	26.4342	7.7732	8.4118	25.7398	40.1415	100	incorrect
411	-900.441039692	-48.9292059821	-587.737992143	-529.720994373	-136.865040786	0	1	65.587	17.2962	17.2566	63.6478	142.5916	100	incorrect
295	-648.220459955	-214.253938829	-120.642108271	-539.463568515	-185.184134473	0	1	46.1012	14.8444	15.414	43.5597	116.9028	100	incorrect
445	-574.567779859	-35.3226292783	-0.4110953961	-81.4068902789	-1.0366716961	0	1	59.9334	16.1238	16.178	58.3353	106.212	100	incorrect
482	-549.124451115	-47.6373776812	-560.565065073	-280.250261675	-210.911395741	0	1	44.3155	11.5019	11.4873	42.9565	76.6663	100	incorrect
496	-492.089869339	-58.8640253289	-201.746416017	nopmf	-83.7353151004	0	1	59.5225	15.2105	15.2973	57.8512	114.0139	100	incorrect
71	-447.782162061	0	-157.952798085	-182.974951354	-60.4956267418	0	1	59.4075	15.1179	15.2975	57.7157	112.8693	100	incorrect
11	-440.968110358	-532.309296992	0	-266.756150281	-315.202227183	0	1	49.1359	15.9356	16.5655	46.4286	128.3533	100	incorrect
282	-434.033996215	-92.5914335148	-186.368415185	-22.3115396225	-23.4768548392	0	1	62.2713	16.396	16.6344	60.5131	121.9558	100	incorrect
142	-404.276355948	-140.231422654	-171.85361617	-56.3972129203	-76.3519602994	0	1	64.6799	17.331	17.5088	62.8251	131.0308	100	incorrect
457	-403.818565891	-415.715894727	-147.546659699	-1.4988099621	-325.968897737	0	1	60.7916	16.2059	16.4817	59.2938	102.0283	100	incorrect
64	-365.79629924	-2.729767842	-226.219765833	-15.839676207	-309.858605766	0	1	44.0646	14.642	15.2042	41.2796	119.0291	100	incorrect
101	-339.473280276	-113.947875745	-53.4239503691	-21.7915841688	-65.5918084591	0	1	56.4995	15.6124	16.8213	54.8565	93.943	98.5	incorrect
463	-321.500075518	-72.6774096451	0	-197.551504266	-28.2982275286	0	1	62.0495	16.5091	16.424	60.1914	126.9796	100	incorrect
47	-314.296564536	-39.0175250399	-5.9282847266	-38.9079584299	-42.6668414215	0	1	17.8615	11.7165	12.707	5.6836	176.1829	98.5	incorrect
210	-301.338074628	-218.447110925	0	-164.377625348	-114.26286827	0	1	65.6912	17.3661	17.376	63.7501	143.0706	100	incorrect
104	-292.697171799	-23.4330547548	-349.911658935	-126.734652198	-122.360475084	0	1	47.3862	12.6512	13.2236	45.8645	84.367	100	incorrect
3	-286.212904689	-293.000208894	-124.869785571	-30.9127166891	-182.473141834	0	1	65.0347	17.143	17.2254	63.0733	141.5848	100	incorrect
464	-282.837003262	-83.5917725385	-173.793733962	-33.8315502803	-175.554683165	0	1	61.5985	16.4697	16.6208	59.9465	110.8181	100	incorrect
238	-279.091523754	-68.0818348974	-57.1788465883	-64.891344624	-76.6958505724	0	1	64.5418	19.8507	20.4324	62.1777	147.743	98.5	incorrect
462	-261.492713992	-402.294199549	-1.7938111727	nopmf	-484.092199976	0	1	48.8463	15.5781	16.0936	46.3272	121.1313	100	incorrect
300	-241.714045945	-61.6754138637	-252.858390424	-180.186881429	-277.621183763	0	1	64.6497	16.9096	17.0061	62.696	140.1221	100	incorrect
82	-212.814716644	-43.4581589967	0	-46.7604498692	-124.371909038	0	1	62.9022	16.3999	16.4937	61.0547	126.8148	100	incorrect
262	-212.554984875	0	-27.1157226617	-605.206054985	-45.9817314014	0	1	59.2074	15.1349	15.216	57.5202	114.7551	100	incorrect
361	-192.651981931	-230.687233161	-202.227677787	-268.614403517	-106.791983018	0	1	64.1266	17.2348	17.2747	62.1975	135.9357	100	incorrect
498	-189.68692353	-140.496129551	-9.2102778787	-2.4473882356	-12.3446248918	0	1	45.9029	12.1392	12.4466	44.3051	84.8885	100	incorrect
14	-188.377199838	-18.5906246716	-69.4355424988	-85.8090848087	-152.191317674	0	1	52.3473	12.9612	14.4997	49.7443	139.0752	98.5	incorrect
189	-176.091867488	-24.5854113557	-67.3021953167	-50.3869307286	-58.39279465	0	1	60.7167	15.494	15.5716	59.0543	114.7856	100	incorrect
442	-174.239619438	-67.9170089214	-52.3036321688	-19.5297803214	-18.8667167505	0	1	59.0574	15.1975	15.4309	57.2297	124.4069	100	incorrect
171	-172.49181675	-29.6912819739	0	0	-118.027076696	0	1	46.3316	12.1596	12.4455	44.9028	80.1503	100	incorrect
63	-171.83251486	-156.757786745	-48.0558654783	-218.011632724	-110.192016603	0	1	64.698	16.985	17.1121	62.7331	141.6779	100	incorrect
418	-161.935502591	-259.754892295	-18.1839247278	-0.6863761913	-184.586483866	0.1231	0.8857	32.6418	7.1585	7.4915	30.8593	80.8806	100	incorrect
255	-158.906510182	0	-75.5512223255	-3.3543762732	-218.911683367	0	1	62.5324	16.1357	16.2793	60.8877	117.738	100	incorrect
85	-156.25984193	-1.8151579568	-135.963250192	-131.553313078	-90.5084265223	0	1	47.4717	13.9302	15.305	46.1592	77.521	98.5	incorrect
202	-152.798233949	-90.3023900058	-75.5031304058	-109.332888163	-71.9465036933	0	1	41.5655	13.6125	14.9066	38.2056	137.6895	100	incorrect
203	-146.62548672	-13.3814138368	-59.5855092168	-140.305446322	-102.850301955	0	1	62.3653	15.9336	16.0486	60.469	130.4325	100	incorrect
161	-138.551241403	-193.494281532	-233.729764963	-55.1746491804	-90.9361170951	0	1	63.2064	16.3073	16.5223	61.3821	126.9506	100	incorrect
39	-137.721050245	0	-110.357361673	-641.652941057	-157.261687635	0	1	59.4059	15.1513	15.2298	57.7342	114.3462	100	incorrect
246	-137.5286622	-1.2085990389	-20.6783824269	-143.533705329	-69.6520320389	0	1	65.0491	17.0564	16.9925	63.1119	142.2183	100	incorrect
326	-136.268318228	-98.2450046546	-124.840809387	-125.747839137	-125.783521736	0	1	65.6441	18.0208	18.3665	63.3749	166.2819	100	incorrect
209	-134.743170165	-116.728208856	-130.84249165	-120.696949883	-222.644628063	0	1	50.0197	16.0468	16.6029	47.2638	132.2693	100	incorrect
68	-134.463390438	-54.260243172	-58.9440762065	-32.9597957843	-54.3628899892	0	1	60.5712	15.3166	15.3259	58.9063	114.9552	100	incorrect
211	-134.021946094	-75.5361118202	-46.7223833055	-23.9460495776	-100.053322611	0.0233	0.9884	46.6636	14.6068	14.7727	43.7943	148.5846	98.5	incorrect
390	-133.033020517	nopmf	nopmf	nopmf	nopmf	0	1	49.3917	17.5604	18.5728	46.1194	176.17	100	incorrect
487	-132.227749058	-38.3920211077	-28.9295639541	-62.0707497498	-59.4032068073	0	1	59.3663	15.1966	15.3227	57.6973	113.8363	100	incorrect
393	-131.339220667	-11.4835707426	-131.062869077	-331.651190418	-46.4266173803	0	1	63.1415	16.2532	16.249	61.377	124.385	100	incorrect
98	-129.408036231	-34.4718929497	0	-41.7821932907	-1.2514225607	0	1	36.7213	9.5361	10.0595	36.2951	39.0699	100	clashes	incorrect
185	-127.97687865	0	-28.8291503998	-34.0336235895	-82.5068953531	0	1	60.6542	16.1807	16.1759	58.8784	120.2529	100	incorrect
135	-124.527765496	-42.1061669409	-67.2713383159	-5.5675376363	-30.7793734374	0	1	62.098	15.7524	15.8727	60.1831	130.7632	100	incorrect
340	-123.876047314	-137.085609262	-118.508905232	-97.6819936317	-148.379378622	0	1	63.3855	16.8547	16.7912	61.498	132.1954	100	incorrect
157	-122.501958846	-119.867484493	-112.513232368	-95.9654408122	-100.099540443	0	1	64.7446	17.2414	17.5961	62.9429	120.8369	100	incorrect
444	-121.488714261	-113.642682216	-410.607703116	-171.713637716	-235.427156191	0	1	62.5601	16.6656	16.7388	60.7549	123.7831	100	incorrect
59	-120.877121011	-57.4345858124	-91.2472267626	-69.4416382134	-75.6666516094	0	1	61.7948	15.6199	15.7986	59.9179	128.0717	100	incorrect
240	-116.52990555	-82.675067125	-77.7260044962	-93.081074352	-55.745692786	0	1	60.1663	15.4031	15.5554	58.5017	115.1998	100	incorrect
453	-115.221210402	-73.3450056436	-96.3445518136	-92.5943576936	-92.9364603484	0	1	64.3795	16.7331	16.802	62.535	130.423	100	incorrect
331	-112.196456591	-64.1811215658	-52.9950603242	-44.5795438293	-56.5615541543	0	1	55.6919	16.3423	17.1116	53.6255	119.5543	100	incorrect
148	-111.40484604	-50.5280383802	-428.514782504	-123.828763709	-156.461288466	0	1	64.9745	16.9969	16.9237	63.0552	135.4698	100	incorrect
138	-111.036001474	nopmf	nopmf	0	-94.3479438159	0	1	37.7167	12.6111	13.5419	34.434	118.9433	100	incorrect
234	-110.808325999	-177.718672561	-128.13722411	-51.3613092815	-317.774752492	0	1	45.144	12.0136	12.3735	43.6174	82.0561	100	incorrect
226	-110.520483576	0	-112.939723879	0	-98.4156657121	0.0154	0.9831	39.0241	8.1353	8.5544	37.1562	96.8055	100	incorrect
348	-108.16898348	-79.9842726983	-97.0529716035	-70.3673843285	-88.9790038287	0	1	63.8036	16.8493	16.8703	61.9444	132.0324	100	incorrect
483	-104.205239757	-47.2461727801	-58.9733072478	-131.590276587	-57.0750671224	0	1	64.0402	16.7114	16.7738	62.0681	141.6546	100	incorrect
183	-102.994558723	-35.9278028063	-152.68829426	-211.263778864	-0.0633085237	0	1	60.2429	16.6084	16.7543	58.3428	126.6995	100	incorrect
77	-100.757403336	-32.7040079193	-49.5976114299	-28.8582635299	-43.4343074899	0	1	17.8615	11.7165	12.707	5.6836	176.1828	98.5	incorrect
367	-100.663477168	-41.0347813645	-35.4052898895	-81.509330119	-44.1004628144	0.0462	0.96	33.6206	8.7249	8.8061	32.2568	71.9772	100	incorrect
481	-100.63556594	-100.484405246	-77.2688866066	-73.3501950964	-70.7234104964	0	1	68.1857	19.0102	19.3436	66.1352	160.6302	100	incorrect
230	-99.7254781054	-61.0971669268	-71.3580062268	0	-70.4154698793	0	1	62.1334	15.8374	15.8751	60.2204	130.5067	100	incorrect
407	-98.9174426449	-1.7821018555	-59.4044531396	-66.8983036977	-10.7564570618	0.0462	0.9605	34.559	8.9694	9.0542	33.0877	76.084	100	incorrect
143	-98.4267114856	-48.8541437287	-65.0096033227	-71.1387768387	-63.7674191955	0	1	65.3632	16.8438	17.0639	63.4034	144.6765	100	incorrect
467	-98.139449344	-63.8244538214	-56.7899731316	-46.1412168166	-70.9821241049	0.0769	0.9561	39.0619	8.4557	8.3398	37.1751	97.6651	100	clashes	incorrect
158	-97.0125476025	-108.034809907	-59.996787831	-67.8917830817	-91.8641338317	0	1	63.1272	16.3321	16.5796	61.3106	126.093	100	incorrect
166	-96.2684420234	-101.24275007	-96.3551593697	-85.8033974247	-102.764956795	0.0154	0.9901	48.6221	13.1294	13.671	45.4779	159.3188	100	incorrect
32	-96.0520042915	-3.063886933	-67.5686353266	-61.7152684245	-71.5217567081	0	1	61.0982	15.4379	15.5717	59.4368	117.4824	100	incorrect
66	-96.0199621463	0	-15.7570373392	-133.036676098	-194.689931449	0	1	61.7565	16.1086	16.3249	59.9271	125.3558	100	incorrect
65	-95.0315577723	-70.2495170605	-50.7587465135	-41.9850868085	-67.1546895885	0	1	63.3216	16.7213	16.88	61.5799	122.47	100	incorrect
428	-93.9711852913	-306.338297676	-392.720698353	-289.033466984	0	0	1	61.5257	16.004	16.0309	59.7989	118.5436	100	incorrect
394	-91.0135404243	-48.6837357077	-28.8730971566	-53.0545576958	-25.2116455403	0	1	51.6344	16.2507	17.1662	50.1544	94.8916	98.5	incorrect
93	-90.6377867076	-93.4621734829	-98.0626993339	-104.068395394	-89.6428581639	0	1	65.7122	17.2341	17.2926	63.758	142.9848	100	incorrect
370	-90.0362122773	-42.7662895735	-66.4912452978	-81.3804499973	-97.4844063473	0	1	67.8465	18.7902	19.1155	65.8045	161.4789	100	incorrect
451	-89.0649193608	-23.3140115515	0	-51.2729242965	-18.6486479128	0	1	33.6384	8.449	9.0861	32.2395	74.28	100	clashes	incorrect
69	-88.940093359	-51.8457708916	-71.2136903047	-65.8105024916	-74.2840936533	0	1	61.5329	15.508	15.7103	59.6127	129.3027	100	incorrect
107	-88.8513481304	-3.707397778	-41.6719022337	-104.629182673	-82.7824283989	0	1	58.8027	15.6339	15.7226	57.2781	102.6572	100	incorrect
421	-88.5895226664	-48.6929894398	-6.6418199382	-38.1002578223	-34.5916483398	0	1	50.7273	18.4579	18.7797	47.694	144.2279	98.5	incorrect
24	-87.9386811248	-22.7997698257	-15.8091818066	-25.6997235407	-15.8839875431	0	1	32.5845	14.858	15.4175	28.9121	123.3793	98.5	incorrect
286	-87.7455525697	-70.1058366359	-63.7533541849	-69.6790983259	-90.7757726355	0	1	64.559	16.9151	16.993	62.5762	142.7671	100	incorrect
271	-86.356265651	-60.5686627629	-55.0447220181	-83.3864225076	-77.2448971181	0	1	65.3564	17.4623	18.1267	63.4486	143.5484	100	incorrect
469	-85.8442361338	-64.7009090936	-70.1861255936	-80.8456262186	-58.027204436	0	1	72.7159	24.8645	25.6518	71.9842	66.758	98.5	incorrect
9	-85.6707540591	-45.4501745895	-30.554568677	-28.7594858939	-22.3320414265	0	1	32.5851	10.5285	11.5215	28.9734	116.4603	100	incorrect
372	-85.3647467733	-1.7502244856	-10.3349404255	-12.2358988089	-17.6566082525	0	1	37.555	11.2469	12.0056	35.9356	76.7954	100	incorrect
466	-85.1860224191	-93.1932917929	-84.7257738965	-49.5535994849	-64.2942068547	0	1	63.7788	16.8452	17.1869	62.0081	130.9246	98.5	incorrect
335	-84.6854448294	-15.2272733808	-39.4566073741	-16.733403661	-47.8021374968	0	1	59.3659	15.2024	15.2844	57.7213	112.7673	100	incorrect
380	-84.0088598837	-37.1482375701	-33.3305068267	-6.7433768728	-47.4587422701	0	1	34.0394	12.4609	14.3605	31.7094	91.7309	100	incorrect
165	-83.7893355504	-43.6802454107	-54.5238767634	-78.318771834	-72.5557535605	0	1	65.4581	17.1055	17.0196	63.5149	142.9073	100	incorrect
243	-83.3208383837	-77.7105327877	-111.947308238	-75.9010216621	-82.4439939627	0	1	42.42	8.9662	9.4434	40.9369	89.9038	100	clashes	incorrect
429	-83.2128069598	-64.771049007	-86.233572825	-94.02990103	-58.6768354632	0	1	60.1216	15.2973	15.3651	58.4702	113.3216	100	incorrect
384	-83.1996133368	-68.6683702029	-63.2501644029	-86.2868671932	-88.6753080078	0	1	59.1675	15.012	15.1716	57.5251	111.9459	100	incorrect
248	-82.7524165179	-92.9331536988	-3.6129327411	-18.9987363876	-67.3772874921	0	1	57.4294	14.996	15.204	56.1383	90.5588	100	incorrect
16	-80.8962183509	-6.5386690383	-90.9591711674	-86.1357608668	-76.9322962168	0	1	45.092	14.9687	16.9006	41.5975	160.5533	100	incorrect
187	-80.2938517201	-80.5410344942	-101.657725323	-132.772758647	-8.0996218816	0	1	64.3354	16.3792	16.5357	62.3643	139.4214	100	incorrect
186	-79.6806842546	-3.3320490873	-19.6568077521	-21.6045095077	-12.1982706494	0	1	38.4438	7.4892	7.5627	36.4423	103.4339	100	incorrect
244	-78.5330034203	-68.8173087312	-37.8169958262	-41.3359165562	-45.9007118212	0	1	55.8495	15.7256	17.0686	54.0458	108.4061	98.5	incorrect
360	-78.0275564149	-35.3482240785	-41.4289437395	-37.2962544969	-57.8354295385	0	1	59.6387	15.2977	15.4716	57.9316	116.2841	100	incorrect
72	-77.8268748359	-103.280378575	-77.7958449253	-55.9611988482	-74.5694452103	0	1	49.3735	13.1995	13.7562	46.3099	155.633	100	incorrect
153	-77.6779703859	0	-63.3974591317	-75.3396750358	-60.2403025463	0	1	62.372	16.0378	16.4096	60.5867	124.1474	100	incorrect
215	-76.5646188339	-69.1799188123	-81.0025272723	-75.3232994873	-90.8280426273	0	1	68.8145	19.1081	19.6286	66.7893	161.1709	100	incorrect
151	-75.2730274421	-57.2397196832	-58.7111215269	-48.1183059619	-40.8807202653	0	1	71.745	19.343	19.4035	70.0661	135.4745	100	incorrect
168	-74.8915208243	-117.920634452	-83.111858252	-65.501996012	-101.755278223	0	1	62.6727	16.2442	16.3864	60.8763	124.8822	100	incorrect
134	-74.4076210139	-42.9953931921	-27.3000584194	-42.8200061921	-54.9705998821	0.0154	0.9744	21.065	6.4533	6.821	20.5045	34.3057	99.7	incorrect
302	-74.3217868753	-28.8146335098	-41.2038216487	-38.2670271848	-65.5014040965	0	1	59.8784	15.2029	15.4547	58.2295	113.2765	100	incorrect
201	-74.0436668466	-90.0270903264	-82.5688950283	-62.1323740264	-56.8096737283	0	1	63.0532	16.2197	16.3026	61.1921	130.0738	100	incorrect
56	-73.5127166456	-33.3477608951	-42.9306038796	-78.4436070446	-49.1847367782	0	1	62.4878	16.8349	16.8333	60.8767	112.5871	100	incorrect
293	-73.1250000555	-57.2852157292	-61.2363477658	-21.9915976542	-14.1186926792	0	1	41.2184	10.2505	10.9211	39.9526	78.5298	100	incorrect
437	-73.0846504337	-46.0513074523	-48.2122045883	-35.4107497318	-13.6650743018	0	1	69.8433	19.4036	19.8881	67.9037	154.5794	100	incorrect
44	-72.9877702908	-99.5970049365	-34.7700598315	-19.7390566965	-66.5958093443	0	1	66.2111	18.3559	20.1238	64.5956	106.1842	98.5	incorrect
232	-72.2354001444	-22.5266198334	-184.811105983	-45.7021916871	-83.8919968619	0	1	62.7998	16.6749	16.8839	60.9076	129.9084	100	incorrect
417	-71.2619654628	0	-18.0680082493	-18.8593654317	-35.8688796543	0.1846	0.8286	14.8322	3.6702	4.092	13.0457	50.955	99.7	clashes	acceptable
480	-71.036080699	-81.5649335976	-17.5998362224	0	-203.383984761	0	1	61.2245	15.8587	15.8419	59.5074	117.9195	100	incorrect
30	-70.7530871179	-52.3533233248	-63.6313336698	-72.5955566077	-74.6334487498	0.0308	0.96	39.2423	8.3039	8.1922	37.3096	100.2401	100	incorrect
432	-69.3015197667	-134.247905202	-92.8939939701	-117.40023529	-159.634107542	0	1	63.999	16.478	16.7205	62.1174	132.8069	100	incorrect
223	-68.2536060828	-55.669455749	-44.509098804	-62.931696099	-55.729897179	0	1	40.7688	15.9083	18.0506	38.1859	106.3095	98.5	incorrect
434	-67.4554148964	-4.1550968369	-1.3513735322	-48.2545834668	-28.8564119279	0	1	62.2851	15.1735	15.4322	60.2704	157.6489	100	incorrect
426	-67.3730036507	-75.269719068	-89.2985093676	-75.1303262326	-66.602665768	0	1	66.837	17.8999	18.2069	64.6257	170.2989	100	incorrect
471	-67.0331002015	-61.1512712777	-39.1631735764	-38.9661879905	-62.0673565014	0	1	58.0379	17.9935	18.6828	56.1956	122.4029	100	incorrect
57	-66.8196292262	-75.4389864259	-60.7633436529	-58.0699027526	-58.3483676629	0	1	73.1706	19.5534	20.0885	71.3037	176.1516	98.5	incorrect
375	-66.0291477844	-61.3225041633	-77.5668728258	-70.0897220192	-99.5790120383	0	1	62.5782	16.3742	16.5622	60.7612	125.1551	100	incorrect
49	-65.88356728	0	-136.209711096	-86.3100294735	-26.888193708	0	1	64.267	16.8424	16.9658	62.3344	138.331	100	incorrect
178	-65.7703481841	-14.924671299	-57.5079478894	-119.331173587	-102.349526905	0	1	52.2191	16.7136	17.1645	49.4018	147.0013	100	incorrect
221	-64.5150062025	-36.2425206979	-53.1493125979	-56.484644493	-47.1276810729	0.0154	0.973	44.1335	15.6861	16.5177	40.7057	156.0388	99.7	incorrect
15	-64.3081953228	-46.2483760478	-64.9457482882	-65.389341599	-36.0574915682	0	1	69.7512	19.7799	20.2604	67.8024	154.3251	100	incorrect
124	-64.3008653398	0	-166.3029771	-0.8201058839	-91.4445269441	0	1	43.3766	11.2482	11.7418	42.1647	71.2709	100	incorrect
353	-63.8607205979	-72.4739644203	-74.3534616903	-68.0729714715	-64.2367928415	0	1	67.8601	18.9348	19.2311	65.8213	160.9563	100	incorrect
208	-62.6685465391	-62.1777360107	-85.8379600157	-85.5769635107	-62.5529008107	0	1	69.4415	19.2835	19.8495	67.4979	153.2074	100	incorrect
173	-62.4506423753	0	-22.8262063059	-10.9222450956	-5.4434784155	0	1	30.6809	7.6202	8.3394	29.4136	66.6436	100	incorrect
170	-62.4302273372	-52.1990344129	-36.8032379661	-44.6364386226	-48.0223020342	0	1	18.2783	11.9763	13.283	4.759	166.3398	98.5	incorrect
115	-61.9292273024	-9.949988761	-36.127095189	-20.571931032	-65.461721943	0	1	59.329	15.2082	15.3413	57.6541	113.8987	100	incorrect
259	-61.5676251174	-76.3126000647	-68.3024039157	-94.7733268222	-52.4513534172	0	1	62.5003	16.0885	16.3206	60.7099	124.3274	100	incorrect
324	-61.3395790367	-86.6877766161	-82.0216344161	-70.8392445546	-84.2878252261	0	1	64.2736	17.1756	17.2051	62.3878	132.9855	100	incorrect
459	-61.26524005	-28.5173331036	0	-15.5103186208	-36.374938456	0	1	64.9916	19.3558	21.0123	62.7483	148.9431	98.5	incorrect
461	-61.0675194231	-45.2628537024	-27.3204739922	-63.4803283309	-52.5768511459	0	1	53.1699	16.2728	16.7702	50.1845	170.8004	100	clashes	incorrect
45	-61.0221944956	-57.9151272177	-8.936328783	-50.3672312673	-47.8809927373	0	1	64.5081	17.0908	17.2171	62.6146	134.822	100	incorrect
369	-60.146767055	-87.7253241785	-43.2737760035	-37.3983097388	-36.9125109129	0	1	68.8985	19.2164	19.7502	66.9209	155.0968	100	incorrect
475	-60.0501858182	-23.8117049728	-38.0862777175	-27.9966544992	-64.685961733	0	1	68.9253	19.0598	19.5331	66.9655	154.7259	100	incorrect
321	-59.4868706746	-21.9939251784	-17.7457197736	-18.65830787	0	0	1	58.6979	15.6425	16.042	56.8155	128.2523	99.7	incorrect
105	-59.1990229954	-60.0490232748	-85.6790028708	-78.9173328248	-81.3132576048	0	1	69.3239	19.321	19.8375	67.3232	160.4234	100	incorrect
51	-59.1024592674	-35.0364668911	-34.7768693736	-28.2690003846	-36.7509766486	0.0308	0.95	41.4374	12.4819	12.8273	39.2434	104.1399	99.7	incorrect
76	-58.1041098311	-39.6869266914	-37.5510238629	-19.1474625794	-27.2431241425	0	1	44.0166	16.017	17.0811	40.9119	134.5617	99.7	incorrect
26	-57.3723524667	-54.5885380991	-4.462013692	-55.1107560241	-39.993310173	0	1	58.1389	17.4455	19.3199	55.2635	165.0717	98.5	incorrect
403	-57.3541759222	-6.0340883109	-36.7560796269	-38.6746553165	-21.2261436636	0.0154	0.9841	28.366	7.9384	8.8011	26.0069	81.8631	99.7	incorrect
119	-56.1183271088	-44.0896621467	-47.5225518717	-69.4083943448	-52.3356272306	0	1	63.8626	16.4347	16.6234	61.9189	136.1865	100	incorrect
447	-55.9861386425	-36.7833357454	-34.1546398764	-38.9563706497	-33.7485739032	0.0308	0.9583	30.8037	8.2944	9.1129	29.1223	71.9155	99.7	incorrect
385	-55.3797691966	-61.377558769	-26.1536723101	-33.857418119	-20.0594504451	0	1	44.0983	14.3203	15.2284	43.8044	35.655	100	incorrect
12	-54.9646716488	-32.1097577432	-19.2779194162	-18.8388025804	-43.8688038872	0.0769	0.918	53.7769	17.6995	18.1443	51.2662	145.9022	99.7	clashes	incorrect
274	-54.5374169995	-26.084725572	-36.2280684722	-37.460122082	-48.4602032055	0	1	34.4418	10.4031	11.1053	34.0437	34.928	99.7	incorrect
225	-54.1022780034	-6.7173895897	-14.8132898104	-24.1649826897	-18.7544068004	0	1	50.432	14.1293	14.6333	48.6018	104.8231	99.7	incorrect
323	-54.0146673322	-59.7114852183	-65.0258344627	0	-53.6385732613	0	1	61.8232	15.9612	16.0026	60.0687	120.5474	100	incorrect
155	-53.7275715835	-23.8595647065	-33.2332176565	-2.7229747817	-68.2599745115	0.0615	0.9365	12.6916	6.2246	6.7644	9.5127	56.6159	100	incorrect
28	-53.4880965457	-79.436829591	-66.9266391767	-61.438619146	-33.209673266	0	1	39.4982	11.205	11.8015	36.0975	133.8734	100	clashes	incorrect
128	-53.1785003586	-68.5292165291	-55.4483756417	-66.1829281017	-38.7657721917	0	1	65.5876	17.3487	17.6277	63.4369	166.6015	98.5	incorrect
416	-52.9090221983	-33.1942299718	-69.644819335	-35.4311991951	-36.1801356091	0	1	52.917	14.3572	14.7003	51.1494	99.8148	100	incorrect
92	-52.8085065828	-38.5923470418	-41.5834746748	-43.7874473677	-47.8763326572	0	1	24.7521	9.7914	11.2156	21.819	80.69	98.5	incorrect
383	-52.6332001893	-58.0603829064	-10.6230744788	-67.623495934	-63.996079263	0	1	58.6126	14.9889	15.0866	57.1729	101.2966	100	incorrect
292	-52.5702826515	-46.930113009	-38.0730409682	-55.364147334	-69.456385712	0	1	59.6272	15.2367	15.3363	57.9231	116.7112	100	incorrect
137	-52.5582473111	-22.4346053168	-60.8492405168	-8.8948037123	-39.4474226339	0	1	42.0333	13.6594	15.2117	40.6661	79.7725	100	incorrect
17	-52.014711031	-55.4557610316	-79.3591315666	-51.183968454	-44.3041754251	0	1	63.0392	16.3528	16.4601	61.2575	125.4428	100	incorrect
489	-51.9145011596	-42.6648434418	-30.2491780187	-4.8628718968	-69.4038591297	0	1	60.5792	15.8109	15.8131	58.8338	117.8857	100	incorrect
422	-51.8258770962	-17.4082280881	-30.9974281217	-15.5081802012	-16.7217042311	0	1	27.0706	11.7117	12.5737	21.5512	162.6858	98.5	incorrect
4	-51.5398805117	-59.2631844988	-31.4519546938	-1.0979267507	-40.4513360558	0.0233	0.9825	35.832	10.4405	11.3051	32.3441	121.8187	98.5	incorrect
349	-51.3437779409	-37.6032919453	-91.0531761486	-170.912682174	-157.082766904	0	1	57.693	15.1976	15.6428	56.3057	95.6082	100	incorrect
164	-51.1958249109	-8.5656652339	-7.0472015427	0	0	0	1	40.1364	13.7353	15.3117	36.0884	175.1281	100	incorrect
408	-50.7463782937	-146.834514573	-142.233504348	0	-157.943142777	0	1	63.4555	16.9637	16.9999	61.6227	128.5798	100	incorrect
268	-50.571580952	-76.2467259799	-39.4985054188	-19.8621916916	-38.0380390817	0	1	36.8909	14.7222	16.1038	32.3052	169.4221	98.5	incorrect
419	-50.1106603632	-2.1001060678	-41.2093171402	-27.6432511215	-24.5920915841	0	1	48.8507	14.8001	16.6482	47.0169	96.6496	98.5	incorrect
172	-50.0766904231	-28.4602119545	-136.953258439	-5.7535302263	-167.219842358	0	1	68.3181	18.1729	18.3923	66.3838	150.517	100	incorrect
177	-49.6918265197	-78.5899952227	-85.266100621	-11.9346618548	-65.7480985727	0.0465	0.9747	40.4471	8.9571	9.489	37.4629	134.5622	98.5	incorrect
412	-49.2395485716	-82.9297464458	-57.4626135344	-70.3298585844	-31.9761888344	0.0462	0.9681	42.1748	11.2716	11.5781	38.8969	168.3115	100	clashes	incorrect
491	-49.2291800648	-47.3221222029	-59.1029220606	-42.7424799606	-52.2737075363	0	1	44.1411	13.8574	15.485	40.438	163.2721	98.5	incorrect
139	-48.874087981	-19.1168354103	-26.9116443433	-30.8981910173	-25.0234478502	0	1	67.0216	16.98	17.1769	65.0025	171.2418	99.7	incorrect
382	-48.6697705346	-31.0966391963	-19.7877485998	-10.1590219689	-40.7529064363	0	1	55.2433	13.6233	13.8443	53.542	111.2077	99.7	incorrect
379	-48.3940198607	-12.0283409336	-3.4031695655	-13.7917034084	-8.8284442876	0	1	48.4234	17.1257	18.1767	45.2376	171.3462	98.5	incorrect
222	-48.2347695726	-11.6763395007	-10.9792171052	-20.4165500781	-9.3702902052	0	1	58.2444	14.8139	15.0888	56.4252	123.555	99.7	clashes	incorrect
13	-47.8856107961	-55.3478658752	-43.8411557731	-83.8757304383	-66.7926966129	0.0154	0.9913	36.5677	7.462	7.4837	34.7617	93.2611	100	clashes	incorrect
110	-47.8639929616	-26.3968142189	-46.9154936913	-25.9711857976	-52.221970635	0	1	54.6136	17.5142	18.2073	52.1354	158.1246	98.5	incorrect
29	-47.6383569584	-56.7026355743	-49.2802398543	-19.7180475241	-46.1605822741	0	1	38.93	13.5972	15.2513	37.5075	77.2771	100	incorrect
327	-47.542785465	-69.5955304699	-87.6761625924	-72.7441702799	-74.1392573174	0	1	64.5591	16.9669	17.149	62.6041	137.7764	100	incorrect
334	-47.5390204817	-63.5451431177	-16.6673476902	-38.9261295402	-39.2279456168	0	1	71.9848	19.3822	19.2996	70.1744	143.7985	100	incorrect
427	-47.2201788599	0	-9.7994585115	-5.6112309597	-1.7024796805	0	1	33.2492	9.9148	10.4408	29.2353	168.34	100	clashes	incorrect
144	-47.1163185501	-90.491114197	-50.7499702623	-62.0533462423	-67.9362938344	0	1	61.4639	15.5809	15.7359	59.5704	127.4374	100	incorrect
406	-46.8609890463	-29.027354267	-48.2102176602	-13.2177894152	-40.0334992052	0.0308	0.9474	14.1366	4.8409	5.3991	13.9378	15.3923	99.7	incorrect
354	-46.8607311178	-25.9072487342	-49.4242033689	-49.0748900392	-33.2663443689	0	1	43.1008	12.6082	13.1907	40.4914	125.9127	99.7	clashes	incorrect
313	-46.8443245473	-63.9562705937	-14.3125567855	-47.7356840884	-15.7131969571	0	1	39.8505	13.6439	15.4421	36.7436	118.8797	98.5	incorrect
448	-46.5425954313	-76.1595901492	-72.653287657	-64.6085980127	-63.00545393	0	1	66.2289	17.8795	18.2548	63.9936	170.4789	100	incorrect
328	-46.4864331857	-15.4212444328	-28.0219059528	-29.1338706528	-19.6628450528	0	1	25.2549	12.8757	13.3189	20.4492	116.964	98.5	incorrect
265	-46.2061349896	-24.5486421573	-24.6312225074	-38.4331942574	-59.7666113287	0	1	49.3894	15.2127	15.9276	45.9079	164.7828	98.5	incorrect
218	-46.1104099463	-10.1681050365	-1.5310536345	-34.2883438094	-23.4319450132	0	1	38.7778	11.2727	11.8829	35.2587	134.808	100	incorrect
336	-45.5257434606	-36.6637783696	-67.7826834938	-42.9191825038	-62.7663437532	0	1	59.6103	15.0868	15.2011	57.9837	112.0364	100	incorrect
413	-45.4303247971	-36.6646357421	-18.2064283899	-4.2508433626	-17.7406457787	0.1628	0.9	19.3956	6.5729	7.1218	16.5575	68.0635	98.5	incorrect
242	-45.3682144094	-65.3927464507	-63.784316276	-49.573513136	-54.0503461084	0	1	69.0602	20.5276	20.9916	67.0778	161.3802	98.5	incorrect
290	-45.3585418319	-47.3266460597	-57.2854568241	-23.1001485713	-9.7504100113	0	1	61.4749	15.4055	16.2291	59.4871	137.2973	98.5	incorrect
288	-45.0915561743	-29.0422781361	-60.6040422074	-15.4091299229	-28.7034018719	0	1	38.1936	12.3346	13.1918	35.7461	104.8231	99.7	incorrect
228	-44.4358945162	-70.1671187862	-87.0333944248	-56.4868346032	-69.3912973798	0	1	63.2048	16.4455	16.6736	61.3754	127.3695	100	incorrect
401	-44.2099752672	-43.5821911997	0	-85.7592398753	-48.8810406253	0	1	62.9596	16.6558	16.7368	61.1158	128.2452	100	incorrect
5	-44.1516287313	0	-17.2604181793	-0.3175274475	-35.43349416	0	1	72.4034	18.591	19.2742	70.4033	170.1439	98.5	incorrect
67	-43.3317404487	-25.1506708772	-9.769507917	-0.001522642	-1.45977521	0	1	58.6917	15.476	15.8701	56.9756	107.8885	99.7	incorrect
62	-43.3236330142	-17.6850795373	-4.4870530363	-0.8567984979	-8.9346223058	0	1	45.3838	14.5421	16.0484	41.9882	168.5403	98.5	incorrect
33	-43.3012725237	-28.5531501316	-24.607990271	-8.212050939	-15.997212951	0	1	69.8027	19.7172	20.0753	67.8157	158.9684	100	incorrect
404	-42.4092363186	-36.22117365	-4.266983775	-35.031909047	-29.83912995	0	1	44.9436	14.2551	15.3275	41.3482	170.4387	98.5	incorrect
249	-42.3722662088	-145.131402965	0	-0.2894293624	-0.7722299071	0	1	64.9475	17.0903	17.1997	62.9962	140.744	100	incorrect
73	-41.9944256323	0	-19.246927847	-26.6498076611	-32.930135032	0	1	39.5158	14.7741	16.5086	39.1675	30.2943	98.5	incorrect
19	-41.6342120756	-40.6782048436	-83.7243332423	-63.7495704323	-85.2037789723	0	1	55.9009	16.4027	17.1712	53.8425	119.5546	100	incorrect
146	-41.4933517235	-41.020422133	0	-62.201845883	-0.292142933	0	1	58.2748	14.7946	15.0522	56.4759	122.0664	99.7	clashes	incorrect
402	-41.3426584884	-38.1746004401	-24.6176883112	-12.4882355753	-28.3754952638	0.0615	0.95	41.7162	12.8313	13.5944	38.318	155.4139	100	incorrect
117	-40.6600985003	-5.78541776	-17.3015904	-11.6188850759	-20.6098663871	0.0462	0.8571	48.5187	14.776	15.1933	46.6323	104.5218	99.7	incorrect
452	-40.6375981343	-52.144180413	-55.3904118464	-52.5080067464	-48.1939540665	0	1	69.4948	19.0963	19.621	67.5656	153.2214	100	incorrect
206	-40.6227761033	-4.6171069379	-31.2522237155	-18.342094332	-28.5215133014	0.0308	0.913	21.1303	5.9551	6.1098	19.9175	50.955	99.7	incorrect
414	-40.5530454358	-3.425549425	-2.6125400005	-64.184731355	-67.1209149429	0	1	64.178	16.8704	17.0923	62.3232	131.3051	100	incorrect
48	-40.4631716086	-7.4960809787	-53.5128569278	-56.8896419878	-57.6023989167	0	1	65.5876	17.3487	17.6277	63.4369	166.6015	98.5	incorrect
190	-40.3066585675	-15.2555346196	-33.2926989566	-40.7792011946	-51.4585595696	0	1	63.7122	16.5481	16.6286	61.8866	128.5232	100	incorrect
267	-39.9570749509	-92.5884125381	-86.9520873581	-11.7597131019	-55.921523439	0	1	64.1931	16.7681	16.9825	62.2598	135.9564	100	incorrect
440	-39.58420777	-37.1866709966	-30.6748948266	-39.5643463784	-36.8884479084	0	1	61.2046	18.357	19.7283	59.1417	124.812	98.5	incorrect
322	-39.2957782557	-47.3500271864	-39.8765458947	-26.5904793006	-22.7140174377	0.1231	0.8333	29.9428	6.2653	6.5712	28.2437	77.6253	99.7	incorrect
386	-39.0457521579	-68.3214435792	-81.7621675842	-51.0067824742	-53.7780253542	0	1	62.3479	20.9149	23.3165	61.4665	69.4152	98.5	incorrect
441	-38.7821812559	-26.5949259842	-32.1377711967	-35.9697876809	-11.6384371462	0	1	29.5139	10.6611	11.1534	28.3898	57.7643	100	clashes	incorrect
78	-37.6495649439	0	-14.0161948346	-2.2202760205	-1.6134273394	0	1	42.4367	12.2476	13.1259	40.7194	88.269	98.5	incorrect
493	-37.5417128695	-61.1523369399	-30.2319225187	-6.6102291846	0	0	1	32.8789	11.4222	11.8319	29.182	150.8254	100	incorrect
456	-37.0904151246	-74.364534456	-32.5452524024	-51.3834678077	-12.2276400402	0	1	60.6962	15.2299	15.4463	58.7975	133.2234	99.7	incorrect
111	-37.0531905214	-17.5349199349	-8.4175037345	-24.7137141535	-25.2606790499	0	1	39.1791	12.1476	12.8475	36.3184	116.957	99.7	clashes	incorrect
235	-36.7439087966	-39.9544598012	-42.6311937704	-36.4893165888	-33.6124292929	0	1	55.353	15.8855	17.1369	53.1515	117.4948	98.5	incorrect
399	-36.4233382449	-26.7931739833	-12.7215849619	0	-11.7653686704	0	1	33.5153	11.4563	12.0475	29.2636	175.9942	100	incorrect
305	-36.3549170424	-24.2701366385	-4.9039342586	-6.5111092223	-29.4311872138	0	1	36.3647	10.2064	11.0339	35.1331	70.181	100	incorrect
285	-36.2317544568	-165.435221684	-27.3644852542	-0.0630183542	-176.668041393	0	1	43.7465	14.7314	15.42	40.7828	124.4527	100	incorrect
343	-36.2165579649	-28.1590193858	-31.5041347758	-28.2220980499	-30.8784904095	0	1	71.3762	19.1693	19.319	69.5885	139.6464	100	incorrect
368	-36.1348443732	-5.774073158	-11.2643181907	-39.447704108	-14.6458080357	0.0308	0.9778	43.0491	10.2679	10.7029	40.1588	160.2537	100	incorrect
289	-36.0400857207	-48.9032587246	-29.2666129696	-25.8629403034	-20.6055186167	0	1	64.8646	16.1627	17.3176	63.1242	132.0585	100	clashes	incorrect
10	-35.9515640059	-67.3629185922	-83.1457119422	-38.7230747348	-65.9644473243	0	1	61.9855	15.954	16.0564	60.2275	122.6445	100	incorrect
333	-35.499923086	-32.0944514696	-50.4820451801	-63.0256977756	-63.9403324008	0	1	59.793	15.2078	15.2075	58.1069	114.9612	100	incorrect
378	-35.2707298742	-51.4053330368	-33.6996967583	-43.1568853133	-36.8793020933	0	1	55.0812	17.6628	18.2731	53.0753	123.7128	100	incorrect
252	-34.9108467998	-61.0959883239	-63.1257806036	-42.3216145339	-76.8268563239	0	1	40.8442	14.7508	16.0411	38.4282	103.1163	100	incorrect
109	-34.6381817285	-5.0522537167	-16.4669607135	-20.0318097385	0	0	1	39.2084	12.1127	13.4586	35.3832	159.3689	100	incorrect
114	-34.5447109595	-34.8152588232	-22.4241314842	-51.8235230932	-26.6430662542	0	1	47.1842	18.1076	19.1013	44.5877	140.1516	98.5	incorrect
74	-34.4568032278	-37.4656559965	-55.3985796699	-41.0352041099	-42.4283858258	0	1	59.8525	15.3046	15.4515	58.1546	114.8644	100	incorrect
364	-34.024274645	-92.4451824857	-66.1200682033	-53.0449920283	-68.8105753583	0	1	61.809	15.6137	15.8248	59.9262	129.1398	100	incorrect
438	-33.981970715	-16.3457826227	-39.5876308977	-26.3128003167	-37.2096564074	0	1	36.8705	10.0642	10.5432	35.9554	55.8847	99.7	incorrect
95	-33.6868919303	-6.6611448618	-9.7528553946	-2.115630325	-10.4465520692	0	1	31.4643	8.3482	8.7468	30.317	59.8491	99.7	incorrect
281	-33.4921319472	-32.7212580045	-27.0159722035	-36.8894804585	-14.2906576807	0.0769	0.7826	18.9688	4.4417	4.822	18.4856	30.975	99.7	incorrect
488	-33.2621646719	-20.1019271468	-7.3271508616	-23.4015370116	-32.5683065968	0	1	33.2337	11.9577	12.6386	32.7144	41.8202	100	incorrect
317	-33.1181036531	-19.9508462108	-29.9235447662	-34.1675289812	-33.4709760271	0.1538	0.7561	17.3726	4.0164	4.4967	16.8573	29.8486	99.7	incorrect
131	-32.9858824371	-9.5665300472	-14.0412239443	-4.5095426109	-8.7906845672	0	1	32.4163	10.9022	11.8497	27.8712	166.1385	100	incorrect
398	-32.9769311609	-19.397841802	-19.5763976864	-53.715851427	-72.4477812709	0.0154	0.9906	38.3083	8.799	9.3967	36.2732	101.1664	100	incorrect
359	-32.6719857883	-9.6593002235	-20.2603146599	-26.229610416	-61.7157653099	0	1	41.9718	13.0421	13.6767	39.8996	97.3886	99.7	incorrect
25	-32.2390087792					0	1	48.8581	12.6675	14.4406	45.474	164.4142	98.5	incorrect
50	-31.8804332176					0	1	21.7005	11.975	14.1208	13.7771	136.7199	98.5	incorrect
125	-31.8285211457					0	1	45.4993	15.1717	16.5211	43.3168	106.8939	98.5	incorrect
123	-31.2522666883					0	1	27.2692	10.7521	11.3978	26.1689	57.4405	100	clashes	incorrect
133	-30.7834707229					0	1	62.7239	16.6282	16.5805	60.9403	123.5806	100	incorrect
314	-30.7392037364					0	1	61.8094	15.8035	15.9637	59.8231	139.1258	100	incorrect
473	-30.7245066229					0	1	47.7517	15.2207	15.9024	45.1896	119.5098	100	incorrect
320	-30.6649373577					0	1	66.89	17.4666	17.5791	64.8119	169.9673	100	incorrect
415	-30.6579029969					0	1	37.5572	13.0306	14.4167	33.2139	169.9978	100	incorrect
443	-30.6093839919					0	1	45.1857	13.9663	14.6178	42.6418	121.7999	99.7	incorrect
344	-30.5077649941					0	1	64.4152	16.753	16.8048	62.4574	139.6476	100	incorrect
495	-30.2971146042					0	1	50.4064	13.1487	14.5787	48.2798	104.8858	98.5	incorrect
23	-29.9858638947					0.0462	0.9634	46.021	10.5453	10.6118	43.3284	158.9018	100	incorrect
88	-29.8230746767					0	1	64.7171	16.9313	16.9239	62.7898	136.1606	100	incorrect
100	-29.7418950546					0	1	74.7364	24.1132	25.7949	72.6774	149.0163	98.5	incorrect
53	-29.7105263394					0	1	64.0267	16.6901	16.8064	62.1775	130.3875	100	incorrect
338	-29.6871359454					0	1	50.2642	16.3334	16.9686	47.2468	153.2642	100	incorrect
430	-29.6711032914					0	1	51.8755	20.6752	21.9494	51.2507	53.1012	98.5	incorrect
420	-29.6491775834					0	1	59.948	15.3737	15.4117	58.2475	115.7434	100	incorrect
374	-29.5732512137					0	1	49.6082	16.1161	17.2923	47.0379	136.2434	98.5	incorrect
400	-29.3219260259					0	1	45.9018	12.1332	12.5201	44.5063	78.7369	100	incorrect
42	-29.2199752466					0	1	41.4359	13.8572	14.6542	38.2887	129.1227	99.7	incorrect
83	-29.1312189025					0	1	63.1989	16.4236	16.5678	61.325	130.4681	100	incorrect
424	-29.1309787399					0	1	37.5003	14.1381	15.8867	33.1723	172.597	99.7	incorrect
247	-28.9714368148					0	1	33.895	11.9213	12.6074	29.5246	175.6884	100	incorrect
181	-28.8357657276					0	1	48.5578	12.8548	13.3245	47.1192	84.5513	99.7	incorrect
195	-28.4783375903					0	1	49.2299	15.5106	15.9657	46.6442	126.315	100	incorrect
97	-28.448443582					0	1	53.6039	20.7006	21.9322	53.2878	37.0315	98.5	incorrect
1	-28.274037436					0	1	57.7982	14.8472	14.9475	56.4404	97.3111	100	incorrect
294	-28.1836310135					0	1	33.0363	10.5216	11.4259	32.2219	49.1531	99.7	incorrect
192	-28.1080106889					0	1	44.9639	14.878	15.6249	42.2282	119.2488	100	incorrect
20	-28.0663486939					0	1	68.3183	16.5553	17.0472	66.1015	167.0865	100	incorrect
136	-27.9697775466					0	1	16.6324	11.2479	11.9927	9.3758	108.2725	98.5	incorrect
337	-27.8200583223					0	1	59.5998	15.2576	15.4026	57.9248	114.9811	100	incorrect
37	-27.6234547624					0	1	54.2006	17.5309	17.8662	52.4975	109.8399	99.7	incorrect
239	-27.5607129491					0	1	37.7147	12.6703	14.1636	33.4366	171.2941	100	incorrect
36	-27.4761506084					0	1	62.9569	16.5146	16.6375	61.1415	126.2924	100	incorrect
352	-27.2137031206					0	1	64.5628	17.0258	17.2453	62.6091	139.2365	100	incorrect
261	-27.2113778272					0.0769	0.898	26.8017	8.6546	8.8121	25.1329	65.5767	99.7	incorrect
263	-27.0289894844					0	1	43.9232	13.9284	15.2145	42.7244	66.2753	98.5	incorrect
423	-26.5811548483					0	1	60.4926	16.1196	16.4829	59.0452	100.5444	100	incorrect
112	-26.443859014					0	1	73.1879	22.6586	23.9052	72.3475	79.1689	98.5	incorrect
431	-26.3540878016					0	1	52.9559	20.2493	21.1859	50.365	169.4182	98.5	incorrect
306	-26.3471939181					0	1	62.7069	16.1115	16.3231	60.9184	124.735	100	incorrect
55	-25.9240400067					0.0308	0.975	47.5318	10.5998	10.791	44.9742	158.3631	100	incorrect
269	-25.7259266349					0	1	35.709	11.1869	12.0338	33.6624	87.8724	99.7	incorrect
182	-25.7011383857					0	1	69.5407	19.2727	19.8638	67.6177	151.2265	100	incorrect
258	-25.5810838243					0	1	71.921	20.9806	22.6904	70.5199	109.5219	98.5	incorrect
490	-25.4053990244					0	1	55.8967	17.8599	18.5735	53.4198	163.0951	98.5	incorrect
150	-25.2520602618					0	1	45.5517	12.1454	12.514	43.9105	87.5882	99.7	incorrect
175	-25.2344168536					0	1	33.8215	7.0315	7.2763	32.3392	77.8869	99.7	clashes	incorrect
35	-24.7159444403					0	1	44.1651	14.9195	16.9554	40.8281	146.9152	100	incorrect
254	-24.4894396386					0	1	34.6044	11.6395	12.4054	30.4583	173.1581	100	incorrect
220	-24.3509528213					0.0615	0.9231	33.6456	10.4244	10.469	32.2461	70.52	99.7	incorrect
122	-24.2026051596					0	1	44.8356	12.915	13.6032	43.0995	96.7946	99.7	incorrect
132	-24.0368792139					0.0769	0.9468	35.5844	10.2427	10.9808	33.6928	85.173	100	incorrect
159	-23.9622438063					0	1	53.67	16.4606	17.6075	50.7982	169.8088	99.7	incorrect
193	-23.9471400145					0	1	55.7094	14.3406	14.6505	54.3445	91.7562	99.7	incorrect
494	-23.90945234					0	1	62.8846	16.2989	16.3824	60.9754	131.1569	100	incorrect
468	-23.8011015169					0	1	59.7376	15.3746	15.3688	58.0494	114.3116	100	incorrect
405	-23.7587849543					0	1	47.6559	10.0248	10.3049	45.1563	136.2108	100	incorrect
194	-23.7582128824					0	1	68.6105	23.9112	26.0305	67.043	112.5755	98.5	incorrect
174	-23.7559034007					0.1846	0.7857	8.763	3.226	3.6629	8.3262	17.4872	99.7	acceptable
149	-23.7371120737					0	1	59.7706	15.2704	15.274	58.1078	113.9132	100	incorrect
435	-23.6826028913					0	1	36.4981	10.0727	10.5123	36.0547	37.8223	100	incorrect
18	-23.680788793					0	1	63.6133	15.8047	16.5711	61.5567	128.7028	98.5	incorrect
27	-23.6040667589					0	1	60.5105	15.3436	15.3289	58.8281	116.0084	100	incorrect
197	-23.5979808211					0	1	48.4763	16.4638	17.2373	45.4592	168.1655	98.5	incorrect
245	-23.5495358885					0	1	72.652	18.909	19.6355	70.8275	166.1705	98.5	incorrect
241	-23.3607188613					0	1	66.0849	17.4362	17.4341	64.1459	143.8668	100	incorrect
188	-23.3551672292					0	1	47.3506	15.2773	16.2806	43.947	175.4357	98.5	incorrect
332	-23.2450891648					0.0462	0.9492	34.3082	10.6583	10.9184	31.6725	101.7243	100	incorrect
318	-23.1674553246					0	1	66.9243	18.4454	19.4248	65.0841	136.3763	98.5	incorrect
409	-22.9734308075					0	1	67.6591	18.7553	18.9582	65.6261	159.9413	100	incorrect
470	-22.8907447993					0	1	51.8236	15.3179	16.5621	48.8652	176.6103	98.5	incorrect
81	-22.8508322145					0	1	36.0534	11.4004	11.867	35.397	46.2828	100	incorrect
212	-22.8375225604					0	1	60.1951	15.269	15.2653	58.5414	114.1749	100	incorrect
312	-22.6919341825					0	1	43.3964	13.0099	13.7082	40.3458	148.1416	100	incorrect
319	-22.6186699053					0.0308	0.9636	52.3748	18.2981	19.4485	49.4322	167.2384	99.7	incorrect
497	-22.3381406126					0	1	37.3973	9.4782	9.7976	36.725	51.4495	100	incorrect
126	-22.266177745					0	1	43.348	13.5058	15.7626	40.3413	123.4017	98.5	incorrect
436	-22.0541229408					0	1	67.4038	23.1735	24.2121	65.3944	125.5322	98.5	incorrect
70	-21.7551243419					0	1	57.2479	14.7161	15.0463	55.7223	99.7414	99.7	incorrect
196	-21.7020990886					0.1538	0.8837	12.7535	3.9085	4.2944	12.2078	25.2614	99.7	acceptable
392	-21.6383732128					0.0154	0.9912	53.1991	15.9732	16.6525	51.0976	115.4223	100	clashes	incorrect
22	-21.4609383236					0	1	68.3922	17.0455	17.8647	66.3085	171.3028	98.5	incorrect
311	-21.320763052					0	1	62.9477	16.2456	17.4123	60.7591	175.8821	98.5	incorrect
351	-20.9783273674					0	1	62.2792	15.9534	16.2027	60.4644	125.1491	100	incorrect
450	-20.9344539423					0	1	69.6375	19.6127	19.8268	67.6601	154.3864	100	incorrect
484	-20.891977919					0.0154	0.9773	31.4914	11.083	11.8243	28.6958	94.9007	99.7	incorrect
46	-20.3122799565					0	1	60.5948	15.8094	15.8504	58.9027	115.3822	100	incorrect
472	-20.2542763552					0	1	69.8183	20.7849	22.1075	68.0691	125.9227	98.5	incorrect
229	-20.2502458603					0	1	65.8627	19.737	21.0208	63.4463	151.5425	98.5	incorrect
60	-19.7281070351					0	1	42.3133	12.4126	12.8404	40.3954	92.8255	99.7	incorrect
298	-19.5634151058					0	1	60.4216	15.6745	15.8253	58.7145	116.128	100	incorrect
160	-19.3366043169					0	1	52.342	13.9551	14.366	51.287	74.9522	99.7	incorrect
345	-19.3020218548					0	1	36.5927	13.1076	13.9994	32.5537	143.0785	100	incorrect
180	-19.2624163634					0	1	36.9234	12.0504	13.0708	32.9491	142.3649	100	incorrect
357	-18.7771661325					0	1	63.9731	16.9341	16.8703	62.2111	125.2446	100	incorrect
350	-18.7723873906					0	1	31.1935	11.0088	11.5525	26.5562	172.3518	100	incorrect
264	-18.5884877555					0	1	61.5188	20.5266	22.0117	61.3138	30.1972	98.5	incorrect
106	-18.5647604717					0.0233	0.9861	31.4554	13.8219	15.3064	25.9575	162.8352	98.5	incorrect
439	-18.4767730605					0	1	59.8982	18.6568	20.26	57.7013	126.7791	98.5	incorrect
388	-18.3796046042					0	1	32.1186	12.0234	12.3918	28.4383	138.7854	100	incorrect
329	-18.3574056099					0	1	68.7319	20.3232	20.7205	66.741	145.9237	100	incorrect
278	-18.2737194306					0	1	64.9839	15.7756	15.9182	62.9153	153.2881	100	incorrect
99	-18.0392288973					0	1	60.3862	17.6178	18.0942	58.3454	131.3179	99.7	incorrect
297	-17.4777580027					0.0462	0.9286	55.404	17.4481	17.9919	52.8436	160.3342	99.7	incorrect
21	-17.2465953102					0	1	61.4921	19.2223	19.9497	60.0001	103.2446	100	incorrect
460	-17.097006489					0	1	61.1634	15.7932	16.1098	59.2742	135.0606	99.7	incorrect
75	-17.0823174837					0	1	39.2245	15.9666	17.6191	35.2376	157.6071	99.7	incorrect
198	-17.0102806666					0	1	61.3011	17.0029	17.3757	59.1897	150.1006	99.7	incorrect
339	-16.9959514784					0	1	36.0745	15.5929	17.376	33.3805	108.9704	98.5	incorrect
214	-16.8271324806					0.0154	0.9912	34.3936	11.2424	11.8394	32.6218	76.6534	100	clashes	incorrect
207	-16.4195615945					0	1	55.8472	13.5316	13.9913	54.3828	108.3221	100	incorrect
362	-16.3331466766					0	1	45.1611	11.8751	12.2185	43.8205	77.9678	99.7	incorrect
31	-16.2916244178					0	1	67.0512	18.1689	19.1645	65.0644	156.3945	98.5	incorrect
256	-16.2128323368					0	1	58.3885	16.8902	17.2436	56.3453	140.2797	99.7	incorrect
167	-15.9448975962					0	1	53.3321	17.8076	19.0259	52.8439	53.6344	100	incorrect
90	-15.5843637446					0	1	30.6022	8.4148	9.0168	29.1761	68.3418	100	incorrect
341	-15.5754533989					0	1	34.2223	10.489	11.0505	34.0134	24.3354	100	incorrect
377	-15.41994399					0	1	47.5528	19.7196	20.3891	46.2109	79.3831	98.5	incorrect
61	-15.1293509562					0.0154	0.9756	33.8521	9.7763	10.2776	32.1062	77.1544	99.7	incorrect
41	-15.1197586531					0	1	63.4072	16.5626	16.7056	61.5483	128.6403	100	incorrect
454	-14.9279093474					0	1	47.9782	15.1346	15.9191	46.8245	81.098	100	incorrect
280	-14.0255076941					0	1	48.1507	15.9746	17.5295	44.8195	155.2412	98.5	incorrect
455	-13.8855266444					0	1	41.326	10.4513	10.8206	39.2897	107.4298	99.7	incorrect
86	-13.4839611632					0	1	58.1197	15.4055	15.9602	56.3867	107.8885	99.7	incorrect
316	-13.428941901					0.0308	0.975	33.4995	9.6369	10.3036	31.783	77.9178	100	incorrect
58	-13.1462398787					0	1	64.1167	22.4302	23.485	62.2416	121.4757	98.5	incorrect
87	-13.0260754263					0	1	35.373	11.0202	11.8958	34.8455	43.7876	99.7	incorrect
376	-12.9357875498					0	1	74.4191	22.3528	22.9769	72.7274	143.6014	98.5	incorrect
118	-12.8047608411					0	1	38.921	15.8496	18.044	35.1284	135.186	98.5	incorrect
476	-11.7979793567					0	1	60.9373	15.8432	15.9565	59.2255	117.0993	100	incorrect
391	-11.6843322786					0	1	75.2302	24.1312	25.8849	74.3805	81.8966	98.5	incorrect
205	-11.4407332767					0	1	59.9911	15.2521	15.3438	58.3129	115.3302	100	incorrect
96	-11.3957367936					0.0308	0.9512	54.4624	17.2121	17.8278	51.7801	156.8432	99.7	incorrect
94	-10.0288866309					0	1	51.7312	14.4092	16.0493	49.8363	101.995	98.5	incorrect
163	-10.0072037085					0	1	48.5616	13.4456	14.0972	46.5723	103.3012	99.7	incorrect
458	-9.7406322139					0.0462	0.9735	37.0151	9.3191	9.9942	35.0888	94.0549	100	clashes	incorrect
80	-9.5741057952					0	1	49.289	13.4856	14.2432	48.368	70.6196	99.7	incorrect
395	-9.1999108763					0	1	51.1563	17.8578	18.7626	48.0404	171.7143	100	incorrect
325	-9.088561405					0	1	39.0273	10.4924	10.8211	37.6017	74.9522	99.7	incorrect
176	-9.0227767366					0	1	53.8657	15.8053	16.2825	51.4521	150.1006	99.7	incorrect
91	-8.9363003794					0	1	64.939	17.05	16.9379	62.9926	141.8293	100	incorrect
103	-8.9145528507					0	1	51.2958	14.9277	15.5653	49.7252	92.8255	99.7	incorrect
179	-8.8629218683					0.0698	0.9362	38.5689	11.4523	13.2383	34.4573	139.6563	98.5	incorrect
304	-8.7136761626					0	1	47.7455	15.6548	16.4524	44.942	136.961	99.7	incorrect
152	-8.1514603522					0.0615	0.907	31.2381	7.2218	7.4371	28.9777	92.0654	99.7	incorrect
129	-7.9921088592					0	1	39.1078	10.5202	10.8254	37.7441	71.6675	99.7	incorrect
465	-7.9164680631					0	1	59.583	17.3533	18.3145	57.6895	112.4933	98.5	incorrect
277	-7.4431858269					0	1	42.6176	14.1777	15.0041	40.5935	94.9007	99.7	clashes	incorrect
308	-7.0094581543					0	1	56.3539	18.0233	19.3936	53.8048	159.521	98.5	incorrect
79	-6.4524990004					0	1	36.338	11.0385	11.8199	35.3503	59.8492	99.7	incorrect
216	-6.3904786197					0	1	33.1899	11.2096	11.7322	32.5385	45.0442	100	incorrect
102	-6.0893813727					0	1	41.5399	12.6855	13.5304	39.7362	93.0532	99.7	incorrect
389	-6.0261460136					0.0154	0.9783	33.8338	10.1848	10.7986	31.7808	84.7779	99.7	incorrect
233	-5.9800652607					0	1	34.331	10.1151	10.7271	30.3834	173.6613	100	clashes	incorrect
272	-5.9057472417					0	1	56.5943	15.0509	15.5866	55.046	97.209	99.7	incorrect
140	-5.7776689657					0	1	46.6047	15.7717	17.3167	43.209	173.2974	99.7	incorrect
38	-5.7671709902					0	1	48.6556	15.13	15.774	46.1068	120.6789	100	incorrect
310	-5.6264076314					0	1	50.952	16.6909	17.3102	48.0748	145.5263	100	incorrect
116	-5.1936868874					0	1	32.9601	9.1841	9.6114	32.2189	46.9449	99.7	incorrect
387	-5.1437950146					0	1	45.3838	14.5421	16.0484	41.9882	168.5403	98.5	incorrect
449	-5.1148688754					0	1	31.0736	10.1912	11.024	26.8714	132.4028	99.7	incorrect
270	-4.689354198					0	1	43.9991	14.208	14.7723	42.4919	86.9393	100	incorrect
330	-4.5642229376					0	1	29.4065	8.0938	8.4828	28.2496	55.8847	99.7	incorrect
397	-4.0724090139					0	1	56.4159	14.8609	15.2599	54.4576	128.2392	99.7	incorrect
89	-4.0545706948					0	1	34.9942	10.6304	11.3439	34.8583	19.8384	100	incorrect
251	-4.0276038474					0	1	38.9113	11.366	11.9338	37.4017	77.1544	99.7	incorrect
266	-3.5813436474					0	1	51.7432	13.8201	14.2391	49.9323	109.6901	99.7	incorrect
217	-3.5344619401					0	1	58.9338	15.0904	15.3431	56.8951	138.2955	99.7	clashes	incorrect
156	-3.2951445166					0.1077	0.8923	28.8333	6.123	6.4864	27.4073	68.1502	99.7	incorrect
145	-3.0951519187					0	1	61.7931	16.5147	16.9025	60.2904	105.427	100	incorrect
287	-2.8871326346					0	1	57.1525	14.8116	15.1586	55.2788	119.9487	99.7	incorrect
121	-2.8009581611					0	1	56.9557	14.4266	14.721	55.3008	112.4689	99.7	incorrect
309	-2.7408592898					0	1	30.5897	10.9846	11.7759	25.9131	171.9399	98.5	incorrect
299	-2.5636610397					0	1	46.8412	13.3491	14.5597	44.1495	151.2799	100	incorrect
355	-2.1886047882					0	1	32.3892	8.507	8.9526	31.1373	66.2337	100	incorrect
184	-2.1234519438					0	1	47.0547	13.3519	14.069	46.0183	68.0601	99.7	incorrect
227	-2.1207437269					0	1	44.5535	14.9479	16.7243	41.0156	168.1824	98.5	incorrect
381	-2.0680282751					0	1	17.8843	10.5064	11.2151	6.2805	142.7954	98.5	incorrect
433	-1.9154164756					0	1	63.6957	16.5126	16.7179	61.833	130.0693	100	incorrect
478	-1.853815655					0	1	59.5262	15.0789	15.1443	57.8849	112.569	100	incorrect
358	-1.7539988419					0	1	22.9615	10.9617	11.4181	15.8597	161.64	98.5	incorrect
108	-1.6455651852					0	1	31.9384	9.4902	10.0231	31.4923	35.8368	99.7	incorrect
365	-1.6035617893					0	1	68.6396	18.1929	18.4698	66.645	169.0191	99.7	incorrect
0	-1.4982134034					0	1	60.3986	15.605	15.6243	58.6939	116.4985	100	incorrect
283	-1.3960491624					0	1	42.4214	13.5682	14.8288	40.4995	97.7531	100	incorrect
371	-1.3723003523					0	1	59.5025	22.157	22.8584	57.3943	139.756	98.5	incorrect
200	-1.3619008134					0	1	37.9927	11.2363	11.635	36.4824	80.7263	99.7	incorrect
169	-1.3490519608					0	1	53.0847	14.8138	16.1681	52.2423	68.6717	98.5	incorrect
296	-1.0534927464					0.0154	0.989	39.6421	8.1939	8.0785	37.7953	97.7533	100	incorrect
410	-0.8296597103					0.0308	0.9583	33.6679	10.7933	10.8981	30.9601	102.5497	99.7	incorrect
191	-0.731029913					0	1	64.7396	16.1034	16.3183	63.0467	131.3014	99.7	incorrect
260	-0.4878237868					0	1	70.8819	22.9692	24.382	70.5342	44.2789	98.5	incorrect
492	-0.436227252					0.0308	0.9683	29.3262	7.8097	8.3974	27.5915	70.4327	100	incorrect
213	-0.3200611192					0	1	32.506	13.6998	14.571	30.7492	69.2393	98.5	incorrect
141	-0.1427750573					0	1	49.8857	13.1296	13.5906	48.307	97.8719	99.7	clashes	incorrect
486	-0.1220592551					0	1	60.3326	15.5268	15.6013	58.6547	114.8176	100	incorrect
2	0					0	1	32.8073	10.3209	10.9464	28.602	172.8584	100	incorrect
6	0					0	1	32.6486	11.6055	11.9625	28.882	151.0947	100	incorrect
7	0					0	1	34.5285	11.1855	12.1588	31.4066	111.3451	100	incorrect
8	0					0	1	61.8344	19.8732	20.337	60.0222	113.9568	100	incorrect
34	0					0.0233	0.9831	42.4991	13.7253	15.4874	39.0576	135.0834	98.5	incorrect
40	0					0	1	61.4234	15.7219	15.9075	59.6337	124.3344	100	incorrect
52	0					0	1	62.5949	16.7093	16.7649	60.7356	128.4404	100	incorrect
54	0					0	1	44.8349	11.319	11.5947	43.5718	76.0159	99.7	incorrect
84	0					0	1	61.114	15.6501	15.7105	59.3053	124.2437	100	incorrect
113	0					0	1	64.1648	16.8211	17.0909	62.2389	138.6015	100	incorrect
120	0					0	1	42.0235	13.9553	14.6561	40.9324	72.5383	99.7	incorrect
127	0					0.0462	0.963	16.7503	6.8138	7.7119	13.4444	72.4611	100	incorrect
130	0					0	1	49.3384	15.5877	16.3072	46.7441	124.955	100	incorrect
147	0					0	1	59.9268	15.5419	15.6368	58.2075	115.3522	100	incorrect
154	0					0	1	53.9315	17.0869	17.7759	51.2418	147.8145	100	incorrect
162	0					0	1	49.664	15.5941	16.1561	47.0256	127.3604	100	incorrect
199	0					0	1	54.1477	17.3946	17.9311	51.291	159.4785	100	incorrect
204	0					0	1	33.5133	11.8962	12.4303	30.0404	143.4384	100	incorrect
219	0					0	1	40.935	12.9337	13.938	37.2901	147.0168	100	incorrect
224	0					0	1	45.7112	14.9856	15.6486	42.787	139.3513	99.7	clashes	incorrect
231	0					0.0154	0.9836	46.2969	14.8985	16.468	43.5484	126.0113	100	incorrect
250	0					0	1	32.7962	11.3058	12.2879	28.661	130.2299	100	incorrect
253	0					0.0462	0.9455	29.9196	6.4228	6.7922	28.5478	68.1502	99.7	incorrect
257	0					0	1	52.129	15.5831	17.0134	49.2174	160.9885	100	incorrect
273	0					0	1	64.1843	16.584	16.9531	62.2847	134.3396	100	incorrect
275	0					0.0615	0.9245	24.4065	7.7156	7.8608	23.0536	55.446	99.7	incorrect
276	0					0	1	61.8218	15.8846	15.8509	60.0012	124.4815	100	incorrect
279	0					0	1	52.6091	17.8791	18.6045	49.5946	169.1929	100	incorrect
284	0					0	1	27.2149	6.3798	6.9609	26.2164	54.27	100	incorrect
291	0					0.0615	0.942	34.5389	14.2413	15.2828	30.7632	128.7664	100	incorrect
301	0					0	1	61.792	16.1582	16.1635	60.04	119.3912	100	incorrect
303	0					0.0154	0.9844	38.4331	8.1887	8.7209	36.4747	97.606	100	incorrect
307	0					0	1	62.6036	16.8314	17.068	60.9719	111.5678	100	incorrect
315	0					0	1	52.9715	14.3161	14.4728	51.1853	108.229	100	incorrect
342	0					0	1	37.3931	10.588	11.268	35.7765	76.8126	100	clashes	incorrect
347	0					0	1	42.7789	14.2143	15.2346	39.9101	137.1964	100	incorrect
356	0					0	1	50.5909	17.7855	18.7705	47.4229	173.3577	100	incorrect
363	0					0	1	19.7038	11.3483	12.9931	14.4403	99.1073	98.5	incorrect
366	0					0	1	32.8938	11.5985	12.1589	29.1845	150.5153	100	clashes	incorrect
373	0					0.0308	0.9808	40.4568	11.7618	12.7221	37.8063	115.9556	100	clashes	incorrect
425	0					0	1	61.1918	21.1419	22.5272	60.1483	84.4628	98.5	incorrect
446	0					0	1	62.6216	16.3544	16.5804	60.7804	124.8522	100	incorrect
474	0					0.0308	0.9655	44.3676	16.5799	16.8879	40.9764	161.978	99.7	clashes	incorrect
477	0					0.0308	0.9808	39.4954	12.6987	13.6137	36.6156	116.6575	100	clashes	incorrect
479	0					0	1	54.5813	14.2217	14.5725	52.8009	106.6576	100	incorrect
485	0					0	1	25.5775	7.4492	7.9325	25.0382	34.928	99.7	incorrect
43						0	1	49.2364	17.4484	18.6168	45.9615	172.9811	100	incorrect
236						0.0154	0.9811	50.8819	17.9866	18.9186	47.7427	169.5219	100	incorrect
237						0	1	50.3196	17.7864	18.8363	47.1176	172.7381	100	incorrect
346						0.0308	0.9697	30.6982	8.8181	9.0273	29.5409	59.5361	100	incorrect
