# Supplementary material for: CLUB-MARTINI: Selecting Favourable Interactions amongst Available Candidates, a Coarse-Grained Simulation Approach to Scoring Docking Decoys
Source: PLoS One. 2016 May 11;11(5):e0155251. doi: 10.1371/journal.pone.0155251 (PMC4864233; doi:10.1371/journal.pone.0155251)
Supplement: S1 File — (ZIP) [file pone.0155251.s006.zip › Target_36.csv]

struct #	min_PMF_1	min_PMF_2	min_PMF_3	min_PMF_4	min_PMF_5	fnat	fnonnat	L-rms	I-rms	S-rms	dl	theta l	Seq_id	score
288	-440.237671574	0	0	0	0	0	1	59.8381	15.4962	15.4337	57.271	135.8682	100	incorrect
256	-299.45955571	-109.483563444	-174.705758234	-439.850326794	-133.60483891	0	1	57.6759	15.626	15.6826	55.1274	126.6879	100	incorrect
258	-228.452491993	-233.155878409	-34.7529734197	0	-6.5467237271	0	1	59.8483	15.5957	15.597	57.3052	133.9091	100	incorrect
134	-204.135036522	-38.4074589326	-100.013075876	0	-64.533908396	0.0154	0.9877	26.0718	7.7796	8.1825	24.4985	54.5193	99.7	incorrect
77	-203.264458685	0	0	nopmf	nopmf	0	1	59.3789	15.5249	15.5218	56.8445	131.5573	100	incorrect
278	-155.108514913	-126.441520045	-105.732828962	-101.81850347	-116.692086257	0.0462	0.9583	42.4194	9.375	9.5587	39.3038	131.1445	100	incorrect
70	-154.013479379	-33.8402302299	-56.7166079299	-73.5370045024	-79.1532961751	0	1	40.6935	8.49	8.7002	38.4685	101.3471	100	incorrect
81	-153.788954159	-95.638491614	-60.779920229	-49.765230864	-45.0641508589	0	1	56.8924	15.5444	15.6198	54.8616	101.7771	100	incorrect
85	-149.383347223	-86.5523741859	-80.0959959359	-62.8955929866	-86.9497892666	0	1	58.5794	15.6168	15.721	56.5761	102.0099	100	incorrect
142	-138.034187224	-74.0863783397	-3.336646005	-44.4702742819	-90.0548559647	0.0154	0.9818	40.2654	8.5701	9.0771	37.8015	106.384	100	incorrect
181	-135.157786713	-102.835304709	-120.592270254	-99.1441231835	-100.279329419	0	1	58.6335	15.7071	15.8172	56.625	100.0803	100	incorrect
152	-127.761587668	-68.7862693789	-97.9690337874	-75.1581657139	-68.1324139624	0	1	40.449	8.7109	9.1053	37.9257	107.4168	100	incorrect
118	-121.633644733	-29.0980568994	-78.8809255244	-125.885135124	-29.6738382466	0	1	28.239	8.592	9.2961	27.2257	43.3234	99.7	incorrect
202	-118.916339918	-71.3130404215	-65.2290474166	-60.4941765515	-50.9074757657	0	1	57.1851	15.7035	15.7647	55.1187	103.2826	100	incorrect
3	-111.263240425	-119.525139131	-83.6608722225	-91.220946466	-57.901960716	0	1	38.6054	8.1202	8.4668	36.4193	96.4349	100	incorrect
178	-110.478184976	-90.3317188378	-99.5095393977	-82.1598067299	-69.7361059053	0	1	57.5607	15.5041	15.6079	55.5242	103.6648	100	incorrect
43	-108.595496566	-56.8606167522	-54.9942626234	-71.7074571484	-66.5801705484	0	1	31.6661	11.7003	12.1866	27.4784	103.9425	99.7	incorrect
5	-103.362379042	-61.134267611	-71.820220656	-74.0202375361	-78.1984189961	0	1	57.2611	15.3649	15.5055	55.233	102.2102	100	incorrect
137	-103.304531084	-58.120990983	-97.7194085008	-103.124372658	-100.983046358	0.0154	0.9853	39.498	8.4088	8.7234	37.108	103.109	100	incorrect
226	-103.22324028	-62.9170629903	-72.5155840771	-88.6861293521	-74.3198531403	0	1	39.6737	8.3957	8.7997	37.37	101.0021	100	incorrect
183	-100.753833238	-28.3644945412	-74.54173846	-52.012113105	-36.2534959833	0	1	57.2565	15.1677	15.2721	55.3017	100.9831	100	incorrect
30	-100.076410654	-80.6032412778	-58.9221061391	-50.5686941919	-33.9814162319	0	1	52.2285	15.3568	15.5159	48.3596	154.3947	100	incorrect
235	-97.626364973	-76.9857383338	-62.1879812488	-77.2873993288	-81.6490108602	0	1	66.5235	17.3182	17.8197	64.5251	160.1736	99.7	incorrect
296	-96.8641768786	-53.7861816728	-22.1369468384	-24.758418611	-13.3893614065	0.0462	0.9577	39.2097	8.5706	8.7966	36.7183	102.5501	100	incorrect
271	-96.5316857628	-64.9942278422	-75.6572722884	-77.6509068006	-63.4040350422	0	1	61.6355	15.5481	15.5296	59.1391	139.9178	100	incorrect
282	-94.3574500095	-79.3377061606	-60.6789417878	-89.7234509674	-71.4583513526	0	1	75.7716	21.2842	21.4976	73.5407	174.6134	99.7	incorrect
263	-92.7244722411	-73.3886505179	-69.2612544903	-45.9163922279	-59.5697150679	0	1	60.3474	15.5013	15.4873	57.8048	135.337	100	incorrect
147	-91.916793768	-78.6969559908	-70.3437038467	-74.3676712158	-65.7028151408	0	1	58.7946	15.7832	15.9138	56.7484	102.8104	100	incorrect
164	-91.3087500476	-61.9053039053	-56.2389970553	-64.4860084153	-50.0924189753	0	1	38.3488	14.1824	14.4678	34.7175	107.4378	100	incorrect
157	-90.601258285	-83.9323686971	-83.6658478671	-45.6670271471	-88.2372951271	0	1	75.0521	21.0538	21.2487	72.7995	174.5976	99.7	incorrect
71	-90.3175790993	-84.0772880051	-87.8874392951	-88.8610517351	-73.9119193351	0	1	69.7834	19.0912	19.3393	67.652	178.7955	99.7	incorrect
213	-89.5115491452	-73.2421375689	-50.4699847321	-72.7973985448	-73.3622827575	0	1	57.6218	15.4975	15.5612	55.5064	102.4538	100	incorrect
140	-86.3697137275	-72.938995788	-82.795857603	-107.251886928	-12.2019610991	0.0308	0.9692	37.495	8.1385	8.3053	35.2296	95.4296	100	incorrect
80	-86.0992981699	-56.0014849897	-56.873924776	-37.379560086	-56.714987026	0	1	60.2167	15.7735	15.7394	57.577	137.7379	100	incorrect
238	-85.4855329823	-69.2193523874	-5.5829820683	-78.3324493751	-72.2778505651	0	1	58.4631	15.7959	15.8784	56.3842	106.5349	100	incorrect
284	-85.0919182443	-98.4484236406	-96.1568873438	-15.5430988781	-93.0787564756	0	1	58.0719	15.7066	15.7953	56.0615	98.9281	100	incorrect
257	-84.9115745742	-63.869077685	-76.988742862	-96.3390856416	-81.6280359903	0	1	56.2704	15.0414	15.0384	53.4062	140.6736	100	incorrect
79	-83.8656214625	-96.7208870392	-91.6455482838	-62.7927393138	-60.1569849138	0	1	56.7399	15.5364	15.6557	54.6676	102.4213	100	incorrect
73	-82.0172380657	-34.5598511706	-34.1313560859	-53.7665450085	-2.5860655298	0	1	68.6028	18.715	18.9246	66.2036	142.0504	100	incorrect
4	-81.2445093015	-78.4628151139	-79.9249635879	-83.1951755329	-55.7440618729	0	1	65.9066	18.0003	18.215	63.4658	158.9415	99.7	incorrect
27	-79.972464053	-85.4792942365	-84.8257131259	-89.5265249695	0	0	1	59.1754	15.3911	15.2168	56.6629	129.2419	100	incorrect
283	-79.7105863207	-50.2799807452	-50.6339574952	-55.1034024903	-43.7133615078	0	1	34.6235	12.1894	12.749	30.3956	112.8069	99.7	incorrect
22	-79.5987036203	-79.8855376818	-54.2533407818	-57.5007147351	-8.362773627	0	1	75.166	20.699	20.8767	73.001	174.6553	99.7	incorrect
168	-79.2396887801	-86.3984356505	-45.8013177728	-38.6619862978	-49.0131743228	0.0615	0.9459	36.5473	8.3909	8.9832	33.6472	105.8002	100	incorrect
50	-78.6003119699	-90.1801185421	-82.9770682921	-85.9572567921	-82.0605075771	0	1	78.6119	22.8202	23.1242	76.5676	161.086	99.7	incorrect
116	-78.0665150041	-51.3483239393	-55.3646126807	-90.1637748393	-77.5472428484	0	1	56.1784	15.5562	15.3934	53.6693	118.0216	100	incorrect
303	-77.7593585941	-82.2257006081	-88.2086504877	-104.955599148	-61.5897618893	0	1	69.2679	18.4397	18.7463	66.941	168.0936	99.7	incorrect
69	-77.7481267871	-39.386477366	-63.029273051	-73.5274350373	-48.697058761	0	1	65.5215	17.2411	17.6295	63.2538	147.9443	99.7	incorrect
211	-77.7301563588	-65.3303489989	-75.7428826337	-98.3583823637	-104.843143139	0	1	68.2339	18.1136	18.4223	66.1553	177.9218	99.7	incorrect
186	-77.5848076576	-7.1418261069	-44.7756430124	-56.1923357306	-34.5860802652	0	1	58.4424	15.3207	15.1519	55.9207	127.1891	100	incorrect
0	-77.1720767081	-53.2069269756	-21.1036986551	-75.9459333465	-81.8120928551	0	1	66.9492	17.5329	17.8084	65.1462	136.1573	99.7	incorrect
220	-76.466797668	-38.9685008148	-31.6663780712	-52.0251208417	-39.8856687839	0.0154	0.9861	27.5071	8.4856	8.8751	24.8273	73.0045	99.7	incorrect
108	-76.4261682647	-42.1167955126	-44.2767868597	-73.5729547676	-61.8477616776	0	1	65.3029	18.6803	18.9446	62.466	164.4913	100	incorrect
78	-76.4196013886	-57.4258622318	-59.1640767318	-67.8332895851	-48.611738477	0	1	75.166	20.699	20.8767	73.001	174.6553	99.7	incorrect
33	-75.8721147987	-64.2177003576	-74.7348540576	-73.6363409343	-79.2440942201	0	1	58.7774	15.9707	16.17	56.5095	107.6128	100	incorrect
136	-75.6141976778	-69.783568996	-94.908093631	-10.0390465963	-64.019641041	0	1	69.9398	17.3718	17.7525	67.7952	176.3853	99.7	incorrect
262	-75.5056682293	-86.9697581222	-90.1726498846	-99.5448887161	-70.9425798871	0	1	58.5525	15.6606	15.7745	56.5674	100.7842	100	incorrect
277	-75.3101024464	-34.8580782515	-57.6177892371	-42.2602839271	-76.9839684771	0	1	57.0315	15.5628	15.5774	54.5604	120.0585	100	incorrect
95	-75.1708000322	-88.8233854558	-31.120744167	-94.1189663037	-1.0777128841	0	1	58.1744	15.748	15.7607	56.0053	104.8947	100	incorrect
61	-74.5175583312	-84.97333627	-79.2004882353	-78.905596185	-86.3394829415	0	1	68.7849	18.4473	18.6902	66.6397	179.2408	99.7	incorrect
58	-74.4721283113	-61.9711597487	-67.9957850786	-33.1854550181	-75.8735192881	0	1	65.6748	17.1796	17.5149	63.3181	153.8906	99.7	incorrect
154	-74.4720435149	-60.4373011647	-51.8328599147	-38.1132900143	-38.8664462186	0	1	54.9256	17.5279	17.7306	53.2463	83.188	100	incorrect
192	-74.2844653333	-93.1936990835	-78.1346978085	-79.2150845053	-99.8957723683	0.0615	0.9385	41.1722	8.9345	9.129	38.2126	123.257	100	incorrect
39	-74.2604534576	-52.8042712794	-46.9031658309	-46.2784267309	-51.2880852489	0	1	57.0414	15.8545	15.8777	54.4565	122.0925	100	incorrect
269	-73.9864315433	-35.9730949477	-38.1856657927	-28.0661493827	-33.6167639577	0	1	57.3393	15.6144	15.6209	54.7591	126.3289	100	incorrect
274	-73.6660354242	-73.1966593031	-60.2997533287	-22.7741928876	-72.8050234087	0	1	58.14	15.5498	15.6941	56.1542	100.5856	100	incorrect
24	-72.7871318037	-103.663754615	-86.5642037835	-87.7080325655	-100.41163504	0	1	59.5307	15.5405	15.3821	56.99	130.2597	100	incorrect
177	-72.6683575265	-84.3940430971	-96.275692902	-93.099459777	-75.132827327	0	1	75.0521	21.0538	21.2487	72.7995	174.5976	99.7	incorrect
105	-72.3155948391	-60.7065038115	-54.1898308908	-41.8196402335	-46.7099652535	0	1	67.3648	18.0277	18.302	65.0916	151.7591	99.7	incorrect
169	-72.2013516373	-49.2822805347	-34.140713878	-25.7884226902	-42.602710603	0.0154	0.9836	25.1186	7.9505	8.3071	22.8317	62.4473	99.7	incorrect
167	-71.9575994204	-53.3101955658	-45.2179316858	-72.4459422968	-122.590402364	0	1	39.7805	8.7798	9.0698	37.209	105.8202	100	incorrect
290	-71.5361405478	-64.3482636981	-37.6486509181	0	-72.7813223181	0	1	29.9126	9.2214	9.9301	28.2959	61.214	99.7	incorrect
166	-71.5029121489	-69.6494239579	-43.7713861079	-69.9748654375	-42.3629878729	0	1	58.0926	15.4332	15.5668	56.2456	96.5735	100	incorrect
65	-71.4725389553	-67.4207399518	-108.869733348	-81.3932789235	-89.9771509968	0	1	41.1563	8.5065	8.7504	38.894	103.8536	100	incorrect
74	-71.0768473214	-84.0564456656	-89.1295566356	-91.234696714	-58.0452292356	0.0154	0.9821	39.1733	8.362	8.7453	36.7617	102.7162	100	incorrect
236	-71.0720109169	-99.6691882208	-90.8637983864	-54.5105861158	-66.3905328714	0.0154	0.9857	40.6148	8.4916	8.78	38.3545	101.564	100	incorrect
252	-71.0318869874	-81.6983835174	-74.9509037599	-67.1645670149	-80.8449645056	0	1	75.7716	21.2842	21.4976	73.5407	174.6134	99.7	incorrect
34	-70.9137567512	-85.1696427338	-58.2347141888	-72.0924679259	-86.9997255479	0	1	62.3142	15.6461	15.6198	59.7501	146.6173	100	incorrect
144	-70.4030425873	-82.3676914517	-64.239209641	-92.329340911	-43.7698547502	0	1	59.5488	15.6251	15.6234	56.983	132.354	100	incorrect
302	-70.3614179483	-98.5335085417	-99.9432833967	-88.8658028917	-89.0608172794	0	1	58.1279	15.6624	15.8097	56.0184	103.271	100	low_id	incorrect
172	-70.3426933893	-50.4594899036	-52.2396574786	-52.4151981251	-47.1463826401	0	1	56.4828	15.658	15.7462	54.4988	98.8353	100	incorrect
234	-70.3272789964	-81.2911223016	-28.7681520766	-50.0022295226	-50.0422382987	0.0154	0.9861	40.751	8.5329	8.83	38.4662	102.7896	100	incorrect
250	-69.9702428839	-71.9132149512	-102.248373502	-82.1585685512	-90.333632832	0	1	56.5612	15.4839	15.7589	54.528	97.1851	100	incorrect
148	-69.4113936456	-59.2600660622	-68.1912427635	-68.8770408835	-58.0100042508	0	1	58.6325	15.3764	15.4467	56.1355	126.5716	100	incorrect
112	-69.3766800645	-80.9531683271	-47.3953356237	-69.0249723295	-52.7766307021	0	1	57.0887	15.8273	15.9336	54.4898	123.2457	100	incorrect
93	-68.4260565841	-42.9373163535	-60.2368383535	-48.7550594435	-33.7103337235	0	1	68.0895	18.6687	18.8731	65.6788	141.4588	100	incorrect
229	-68.3942861103	-49.1486825098	-49.2156666498	0	-28.2569828598	0.0154	0.9855	40.9184	8.5205	8.8745	38.6266	103.7012	100	incorrect
145	-68.2769592313	-73.3837072552	-53.8307813626	-70.4262699052	-50.5748741235	0	1	60.1817	15.5547	15.5602	57.6086	136.7869	100	incorrect
287	-67.496481091	-79.0941577589	-52.8965318833	-90.1012104233	-84.8896382883	0	1	59.0028	15.6408	15.6714	56.9707	103.4623	100	incorrect
279	-67.319989497	-64.5331829283	-54.1409735175	-39.2289061925	-59.4920041875	0	1	47.0196	13.53	13.8192	43.5295	123.0742	100	incorrect
84	-67.1042203741	-48.9898946764	-88.1324439801	-79.4652316251	-67.6851034551	0	1	68.1985	18.7835	18.9483	65.7096	145.4605	100	incorrect
241	-66.5600344158	-43.0472562522	-55.0958921627	-36.4084465161	-26.0385731411	0	1	65.0064	18.8647	19.1725	62.1131	167.7315	100	incorrect
230	-66.0862414714	-56.2425705371	-63.3241259133	-66.3973756757	-3.9745066872	0.0308	0.9744	39.1528	8.3869	8.676	36.6794	103.0764	100	incorrect
25	-65.4505350158	-57.4161921376	-62.0715255228	-46.5038755878	-59.6547559626	0	1	59.4783	15.7749	15.8134	56.9052	131.8717	100	incorrect
194	-65.1469868597	-60.9287933774	-52.9960987136	-35.9232736774	-52.5901251	0	1	51.8253	18.4782	18.8233	48.1694	152.3699	100	incorrect
163	-64.7182445419	-54.3817460178	-49.2672503453	-59.4942716732	-72.7690988698	0	1	27.168	8.6282	9.2144	25.3264	61.3257	99.7	incorrect
205	-64.465231125	-43.9213346223	-71.2158714365	-52.4860233223	-75.6512670582	0	1	69.1794	18.0474	18.1322	66.9096	179.9072	99.7	incorrect
63	-64.2283077619	-66.6424804311	-49.7302988957	-19.3750119145	-65.5853907886	0	1	40.9214	8.7551	9.0277	38.4446	107.2984	100	incorrect
15	-64.2269286548	-43.245432702	-49.8975362258	-55.3818396942	-58.283395377	0	1	24.5528	7.9561	8.443	23.0904	50.6202	99.7	incorrect
7	-64.0238647165	nopmf	0	-4.9526079346	-387.279393276	0	1	24.5693	7.5582	8.169	23.6012	39.859	99.7	incorrect
17	-63.8293176179	-40.469672765	-48.019860865	-58.3321497398	-46.801416145	0	1	59.354	15.8262	15.8688	56.7593	130.792	100	incorrect
94	-63.542626114	-73.899476346	-64.614504131	-26.964517616	-64.813903786	0.0615	0.9459	36.1246	8.2084	8.7588	33.2104	105.5857	100	incorrect
59	-62.7941479915	-65.1465111619	-34.4588907047	-89.1974467047	-97.6045569147	0	1	67.3649	18.2765	18.7679	65.3718	155.2166	99.7	incorrect
293	-62.653939642	-41.621217569	-50.675131259	-53.0870487582	-41.804070909	0	1	58.9718	15.3561	15.434	56.4511	129.9337	100	incorrect
54	-62.571319012	-57.8223448529	-60.5306674379	-65.8894615605	-69.6168033379	0	1	63.494	18.6136	18.9841	60.5072	169.9562	100	incorrect
49	-62.2321227316	-37.7099716387	-68.3547963638	-57.8049012788	-59.6974173195	0	1	57.8457	15.3011	15.3826	55.3961	122.5431	100	incorrect
158	-62.1189511692	-55.0573349797	-70.1381366811	-66.9324533751	-52.1685742011	0	1	65.5343	19.0597	19.3702	62.6963	162.3551	100	incorrect
174	-62.1050156594	-69.6391908661	-49.3247567378	-64.0003254411	-66.8578634011	0	1	58.1587	15.9438	16.0616	56.0239	106.3275	100	incorrect
75	-61.8760456388	-43.5214780831	-61.0074912922	-41.2709395531	-10.4879543974	0	1	57.2379	15.7702	15.8216	54.6689	122.6439	100	incorrect
206	-61.5848060259	-48.8897549853	-51.4924385391	-107.032806032	-84.1538403241	0	1	23.2251	8.4338	8.7957	19.6116	80.1003	99.7	incorrect
110	-61.5687783528	-91.7750020121	-97.1468740971	-68.1897925571	-76.8371568598	0	1	58.5436	15.7155	15.9102	56.5373	100.6354	100	incorrect
299	-61.2542803655	-72.8034441032	-53.0212985081	-35.125638038	-76.8067204896	0	1	65.7912	17.3347	17.6622	63.3793	153.6399	99.7	incorrect
20	-61.0678845118	-44.2153162381	-61.5240163106	-56.0407236426	-139.246474198	0.0154	0.9815	22.1875	7.5391	7.8598	19.2	72.2	99.7	incorrect
173	-60.9863686756	-73.2498005751	0	-66.6914387201	-58.2495397751	0	1	60.5766	15.7305	15.7787	57.9719	138.0902	100	incorrect
133	-60.6122380757	-40.5303711759	-41.6296752069	-19.8399225717	-19.3324953597	0	1	26.3856	9.9969	10.4341	21.3803	107.6857	99.7	incorrect
19	-60.5440583783	-53.7403139894	-70.7604057761	0	-13.5401076355	0	1	57.1417	14.7313	14.5912	54.8885	115.7634	100	incorrect
51	-60.3393941293	-39.6618692158	-37.7434138377	-34.2153499667	-45.4453593274	0	1	42.3772	15.054	15.3095	38.1918	128.6578	100	incorrect
289	-59.8475230578	-36.8623365331	-29.7741698581	-41.9740807381	-59.1648789931	0	1	65.0127	18.1023	18.1212	62.519	128.1913	100	incorrect
128	-59.8228689386	-66.2145988115	-114.534281364	-93.4690933207	-100.422661815	0	1	58.5484	15.8281	15.9816	56.4849	102.311	100	incorrect
122	-59.7059645604	-67.1680484619	-69.1040082269	-66.2891298019	-39.3587546269	0	1	70.3114	19.3264	19.5872	68.2569	155.4267	99.7	incorrect
115	-59.5186625201	-72.1353349601	-56.1274504701	-71.5764844201	-60.3497895601	0	1	59.9066	15.6294	15.6103	57.269	138.548	100	incorrect
13	-59.0584326774	-72.5379824139	-68.2867831771	-49.2450746639	0	0	1	57.6574	15.6602	15.7362	55.0977	124.4756	100	incorrect
191	-58.6606167969	-26.0515228609	-46.100032317	-23.174798292	-46.597778217	0	1	49.1311	13.6844	13.9289	45.8585	125.5482	100	incorrect
36	-58.6466433063	-32.5197011149	-51.0646405899	0	-54.9531220349	0.0154	0.9853	39.8492	8.3637	8.5728	37.6317	99.7169	100	incorrect
117	-58.3500287069	-53.2494222051	-60.7280315179	-42.0325414428	-88.6059826828	0	1	56.5045	15.9199	16.0168	53.889	121.8067	100	incorrect
32	-58.2386897119	-56.4515045512	-83.3923612716	-55.0490151262	-72.7864488216	0	1	69.6012	18.8801	19.19	67.1552	168.9407	99.7	incorrect
243	-57.8506916089	-47.4527425457	-77.6840536114	-80.2051555257	-62.5183750557	0	1	57.7007	15.4533	15.6671	55.7723	97.1922	100	incorrect
120	-57.6359903494	-53.4139711443	-54.4040713272	-39.2396618395	-79.6503575306	0	1	56.7817	15.8025	15.8778	54.2002	121.3845	100	incorrect
203	-57.373950591	-35.9090337808	-53.2692828478	-40.8439857108	-64.0920138808	0.0154	0.9831	29.7307	8.5902	9.1489	27.58	74.276	99.7	incorrect
131	-57.2448044215	-50.9157778275	-52.3873579366	-47.81266179	-41.4789138616	0	1	57.4554	15.3662	15.4575	55.0978	117.5774	100	incorrect
208	-57.0808150107	-42.8982777654	-56.4493943575	-40.5017337604	-31.0592416052	0	1	59.8057	15.7306	15.7403	57.2583	131.2882	100	incorrect
67	-56.9061289359	-23.399942795	-20.640166473	-23.4421119116	-48.7640996189	0	1	54.6688	14.984	15.1128	52.1695	116.2985	100	incorrect
11	-56.8309801478	-52.6961869342	-56.1654582626	-46.6122322026	-61.3519323362	0	1	59.9138	15.4604	15.4332	57.4314	131.3235	100	incorrect
124	-56.8273480747	-71.1612589486	-60.3250086623	-43.8776614595	-72.537772583	0	1	58.6246	15.4202	15.4547	56.059	128.7475	100	incorrect
195	-56.5666114483	-53.6094930436	-265.054240465	-51.6685188139	-149.382453175	0.0154	0.9836	25.1186	7.9505	8.3071	22.8317	62.4473	99.7	incorrect
99	-56.4438544276	-100.592306994	-32.2771356061	-99.173319058	-0.2760292805	0	1	41.115	8.5006	8.8733	38.8408	104.0855	100	incorrect
223	-56.4214788896	-40.4940338232	-44.5383026026	-33.1541491341	-36.1831390535	0	1	59.8253	15.5691	15.6079	57.2648	133.6635	100	incorrect
141	-56.0524224106	-17.8275473046	-0.3347064585	-22.341158179	-10.292921368	0.0615	0.9344	36.2466	8.7487	9.4973	33.2717	104.079	100	incorrect
89	-55.3355911911	-54.3529099212	-49.5728744591	-41.4196455662	-16.6067380775	0.0462	0.9615	35.746	8.1468	8.6373	32.8616	103.0813	100	incorrect
88	-55.1600892595	-25.9866892225	-31.7659082703	-76.3949843394	-23.0906893344	0	1	66.786	17.6989	18.1738	64.4077	153.2786	99.7	incorrect
198	-54.9292062406	-74.0035660615	-51.7672325483	-53.1223199675	-49.3026700013	0	1	29.4859	10.5972	11.0994	25.2788	99.4982	99.7	incorrect
185	-54.546415358	-66.4111979441	-58.2519590441	-62.3383109441	-73.4572500441	0	1	70.2921	19.1684	19.4799	68.3336	154.1496	99.7	incorrect
295	-54.5396353285	-51.7493916603	-35.346705892	-47.2718532603	-79.016710967	0	1	56.0139	15.7146	15.8877	53.4565	119.1138	100	incorrect
62	-54.314877583	-61.9296174667	-36.8845301597	-47.1476121654	-52.1953206167	0	1	59.9632	15.7662	15.7965	57.3729	134.2538	100	incorrect
179	-54.3090578041	-11.2463961267	-19.1152762801	-35.9691539851	-30.3783968901	0	1	65.9943	17.2204	17.7132	63.8883	176.5746	99.7	incorrect
228	-53.9614311445	-100.174610342	-130.791115734	nopmf	-42.9902451522	0	1	59.7295	15.6109	15.6135	57.2049	131.6822	100	incorrect
298	-53.8408866291	-36.0547439828	-60.0806370193	-52.3400851576	-56.0126731243	0	1	56.4013	15.7807	15.8705	53.8098	121.395	100	incorrect
26	-53.5526283078	-85.8896707629	-96.6084161019	-15.5313205888	-53.8210321809	0	1	57.6958	15.589	15.7037	55.6947	98.5694	100	incorrect
6	-53.4384873222	-39.6778466293	-63.7448334203	-42.5629320125	-43.8736805707	0	1	68.3268	19.2428	19.5081	65.8175	145.116	100	incorrect
196	-53.1213831515	-56.2887051972	-17.2740897814	-32.3593363155	0	0	1	68.0542	18.7594	18.9682	65.6208	142.8761	100	incorrect
233	-52.2428199518	-54.5124296085	-56.8975345301	-56.9981491505	-18.1827802569	0	1	51.4988	14.8436	15.0489	48.8404	104.3364	100	incorrect
37	-51.9632946608	-58.4909645446	-56.2141937938	-9.1736552302	-38.1184840828	0	1	55.0444	15.6654	15.747	52.3442	121.3025	100	incorrect
104	-51.6158219285	-55.0631314723	-46.2015985095	-82.8254306704	-92.703651989	0	1	58.9372	15.7444	15.6568	56.3747	127.8857	100	incorrect
111	-50.5383903814	-80.7857506653	-71.3266393721	-55.7817505353	-50.3420740853	0	1	75.4902	20.2721	20.4291	73.4272	168.7902	99.7	incorrect
231	-49.9767137912					0	1	60.6132	15.4255	15.4621	57.9806	143.1107	100	incorrect
294	-49.152385628					0	1	56.7922	15.4038	15.5034	54.6245	102.4823	100	incorrect
162	-48.5458801726					0	1	74.5083	20.9522	21.5246	72.3032	158.6312	99.7	incorrect
87	-47.4168064515					0	1	60.7274	15.7765	15.7871	58.1551	136.5631	100	incorrect
259	-47.4079955398					0.0615	0.9467	35.9592	8.1922	8.7269	33.0772	103.8517	100	incorrect
64	-47.2624650112					0	1	66.3343	17.5841	18.0566	63.9393	153.2761	99.7	incorrect
215	-46.775980908					0	1	64.6978	18.7899	19.1009	61.8003	166.2187	100	incorrect
130	-46.5751473917					0.1538	0.7619	32.4809	8.1448	8.4425	29.4853	93.519	100	incorrect
245	-45.8983424009					0	1	56.8934	15.688	15.8073	54.3571	120.5294	100	incorrect
187	-45.8640274586					0	1	69.4566	17.8691	18.176	67.2701	172.1822	99.7	incorrect
247	-45.8122717696					0	1	75.0509	21.051	21.2487	72.7988	174.6006	99.7	incorrect
92	-45.4028795118					0	1	73.5821	21.2859	21.5755	71.1378	169.2968	99.7	incorrect
109	-44.9706893229					0	1	68.4011	18.9323	19.1758	65.9546	143.5282	100	incorrect
42	-44.8171689625					0	1	69.1301	19.1091	19.2177	66.736	140.8498	100	incorrect
184	-44.6967760982					0	1	70.3518	17.6482	17.8804	68.2674	175.0323	99.7	incorrect
197	-44.6810229655					0	1	27.0273	9.0714	9.7929	26.1411	40.1343	99.7	incorrect
16	-44.133576095					0	1	74.9497	20.3485	20.5772	72.7471	178.3706	99.7	incorrect
160	-44.0907275069					0	1	69.4955	18.6392	19.2843	67.3027	160.8248	99.7	incorrect
138	-44.0556457142					0	1	28.1002	8.7908	9.2897	26.63	60.1022	99.7	incorrect
103	-43.7440350648					0	1	58.8179	15.5985	15.7128	56.22	129.9197	100	incorrect
285	-43.5751082775					0	1	32.3034	9.8989	10.4901	30.7517	58.9913	99.7	incorrect
126	-43.2178973237					0.0154	0.9863	40.7169	8.5568	8.8066	38.4259	102.828	100	incorrect
248	-43.0673963683					0	1	58.7736	15.5497	15.6212	56.1985	128.8516	100	incorrect
239	-42.4538992009					0	1	60.0171	15.7319	15.7655	57.4631	132.6867	100	incorrect
129	-42.3995336846					0	1	59.3799	15.5479	15.5262	56.7517	136.3998	100	incorrect
8	-42.3358631824					0	1	55.93	14.9668	14.9887	53.5613	114.6347	100	incorrect
161	-41.8842782629					0.0154	0.9828	39.3062	8.3084	8.7195	36.9166	102.5369	100	incorrect
304	-41.6886051832					0	1	53.3358	15.4704	15.676	49.5869	153.8293	100	incorrect
10	-41.3237344511					0.0154	0.9851	41.2431	10.6941	11.1883	38.395	103.9116	100	incorrect
182	-41.2855203807					0	1	28.1351	9.0275	9.5226	26.7202	57.0049	99.7	incorrect
121	-41.1684123461					0	1	59.5259	15.4623	15.5036	57.073	129.3143	100	incorrect
176	-40.9372615126					0	1	57.0899	15.3225	15.39	54.6554	118.8097	100	incorrect
18	-40.3386242587					0.0769	0.9057	24.7081	6.22	6.8029	22.9251	58.0532	99.7	incorrect
106	-40.2309774471					0	1	72.1989	20.4336	20.686	70.0947	156.8218	99.7	incorrect
286	-39.8871598614					0	1	56.363	15.8936	15.9994	53.6729	125.5747	100	incorrect
180	-39.457383958					0	1	27.7184	8.928	9.5761	26.3441	50.4852	99.7	incorrect
2	-39.43520473					0	1	52.1137	15.1013	15.4298	48.3733	147.9621	100	incorrect
209	-39.2494120097					0.0308	0.9706	27.3967	8.4256	8.9109	25.4854	65.463	99.7	incorrect
267	-38.6116246102					0	1	29.3958	11.3813	11.441	24.9702	102.8298	99.7	incorrect
14	-38.589098424					0	1	59.472	15.7591	15.7728	56.8998	131.7929	100	incorrect
165	-38.5466403697					0	1	70.8556	18.8728	19.101	68.7396	167.0405	99.7	incorrect
153	-38.3413456478					0	1	59.8208	15.7603	15.7903	57.1722	134.7507	100	incorrect
201	-38.1863728805					0.0154	0.9855	24.1294	7.75	8.116	21.5889	66.1864	99.7	incorrect
44	-37.3800116315					0	1	27.0274	9.0704	9.7918	26.1409	40.1336	99.7	incorrect
46	-36.9392859709					0	1	68.1145	18.815	18.9789	65.6456	144.2713	100	incorrect
132	-36.0070432642					0.0154	0.9853	40.6497	8.5326	8.7738	38.2828	105.2907	100	incorrect
82	-35.9164821064					0	1	28.4364	9.1899	9.8667	27.0977	50.5011	99.7	incorrect
222	-35.4764759888					0	1	57.5568	15.5456	15.619	55.6005	101.6231	100	incorrect
9	-35.1604308206					0.0154	0.9821	41.0025	10.6092	11.0588	38.3085	99.8772	100	incorrect
255	-35.1427182599					0	1	29.9132	9.2206	9.9306	28.2962	61.2071	99.7	incorrect
217	-34.5653562323					0	1	58.5193	15.3059	15.3319	55.9864	127.6869	100	incorrect
190	-34.003288057					0	1	41.2708	8.5733	8.9284	38.9668	105.7341	100	incorrect
40	-33.9761290705					0	1	25.2948	7.7088	8.4215	24.4202	40.1107	99.7	incorrect
12	-33.4164039306					0	1	28.2631	8.5893	9.2965	27.2512	43.3175	99.7	incorrect
38	-33.3086293027					0.0154	0.98	49.0507	16.3097	16.7126	45.4437	137.6459	99.7	incorrect
150	-33.2153677937					0	1	59.4988	15.2814	15.0929	57.0023	129.4806	100	incorrect
246	-31.7879861209					0	1	58.2482	15.2849	15.1418	55.7678	124.1055	100	incorrect
127	-31.2755843343					0	1	66.2094	20.5231	21.4879	64.4495	103.2732	100	incorrect
276	-30.9204463066					0	1	57.8803	15.5525	15.6218	55.2728	126.4764	100	incorrect
307	-30.8910136182					0	1	56.7929	15.9057	15.997	54.2279	120.6085	100	incorrect
224	-30.525700634					0	1	25.4676	8.7221	9.3888	24.7126	35.7999	99.7	incorrect
273	-30.4124485938					0	1	59.4005	15.8986	15.9462	56.7433	133.2176	100	incorrect
300	-30.17961351					0	1	57.1562	15.3407	15.3318	54.3377	145.8387	99.7	incorrect
35	-30.0896032995					0.0615	0.9437	36.3591	8.2938	8.8183	33.5294	104.0109	100	incorrect
170	-29.8572227642					0	1	47.1403	13.7282	14.0447	43.4973	128.1213	100	incorrect
60	-29.4085176068					0	1	57.0507	15.6642	15.781	54.5412	121.7979	100	incorrect
48	-29.3213170322					0	1	57.9434	15.625	15.6615	55.844	106.0436	100	incorrect
240	-28.6366059387					0	1	29.1124	9.335	10.0454	28.0158	52.1423	99.7	incorrect
28	-28.5868819109					0	1	57.6006	15.7433	15.7184	55.2091	117.9749	100	incorrect
301	-27.6216257256					0	1	51.5543	13.8272	13.9319	49.2064	99.5294	100	incorrect
143	-27.2950403335					0	1	20.6874	7.729	8.6099	19.7703	39.2289	99.7	incorrect
261	-26.8025260471					0	1	59.9163	15.848	15.8647	57.2593	135.724	100	incorrect
275	-26.7568486176					0.1692	0.9364	24.8123	11.7835	13.149	16.8922	129.2339	100	clashes	incorrect
113	-26.5091627006					0	1	68.3239	18.8824	19.186	65.8442	144.9783	100	incorrect
55	-26.4866269708					0	1	70.8089	18.8563	19.208	68.5188	171.5025	99.7	incorrect
212	-26.4574697668					0.0154	0.9818	41.2608	10.6193	11.1063	38.5067	102.3482	100	incorrect
146	-26.1122347689					0	1	59.4041	15.4853	15.4612	56.8272	132.8341	100	incorrect
244	-25.9434554453					0	1	68.2008	18.7715	18.9931	65.7584	142.6482	100	incorrect
72	-25.6906873049					0	1	52.8265	14.8538	15.0412	49.2405	144.854	100	incorrect
266	-25.4419603055					0	1	64.2171	18.6365	18.9377	61.2743	173.1043	100	incorrect
1	-25.2650468292					0	1	54.9918	15.9153	15.9326	51.3496	164.5271	100	incorrect
305	-24.6634901102					0	1	52.5029	13.6696	13.8195	50.1872	107.7834	99.7	incorrect
90	-24.6093019418					0	1	25.4196	8.9717	9.7637	24.6059	40.1196	99.7	incorrect
268	-24.5791046113					0	1	37.1703	13.0433	13.3559	33.2944	108.5207	100	incorrect
249	-24.4683273638					0.0154	0.9861	27.5071	8.4856	8.8751	24.8273	73.0045	99.7	incorrect
155	-24.3368328493					0	1	59.1738	15.4946	15.4692	56.6538	128.5566	100	incorrect
102	-23.7052640113					0	1	58.0345	15.7646	16.0039	56.0157	100.0515	100	incorrect
107	-23.4597754469					0	1	69.9675	18.3491	18.6749	67.7712	161.2573	99.7	incorrect
151	-23.3670322436					0	1	24.1004	7.8256	8.3425	22.7374	48.8704	99.7	incorrect
221	-23.2878590404					0	1	40.1702	8.4834	8.8142	37.9159	101.7077	100	incorrect
188	-23.2062911399					0.0154	0.9855	24.1294	7.75	8.116	21.5889	66.1864	99.7	incorrect
219	-22.931312175					0	1	56.4921	14.3051	14.3809	54.4907	109.2762	100	incorrect
216	-22.8269602002					0	1	60.3175	15.4659	15.4916	57.8031	134.8403	100	incorrect
200	-21.5275013815					0	1	59.6864	15.9765	15.9967	57.0331	133.7051	100	incorrect
96	-21.5021209563					0.0462	0.9492	40.3485	8.5852	8.8802	38.0357	102.1348	100	incorrect
306	-20.8812512776					0.0154	0.9808	40.2798	8.6107	9.0947	37.8571	104.9382	100	incorrect
125	-20.861116822					0.0154	0.9804	41.7685	8.6734	9.0524	39.4573	106.0481	100	incorrect
101	-20.0036984636					0	1	47.2686	12.0353	11.8677	44.5797	116.8962	99.7	incorrect
66	-19.9532420739					0	1	66.6827	17.2943	17.8804	64.6746	166.2803	99.7	incorrect
308	-19.1662706509					0	1	58.4738	15.7879	15.8775	55.8815	127.6275	100	incorrect
281	-18.4414157307					0.0462	0.9464	42.208	9.7234	9.8551	39.2322	118.0439	100	incorrect
31	-18.4238393491					0	1	57.4851	15.624	15.7012	54.931	124.0845	100	incorrect
45	-18.2633523742					0	1	59.5221	15.6818	15.6781	56.8701	135.822	100	incorrect
97	-17.9794831803					0	1	27.5801	8.3935	9.0799	26.6854	40.2704	99.7	incorrect
53	-17.618160422					0	1	59.6115	15.6378	15.6687	57.0549	132.1489	100	incorrect
123	-17.3313053932					0	1	65.9721	17.5063	17.8122	63.6211	153.1498	99.7	incorrect
47	-17.0063272876					0	1	58.7285	15.7031	15.7634	56.146	128.3279	100	incorrect
218	-16.8967421684					0.0308	0.9697	24.4991	7.3997	7.7572	23.0916	50.4191	99.7	incorrect
149	-16.7299955751					0	1	29.8044	8.7555	9.1485	28.9755	41.8738	99.7	incorrect
135	-16.6664696716					0	1	58.5791	15.4389	15.5444	56.193	122.7057	100	incorrect
86	-16.4321856488					0	1	41.0078	10.8126	11.0845	39.9278	62.7822	99.7	incorrect
260	-15.7225491505					0	1	56.2746	15.4294	15.7619	53.318	124.6692	100	incorrect
214	-15.0463122164					0	1	28.0405	8.9493	9.4505	26.6214	56.9965	99.7	incorrect
254	-14.9870553959					0	1	65.4013	17.0526	17.6445	63.4254	157.6474	99.7	incorrect
114	-14.4037046217					0	1	26.5088	7.6764	8.0142	25.5763	41.6511	100	incorrect
76	-14.3454082535					0	1	49.9393	13.677	13.8329	47.504	97.8342	100	incorrect
98	-13.7093246697					0	1	19.7758	7.2122	7.7869	19.044	34.9381	99.7	incorrect
291	-13.5449434714					0	1	60.6776	15.8084	15.9019	58.122	135.7659	100	incorrect
68	-13.1212107643					0.0462	0.9634	40.2878	8.7766	8.9418	37.7555	106.8569	100	incorrect
193	-12.8734735505					0	1	59.3077	15.9237	16.062	56.6558	132.6714	100	incorrect
100	-12.8406041355					0	1	59.852	15.6596	15.6253	57.3123	133.3789	100	incorrect
175	-10.3607894082					0.0308	0.9718	39.9246	8.6249	8.7792	37.5033	102.963	100	incorrect
237	-10.213288415					0	1	65.9322	21.5916	21.7442	63.3145	132.67	99.7	incorrect
265	-9.6648313179					0	1	64.6624	19.9742	20.132	61.9876	138.8439	99.7	incorrect
199	-9.5716204147					0	1	58.7943	15.9147	15.9812	56.136	130.7368	100	incorrect
253	-9.1705209951					0	1	41.2076	8.9267	9.2091	39.1543	101.7523	99.7	incorrect
57	-8.8825583485					0	1	56.2207	15.643	15.6487	53.685	119.5964	100	incorrect
207	-7.7408196632					0	1	47.5857	12.5528	12.4866	45.0604	106.9814	99.7	incorrect
83	-7.4797212856					0.0308	0.9756	25.3957	7.4148	7.7672	23.9965	51.224	99.7	incorrect
171	-6.8790206542					0	1	27.7806	8.2223	8.537	26.8835	42.1346	100	incorrect
23	-6.3587592437					0	1	19.6077	8.4743	9.0827	19.4062	17.3919	99.7	incorrect
29	-5.8944954485					0	1	28.2195	7.8434	8.1457	26.9854	51.2834	100	incorrect
189	-5.5415150389					0	1	35.2471	9.1308	9.2124	33.9798	62.8989	99.7	incorrect
242	-4.858030411					0.0154	0.9836	40.0778	8.3293	8.6216	37.8383	100.6059	100	incorrect
204	-4.4399072697					0	1	60.0864	15.688	15.74	57.4949	133.5838	100	incorrect
227	-3.1557218					0	1	58.8555	15.355	15.1918	56.3975	125.967	100	incorrect
52	-2.7737356578					0	1	39.659	8.1769	8.48	37.4563	100.1077	100	incorrect
56	-2.5764805477					0	1	29.4859	10.5972	11.0994	25.2788	99.4982	99.7	incorrect
270	-1.626492721					0	1	28.3339	9.0841	9.7541	26.99	50.4981	99.7	incorrect
21	-1.0045589424					0	1	59.9461	18.974	18.9146	57.3145	127.4472	99.7	incorrect
264	-0.7695364021					0	1	37.6748	11.2588	11.3231	34.949	88.3793	99.7	incorrect
272	-0.6546681653					0	1	46.8956	13.4979	13.8672	43.3113	125.7489	100	incorrect
297	-0.3491010943					0	1	26.2326	8.1821	8.6912	24.5043	57.5858	99.7	incorrect
292	-0.2141862291					0.0154	0.9839	23.2152	8.4137	8.9007	20.087	73.9992	99.7	incorrect
232	-0.1960052429					0.0615	0.9231	39.8239	8.6077	8.8056	37.0025	115.1982	100	incorrect
41	0					0	1	59.0075	15.5427	15.5298	56.5273	127.5338	100	incorrect
91	0					0	1	28.268	8.5948	9.2942	27.2552	43.3331	99.7	incorrect
119	0					0	1	28.9607	7.957	8.3736	27.5837	55.8465	100	incorrect
139	0					0	1	27.0583	9.0541	9.6419	26.1507	42.1587	99.7	incorrect
156	0					0	1	31.7384	9.297	10.0198	30.5321	50.7635	99.7	incorrect
159	0					0	1	59.3433	18.8726	18.8086	56.7423	124.9176	99.7	incorrect
210	0					0	1	76.6436	22.2718	22.842	74.4279	160.3169	99.7	incorrect
225	0					0	1	25.2888	7.8044	8.4267	24.3488	39.8654	99.7	incorrect
251	0					0.0154	0.9841	40.7856	8.5001	8.7762	38.4975	103.2425	100	incorrect
280	0					0.0154	0.9848	41.2796	8.6078	8.9318	38.9599	105.1443	100	incorrect
