# Supplementary material for: CLUB-MARTINI: Selecting Favourable Interactions amongst Available Candidates, a Coarse-Grained Simulation Approach to Scoring Docking Decoys
Source: PLoS One. 2016 May 11;11(5):e0155251. doi: 10.1371/journal.pone.0155251 (PMC4864233; doi:10.1371/journal.pone.0155251)
Supplement: S1 File — (ZIP) [file pone.0155251.s006.zip › Target_37.csv]

Struct #	min_PMF_1	fnat	fnonnat	L-rms	I-rms	S-rms	dl	theta l	seqid	score
Target37.0333	-53.1015025743	0	1	45.5151	13.8909	15.1569	44.0993	159.1778	99.4	clashes	incorrect
Target37.1164	-51.3805410259	0.551	0.4706	2.8774	1.3799	2.2772	1.4085	32.5265	99.4	medium
Target37.0319	-45.5331659464	0.551	0.4906	3.5606	1.5208	2.1985	2.8635	24.1201	99.4	medium
Target37.0621	-43.2513548422	0	1	31.4216	12.2947	12.5378	30.16	103.4829	99.4	incorrect
Target37.0914	-42.2998340286	0	1	21.4595	8.1276	9.4477	18.8765	152.7272	99.4	incorrect
Target37.0282	-41.9330119253	0.0612	0.9474	31.9642	11.893	11.8172	30.1988	163.5358	99.4	clashes	incorrect
Target37.0032	-39.7758300808	0.0204	0.9762	11.7491	5.2714	7.0402	9.1622	157.8005	99.4	low_id	clashes	incorrect
Target37.1333	-38.3153621885	0.0612	0.925	31.1817	11.6239	11.5376	29.339	164.462	99.4	incorrect
Target37.0534	-38.0572736966	0.1224	0.8776	20.6144	7.9195	8.1583	18.2834	124.3564	99.4	incorrect
Target37.0403	-37.8942399308	0.4898	0.5862	5.4391	1.6782	2.3321	5.0796	22.5061	99.4	medium
Target37.0660	-34.99485462	0.5102	0.6094	6.0989	1.8755	2.5116	5.5625	26.7095	99.4	medium
Target37.0334	-34.9896474471	0	1	23.5706	8.8548	9.277	22.7017	67.1314	99.4	clashes	incorrect
Target37.0087	-34.6362333631	0.0408	0.9718	31.1948	11.5572	11.5342	29.6378	151.1647	99.4	clashes	incorrect
Target37.0575	-33.5415607457	0.0612	0.925	31.8528	11.8546	11.8172	30.1435	163.1384	99.4	incorrect
Target37.0226	-33.3627635701	0.0612	0.9388	30.5709	11.4159	11.3507	28.6677	168.8589	99.4	incorrect
Target37.0400	-33.288550765	0.5102	0.569	6.6263	2.0218	2.6231	6.1789	25.093	99.4	acceptable
Target37.0521	-33.2047198989	0.2245	0.8103	8.4476	3.1563	3.8992	7.9452	29.5507	99.4	clashes	acceptable
Target37.0937	-32.5835153971	0.0408	0.9667	9.3574	5.2829	6.6853	5.9986	77.748	99.4	incorrect
Target37.0253	-32.3324650353	0	1	13.4662	6.7613	7.4754	12.1122	59.8798	99.4	incorrect
Target37.0284	-32.2131941937	0	1	51.4729	15.4352	16.4778	50.3501	165.516	99.4	incorrect
Target37.1484	-32.2016597109	0.1224	0.9423	22.9212	6.5867	7.0146	21.4562	115.8344	99.4	clashes	incorrect
Target37.0982	-31.560796147	0.0816	0.9467	17.7967	7.2973	7.5648	15.4279	145.1705	99.4	clashes	incorrect
Target37.0240	-31.2490098143	0.102	0.9359	17.8475	6.8919	7.1541	14.0731	142.6848	99.4	clashes	incorrect
Target37.0014	-31.2272886158	0.0612	0.9348	35.1991	12.8393	12.7418	33.7107	177.7345	99.4	incorrect
Target37.1496	-30.9356710462	0	1	54.5726	16.3807	17.3645	53.5352	156.1313	99.4	incorrect
Target37.1335	-29.854568509	0.4694	0.5577	2.9544	1.324	2.0287	2.1335	26.0639	99.4	clashes	medium
Target37.1250	-29.7187043456	0	1	34.3695	11.2289	11.7728	33.7526	78.6362	99.4	clashes	incorrect
Target37.0268	-29.5464103404	0	1	42.5025	13.6686	14.859	41.1635	156.2179	99.4	clashes	incorrect
Target37.0291	-29.3854933152	0	1	20.4486	7.7832	8.689	17.9198	129.4771	99.4	low_id	clashes	incorrect
Target37.0483	-28.9458434291	0.0816	0.92	41.8221	14.1867	14.1014	40.955	160.6928	99.4	incorrect
Target37.1269	-28.6176143796	0.0408	0.9692	12.5374	6.2079	7.7279	10.4309	85.0175	99.4	clashes	incorrect
Target37.0368	-28.497490412	0.3469	0.6531	5.0636	1.8162	2.3283	4.5254	28.9363	99.4	medium
Target37.0866	-28.2457855734	0.0408	0.9592	45.436	15.7288	15.5268	44.0182	167.8566	99.4	clashes	incorrect
Target37.0643	-28.1548916882	0	1	34.3615	12.4988	13.7717	32.7076	157.0041	99.4	incorrect
Target37.0332	-28.124620471	0.0204	0.9844	19.8513	5.933	6.0865	19.2999	59.6775	99.4	incorrect
Target37.0113	-28.0355604594	0.6939	0.3929	2.8865	1.0769	1.745	2.2433	19.2513	99.4	medium
Target37.0401	-27.9717166489	0.0204	0.9915	24.8637	8.9751	8.9581	23.4783	123.2688	99.4	clashes	incorrect
Target37.0079	-27.4674038579	0.0408	0.963	23.1844	8.1983	9.1248	20.7778	137.7793	99.4	incorrect
Target37.0311	-27.3407832594	0	1	16.6777	7.1988	7.6733	12.0904	172.2954	99.4	incorrect
Target37.0712	-27.266409138	0	1	46.0371	16.9417	17.1545	45.4106	136.3031	99.4	incorrect
Target37.1358	-27.2388281023	0.102	0.9662	11.8278	4.7388	6.0827	9.1456	167.7033	99.4	clashes	incorrect
Target37.0856	-26.8884563417	0.3469	0.6222	5.0274	2.2776	3.0504	3.3455	28.3264	99.4	acceptable
Target37.0945	-26.4895955024	0.0204	0.9815	47.7745	17.3348	17.2829	47.1601	151.8481	99.4	clashes	incorrect
Target37.0931	-26.4692083527	0.102	0.9231	25.2404	9.5452	9.5277	22.8744	153.3886	99.4	incorrect
Target37.0638	-26.4163638933	0	1	19.6023	8.3499	9.8513	17.1061	175.2433	99.4	incorrect
Target37.0445	-26.2477402565	0	1	19.4058	7.2002	8.2658	16.9963	132.7515	99.4	incorrect
Target37.0527	-26.2312153748	0	1	40.351	13.5249	13.5676	39.0704	145.4883	99.4	incorrect
Target37.0386	-26.1048376287	0.5102	0.5098	5.5422	1.6672	2.3232	5.2644	18.8315	99.4	medium
Target37.0396	-26.030286944	0	1	40.2263	13.4953	14.5903	38.731	138.8672	99.4	incorrect
Target37.1117	-25.6830512875	0	1	44.2682	15.2643	15.8658	44.2028	33.2527	99.4	clashes	incorrect
Target37.0584	-25.6622259612	0.102	0.9254	22.0692	8.6293	8.6971	19.3585	155.5958	99.4	clashes	incorrect
Target37.0564	-25.5374567004	0.5102	0.4681	4.1834	1.3673	2.0777	3.8343	17.9277	99.4	medium
Target37.0815	-25.2941236579	0.0204	0.9851	12.5601	4.7631	4.8191	12.211	32.5104	99.4	incorrect
Target37.0665	-25.0965447118	0.4082	0.661	7.0636	2.4374	2.9327	6.8116	16.8085	99.4	acceptable
Target37.0761	-24.7175173347	0.0408	0.9592	31.7449	11.7935	11.6521	30.0235	172.3186	99.4	incorrect
Target37.0557	-24.6079433969	0.2857	0.7667	15.6037	4.9681	5.3207	14.8557	57.0306	99.4	incorrect
Target37.0015	-24.5903155196	0.102	0.9286	29.5175	10.9988	10.9801	27.577	169.7636	99.4	clashes	incorrect
Target37.1103	-24.0241941376	0.4082	0.5238	3.9066	1.5269	2.2274	3.1144	25.7245	99.4	medium
Target37.0062	-23.8393066184	0.0204	0.9903	11.8418	4.7431	5.6887	7.2753	119.0354	99.4	clashes	incorrect
Target37.0591	-23.5376329135	0.4898	0.6571	8.4657	2.4009	3.1365	7.7398	37.5304	99.4	acceptable
Target37.1361	-23.4186563113	0.0204	0.9783	37.6558	13.8179	14.0048	36.6036	170.5261	99.4	incorrect
Target37.0107	-23.4139381882	0.3469	0.6792	6.7241	2.1443	2.7347	6.1579	31.7162	99.4	acceptable
Target37.1374	-23.3369278681	0	1	29.0947	10.8594	11.0842	28.3296	160.4273	99.4	clashes	incorrect
Target37.0657	-23.1619617446	0.1837	0.8861	12.4016	5.2842	6.369	11.7248	36.4458	99.4	incorrect
Target37.0003	-23.0539348045	0	1	23.6927	9.5231	10.0632	21.4891	131.31	99.4	incorrect
Target37.1288	-23.0107972556	0.0204	0.9831	31.0914	10.5403	10.5463	30.1958	112.528	99.4	incorrect
Target37.0682	-22.9798123219	0.102	0.9286	31.1118	11.5608	11.5167	29.3345	163.5034	99.4	clashes	incorrect
Target37.1299	-22.8298122247	0.1224	0.8846	9.6755	4.7677	5.9415	8.7014	31.7496	99.4	acceptable
Target37.1290	-22.694308233	0.0816	0.931	32.3841	11.9126	11.8583	30.8023	151.04	99.4	incorrect
Target37.0695	-22.4389995243	0.5306	0.4902	4.381	1.4039	2.0764	3.8834	20.9087	99.4	medium
Target37.0568	-22.1458642603	0.1429	0.8852	8.8645	3.074	3.7251	7.865	50.5271	99.4	acceptable
Target37.0373	-22.1378945856	0.0816	0.9412	24.7973	9.5658	9.626	22.9244	163.636	99.4	incorrect
Target37.1364	-21.7857465648	0	1	49.2269	14.7839	15.864	48.0566	173.574	99.4	incorrect
Target37.0375	-21.6926963013	0.449	0.551	3.9419	1.5784	2.222	2.673	31.589	99.4	medium
Target37.0540	-21.6155310458	0	1	23.041	8.3179	9.377	21.1349	112.9614	99.4	low_id	clashes	incorrect
Target37.0520	-21.0009493071	0	1	57.9355	17.5345	18.2701	56.9416	168.5145	99.4	incorrect
Target37.0608	-20.8749475407	0	1	39.2029	11.4503	12.2075	38.5397	86.5311	99.4	clashes	incorrect
Target37.1090	-20.8641760467	0	1	32.749	11.6465	12.8905	30.9834	146.976	99.4	incorrect
Target37.0539	-20.7538855168	0	1	23.2745	9.7477	9.4577	22.1936	83.9946	99.4	incorrect
Target37.0065	-20.6003519904	0	1	25.3725	10.1366	10.4827	23.5814	117.1427	99.4	incorrect
Target37.0583	-20.587796961	0	1	28.5163	10.3843	10.9713	27.4387	89.2143	99.4	clashes	incorrect
Target37.0572	-20.569824986	0	1	31.8527	11.0178	11.0081	29.6513	154.4895	99.4	incorrect
Target37.1326	-20.5604368609	0.0204	0.9815	12.0781	6.1445	7.6681	10.3381	77.0162	99.4	incorrect
Target37.0618	-20.5529885211	0.1224	0.9178	25.8389	9.9796	9.9775	23.9071	145.4882	99.4	low_id	incorrect
Target37.0524	-20.3206533361	0.1224	0.9423	20.0469	7.303	7.5872	16.9388	127.2506	99.4	clashes	incorrect
Target37.0687	-20.1403427792	0	1	48.8306	15.081	16.1741	47.8158	145.3933	99.4	incorrect
Target37.0717	-19.9475014635	0	1	26.1982	9.9522	10.0274	24.5156	120.7411	99.4	incorrect
Target37.1263	-19.5972850153	0	1	37.3667	12.7241	13.4824	37.2605	30.433	99.4	incorrect
Target37.0303	-19.5617128664	0	1	35.2631	11.8275	12.9689	33.6294	174.4095	99.4	low_id	clashes	incorrect
Target37.0684	-19.2444959368	0.2041	0.8276	4.7605	4.1106	5.0022	1.13	39.4931	99.4	acceptable
Target37.0380	-19.207685612	0	1	31.4038	11.3017	11.2664	29.77	139.3973	99.4	incorrect
Target37.0052	-19.1062728351	0	1	21.7118	8.2631	8.7915	19.6492	119.7516	99.4	clashes	incorrect
Target37.0442	-19.082189548	0	1	25.4713	9.4051	9.6888	22.7401	152.4953	99.4	incorrect
Target37.0260	-18.9794778758	0.0408	0.9636	24.417	9.9627	11.0825	21.5254	153.9778	99.4	incorrect
Target37.0626	-18.9288781492	0.5306	0.5938	8.2634	2.4917	3.0907	7.2869	41.9983	99.4	acceptable
Target37.1203	-18.7874989686	0.0204	0.9825	37.5167	14.1288	13.8683	35.5516	167.4267	99.4	incorrect
Target37.0112	-18.4643190543	0.0408	0.9688	30.4738	10.9264	10.6575	29.2432	136.9511	99.4	low_id	incorrect
Target37.0647	-18.4288460542	0	1	49.2763	17.7374	17.4713	47.5858	163.5228	99.4	incorrect
Target37.1279	-18.4006595465	0	1	18.8093	6.9616	8.0099	15.861	118.6458	99.4	low_id	clashes	incorrect
Target37.0757	-18.2814222626	0	1	32.0086	12.6101	12.9019	31.1754	85.7388	99.4	clashes	incorrect
Target37.0388	-18.2540474207	0	1	18.6141	7.4084	8.2828	17.2033	85.5081	99.4	incorrect
Target37.0348	-18.0545861733	0	1	20.5556	7.9472	8.394	16.54	153.9382	99.4	clashes	incorrect
Target37.1106	-17.9862085865	0.102	0.9505	10.9522	5.1815	6.4661	7.415	132.4917	99.4	clashes	incorrect
Target37.0382	-17.907714417	0.0408	0.9444	13.1489	5.331	6.1466	10.9525	157.2064	99.4	clashes	incorrect
Target37.0005	-17.8830318474	0	1	27.5606	9.754	10.4779	26.9727	68.5922	99.4	clashes	incorrect
Target37.0302	-17.7030876002	0	1	34.5753	10.9987	12.3346	33.7592	106.1197	99.4	clashes	incorrect
Target37.0317	-17.6440949249	0	1	53.9179	16.2558	16.892	53.1787	163.0407	99.4	clashes	incorrect
Target37.0664	-17.6129333043	0	1	43.5182	13.8687	14.6817	42.3994	125.5189	99.4	incorrect
Target37.0798	-17.433557149	0	1	30.1834	10.4254	10.9481	28.4625	153.3832	99.4	incorrect
Target37.0604	-17.402634251	0.102	0.9074	34.3778	12.5208	12.5214	32.9587	148.8797	99.4	clashes	incorrect
Target37.0546	-17.0027868366	0.102	0.9057	15.1381	4.9596	5.28	13.5686	84.6242	99.4	incorrect
Target37.0672	-16.9839949278	0.102	0.9405	31.038	11.4927	11.4154	29.0972	167.9986	99.4	clashes	incorrect
Target37.0328	-16.7369521636	0	1	31.291	10.7756	11.5901	29.1654	146.8853	99.4	incorrect
Target37.0658	-16.6789352915	0	1	47.3476	14.2644	14.9643	46.3543	149.1106	99.4	incorrect
Target37.0640	-16.6301884228	0	1	32.9534	13.1706	13.1545	31.7481	99.5035	99.4	incorrect
Target37.1281	-16.4813279699	0.102	0.9296	30.313	11.2777	11.2174	28.4087	162.9494	99.4	clashes	incorrect
Target37.0645	-16.4597579293	0.1633	0.9216	17.3784	6.5351	7.0437	15.5656	81.103	99.4	clashes	incorrect
Target37.0981	-16.413745453	0	1	36.9829	15.9227	15.7714	35.9711	99.6089	99.4	incorrect
Target37.0700	-16.3097699892	0	1	44.098	18.3278	18.1821	42.7295	152.0162	99.4	incorrect
Target37.0063	-16.3031250463	0	1	60.2489	21.1059	21.0308	59.1811	165.8384	99.4	incorrect
Target37.0444	-16.1647242527	0	1	14.6493	6.7627	7.6685	14.015	42.9405	99.4	clashes	incorrect
Target37.1252	-16.1359501801	0.0204	0.9821	23.823	7.2568	7.5818	23.5682	45.1657	99.4	incorrect
Target37.1275	-15.9157965324	0	1	19.4963	7.5385	8.6112	16.1925	143.6638	99.4	incorrect
Target37.0592	-15.7778138892	0.0408	0.9556	30.2118	10.5936	10.4673	28.2466	149.4059	99.4	incorrect
Target37.0307	-15.7264362708	0	1	19.6055	7.7272	8.8465	16.4696	158.875	99.4	incorrect
Target37.0075	-15.4649006166	0	1	55.0783	16.4395	17.3167	53.9831	179.8881	99.4	incorrect
Target37.0760	-15.4130207559	0	1	25.9989	9.1245	9.8917	23.9561	149.5768	99.4	incorrect
Target37.1286	-15.339241492	0	1	57.722	18.8155	19.1338	57.5562	72.112	99.4	incorrect
Target37.1278	-15.2964918608	0	1	60.0505	20.7898	20.6374	59.1843	124.6576	99.4	incorrect
Target37.1114	-15.2634317903	0.0612	0.9709	14.0179	5.2561	5.8107	12.8962	90.3122	99.4	clashes	incorrect
Target37.0487	-15.132823594	0	1	57.228	20.9397	20.592	56.063	153.1356	99.4	incorrect
Target37.0372	-15.0804218271	0	1	21.9911	7.9292	8.3333	21.0099	74.3584	99.4	incorrect
Target37.1111	-15.0236992388	0	1	24.6284	10.026	10.2259	23.9536	70.0184	99.4	incorrect
Target37.0535	-14.990180424	0.0612	0.9545	14.0415	7.4848	8.6867	8.4975	170.3121	99.4	clashes	incorrect
Target37.0639	-14.8976172403	0	1	46.9605	16.0294	15.9849	45.8727	126.6657	99.4	incorrect
Target37.0114	-14.8688539424	0.4898	0.52	2.6433	1.1835	1.8594	1.6757	21.753	99.4	medium
Target37.1034	-14.8557704304	0.0408	0.9474	15.8105	5.7471	6.4014	14.0798	110.2614	99.4	incorrect
Target37.0034	-14.8434525118	0	1	44.9222	15.4561	16.0017	43.5971	161.9785	99.4	clashes	incorrect
Target37.0519	-14.7923228262	0	1	27.6599	9.6957	11.0662	26.5778	179.4718	99.4	low_id	clashes	incorrect
Target37.1347	-14.596914263	0.5714	0.5692	5.5009	1.7179	2.3251	4.9768	25.0731	99.4	clashes	medium
Target37.1237	-14.4855622959	0	1	28.7529	9.968	10.4875	26.7994	166.3906	99.4	incorrect
Target37.1265	-14.4691271087	0.0204	0.9792	12.0402	5.2481	5.3671	7.7128	97.797	99.4	incorrect
Target37.0324	-14.4652662254	0.0612	0.9583	9.9365	4.3758	6.0959	6.5941	147.1546	99.4	clashes	incorrect
Target37.0497	-14.4528713662	0	1	17.9402	7.5099	7.9839	14.9078	145.9246	99.4	incorrect
Target37.0269	-14.3270294932	0	1	25.5731	7.5038	8.0703	24.4213	123.496	99.4	clashes	incorrect
Target37.1254	-14.2870026604	0.6122	0.4737	8.2695	2.3701	2.9187	7.0815	43.5261	99.4	acceptable
Target37.0350	-14.2382941152	0.0408	0.96	8.7329	5.2951	6.3107	4.7222	77.6618	99.4	incorrect
Target37.0124	-14.2302932993	0.551	0.5091	3.9382	1.3673	2.0693	3.3356	23.9751	99.4	clashes	medium
Target37.0173	-14.068998097	0	1	44.7706	15.1462	15.7164	43.7794	163.3126	97.5	incorrect
Target37.0622	-13.9737500561	0	1	24.9789	10.3579	10.5273	24.2719	73.3673	99.4	incorrect
Target37.0907	-13.9527663772	0	1	30.5034	10.9898	11.1866	28.9092	135.3062	99.4	clashes	incorrect
Target37.0385	-13.9258803244	0.0612	0.9375	22.5239	8.1171	8.3786	19.8199	132.9826	99.4	incorrect
Target37.0370	-13.8984067841	0.2653	0.7636	17.522	5.2657	5.6819	17.012	47.7351	99.4	incorrect
Target37.0652	-13.7796103054	0	1	49.9103	15.1216	16.1096	48.807	154.7868	99.4	incorrect
Target37.0443	-13.7565233739	0	1	28.7093	10.5449	10.4058	27.9111	111.4318	99.4	incorrect
Target37.1165	-13.6682745327	0.0612	0.9691	13.7859	4.9121	6.0491	12.0936	72.3792	99.4	clashes	incorrect
Target37.0484	-13.6661316533	0	1	29.9467	11.552	11.4274	27.7531	173.8857	99.4	clashes	incorrect
Target37.0607	-13.6125923429	0.0816	0.9	35.3529	12.9445	12.9061	33.9098	163.4978	99.4	incorrect
Target37.0636	-13.5560445418	0.0816	0.9286	19.4776	7.8336	7.8548	16.1404	171.8302	99.4	incorrect
Target37.0004	-13.4379010894	0.0408	0.9697	15.9021	5.9679	7.5155	14.3628	138.9504	99.4	clashes	incorrect
Target37.0580	-13.2293576695	0.0612	0.9318	10.1108	4.1385	5.5706	7.4726	115.7045	99.4	incorrect
Target37.0074	-13.1990011011	0	1	38.4889	16.4276	16.0191	37.9535	81.9386	99.4	incorrect
Target37.0662	-13.0660598833	0	1	46.6616	14.2441	15.3786	45.2856	145.4952	99.4	incorrect
Target37.0531	-13.0301409209	0	1	41.8347	15.1215	15.191	41.2197	111.8145	99.4	incorrect
Target37.0017	-13.0048816724	0	1	62.6393	19.8041	20.7984	61.7437	145.2048	99.4	incorrect
Target37.0906	-12.9330527486	0	1	30.1748	10.2538	11.0378	27.8011	167.2353	99.4	clashes	incorrect
Target37.0377	-12.8678869024	0	1	46.4626	17.0938	17.1254	45.4452	115.4267	97.5	incorrect
Target37.1109	-12.8517854014	0	1	57.9196	20.4915	20.3782	56.782	177.6023	99.4	incorrect
Target37.0635	-12.7781432134	0.6939	0.4688	3.774	1.2178	1.9123	3.2389	21.3568	99.4	clashes	medium
Target37.0043	-12.7347542473	0.0816	0.9365	21.6023	8.6622	8.6964	19.3457	157.0201	99.4	low_id	incorrect
Target37.0930	-12.4552208973	0	1	25.6624	10.6369	10.6045	24.881	72.0552	99.4	incorrect
Target37.0130	-12.4518102902	0	1	41.5627	14.0314	14.8641	39.5887	147.3266	99.4	incorrect
Target37.0313	-12.3859118624	0	1	35.4234	12.4632	12.4822	33.6434	151.4612	99.4	incorrect
Target37.0701	-12.3646646077	0	1	43.942	15.0392	14.9308	42.8043	122.3788	99.4	clashes	incorrect
Target37.1494	-12.3426157996	0	1	60.588	21.3641	21.3399	59.4054	170.8234	99.4	incorrect
Target37.0119	-12.3321242968	0	1	34.8321	12.0398	12.104	34.1474	138.4654	99.4	incorrect
Target37.0391	-12.2888505527	0	1	51.3543	17.0479	17.4265	50.3993	141.6558	99.4	incorrect
Target37.0523	-12.2887466447	0	1	34.7708	12.0241	12.0828	34.0848	137.9154	99.4	incorrect
Target37.0855	-12.2389984072	0	1	25.0424	8.7926	9.4905	22.6013	159.8451	99.4	incorrect
Target37.0308	-12.0195886926	0	1	59.6206	18.7018	19.1413	58.7923	134.9082	99.4	incorrect
Target37.0312	-11.7304921464	0.2653	0.7347	8.2817	3.0088	3.6509	6.4231	60.2804	99.4	clashes	acceptable
Target37.0616	-11.3666503423	0	1	20.3421	7.8621	8.9511	17.2706	131.7132	99.4	incorrect
Target37.0320	-11.3428259263	0	1	59.5896	21.3476	21.236	58.426	164.3882	99.4	incorrect
Target37.1359	-11.2832871648	0.0204	0.9825	29.7647	11.2306	11.9872	27.0176	179.2013	99.4	clashes	incorrect
Target37.0294	-11.2371381408	0	1	40.4024	14.1952	14.1657	38.7114	165.6584	99.4	incorrect
Target37.1379	-11.1701818554	0.0408	0.9808	11.2245	5.2132	6.2822	7.7078	116.9381	99.4	clashes	incorrect
Target37.0553	-11.0871432529	0.0408	0.9608	45.8067	15.8259	15.587	44.4375	171.1777	99.4	incorrect
Target37.0492	-11.0463191531	0.0612	0.9375	35.9156	13.0473	12.9918	34.5629	152.1839	99.4	incorrect
Target37.1308	-11.0450453501	0.0408	0.9677	21.0345	6.3077	6.7808	20.7637	38.648	99.4	incorrect
Target37.0256	-11.036432672	0	1	35.334	13.0778	13.0734	33.762	179.4199	99.4	incorrect
Target37.1343	-10.976176604	0	1	46.5044	14.6802	15.6071	45.3704	170.3517	99.4	incorrect
Target37.0936	-10.9585706022	0.0204	0.9706	46.6001	16.8679	16.9753	45.891	142.6822	99.4	incorrect
Target37.1230	-10.8733742295	0.102	0.9	12.7022	5.0387	5.4798	9.3679	105.1514	99.4	incorrect
Target37.0058	-10.8192225819	0	1	25.1448	10.4427	10.802	23.074	126.1584	99.4	incorrect
Target37.1105	-10.7766108551	0.0204	0.9787	8.0014	3.9136	5.438	3.5613	172.0908	99.4	incorrect
Target37.0346	-10.7751916463	0.4082	0.6154	6.4924	2.644	3.3687	5.2315	41.5261	99.4	acceptable
Target37.0228	-10.6771231401	0	1	40.9361	12.7752	14.0048	39.5416	138.2203	99.4	clashes	incorrect
Target37.0393	-10.6736524294	0.0476	0.9688	14.8414	5.5465	6.9901	12.8696	125.3548	97.5	incorrect
Target37.0654	-10.5284631757	0	1	22.2931	8.0183	8.914	19.9575	140.0603	99.4	incorrect
Target37.1471	-10.4790049418	0.0204	0.9947	35.2034	11.4904	11.8706	33.2753	177.1684	99.4	clashes	incorrect
Target37.0398	-10.3752932505	0	1	44.3496	15.5675	15.9142	43.7542	95.3991	97.5	incorrect
Target37.0924	-10.3208246207	0.0204	0.9886	23.396	8.3999	9.3969	21.6331	117.4087	99.4	clashes	incorrect
Target37.0650	-10.2999844479	0	1	48.0819	13.8671	14.3025	47.214	151.7389	99.4	clashes	incorrect
Target37.0404	-10.2823986117	0.0612	0.9605	31.8046	11.7245	11.6946	30.2888	148.2937	99.4	clashes	incorrect
Target37.0715	-10.2088932336	0.1224	0.8776	18.8207	6.861	7.0778	17.6361	76.3954	99.4	incorrect
Target37.0532	-10.2044942993	0	1	50.4176	15.3231	16.5102	49.3015	133.1902	99.4	incorrect
Target37.1473	-10.1616274846	0	1	49.4368	14.8453	15.9186	48.2718	173.0678	99.4	incorrect
Target37.0082	-10.1486973145	0	1	44.0104	15.4031	15.7511	43.3458	97.912	97.5	incorrect
Target37.0707	-10.1042477669	0.1224	0.9118	33.246	12.2256	12.157	31.6168	157.1307	99.4	clashes	incorrect
Target37.1108	-10.0979599129	0.0612	0.9545	16.539	6.8363	8.6231	14.4473	163.3676	99.4	clashes	incorrect
Target37.0047	-10.0574264743	0.0612	0.9444	24.7272	8.304	8.7022	23.9905	81.1321	99.4	incorrect
Target37.1353	-10.0164215093	0.0408	0.9643	10.3629	3.5472	4.0062	10.2945	12.6467	99.4	incorrect
Target37.0295	-9.9981625594	0	1	15.4814	6.7643	7.1992	13.0178	102.5092	99.4	incorrect
Target37.0758	-9.9459214843	0.4286	0.6182	4.8834	1.5615	2.1481	4.5509	21.5722	99.4	clashes	medium
Target37.0315	-9.9339157516	0	1	20.0899	7.2963	7.3569	18.4878	109.1272	99.4	incorrect
Target37.0816	-9.8938679638	0.0204	0.9882	22.4413	8.0688	8.3569	21.932	54.5656	99.4	clashes	incorrect
Target37.0356	-9.760727897	0.0612	0.9444	30.8758	10.9303	10.8593	29.3173	154.0404	99.4	incorrect
Target37.0305	-9.6927281144	0	1	23.6071	8.3066	9.3671	21.5348	113.977	99.4	low_id	clashes	incorrect
Target37.0325	-9.604298487	0	1	77.89	25.8028	26.072	77.4689	127.1455	99.4	incorrect
Target37.0656	-9.5503063787	0	1	51.6321	17.7525	17.7295	51.3277	84.7073	99.4	clashes	incorrect
Target37.0909	-9.5448569309	0.0204	0.987	11.8264	4.9144	5.9036	7.0759	122.9687	99.4	clashes	incorrect
Target37.0353	-9.4180265638	0	1	32.9667	11.6777	12.9401	31.1976	148.4287	99.4	incorrect
Target37.0541	-9.3544306873	0	1	25.5543	10.5176	10.5072	24.2982	95.906	99.4	incorrect
Target37.1110	-9.3488149718	0.0204	0.9811	46.6378	17.1534	17.107	45.9352	156.2063	99.4	incorrect
Target37.0548	-9.28458858	0	1	38.7692	16.7987	17.4828	38.411	81.4467	99.4	incorrect
Target37.0070	-9.2624678977	0	1	32.9272	12.6558	12.8093	32.2555	79.2627	99.4	clashes	incorrect
Target37.0345	-9.125660535	0	1	14.234	6.7713	7.7862	12.4866	74.4854	99.4	incorrect
Target37.0218	-9.0221910029	0.0816	0.9452	15.0438	6.4514	6.9935	11.8573	138.3553	99.4	low_id	incorrect
Target37.1287	-8.9701506973	0	1	34.01	12.3107	12.3469	33.6526	59.6746	99.4	incorrect
Target37.0569	-8.9126808471	0	1	31.7602	11.5417	12.5408	29.9977	176.4707	99.4	incorrect
Target37.0352	-8.8449732509	0	1	46.6043	14.93	15.8712	45.4315	172.8267	99.4	incorrect
Target37.0670	-8.8292572286	0	1	31.72	10.7732	11.5547	29.4031	173.1165	99.4	clashes	incorrect
Target37.0093	-8.7922085244	0.0612	0.9375	30.0527	10.724	10.5927	28.3454	160.5149	99.4	incorrect
Target37.0947	-8.7653146177	0.2245	0.7963	6.4347	2.9151	3.569	3.4648	61.574	99.4	acceptable
Target37.0296	-8.7063174616	0.0204	0.9815	12.7168	6.3065	6.9183	3.333	177.9028	99.4	incorrect
Target37.0889	-8.7039315884	0	1	33.5218	12.1304	12.2137	31.5742	159.7558	99.4	incorrect
Target37.1018	-8.5771463168	0.0204	0.9947	35.3087	11.6079	11.9817	33.3839	178.6026	99.4	clashes	incorrect
Target37.0563	-8.5251526262	0.449	0.5	2.655	1.1976	1.9982	1.7057	19.6941	99.4	medium
Target37.0397	-8.4688109241	0.0612	0.9524	14.1897	6.0019	7.6804	12.9917	51.6527	99.4	clashes	incorrect
Target37.1089	-8.3550883638	0.0612	0.9412	20.8144	8.1631	8.6486	18.4948	136.7382	99.4	incorrect
Target37.0637	-8.2619916786	0.102	0.9405	14.9247	5.8577	6.5433	12.9895	97.4765	99.4	clashes	incorrect
Target37.0342	-8.151606533	0	1	41.6809	13.4761	14.6156	41.5477	36.7164	99.4	incorrect
Target37.0293	-8.0755359687	0	1	20.7318	7.9878	8.6116	17.3023	155.7311	99.4	clashes	incorrect
Target37.0632	-8.0539534978	0	1	30.598	10.5728	11.3735	28.1884	175.4598	99.4	clashes	incorrect
Target37.0049	-8.0500953683	0.102	0.9206	30.157	11.2198	11.212	28.3464	169.6743	99.4	incorrect
Target37.1158	-7.7933216825	0	1	13.4762	6.7686	7.5403	12.8664	36.6072	99.4	clashes	incorrect
Target37.0097	-7.7058800266	0	1	32.2718	11.1521	11.559	31.505	145.0941	99.4	incorrect
Target37.0612	-7.6845370154	0.0816	0.9333	19.4228	7.9119	8.0587	17.0209	156.4703	99.4	incorrect
Target37.0259	-7.6549357437	0.0612	0.9388	32.4694	10.2694	10.3273	31.569	121.7314	99.4	incorrect
Target37.0630	-7.6047792111	0.102	0.875	28.5891	9.6137	9.5801	27.1579	106.3134	99.4	clashes	incorrect
Target37.0039	-7.5245814506	0.102	0.902	11.2487	4.9959	5.5521	7.5043	97.7821	99.4	incorrect
Target37.0589	-7.510320942	0	1	59.7697	21.289	21.2514	58.5451	167.9707	99.4	incorrect
Target37.0045	-7.455640845	0.0408	0.9661	38.9656	12.4439	12.4109	38.0607	140.4146	99.4	incorrect
Target37.0441	-7.3754583906	0	1	58.9369	21.6581	21.2324	58.1948	110.655	99.4	incorrect
Target37.0046	-7.3749825302	0	1	48.4472	19.055	18.9084	47.3554	162.6462	99.4	incorrect
Target37.0237	-7.3692123755	0	1	43.8513	15.5837	15.6458	43.3868	115.6687	99.4	clashes	incorrect
Target37.0343	-7.3442909837	0	1	36.686	12.2198	12.3665	35.1258	142.6939	99.4	incorrect
Target37.0642	-7.2791139143	0.0612	0.94	15.9265	6.9155	7.6563	12.4415	95.0019	99.4	incorrect
Target37.0428	-7.1780410564	0.0204	0.9828	18.7202	7.6125	9.2774	16.8695	151.2256	99.4	clashes	incorrect
Target37.0903	-7.1731794609	0.0612	0.9492	32.5369	11.3865	11.3457	31.5306	147.4691	99.4	clashes	incorrect
Target37.0105	-7.1425847059	0.7755	0.4412	3.7264	1.3488	2.029	3.5941	12.8204	99.4	low_id	medium
Target37.0651	-7.121079777	0	1	41.087	13.7931	14.6548	39.3129	175.2241	99.4	incorrect
Target37.0860	-7.1156384171	0.0408	0.9623	35.228	12.8545	12.6082	34.007	154.9845	99.4	incorrect
Target37.0659	-7.1109965494	0	1	37.5965	14.0349	14.3424	35.8938	154.7117	99.4	incorrect
Target37.0718	-7.0337771672	0	1	40.9693	13.4937	14.2524	40.1048	102.2771	97.5	incorrect
Target37.0759	-7.0036256278	0	1	44.1022	14.9998	14.9848	42.9561	128.3121	99.4	incorrect
Target37.0495	-6.901053693	0	1	27.1413	9.9154	10.3279	26.7281	51.6099	99.4	clashes	incorrect
Target37.0617	-6.8956469629	0.1224	0.88	14.3758	6.1317	6.3645	10.2251	118.0072	99.4	clashes	incorrect
Target37.0083	-6.8894669703	0	1	20.0763	8.2208	8.532	17.4957	145.7117	99.4	incorrect
Target37.1342	-6.8740921796	0	1	22.6405	8.1718	8.7331	20.8425	102.1962	99.4	clashes	incorrect
Target37.0984	-6.8567398288	0.7551	0.3273	5.0094	1.6167	2.5608	4.5745	24.5444	99.4	medium
Target37.0560	-6.7524432007	0	1	32.8667	11.8589	12.2965	31.3368	131.0113	97.5	incorrect
Target37.0000	-6.7072577117	0.0408	0.9655	23.6383	8.6939	8.69	22.0768	131.7187	99.4	incorrect
Target37.0533	-6.6990178451	0	1	26.8876	9.1149	9.7683	24.7667	172.3405	99.4	incorrect
Target37.0064	-6.6129779696	0.551	0.5574	6.6051	1.9466	2.6385	6.0788	28.4614	99.4	medium
Target37.0886	-6.5263210324	0.1837	0.8333	16.9223	6.138	6.5143	15.2642	84.7946	99.4	incorrect
Target37.0728	-6.5151140024	0.102	0.9167	16.089	6.7441	7.0846	12.9763	124.0277	99.4	incorrect
Target37.0036	-6.4601095861	0.0408	0.9655	14.0018	6.0274	6.6354	7.9489	174.7862	99.4	clashes	incorrect
Target37.0257	-6.4418541022	0	1	73.3272	24.7288	24.9031	72.9477	142.3516	99.4	incorrect
Target37.0318	-6.4394878801	0.4286	0.6379	10.3772	3.4096	3.9397	9.3375	51.1034	99.4	acceptable
Target37.1310	-6.4024739797	0.0204	0.9815	25.2197	9.2288	9.1549	23.7387	130.076	99.4	incorrect
Target37.1351	-6.3980302991	0	1	31.1385	10.2732	10.7679	29.3103	172.743	99.4	clashes	incorrect
Target37.0084	-6.3627509836	0	1	38.3143	13.3252	14.3672	36.9318	156.9774	99.4	clashes	incorrect
Target37.0344	-6.3295038335	0	1	38.7456	11.3568	12.0722	38.3673	69.4021	99.4	incorrect
Target37.1492	-6.2955424312	0	1	43.3372	15.3422	16.4155	42.2844	129.6729	99.4	incorrect
Target37.1184	-6.2399793507	0.0408	0.9661	10.287	5.923	7.3885	7.6979	78.5099	99.4	incorrect
Target37.0771	-6.1672744693	0	1	43.3997	15.3944	16.3147	42.3919	125.2026	99.4	incorrect
Target37.0605	-6.106183085	0	1	35.6345	10.3855	11.154	34.6703	105.744	99.4	incorrect
Target37.0309	-6.0891595413	0.0204	0.9811	38.5982	12.6718	12.5257	37.7402	103.9802	99.4	clashes	incorrect
Target37.0341	-5.9953943468	0	1	49.2306	20.808	20.976	48.4308	105.1142	99.4	incorrect
Target37.0890	-5.9059227704	0.0612	0.9333	41.2297	14.7439	14.7065	40.0819	173.1976	99.4	incorrect
Target37.0395	-5.5897417962	0	1	47.4064	14.5383	14.9919	46.8337	173.9569	99.4	clashes	incorrect
Target37.0287	-5.5611485216	0	1	35.214	11.8155	12.5188	34.4329	162.1049	99.4	incorrect
Target37.0300	-5.559480139	0.0204	0.9889	16.2638	5.9701	6.6185	15.6479	75.1225	99.4	clashes	incorrect
Target37.0077	-5.5435260906	0	1	34.4668	12.6861	13.018	32.9429	133.9032	97.5	incorrect
Target37.0606	-5.4923807813	0	1	40.8024	14.6245	14.8801	40.0459	102.9921	97.5	incorrect
Target37.0010	-5.4480943434	0	1	24.3139	8.5549	9.4611	22.0312	159.7121	99.4	incorrect
Target37.0854	-5.4343882279	0.0612	0.9268	32.8345	11.9309	12.1276	31.6184	165.0606	99.4	incorrect
Target37.0566	-5.3726439349	0	1	14.9804	4.9398	5.319	14.8115	23.9531	99.4	incorrect
Target37.0306	-5.3601520875	0	1	75.5546	24.4232	24.8821	75.148	105.8338	99.4	incorrect
Target37.0768	-5.3523328823	0	1	30.1468	11.43	12.3428	28.1215	149.9047	99.4	incorrect
Target37.1167	-5.2147007644	0.0408	0.9891	23.686	7.9678	8.5488	22.3462	131.7046	99.4	clashes	incorrect
Target37.0160	-5.1936755622	0	1	33.6094	11.7978	12.792	32.6472	98.8951	99.4	clashes	incorrect
Target37.0092	-5.0871051813	0	1	46.486	13.9285	15.0314	45.2909	160.9815	99.4	incorrect
Target37.0809	-5.0764003471	0	1	33.5265	11.7573	12.1245	32.8485	124.507	99.4	incorrect
Target37.1372	-5.050716481	0.0204	0.9836	42.1864	14.5848	14.3496	41.3294	167.9995	99.4	clashes	incorrect
Target37.0390	-4.8835288363	0	1	20.4939	7.1173	8.5297	19.0639	139.9353	99.4	incorrect
Target37.0904	-4.8751590439	0.4286	0.58	4.765	2.1531	2.5405	1.7945	46.0524	99.4	medium
Target37.0610	-4.8730502557	0	1	75.3611	24.053	24.2981	75.085	105.2903	99.4	incorrect
Target37.0938	-4.8572162847	0	1	37.0437	12.979	13.3094	35.7289	123.4586	97.5	incorrect
Target37.0085	-4.6602638936	0	1	43.2099	12.901	14.1642	41.7516	166.8649	97.5	incorrect
Target37.0732	-4.5783152955	0.102	0.9769	17.3543	6.2962	6.6192	15.6926	82.9092	99.4	clashes	incorrect
Target37.0770	-4.5586850323	0.0612	0.96	13.3661	6.9705	8.1232	6.725	137.8972	99.4	clashes	incorrect
Target37.0917	-4.5563751402	0	1	35.3915	10.7134	11.7661	33.8829	158.8086	99.4	clashes	incorrect
Target37.1273	-4.5295290703	0.0816	0.9385	19.836	7.8671	7.9261	16.3801	178.8722	99.4	incorrect
Target37.0942	-4.5117447893	0	1	31.1271	11.6152	12.1514	30.6082	66.1208	99.4	incorrect
Target37.0843	-4.498337084	0.0408	0.9636	36.7773	11.4848	11.516	35.8682	131.5167	99.4	incorrect
Target37.0252	-4.3383739115	0	1	47.828	19.5116	20.1507	46.7266	159.056	99.4	incorrect
Target37.0072	-4.2906030821	0	1	43.8127	15.749	15.7769	43.3035	122.7318	99.4	clashes	incorrect
Target37.1320	-4.2864729006	0	1	44.1134	15.9919	15.9856	43.5683	124.4789	99.4	clashes	incorrect
Target37.1277	-4.2727435426	0	1	18.4068	7.2045	7.5167	14.3318	173.0435	99.4	clashes	incorrect
Target37.0137	-4.2599352494	0.0612	0.925	31.3197	11.6824	11.5892	29.5208	170.0229	99.4	incorrect
Target37.0310	-4.2543773758	0	1	35.5341	12.4775	12.8174	34.401	105.3671	97.5	incorrect
Target37.0076	-4.2375391297	0	1	60.1737	19.6315	19.8441	59.1715	178.149	99.4	incorrect
Target37.0169	-4.2165876168	0.0408	0.9636	37.9118	12.1322	12.5034	37.2205	103.3033	99.4	clashes	incorrect
Target37.0175	-4.1724853726	0.0204	0.9811	38.4861	12.3511	12.7442	37.8449	105.4904	99.4	incorrect
Target37.0852	-4.1527664405	0.0816	0.9245	36.8511	13.4389	13.383	35.5378	154.8622	99.4	clashes	incorrect
Target37.0129	-4.085082073	0.1429	0.8906	8.7219	3.0881	3.6125	8.0482	38.4966	99.4	acceptable
Target37.0055	-4.0745890164	0	1	27.2189	9.2652	10.0152	24.9112	172.1933	99.4	incorrect
Target37.0646	-4.0510138931	0	1	33.9311	12.3365	12.501	33.4951	65.2892	99.4	incorrect
Target37.0807	-4.0484945515	0	1	75.262	25.8467	26.0678	74.9717	128.1342	99.4	incorrect
Target37.0763	-4.0356610712	0.0408	0.9583	49.6448	17.6386	17.6518	49.1006	157.2149	99.4	incorrect
Target37.0440	-3.9625438064	0	1	35.7508	12.7569	13.0249	34.4882	115.0467	97.5	incorrect
Target37.0053	-3.9207526194	0	1	34.4629	12.3044	12.6714	33.0366	125.7001	97.5	incorrect
Target37.1170	-3.9071892452	0.0612	0.9464	19.9113	8.9601	9.714	16.4124	141.8382	99.4	incorrect
Target37.0427	-3.8893365596	0	1	41.6611	13.678	14.4827	40.946	150.1044	99.4	clashes	incorrect
Target37.0500	-3.8690278325	0.6735	0.431	2.7108	0.9211	1.6711	2.351	15.3101	99.4	high
Target37.1266	-3.8187053284	0	1	42.9178	15.5185	16.1728	41.6872	143.2003	99.4	incorrect
Target37.1293	-3.8160218494	0.1224	0.8947	20.091	7.5166	7.7689	17.7165	113.537	99.4	clashes	incorrect
Target37.0836	-3.7752154553	0	1	14.8832	6.5351	7.298	11.8224	154.7155	99.4	incorrect
Target37.0408	-3.7664589507	0	1	23.8747	8.543	9.4242	21.7009	141.8457	99.4	incorrect
Target37.0199	-3.7553199446	0	1	44.229	15.7451	16.0129	43.6866	111.0911	97.5	incorrect
Target37.0873	-3.7430367958	0	1	36.3793	13.0001	12.998	34.6741	158.2793	99.4	clashes	incorrect
Target37.0378	-3.7385767505	0	1	61.3746	19.3156	20.2244	60.3826	177.3902	99.4	incorrect
Target37.0279	-3.7003453719	0.0408	0.9643	9.1996	5.3342	6.3945	8.2819	30.9486	99.4	incorrect
Target37.0463	-3.6730901778	0.102	0.8913	24.4391	9.3293	9.5677	22.7147	120.4403	99.4	incorrect
Target37.0020	-3.6237542367	0.102	0.9219	16.9653	5.3337	6.4152	14.9862	101.0424	99.4	clashes	incorrect
Target37.0870	-3.6193510947	0	1	26.8186	11.2555	11.1188	25.5945	99.3973	99.4	incorrect
Target37.0219	-3.5887560068	0.3265	0.7143	10.7814	3.3208	3.7855	10.6089	22.1571	99.4	acceptable
Target37.1336	-3.5854236249	0	1	50.6456	15.4793	16.536	49.4662	140.5802	99.4	incorrect
Target37.0504	-3.5472407792	0.2041	0.7917	11.9884	4.4525	4.9534	10.3209	72.2993	99.4	incorrect
Target37.0831	-3.4659188699	0.5918	0.5323	3.7352	1.2091	1.9453	3.4841	14.8434	99.4	clashes	medium
Target37.0336	-3.459459119	0	1	39.7318	15.0075	15.0267	38.9103	143.7553	99.4	incorrect
Target37.0435	-3.4427678425	0	1	43.8013	14.1653	15.2123	42.9186	129.153	99.4	incorrect
Target37.0711	-3.440513	0	1	43.2724	14.728	15.3034	42.5486	141.9156	97.5	incorrect
Target37.0723	-3.4269440189	0.0204	0.9825	9.2596	4.1131	5.5349	5.6622	170.218	99.4	incorrect
Target37.1004	-3.4124185333	0	1	46.784	14.1706	14.7953	45.4831	173.8493	99.4	clashes	incorrect
Target37.0494	-3.4017132924	0	1	13.4983	5.4984	6.3029	8.9823	119.9822	99.4	clashes	incorrect
Target37.0747	-3.3924949106	0	1	39.336	13.7906	14.844	37.4703	170.968	99.4	clashes	incorrect
Target37.1163	-3.3780143701	0	1	45.9891	14.202	15.0907	45.0848	131.138	99.4	incorrect
Target37.0614	-3.3703539133	0.102	0.9286	22.6537	9.5865	10.6299	20.2234	112.1486	99.4	incorrect
Target37.1242	-3.3610773978	0	1	30.0211	11.0474	11.189	28.2104	155.3279	99.4	incorrect
Target37.0784	-3.346657687	0.0408	0.9688	21.0576	7.9227	8.0363	18.0822	159.49	99.4	low_id	incorrect
Target37.0490	-3.3322801067	0	1	52.4544	17.1561	17.4345	51.5259	139.9495	99.4	incorrect
Target37.1087	-3.306167895	0	1	33.3953	12.1876	12.838	32.4114	97.7847	99.4	clashes	incorrect
Target37.0671	-3.3031875999	0.1224	0.9016	16.4459	5.3609	5.8198	15.1627	85.1371	99.4	clashes	incorrect
Target37.0096	-3.302353664	0	1	26.367	9.5356	10.5257	24.4467	133.5019	99.4	incorrect
Target37.0476	-3.2949821778	0	1	41.5969	13.519	14.6761	40.8322	147.4083	99.4	incorrect
Target37.0675	-3.2841516961	0	1	47.1874	16.8664	16.7658	46.6644	167.6126	99.4	incorrect
Target37.0392	-3.2777785061	0	1	75.5078	25.1072	25.402	75.2107	112.5979	99.4	clashes	incorrect
Target37.0944	-3.238879433	0.0204	0.9821	18.7545	7.0445	7.7902	15.5637	128.9924	99.4	incorrect
Target37.0609	-3.2314726007	0	1	25.4113	10.1467	10.3351	23.6546	123.3561	99.4	incorrect
Target37.0184	-3.2015903676	0.0816	0.9333	10.0794	5.1797	6.5348	8.7252	43.8252	99.4	incorrect
Target37.0556	-3.1911537619	0	1	51.6935	20.6103	20.1378	50.4826	133.0111	99.4	incorrect
Target37.1350	-3.1882204259	0	1	60.8517	21.6286	21.458	59.7049	171.8407	99.4	incorrect
Target37.1009	-3.1756749293	0.1224	0.925	30.2793	11.2631	11.2469	28.4607	166.5751	99.4	clashes	incorrect
Target37.0703	-3.1702281664	0.0204	0.9833	21.9681	9.9092	10.9661	18.9419	144.9512	99.4	incorrect
Target37.0202	-3.1651286169	0.5102	0.5763	2.8469	1.2361	1.9492	2.0261	26.2001	99.4	clashes	medium
Target37.0155	-3.1480631844	0.5714	0.4043	2.1021	0.9704	1.6997	1.3648	15.8273	99.4	high
Target37.0230	-3.1413845493	0.0204	0.9818	39.9488	13.0288	12.9321	39.1454	106.7186	99.4	clashes	incorrect
Target37.0193	-3.1412989321	0	1	44.1822	14.3763	15.0942	43.4237	97.1474	97.5	incorrect
Target37.0418	-3.1332980334	0.0612	0.9444	27.7885	10.0289	10.0549	26.2096	164.2007	99.4	clashes	incorrect
Target37.0369	-3.1082453914	0	1	69.9169	23.2424	23.4023	69.567	147.4087	99.4	clashes	incorrect
Target37.0501	-3.1078154463	0	1	45.5003	15.5856	16.559	45.05	80.222	99.4	incorrect
Target37.1240	-3.092668543	0.0408	0.9487	11.575	5.5724	6.1695	6.9481	131.4241	99.4	incorrect
Target37.1370	-3.0700515882	0	1	26.6172	9.2231	10.0908	25.0675	118.4703	99.4	low_id	incorrect
Target37.0165	-3.0486287355	0	1	41.7197	15.5443	15.2496	41.0231	111.0035	99.4	clashes	incorrect
Target37.1495	-3.0327126078	0	1	61.0988	19.2293	20.1854	60.0972	167.9565	99.4	incorrect
Target37.0705	-3.0272771236	0.0612	0.9516	23.7629	9.9394	10.6206	20.7348	143.6317	99.4	clashes	incorrect
Target37.0001	-3.005243475	0	1	38.8921	16.977	16.8323	37.432	157.9938	99.4	incorrect
Target37.0561	-2.92778087	0.0408	0.95	17.364	8.4181	9.2413	12.0446	163.9333	99.4	incorrect
Target37.0198	-2.9082319323	0	1	25.0994	8.6054	8.5539	24.2114	141.5443	99.4	clashes	incorrect
Target37.0558	-2.8690443117	0	1	28.0763	8.8586	8.9062	27.6499	67.8995	99.4	clashes	incorrect
Target37.0066	-2.8515353622	0.0612	0.9565	25.5525	9.3155	9.3807	24.0465	132.0386	99.4	incorrect
Target37.0775	-2.7999092933	0	1	37.1548	11.3661	12.1047	37.0941	28.2526	99.4	clashes	incorrect
Target37.0896	-2.7838685916	0.0816	0.9245	19.2252	7.7537	7.8576	15.9454	166.669	99.4	incorrect
Target37.1055	-2.7771192824	0.1224	0.9368	15.8599	5.8311	6.2142	14.0287	85.3624	99.4	clashes	incorrect
Target37.1231	-2.7623774784	0	1	36.4789	12.2744	13.1948	34.5779	161.1131	99.4	incorrect
Target37.0035	-2.7387317682	0	1	43.4093	15.5922	15.6094	42.8993	117.428	99.4	incorrect
Target37.0549	-2.7221853399	0.1429	0.9067	14.9387	5.9915	7.0885	14.2791	42.9235	99.4	incorrect
Target37.1223	-2.7176958106	0.0204	0.9848	24.8111	8.5673	10.038	23.726	176.7903	99.4	clashes	incorrect
Target37.1220	-2.6766965457	0	1	36.8014	13.7098	14.1493	35.8046	165.6378	99.4	incorrect
Target37.0894	-2.6660940724	0.0408	0.9796	19.3174	7.4361	8.0631	15.4794	149.1385	99.4	clashes	incorrect
Target37.1015	-2.6612961766	0.0408	0.9636	11.3132	6.9702	8.8056	0.8984	171.8797	99.4	incorrect
Target37.1171	-2.6590424278	0.0408	0.9677	16.409	7.3076	8.7477	14.9314	112.1443	99.4	incorrect
Target37.1362	-2.6211325895	0.0816	0.9259	23.8486	9.1105	9.1536	21.7072	153.4986	99.4	incorrect
Target37.0988	-2.6144427599	0.1224	0.8909	18.2716	5.9795	6.3152	17.1816	92.4807	99.4	incorrect
Target37.0766	-2.6038144277	0.9388	0.1636	2.5847	0.923	1.5502	2.379	10.9184	99.4	high
Target37.0229	-2.5744798251	0	1	40.7388	14.376	15.4211	38.9	172.7971	99.4	incorrect
Target37.1247	-2.567656816	0	1	30.9296	10.1501	11.2311	29.2929	178.0548	99.4	incorrect
Target37.0261	-2.5505036945	0	1	38.8947	13.8198	13.8983	38.5513	67.3576	99.4	incorrect
Target37.1248	-2.5460221514	0	1	24.6746	10.5303	10.4529	23.7965	77.473	99.4	incorrect
Target37.1483	-2.5391671662	0.3265	0.68	3.7904	3.7204	5.0846	2.6693	19.148	99.4	medium
Target37.0892	-2.5201809502	0.0204	0.9744	14.5456	6.4151	6.8711	12.3485	91.7633	99.4	incorrect
Target37.0693	-2.4859061615	0	1	24.1634	8.8964	9.608	21.8105	175.0796	99.4	incorrect
Target37.1139	-2.41335359	0	1	38.9555	14.3673	14.797	38.0596	165.754	99.4	incorrect
Target37.0120	-2.4007704826	0.0408	0.9565	27.7491	9.8141	9.9119	26.2941	179.761	99.4	incorrect
Target37.0893	-2.3646118137	0	1	73.3788	24.7824	24.9571	73.0156	138.6638	99.4	incorrect
Target37.1224	-2.3619415814	0	1	15.091	8.0484	9.0688	11.5771	104.4213	99.4	clashes	incorrect
Target37.0933	-2.3466026828	0.0204	0.9737	49.2575	17.4464	17.7232	47.7271	164.4861	99.4	incorrect
Target37.0429	-2.3414206224	0	1	26.6406	10.3062	11.0915	25.7516	132.4506	99.4	incorrect
Target37.0101	-2.3389238881	0	1	34.8558	10.0167	10.7148	33.8224	109.1626	99.4	incorrect
Target37.0538	-2.3223709204	0	1	47.2341	14.8982	15.6167	46.7306	110.0025	99.4	incorrect
Target37.0145	-2.3105527857	0	1	26.2062	9.1558	10.1605	24.3131	119.6441	99.4	low_id	clashes	incorrect
Target37.0473	-2.292788203	0.3469	0.7167	5.4921	2.316	2.5993	4.1065	40.7676	99.4	acceptable
Target37.0323	-2.2754143249	0	1	80.1778	27.2048	27.324	79.9686	119.5349	99.4	incorrect
Target37.0882	-2.2718929937	0	1	43.461	13.2909	14.5599	42.1782	153.1005	99.4	incorrect
Target37.0625	-2.2669773369	0	1	17.9611	5.5979	6.2806	16.6188	100.4891	99.4	clashes	incorrect
Target37.1232	-2.2560097673	0.0816	0.9259	13.202	4.5657	5.0579	12.8742	36.6357	99.4	incorrect
Target37.0181	-2.2479824638	0.7143	0.4697	4.0053	1.2152	1.8542	3.6442	18.8409	99.4	clashes	medium
Target37.1148	-2.2437819365	0	1	16.4935	7.1142	7.7855	13.1699	133.1656	99.4	incorrect
Target37.0264	-2.2284453414	0	1	32.1831	10.5986	11.2911	30.5847	139.8414	99.4	incorrect
Target37.0179	-2.2282981484	0.3469	0.7213	7.9962	4.4571	5.3942	6.8521	33.2264	99.4	acceptable
Target37.0011	-2.2256246441	0	1	27.9722	9.9101	10.6264	25.2507	175.2838	99.4	incorrect
Target37.0796	-2.2189995982	0.0204	0.9877	13.0265	5.3051	5.7645	11.9795	58.7937	99.4	clashes	incorrect
Target37.1346	-2.2067843997	0	1	21.6159	8.3931	9.1361	20.3847	87.1795	99.4	incorrect
Target37.0941	-2.1996182935	0	1	35.7197	12.4713	12.3807	34.0963	170.9552	99.4	clashes	incorrect
Target37.0740	-2.1923110888	0	1	46.7675	14.7156	15.4794	46.3569	65.2811	99.4	clashes	incorrect
Target37.0677	-2.169266466	0	1	44.1791	13.4591	14.734	42.955	148.178	99.4	incorrect
Target37.1274	-2.1643159954	0	1	43.292	14.2564	14.882	42.0737	122.4924	99.4	incorrect
Target37.1140	-2.1512586271	0	1	25.3491	9.2135	10.1421	23.3628	128.5359	99.4	incorrect
Target37.0579	-2.1046288381	0	1	41.6411	15.9346	15.7031	40.2398	166.1094	99.4	clashes	incorrect
Target37.0183	-2.0913319363	0	1	34.4827	11.8645	13.1535	33.406	101.3919	99.4	incorrect
Target37.0978	-2.0898505747	0	1	20.0747	7.5264	8.0976	16.8801	152.2308	99.4	clashes	incorrect
Target37.0667	-2.0879949292	0	1	36.0801	11.9575	12.9494	35.52	75.6249	99.4	clashes	incorrect
Target37.0162	-2.065453537	0.0612	0.9348	41.8304	14.6944	14.6209	40.9425	126.7301	99.4	incorrect
Target37.1035	-2.0577912233	0	1	32.0844	11.4013	12.68	30.2632	148.159	99.4	incorrect
Target37.0795	-2.0510006053	0.0816	0.8889	29.338	10.8431	11.3305	27.6196	154.1081	99.4	incorrect
Target37.1134	-2.0484871754	0	1	41.0657	12.5263	13.5864	39.5276	176.584	97.5	incorrect
Target37.0791	-2.0479050478	0	1	44.1411	15.6967	16.3697	42.9703	135.8652	99.4	incorrect
Target37.0288	-2.0433783063	0	1	39.1343	13.3397	14.3022	37.51	160.5018	99.4	clashes	incorrect
Target37.0716	-2.0427795421	0.102	0.8958	23.3282	9.0907	9.2527	20.7375	161.3356	99.4	incorrect
Target37.1032	-2.0107838992	0	1	19.8544	7.7491	8.1693	17.4663	154.4339	99.4	clashes	incorrect
Target37.0340	-2.0077942147	0	1	37.0152	11.9893	12.3599	35.4652	173.1539	99.4	incorrect
Target37.1301	-2.0048694239	0.551	0.413	3.6038	1.1572	1.8832	3.3905	12.3459	99.4	medium
Target37.1475	-1.9872682156	0	1	25.3587	8.8753	9.6756	24.1092	95.177	99.4	incorrect
Target37.1144	-1.9521072459	0.0816	0.931	25.651	9.8469	9.7729	23.5529	171.9876	99.4	incorrect
Target37.1113	-1.9401102041	0	1	19.9156	7.549	8.5416	16.8827	138.0621	99.4	incorrect
Target37.1304	-1.9304776377	0.0408	0.9688	29.7021	10.7143	10.7165	27.9049	179.4118	99.4	incorrect
Target37.0147	-1.9200940061	0	1	23.6832	9.9047	11.0908	21.8581	167.7007	99.4	incorrect
Target37.0433	-1.9135947654	0.1429	0.8679	9.0208	3.3162	3.8091	8.7667	27.4969	99.4	acceptable
Target37.1186	-1.9061949713	0	1	36.4294	13.2096	14.7105	36.1194	51.7663	99.4	incorrect
Target37.0587	-1.9061721311	0	1	48.4423	17.0043	17.3728	47.8447	101.0502	97.5	incorrect
Target37.1097	-1.900566507	0.0204	0.9825	12.122	4.5359	4.7418	11.6563	36.754	99.4	incorrect
Target37.0762	-1.8882943431	0	1	38.949	14.2614	14.3131	37.4198	151.245	99.4	incorrect
Target37.0447	-1.8739163918	0	1	20.3223	7.1588	8.6016	19.0137	166.1644	99.4	incorrect
Target37.0212	-1.8604638749	0.0408	0.9623	20.4389	8.1024	8.2537	17.891	147.4446	99.4	incorrect
Target37.0780	-1.8462607086	0.0816	0.9167	19.7865	7.9799	8.0238	17.5673	112.293	99.4	incorrect
Target37.0742	-1.8298564468	0	1	17.9776	6.686	7.4064	16.4113	115.4013	99.4	clashes	incorrect
Target37.0262	-1.8165716558	0	1	76.7365	25.1593	25.456	76.3838	121.33	99.4	clashes	incorrect
Target37.0439	-1.814942269	0	1	49.3676	16.9192	16.5744	48.1467	164.4266	99.4	incorrect
Target37.1490	-1.8041012516	0	1	42.3498	12.766	13.8367	40.7961	178.5463	97.5	incorrect
Target37.1122	-1.7960461115	0.4082	0.5	3.0754	1.3954	2.0852	1.9971	28.2931	99.4	medium
Target37.1198	-1.7596627834	0	1	43.1776	13.722	15.0242	41.7314	147.276	99.4	incorrect
Target37.1197	-1.7554982506	0	1	17.8104	6.6618	8.0793	16.0883	144.6871	99.4	incorrect
Target37.0779	-1.7481888164	0	1	26.4161	9.1577	9.9967	24.7001	127.4445	99.4	incorrect
Target37.0528	-1.7252373998	0	1	76.6629	26.7548	26.9177	76.3175	149.469	99.4	incorrect
Target37.0749	-1.7143922075	0.6327	0.38	2.0039	0.9577	1.7424	1.1281	20.1588	99.4	clashes	high
Target37.0804	-1.7116276352	0.3673	0.6471	5.5212	1.7351	2.5326	5.136	21.0756	99.4	medium
Target37.0091	-1.6522381326	0.0612	0.9423	24.3186	9.7687	10.0566	21.7971	167.086	99.4	incorrect
Target37.1485	-1.6465160704	0	1	22.5833	8.2555	8.6366	21.6969	89.8	99.4	incorrect
Target37.0977	-1.6421232369	0.102	0.9194	31.2553	11.607	11.5953	29.5783	167.1537	99.4	incorrect
Target37.1172	-1.5895342898	0	1	39.4543	13.8124	14.5604	38.3925	121.7502	99.4	low_id	incorrect
Target37.1307	-1.5688255989	0	1	48.0621	14.8112	16.024	46.7059	149.3736	99.4	incorrect
Target37.0928	-1.5652587253	0	1	34.5193	11.338	12.323	32.6642	177.1922	99.4	incorrect
Target37.0339	-1.5627636242	0	1	28.6984	10.6519	10.5911	27.275	116.5962	99.4	incorrect
Target37.0321	-1.5524333601	0	1	34.7394	12.1772	13.0755	33.5376	123.7893	99.4	incorrect
Target37.1042	-1.5503486084	0.0612	0.9348	31.0978	11.6022	11.5552	29.2521	177.8137	99.4	incorrect
Target37.1271	-1.5325956502	0	1	46.7677	17.0278	16.888	45.376	156.492	99.4	incorrect
Target37.0661	-1.5243023915	0.1224	0.9362	12.4142	5.0972	5.8955	10.2115	133.9057	99.4	clashes	incorrect
Target37.1260	-1.4823194475	0	1	73.0937	24.4019	24.6128	72.7449	145.9629	99.4	incorrect
Target37.0471	-1.4809055239	0	1	30.0962	10.2351	10.8427	27.5032	169.7295	99.4	clashes	incorrect
Target37.1188	-1.4807193115	0	1	38.9534	14.203	14.4818	37.3689	149.5256	99.4	incorrect
Target37.0912	-1.4792923092	0.0204	0.9831	31.187	11.4745	11.2101	29.1004	173.2309	99.4	incorrect
Target37.0940	-1.468035601	0.0204	0.9846	23.798	8.6433	10.2133	22.6766	176.4188	99.4	clashes	incorrect
Target37.0409	-1.4390785265	0.0408	0.9643	27.4923	8.7514	8.9829	26.8926	79.0953	99.4	incorrect
Target37.0790	-1.4292956461	0	1	25.706	9.7453	10.8472	23.6758	149.4872	99.4	incorrect
Target37.1479	-1.4276125924	0	1	60.4961	18.9814	19.889	59.4848	175.8568	99.4	incorrect
Target37.0921	-1.4052855046	0	1	26.2755	9.683	10.2884	25.1977	86.1762	99.4	incorrect
Target37.0171	-1.3987903022	0.0408	0.96	14.8911	6.096	7.8129	12.8581	179.8916	99.4	incorrect
Target37.0874	-1.3728886438	0.0408	0.9615	8.9456	4.1803	5.7569	5.4027	176.772	99.4	incorrect
Target37.1058	-1.3696589904	0.0408	0.9535	20.3483	8.175	8.3149	18.2415	149.072	99.4	low_id	incorrect
Target37.0044	-1.3655348664	0	1	36.3701	12.9139	14.0647	34.8397	173.5511	99.4	incorrect
Target37.0387	-1.3629488572	0.0612	0.9492	19.573	8.0109	8.9281	17.3818	89.846	99.4	incorrect
Target37.1136	-1.3142104764	0	1	43.8899	14.5714	15.4691	42.4941	178.2949	99.4	clashes	incorrect
Target37.0231	-1.3050193059	0.1633	0.8987	15.4234	6.6361	7.7357	13.331	71.0868	99.4	clashes	incorrect
Target37.1210	-1.2724776317	0.0816	0.9322	36.1647	13.1348	12.9841	34.8341	171.963	99.4	incorrect
Target37.1174	-1.2646963232	0	1	30.0775	10.1293	10.6588	29.0346	146.9932	99.4	low_id	incorrect
Target37.1161	-1.234568807	0	1	21.5731	7.5052	8.3759	20.4997	121.3731	97.5	incorrect
Target37.0956	-1.2234655327	0	1	20.8941	7.4443	8.1447	18.2168	123.845	99.4	clashes	incorrect
Target37.1316	-1.2199287467	0	1	27.9212	9.5786	10.1792	25.3289	156.5654	99.4	clashes	incorrect
Target37.0867	-1.2143067774	0	1	51.5342	15.4788	16.5199	50.4151	166.3156	99.4	incorrect
Target37.0200	-1.2100948434	0	1	45.8296	14.532	15.4085	44.681	169.7781	99.4	incorrect
Target37.0414	-1.2040288764	0	1	41.5546	13.5652	14.6854	41.2291	60.9907	99.4	clashes	incorrect
Target37.0958	-1.2013496707	0	1	45.4774	15.3698	15.8278	44.4173	168.9866	97.5	incorrect
Target37.1321	-1.1960524144	0.1429	0.8704	14.921	5.5004	5.8985	12.4604	96.5401	99.4	incorrect
Target37.1043	-1.1891523477	0	1	40.5684	12.9563	13.6232	39.3747	144.2317	99.4	incorrect
Target37.0195	-1.1560000976	0	1	18.6019	6.7181	7.8689	16.8477	131.6284	97.5	incorrect
Target37.0814	-1.1548076908	0	1	33.5878	11.8465	12.5366	33.4194	37.6136	99.4	clashes	incorrect
Target37.0969	-1.1542557525	0	1	21.4506	7.7063	8.1789	19.3825	150.0905	99.4	clashes	incorrect
Target37.0475	-1.1305282516	0.0408	0.9474	18.7492	7.9774	8.1074	15.3286	152.8093	99.4	incorrect
Target37.1181	-1.118183564	0.0408	0.9412	13.0932	4.9595	5.4229	11.9205	80.843	99.4	incorrect
Target37.1366	-1.1136550928	0	1	28.6391	10.0018	10.9181	26.5544	139.8556	99.4	incorrect
Target37.1285	-1.1064350154	0	1	78.3726	25.7646	26.0615	78.0126	118.8172	99.4	incorrect
Target37.0298	-1.09950409	0.0204	0.9744	15.6175	5.1434	5.768	13.4244	100.3209	99.4	incorrect
Target37.1118	-1.0978380427	0.0612	0.9709	20.6921	7.8597	8.4147	18.1813	132.7207	99.4	clashes	incorrect
Target37.0021	-1.0971672162	0.0204	0.9821	13.1985	6.4331	7.096	12.4865	32.4421	99.4	incorrect
Target37.0624	-1.0947785674	0	1	35.7272	13.553	13.8978	34.7602	144.2152	99.4	incorrect
Target37.1365	-1.0882320824	0	1	49.2943	14.8043	15.8993	48.1286	173.6162	99.4	incorrect
Target37.0686	-1.0881685308	0	1	26.3161	10.303	11.6796	24.437	172.5368	99.4	incorrect
Target37.0482	-1.0759734922	0.0204	0.9828	6.9473	4.7545	5.7911	4.6018	53.2164	99.4	incorrect
Target37.0366	-1.0756370725	0.0612	0.9531	17.8345	8.2801	9.1561	14.055	131.4697	99.4	incorrect
Target37.0838	-1.073977266	0	1	41.529	14.0562	14.2433	40.0395	177.5252	99.4	clashes	incorrect
Target37.0899	-1.0654202829	0	1	40.6067	12.7825	13.7333	39.6252	132.9711	99.4	incorrect
Target37.0485	-1.0512605531	0	1	63.2138	21.446	21.6172	62.6163	160.9424	99.4	incorrect
Target37.0680	-1.0457233763	0	1	53.9756	18.5781	18.4416	52.9192	137.8726	99.4	incorrect
Target37.1159	-1.0441074228	0	1	47.514	14.6859	15.8541	46.176	143.6685	99.4	incorrect
Target37.0522	-1.0406830937	0.2245	0.7925	18.0217	5.6497	6.0695	17.463	50.8608	99.4	incorrect
Target37.0216	-1.0375571015	0	1	38.7151	14.429	14.4219	37.1943	148.1119	99.4	incorrect
Target37.0599	-1.0249296174	0.2041	0.8387	11.1822	4.2547	4.5438	8.8854	73.7352	99.4	incorrect
Target37.1061	-1.0199028114	0.7143	0.4928	4.3219	1.6374	2.0528	3.9908	16.9209	99.4	medium
Target37.0071	-1.0186003402	0	1	40.3968	13.6831	14.3624	39.0287	143.3661	99.4	incorrect
Target37.0704	-1.0125746953	0.0612	0.9444	24.9198	9.5916	9.5834	22.9401	169.9948	99.4	incorrect
Target37.0536	-1.0096276723	0.1429	0.7308	13.8851	4.2888	4.9548	12.4888	77.397	99.4	incorrect
Target37.0529	-0.996633995	0.1224	0.9062	24.3104	7.6576	7.9786	23.5229	71.068	99.4	clashes	incorrect
Target37.0099	-0.9679363145	0	1	49.427	14.84	15.923	48.2633	173.4149	99.4	incorrect
Target37.0371	-0.9650863302	0	1	34.9819	12.5364	13.3596	33.671	116.1072	99.4	incorrect
Target37.0753	-0.9594912333	0.102	0.9231	16.1753	6.0381	6.485	14.8293	122.8224	99.4	clashes	incorrect
Target37.0362	-0.9562708992	0	1	34.6289	12.8552	13.2115	33.1061	131.6085	99.4	incorrect
Target37.0694	-0.9396206097	0.1224	0.8929	10.7653	4.4676	4.9968	7.1803	89.9363	99.4	incorrect
Target37.0244	-0.9343055262	0	1	17.8307	7.8121	8.8402	16.8074	60.3791	99.4	incorrect
Target37.0975	-0.9267492585	0.102	0.9306	31.3814	11.5237	11.4516	29.7805	144.3632	99.4	clashes	incorrect
Target37.0878	-0.9110979243	0	1	43.1533	13.2092	14.5009	41.8747	148.5155	99.4	incorrect
Target37.0934	-0.906177457	0.0816	0.9344	15.9758	5.7861	6.246	13.1984	102.3343	99.4	clashes	incorrect
Target37.0078	-0.9018341523	0	1	79.0745	26.1405	26.4206	78.6682	123.3361	99.4	incorrect
Target37.0265	-0.8848551696	0.449	0.5417	4.5787	1.5241	2.1493	3.9311	27.134	99.4	medium
Target37.0051	-0.8759362852	0.0612	0.9583	23.3389	9.3297	9.3406	21.1684	162.4154	99.4	incorrect
Target37.0510	-0.8603310664	0.0612	0.9531	17.4521	6.9675	7.1927	13.2577	171.5217	99.4	clashes	incorrect
Target37.0026	-0.857778882	0	1	12.1509	6.845	7.4763	8.822	88.9486	99.4	incorrect
Target37.0810	-0.8509956478	0	1	29.6101	10.1021	10.7443	27.0084	166.3318	99.4	clashes	incorrect
Target37.0842	-0.8486615069	0.0408	0.9583	12.6322	5.3675	7.0488	10.4005	142.7121	99.4	clashes	incorrect
Target37.1147	-0.8382340019	0	1	35.6211	12.6889	12.7464	35.2161	92.2739	99.4	incorrect
Target37.1236	-0.8283520584	0	1	13.3972	6.6208	7.8675	10.6172	174.6974	99.4	incorrect
Target37.1176	-0.803500964	0.0612	0.9348	36.0218	13.1531	13.0629	34.4992	160.4651	99.4	incorrect
Target37.0883	-0.7958838392	0	1	23.1581	8.2199	9.4454	21.0154	129.2906	99.4	incorrect
Target37.1062	-0.7830248547	0	1	23.1017	7.98	8.5679	20.5478	125.5752	99.4	low_id	clashes	incorrect
Target37.1493	-0.7809896051	0.0204	0.9811	24.9467	9.8161	10.5475	23.3488	126.8821	99.4	incorrect
Target37.0526	-0.7742349842	0	1	41.1059	17.9911	17.8508	40.5505	91.0985	99.4	incorrect
Target37.0696	-0.7740074373	0.0204	0.9841	13.9191	6.7369	7.4274	13.658	18.8247	99.4	incorrect
Target37.0615	-0.7709796429	0	1	77.1119	25.4355	25.7229	76.754	118.0425	99.4	incorrect
Target37.1026	-0.7484913605	0	1	22.2392	8.8206	9.3207	20.9412	97.0427	99.4	incorrect
Target37.0389	-0.7466298338	0	1	21.8938	8.8699	10.2036	19.1079	136.3196	99.4	incorrect
Target37.1036	-0.7319373463	0	1	24.015	8.3596	9.2635	21.6635	167.0094	99.4	incorrect
Target37.0469	-0.7163926351	0.0816	0.9375	11.7113	4.9812	5.8617	8.9932	122.1693	99.4	incorrect
Target37.0448	-0.7150935718	0	1	20.5468	7.8191	8.8675	18.0636	139.7266	99.4	incorrect
Target37.1123	-0.7110157325	0.4286	0.6111	4.2451	1.52	2.1831	3.7375	25.7001	99.4	medium
Target37.0126	-0.6782311163	0.0612	0.9412	6.1586	4.1821	5.4867	3.6455	39.6255	99.4	incorrect
Target37.0327	-0.6589105551	0.102	0.9091	9.9889	4.9397	5.6269	3.639	124.1181	99.4	acceptable
Target37.0653	-0.6532835945	0	1	23.4819	9.4137	9.7113	21.5817	124.4774	99.4	incorrect
Target37.1489	-0.6443567233	0.0816	0.9216	35.2828	12.8493	12.8062	33.8459	165.6968	99.4	incorrect
Target37.0752	-0.641540208	0	1	30.3397	9.9119	10.4908	28.455	162.3962	99.4	low_id	incorrect
Target37.0128	-0.6327525511	0	1	39.5173	14.6006	15.4403	37.9587	158.2189	97.5	incorrect
Target37.0472	-0.6324829105	0.0204	0.9825	19.7069	7.2781	7.338	18.0626	111.7755	99.4	low_id	incorrect
Target37.0467	-0.6324101881	0.4082	0.726	11.9193	3.3875	3.7469	11.3854	41.4838	99.4	acceptable
Target37.1305	-0.6239857892	0	1	47.2393	14.6574	15.6472	46.1643	148.4403	99.4	clashes	incorrect
Target37.0691	-0.6212773453	0	1	28.4879	11.2994	11.4421	27.4257	90.3652	99.4	incorrect
Target37.0983	-0.6058471096	0	1	17.7199	6.558	7.7836	16.1894	170.1706	99.4	clashes	incorrect
Target37.0243	-0.6045346285	0.2857	0.8056	9.0836	3.7282	4.2655	6.0384	72.4099	99.4	acceptable
Target37.1063	-0.6028461977	0	1	18.4352	6.812	8.1005	16.6432	147.836	99.4	incorrect
Target37.1146	-0.5905952296	0.0612	0.9659	41.5693	13.6553	13.6114	40.2855	133.5502	99.4	clashes	incorrect
Target37.0203	-0.5865478195	0.0612	0.9492	21.2355	8.0397	8.1556	18.0515	162.0009	99.4	clashes	incorrect
Target37.0901	-0.5791418082	0	1	20.406	7.1971	8.325	19.2932	113.1633	99.4	low_id	incorrect
Target37.0028	-0.5705422262	0.0408	0.9487	22.5712	9.0843	9.1012	19.8273	167.3228	99.4	incorrect
Target37.0289	-0.5610306387	0	1	26.7322	10.2655	10.1187	25.4555	100.3519	99.4	incorrect
Target37.0577	-0.5562143167	0	1	41.3378	14.5274	14.9048	40.5799	102.3896	97.5	incorrect
Target37.0530	-0.5533218026	0	1	41.9834	14.2114	14.0813	41.1177	101.1376	99.4	incorrect
Target37.0799	-0.5432601562	0	1	75.6969	24.4275	24.6295	75.5169	88.9398	99.4	incorrect
Target37.0582	-0.5415289058	0.7755	0.3667	3.2911	1.0804	1.7127	3.1217	11.6122	99.4	medium
Target37.0900	-0.5408312413	0	1	30.6558	10.7191	11.5876	29.6305	95.4613	99.4	incorrect
Target37.0080	-0.5398873233	0.0408	0.9643	12.5279	6.2204	6.8187	3.677	178.7124	99.4	incorrect
Target37.0248	-0.5279770708	0.102	0.9219	14.5744	7.6196	9.0742	8.8229	160.9743	99.4	clashes	incorrect
Target37.1212	-0.5228191922	0	1	48.0288	14.826	16.0139	46.687	146.6852	99.4	incorrect
Target37.0525	-0.5202389079	0	1	48.3577	15.5064	15.8347	47.6576	89.8956	99.4	clashes	incorrect
Target37.0220	-0.5010754546	0	1	14.4051	5.8671	7.3583	12.4801	143.9683	99.4	incorrect
Target37.0875	-0.4778752872	0	1	29.3229	9.7048	10.2537	27.3665	178.1863	99.4	low_id	incorrect
Target37.1306	-0.4504130347	0.0612	0.9348	18.1284	7.7531	9.0364	13.3245	165.9137	99.4	incorrect
Target37.1005	-0.4390532386	0	1	35.2865	12.0977	12.6844	35.038	48.5695	99.4	incorrect
Target37.1078	-0.4248828473	0	1	38.2108	12.7969	13.0161	36.39	162.4898	99.4	clashes	incorrect
Target37.0335	-0.406049939	0	1	41.1013	12.6938	13.4924	40.5564	72.7343	99.4	incorrect
Target37.1339	-0.4053263105	0	1	37.2148	11.4953	12.7176	35.6842	144.3107	99.4	incorrect
Target37.1029	-0.3665562103	0.0612	0.9565	13.0992	4.961	5.5776	10.8903	81.1172	99.4	clashes	incorrect
Target37.1338	-0.3437964941	0	1	52.0659	17.7269	18.0509	51.8886	54.3117	99.4	incorrect
Target37.0399	-0.3378257284	0	1	46.9023	15.3968	15.6808	45.6641	155.9662	99.4	incorrect
Target37.0102	-0.3372365996	0.102	0.9167	19.3742	8.1033	9.0722	16.4939	106.6846	99.4	clashes	incorrect
Target37.0722	-0.3362089385	0.6327	0.4038	3.0276	1.1975	2.0758	2.8306	9.1295	99.4	medium
Target37.0764	-0.325508143	0.0816	0.9111	30.2645	10.6705	10.4895	28.2994	146.7773	99.4	incorrect
Target37.0038	-0.3237854552	0	1	30.0585	11.0053	11.9523	29.5016	72.0461	99.4	low_id	incorrect
Target37.1179	-0.3215783394	0.0408	0.9857	21.5034	7.3262	8.8954	20.2438	136.8074	99.4	low_id	clashes	incorrect
Target37.0446	-0.3208557137	0	1	57.5369	19.2873	19.8242	56.5424	170.7879	99.4	clashes	incorrect
Target37.0849	-0.3203496399	0	1	22.4098	8.2444	9.145	19.7571	139.8657	99.4	incorrect
Target37.1187	-0.3182058206	0	1	24.5324	9.1173	9.009	23.1118	123.2546	99.4	incorrect
Target37.0829	-0.3083092072	0.2245	0.8167	7.407	3.1894	3.8163	4.5654	63.8464	99.4	clashes	acceptable
Target37.0233	-0.2985425847	0.0816	0.9355	23.6182	8.9124	8.9535	21.6056	158.9929	99.4	clashes	incorrect
Target37.0143	-0.2957525507	0.102	0.9275	27.0673	9.0676	9.2044	25.1356	151.9737	99.4	incorrect
Target37.1211	-0.2892250387	0.6122	0.5	6.2574	1.9456	2.6209	5.5732	30.1799	99.4	medium
Target37.0314	-0.2883977221	0	1	51.7169	15.7496	16.9561	50.6186	136.0771	99.4	incorrect
Target37.0824	-0.2876456524	0.0816	0.9444	19.1293	7.8427	8.1873	18.3283	50.6989	99.4	clashes	incorrect
Target37.0139	-0.2851659736	0.0408	0.9636	21.6763	8.9729	9.268	19.1408	148.3673	99.4	incorrect
Target37.0347	-0.2816155665	0	1	23.4092	9.0772	9.6298	22.1459	103.5759	99.4	incorrect
Target37.1037	-0.275765446	0.4898	0.6066	5.4808	1.854	2.4472	4.618	30.8732	99.4	medium
Target37.0734	-0.271065409	0.0408	0.9886	19.6611	7.0127	8.5259	18.1125	125.4129	99.4	clashes	incorrect
Target37.0767	-0.2663000414	0.1429	0.9255	10.0758	4.3648	5.5155	4.5829	138.7954	99.4	clashes	incorrect
Target37.0562	-0.2630839103	0.102	0.898	12.5142	5.9653	6.1599	6.7542	130.1148	99.4	incorrect
Target37.0964	-0.2538119654	0	1	43.0264	13.7053	15.0404	41.5823	147.7865	99.4	incorrect
Target37.1014	-0.2527281791	0	1	28.6906	9.5601	9.8288	26.5943	166.2415	99.4	incorrect
Target37.1239	-0.2282517282	0.1429	0.8409	20.0673	6.6358	7.0517	19.4842	59.8848	99.4	incorrect
Target37.1329	-0.2242016163	0.102	0.9545	22.8975	9.31	9.6805	20.4375	151.6127	99.4	clashes	incorrect
Target37.0434	-0.1944832463	0	1	20.1059	7.3106	7.3654	18.5153	109.3122	99.4	incorrect
Target37.0844	-0.1838895392	0.3673	0.7231	4.4058	1.7423	2.266	3.889	30.7521	99.4	clashes	medium
Target37.1091	-0.1830160114	0.1429	0.9646	12.2924	5.6692	6.669	7.1631	121.3275	99.4	clashes	incorrect
Target37.1023	-0.1660628465	0.0204	0.973	25.3988	9.2465	9.1631	23.8543	130.4717	99.4	incorrect
Target37.0755	-0.1655625743	0.1837	0.8548	11.5226	4.1193	4.4612	9.9772	59.8824	99.4	low_id	incorrect
Target37.0030	-0.1553864204	0.1633	0.8857	14.4831	6.9092	8.0948	9.876	118.15	99.4	incorrect
Target37.0158	-0.1546040036	0	1	68.2222	21.0957	21.5598	67.2576	165.6455	99.4	incorrect
Target37.0543	-0.1477056615	0	1	21.6573	7.8901	8.5227	18.8682	132.5296	99.4	clashes	incorrect
Target37.0746	-0.1435696841	0.0816	0.9259	27.7875	10.3725	11.1522	25.1187	150.3868	99.4	incorrect
Target37.0513	-0.1278617254	0.0612	0.9388	11.9165	7.2842	8.7848	4.5793	156.063	99.4	incorrect
Target37.0911	-0.126826335	0	1	35.3022	13.4379	13.6952	34.0488	120.519	99.4	incorrect
Target37.1337	-0.1215478559	0	1	12.0538	5.0368	6.0376	6.9709	127.355	99.4	clashes	incorrect
Target37.0367	-0.1118586379	0	1	26.4268	9.0937	9.9759	24.1796	173.3323	99.4	clashes	incorrect
Target37.1323	-0.102957077	0.0612	0.9444	20.8233	8.3504	8.6169	17.8889	158.2785	99.4	incorrect
Target37.0830	-0.0913544819	0.0204	0.98	36.853	13.5934	13.4455	35.6956	177.0702	99.4	incorrect
Target37.0301	-0.0765911144	0	1	15.822	5.9583	7.4355	14.1135	129.1876	99.4	incorrect
Target37.0881	-0.0742886771	0.0612	0.9302	31.2251	11.8547	11.7617	29.5497	159.4781	99.4	incorrect
Target37.0153	-0.0618013201	0.0408	0.9444	16.4067	6.1627	6.8607	14.8196	128.5839	99.4	incorrect
Target37.1261	-0.0575774597	0	1	68.9399	21.9934	22.1474	68.0831	173.2751	99.4	incorrect
Target37.1226	-0.0488334814	0.0816	0.913	29.072	10.5672	10.4211	27.0246	173.2562	99.4	incorrect
Target37.1024	-0.0444138558	0.449	0.56	6.1225	1.9974	2.7131	5.9025	15.8323	99.4	medium
Target37.0850	-0.0301966459	0	1	27.562	10.7991	11.0159	26.3012	104.2234	99.4	clashes	incorrect
Target37.1294	-0.0262498756	0	1	27.17	10.0455	11.0509	26.0944	95.1203	99.4	incorrect
Target37.0006	0	0	1	11.5998	4.7921	6.0763	9.3401	147.7827	99.4	incorrect
Target37.0012	0	0	1	33.4524	12.1627	12.9701	31.7611	139.7706	99.4	incorrect
Target37.0016	0	0	1	75.6838	24.4603	24.9373	75.1683	112.6665	99.4	incorrect
Target37.0018	0	0	1	42.2855	13.8284	14.6174	41.3201	116.5844	97.5	incorrect
Target37.0019	0	0	1	40.7431	13.0636	14.0071	39.6014	120.0807	99.4	incorrect
Target37.0025	0	0.0612	0.9483	11.565	3.8598	4.3506	11.4952	12.3968	99.4	incorrect
Target37.0031	0	0	1	24.9991	9.1612	10.1129	22.5867	149.1539	99.4	clashes	incorrect
Target37.0037	0	0.0204	0.9828	19.9209	7.9394	9.0581	18.9364	101.2411	99.4	incorrect
Target37.0042	0	0.0204	0.9884	19.0158	7.3652	7.7184	18.0249	69.6079	99.4	clashes	incorrect
Target37.0054	0	0.0204	0.9655	20.9051	7.6836	9.2382	19.7023	127.4445	99.4	incorrect
Target37.0056	0	0	1	52.4069	18.1149	17.95	51.6088	117.6704	99.4	incorrect
Target37.0061	0	0	1	41.7822	13.9237	14.0613	40.508	140.922	99.4	incorrect
Target37.0067	0	0.2041	0.8333	19.3379	7.2085	7.4901	17.3823	104.2533	99.4	clashes	incorrect
Target37.0073	0	0	1	39.5157	13.2607	13.1644	39.0075	115.0508	99.4	clashes	incorrect
Target37.0081	0	0.0816	0.9535	29.3086	10.8914	10.867	27.5539	158.2066	99.4	incorrect
Target37.0086	0	0	1	34.2308	15.3838	15.8081	32.9813	130.3735	99.4	incorrect
Target37.0088	0	0.6531	0.4754	5.0474	1.5529	2.1095	4.6739	19.7127	99.4	medium
Target37.0094	0	0.102	0.9367	15.6733	6.4602	6.8712	12.7984	126.2726	99.4	incorrect
Target37.0103	0	0.0612	0.9423	21.2232	7.6983	8.8168	17.7441	148.8331	99.4	incorrect
Target37.0104	0	0	1	48.2557	14.9469	16.0632	47.2394	145.4661	99.4	incorrect
Target37.0111	0	0	1	26.5197	10.6623	11.15	24.4127	141.1809	99.4	incorrect
Target37.0116	0	0	1	22.9684	8.2013	8.8603	21.9604	103.0361	99.4	low_id	incorrect
Target37.0123	0	0.0816	0.9259	19.9887	7.9674	8.1522	17.3226	148.3189	99.4	incorrect
Target37.0125	0	0	1	43.6	13.807	15.0766	43.4362	46.4998	99.4	incorrect
Target37.0127	0	0	1	27.7813	9.2071	9.8217	25.694	174.207	99.4	incorrect
Target37.0132	0	0.5918	0.5246	7.0242	2.017	2.556	6.3486	31.3236	99.4	acceptable
Target37.0136	0	0	1	42.9322	13.6839	15.0041	41.4931	147.1621	99.4	incorrect
Target37.0140	0	0.0204	0.9815	19.7238	7.2204	8.0055	18.8428	80.0718	99.4	incorrect
Target37.0142	0	0	1	38.1461	14.1235	14.5581	37.2142	163.0915	99.4	incorrect
Target37.0148	0	0.0612	0.9516	27.5938	10.2455	10.5336	26.0394	150.0035	99.4	incorrect
Target37.0149	0	0.0204	0.9804	27.7932	10.6226	11.4436	24.8418	170.6336	99.4	incorrect
Target37.0159	0	0	1	35.4309	13.045	14.2566	33.7165	155.1518	99.4	incorrect
Target37.0170	0	0	1	42.8596	15.3176	15.7038	42.1544	98.6122	97.5	incorrect
Target37.0172	0	0	1	49.0298	16.6325	16.4585	47.9323	142.7864	99.4	incorrect
Target37.0174	0	0	1	36.1309	11.9859	12.9651	34.6517	161.5234	99.4	clashes	incorrect
Target37.0182	0	0	1	43.668	13.325	14.5915	42.4052	151.4542	99.4	incorrect
Target37.0185	0	0	1	32.8134	11.8785	12.315	31.7352	118.6247	99.4	incorrect
Target37.0188	0	0	1	50.0253	15.0026	16.0542	48.8756	172.6758	99.4	incorrect
Target37.0189	0	0	1	21.5734	8.3777	9.2953	20.3125	91.5947	99.4	incorrect
Target37.0190	0	0	1	28.4201	10.2765	10.8946	27.2973	94.1451	99.4	incorrect
Target37.0194	0	0.0816	0.9355	20.8269	7.9186	8.2464	18.6984	123.9049	99.4	incorrect
Target37.0196	0	0	1	56.4181	18.3516	19.0141	56.2782	59.7507	99.4	incorrect
Target37.0201	0	0	1	48.8405	16.1407	16.675	48.7486	51.1564	99.4	incorrect
Target37.0204	0	0.0612	0.9583	15.6569	6.861	8.6719	13.5399	77.3638	99.4	incorrect
Target37.0207	0	0	1	38.193	12.9694	14.0103	36.8139	179.335	99.4	clashes	incorrect
Target37.0209	0	0	1	19.5766	6.8591	7.2405	18.408	75.5468	99.4	incorrect
Target37.0211	0	0.6735	0.4923	3.6016	1.2259	1.9014	3.1294	18.9404	99.4	medium
Target37.0214	0	0	1	42.2921	17.4637	17.8322	41.4095	105.804	99.4	incorrect
Target37.0222	0	0	1	15.892	6.6251	7.5003	13.5055	160.4776	99.4	incorrect
Target37.0225	0	0	1	60.9901	19.2301	20.1751	59.9959	171.0661	99.4	incorrect
Target37.0227	0	0.5102	0.537	5.842	1.8437	2.4679	4.9969	32.7557	99.4	medium
Target37.0232	0	0.0612	0.9516	21.5679	8.198	9.0385	20.8253	54.6723	99.4	incorrect
Target37.0234	0	0	1	28.893	11.1953	11.8475	27.8199	84.967	99.4	incorrect
Target37.0235	0	0.1429	0.8542	10.9743	4.9328	6.1719	9.733	41.2043	99.4	incorrect
Target37.0238	0	0	1	40.2698	13.3516	14.7293	38.913	136.4807	99.4	incorrect
Target37.0241	0	0	1	19.7321	8.8345	10.0813	15.716	175.0044	99.4	incorrect
Target37.0242	0	0.3265	0.7288	10.524	3.5663	4.1726	9.8905	41.9751	99.4	clashes	acceptable
Target37.0249	0	0.1224	0.8868	5.07	4.0158	5.0012	3.2835	30.3981	99.4	acceptable
Target37.0250	0	0	1	24.8095	9.1765	9.3647	23.9631	69.0568	99.4	incorrect
Target37.0254	0	0	1	24.5205	9.514	10.0715	23.1186	109.2416	99.4	clashes	incorrect
Target37.0270	0	0	1	60.9381	18.9825	19.8206	60.1325	109.0372	99.4	incorrect
Target37.0271	0	0	1	40.2086	16.1485	16.7433	39.6404	98.7208	99.4	incorrect
Target37.0275	0	0.551	0.5345	1.8763	0.8611	1.6804	1.2444	18.0461	99.4	clashes	high
Target37.0276	0	0.898	0.1698	1.3027	0.7902	1.7318	1.1891	5.0775	99.4	high
Target37.0278	0	0	1	53.4304	18.4374	18.3286	52.6278	112.6067	99.4	incorrect
Target37.0280	0	0	1	47.1229	14.4542	15.6401	45.9265	158.7096	99.4	incorrect
Target37.0283	0	0	1	44.5305	16.0828	15.6997	43.5571	121.9076	99.4	incorrect
Target37.0286	0	0	1	24.7526	8.979	9.131	23.8443	98.6588	99.4	clashes	incorrect
Target37.0290	0	0.102	0.9138	7.7217	3.1892	3.8667	6.9215	40.134	99.4	acceptable
Target37.0326	0	0	1	22.1615	8.4053	9.3893	19.4606	158.4316	99.4	incorrect
Target37.0329	0	0.1224	0.8983	14.2705	6.0575	6.2001	10.4898	106.8041	99.4	clashes	incorrect
Target37.0331	0	0	1	29.0649	12.846	13.0315	27.5137	148.956	99.4	incorrect
Target37.0349	0	0	1	34.452	13.285	14.4786	32.5995	163.8508	99.4	clashes	incorrect
Target37.0355	0	0	1	25.99	10.329	10.8372	24.1205	130.6715	99.4	incorrect
Target37.0359	0	0.0612	0.94	21.7678	8.6404	8.8426	19.4985	136.2663	99.4	incorrect
Target37.0361	0	0	1	40.8751	14.7886	15.1667	40.2167	98.286	97.5	incorrect
Target37.0381	0	0	1	40.5053	12.8192	13.7945	40.2534	51.9817	99.4	clashes	incorrect
Target37.0383	0	0	1	42.7707	14.3864	15.3287	41.5111	172.6521	99.4	incorrect
Target37.0394	0	0	1	30.0054	12.6039	13.1529	28.5369	130.185	99.4	incorrect
Target37.0405	0	0	1	43.2978	14.8388	15.3329	42.0349	159.0546	99.4	low_id	incorrect
Target37.0406	0	0	1	28.6558	8.8089	9.4542	27.3815	113.9952	99.4	clashes	incorrect
Target37.0407	0	0	1	18.5027	7.6576	8.7787	17.7801	49.4493	99.4	incorrect
Target37.0412	0	0	1	48.9949	14.7356	15.8322	47.8247	173.3478	99.4	incorrect
Target37.0421	0	0.0204	0.9863	25.2097	8.8785	10.1775	22.5022	129.9936	99.4	clashes	incorrect
Target37.0424	0	0	1	17.9779	6.8384	8.256	16.4737	167.3042	99.4	incorrect
Target37.0426	0	0	1	33.1523	11.7495	13.0157	31.385	149.7178	99.4	incorrect
Target37.0431	0	0	1	22.9042	9.0189	9.5668	21.3931	115.6024	99.4	incorrect
Target37.0432	0	0.1224	0.8929	11.7117	6.2453	7.6547	4.5324	121.9811	99.4	incorrect
Target37.0436	0	0	1	52.2223	17.7428	18.1702	51.2756	144.1613	99.4	incorrect
Target37.0438	0	0	1	68.2694	23.799	23.8248	67.2823	178.3459	99.4	incorrect
Target37.0450	0	0	1	46.0719	15.5957	16.5482	44.4952	175.2088	99.4	incorrect
Target37.0451	0	0	1	19.7368	9.2755	10.2705	16.4673	142.7039	99.4	incorrect
Target37.0455	0	0	1	29.7021	10.0646	10.7974	28.1359	128.3176	99.4	incorrect
Target37.0466	0	0.1837	0.85	9.8516	3.7861	4.1108	7.6605	67.6907	99.4	acceptable
Target37.0474	0	0	1	22.221	7.9956	8.8929	19.8706	140.3661	99.4	incorrect
Target37.0477	0	0	1	27.3123	9.446	10.0293	24.6382	161.6637	99.4	clashes	incorrect
Target37.0480	0	0	1	25.6027	9.8986	10.8975	24.1092	122.8685	99.4	incorrect
Target37.0486	0	0	1	38.1867	12.4209	13.6175	37.4017	97.3303	99.4	incorrect
Target37.0491	0	0	1	38.7299	11.6389	12.7524	37.3923	136.4596	99.4	incorrect
Target37.0498	0	0.1429	0.8986	17.4539	7.3368	8.4197	15.0348	83.5692	99.4	incorrect
Target37.0502	0	0	1	21.0742	8.7676	10.4831	18.9739	147.7946	99.4	incorrect
Target37.0503	0	0	1	19.8266	7.9085	8.5011	16.2095	162.9352	99.4	clashes	incorrect
Target37.0508	0	0	1	27.3317	10.6963	10.3454	24.7881	159.9808	99.4	incorrect
Target37.0511	0	0	1	16.9144	6.3879	7.6187	15.2369	157.9867	99.4	low_id	incorrect
Target37.0514	0	0.0816	0.9355	16.1309	7.5223	8.6167	11.3036	160.8235	99.4	incorrect
Target37.0516	0	0.102	0.9342	8.5372	3.6097	3.9851	7.6272	51.6524	99.4	clashes	acceptable
Target37.0517	0	0	1	56.9589	17.7602	18.7621	56.0098	167.5556	99.4	clashes	incorrect
Target37.0518	0	0	1	40.8971	13.3694	13.8837	39.4748	165.75	99.4	incorrect
Target37.0552	0	0	1	15.0038	6.5856	8.3662	12.5911	175.45	99.4	incorrect
Target37.0554	0	0	1	37.2319	12.4595	12.4026	36.6878	115.0508	99.4	incorrect
Target37.0555	0	0	1	19.8612	6.945	8.152	18.1554	135.34	97.5	incorrect
Target37.0559	0	0.0204	0.9722	33.7427	12.335	12.3099	32.3358	152.8381	99.4	incorrect
Target37.0567	0	0	1	42.976	13.5812	14.1711	41.3311	165.8711	99.4	incorrect
Target37.0570	0	0	1	27.7803	9.7459	10.527	25.1593	153.7915	99.4	clashes	incorrect
Target37.0571	0	0.2653	0.9249	14.7117	5.038	5.444	12.7827	91.4334	99.4	low_id	clashes	incorrect
Target37.0573	0	0.3061	0.7581	7.2971	4.5133	5.7125	6.9	17.6511	99.4	acceptable
Target37.0576	0	0	1	41.2665	15.7927	16.5035	40.3881	122.7701	99.4	incorrect
Target37.0585	0	0	1	37.3257	12.2176	12.9299	36.4754	166.0878	99.4	incorrect
Target37.0586	0	0	1	19.7313	7.9929	8.0149	19.219	77.8854	99.4	incorrect
Target37.0600	0	0	1	12.9041	7.264	8.6104	7.3657	127.5627	99.4	incorrect
Target37.0602	0	0	1	33.7073	11.7237	12.6254	32.7759	162.6185	99.4	incorrect
Target37.0603	0	0.102	0.8936	41.7872	15.0485	15.0314	40.7132	168.9269	99.4	incorrect
Target37.0611	0	0	1	75.3387	24.7716	25.1492	74.8217	119.0842	99.4	incorrect
Target37.0623	0	0	1	50.2165	17.0398	17.8804	49.4922	135.9868	99.4	incorrect
Target37.0629	0	0.0204	0.9844	18.3315	6.5269	7.918	16.9146	165.886	99.4	incorrect
Target37.0631	0	0	1	41.9401	17.8394	18.4582	40.6217	128.2143	99.4	incorrect
Target37.0648	0	0	1	41.4657	14.0531	14.4087	40.1498	153.9425	99.4	clashes	incorrect
Target37.0655	0	0	1	75.443	25.9378	26.1619	75.1399	128.2131	99.4	incorrect
Target37.0663	0	0	1	40.8372	14.6476	14.881	40.138	101.3741	97.5	incorrect
Target37.0666	0	0	1	32.8453	11.9112	13.2826	31.0067	175.3219	99.4	clashes	incorrect
Target37.0668	0	0.0204	0.9861	13.9445	7.1447	8.9166	7.7955	132.338	99.4	incorrect
Target37.0669	0	0	1	26.884	9.6514	10.5149	25.0338	129.2969	99.4	incorrect
Target37.0674	0	0.0204	0.9844	12.1857	6.7764	8.626	5.2663	121.6184	99.4	incorrect
Target37.0676	0	0.0408	0.9677	18.3242	7.7867	9.3992	13.4309	169.6363	99.4	incorrect
Target37.0678	0	0	1	19.9609	7.6562	7.9999	19.0309	65.2665	99.4	clashes	incorrect
Target37.0679	0	0	1	48.4062	15.455	16.3981	48.2019	74.6309	99.4	incorrect
Target37.0685	0	0	1	20.3921	8.5515	9.7869	18.2123	128.4346	99.4	incorrect
Target37.0688	0	0.1224	0.8909	18.8962	6.1626	6.5494	17.6029	98.5092	99.4	clashes	incorrect
Target37.0697	0	0	1	29.9639	10.2107	10.8218	27.3313	171.44	99.4	low_id	clashes	incorrect
Target37.0698	0	0	1	60.9358	19.1456	20.094	59.9329	177.0979	99.4	incorrect
Target37.0713	0	0	1	42.5675	15.3457	15.7382	41.9419	94.0066	97.5	incorrect
Target37.0714	0	0	1	65.9469	22.2031	22.7697	65.5667	125.7067	99.4	clashes	incorrect
Target37.0719	0	0	1	38.9799	12.6428	13.7524	37.8755	133.2921	99.4	clashes	incorrect
Target37.0720	0	0	1	48.9404	16.2709	16.8025	47.8041	165.1313	99.4	incorrect
Target37.0721	0	0	1	22.9603	10.0634	11.2622	19.9795	148.4512	99.4	incorrect
Target37.0725	0	0.3673	0.6604	6.4716	2.7938	3.0204	5.207	40.1062	99.4	acceptable
Target37.0741	0	0	1	26.5707	8.8391	9.8587	25.2846	170.8031	99.4	incorrect
Target37.0743	0	0	1	42.695	14.5703	14.6913	41.5063	132.1071	99.4	clashes	incorrect
Target37.0748	0	0.5714	0.4615	6.6028	1.9881	2.6209	5.9879	29.2784	99.4	medium
Target37.0751	0	0.0204	0.9846	17.6058	5.8515	7.2181	15.6554	113.8934	99.4	clashes	incorrect
Target37.0769	0	0.1429	0.875	18.5993	5.9998	6.4078	17.3043	92.9829	99.4	clashes	incorrect
Target37.0772	0	0	1	75.7186	24.3962	24.8752	75.3017	105.5006	99.4	incorrect
Target37.0781	0	0.0204	0.9841	14.3415	6.5167	7.2496	14.0789	13.7871	99.4	incorrect
Target37.0785	0	0	1	58.0662	17.2671	18.2545	56.9312	160.8577	99.4	incorrect
Target37.0786	0	0	1	40.7441	13.5126	13.7415	40.3378	95.1749	99.4	incorrect
Target37.0788	0	0.3673	0.6897	5.7876	2.4481	2.86	3.1354	51.1848	99.4	acceptable
Target37.0801	0	0.1429	0.86	16.1604	4.869	5.3752	15.7393	40.0598	99.4	incorrect
Target37.0805	0	0	1	39.3345	16.9189	17.2878	38.5292	92.5331	99.4	incorrect
Target37.0818	0	0.0816	0.913	28.4404	9.4908	9.5353	27.1228	106.6139	99.4	clashes	incorrect
Target37.0821	0	0.1633	0.8644	26.1731	8.4533	8.3928	25.125	88.968	99.4	incorrect
Target37.0825	0	0	1	18.7061	7.1715	7.9003	15.6956	122.1616	99.4	clashes	incorrect
Target37.0833	0	0	1	35.9165	10.6775	11.5096	34.813	118.8205	99.4	clashes	incorrect
Target37.0840	0	0	1	46.8014	13.483	13.9331	45.9188	146.6935	99.4	low_id	clashes	incorrect
Target37.0841	0	0.0612	0.9388	31.1865	11.6545	11.5623	29.4111	168.884	99.4	clashes	incorrect
Target37.0846	0	0.0204	0.9783	23.8398	9.4054	10.022	21.9085	161.9455	99.4	incorrect
Target37.0853	0	0	1	33.77	12.2045	12.5538	32.4112	118.0389	97.5	incorrect
Target37.0857	0	0.4694	0.623	8.7979	3.0175	3.1713	8.0995	37.8307	99.4	clashes	acceptable
Target37.0858	0	0	1	39.4118	13.0463	14.2259	38.2066	140.1384	99.4	incorrect
Target37.0859	0	0	1	52.2601	19.5009	19.2809	51.0519	177.7715	99.4	incorrect
Target37.0863	0	0	1	24.9196	9.9424	10.2444	23.9697	86.6008	99.4	clashes	incorrect
Target37.0864	0	0	1	39.4719	14.5231	14.8961	38.6025	169.055	99.4	incorrect
Target37.0865	0	0.0816	0.9355	24.7188	9.1996	9.2172	23.0203	133.0098	99.4	incorrect
Target37.0871	0	0.4694	0.6406	2.7705	1.164	1.8999	2.2733	23.7144	99.4	clashes	medium
Target37.0872	0	0.0204	0.9943	27.8687	9.3846	10.2035	26.2458	166.9558	99.4	clashes	incorrect
Target37.0876	0	0.102	0.9091	19.6286	8.0063	8.8255	17.1597	111.9468	99.4	incorrect
Target37.0884	0	0	1	43.8206	15.2074	15.5621	42.6005	131.335	99.4	clashes	incorrect
Target37.0895	0	0	1	75.1997	24.7345	25.0959	74.8116	110.4407	99.4	clashes	incorrect
Target37.0902	0	0	1	16.9774	6.4309	7.1444	14.067	107.5564	99.4	clashes	incorrect
Target37.0905	0	0.1224	0.88	13.4339	4.4376	4.7592	11.9814	75.7735	99.4	incorrect
Target37.0908	0	0.1429	0.8627	9.6749	4.3919	4.8715	6.6667	75.7965	99.4	acceptable
Target37.0910	0	0	1	73.4855	23.6738	23.9782	73.0957	126.1947	99.4	clashes	incorrect
Target37.0913	0	0	1	59.2912	18.6268	18.6834	58.928	152.8123	99.4	clashes	incorrect
Target37.0916	0	0	1	40.3345	12.6134	13.1321	39.2497	129.0523	99.4	incorrect
Target37.0920	0	0	1	19.653	8.0892	10.3011	16.388	171.3921	99.4	incorrect
Target37.0922	0	0	1	43.7105	15.4396	15.1521	42.637	131.9333	99.4	incorrect
Target37.0923	0	0	1	42.8517	13.1501	14.4307	41.5357	153.9166	99.4	incorrect
Target37.0925	0	0	1	75.2126	25.3911	25.5976	74.7873	125.3768	99.4	incorrect
Target37.0926	0	0	1	75.6759	24.9432	25.2297	75.2569	126.4446	99.4	incorrect
Target37.0927	0	0.0204	0.9815	19.1786	7.002	7.711	16.3251	121.48	99.4	incorrect
Target37.0935	0	0	1	74.3053	26.1946	26.3392	73.9799	142.3979	99.4	incorrect
Target37.0946	0	0	1	22.2751	9.0233	9.3422	20.5776	89.403	99.4	incorrect
Target37.0949	0	0.0612	0.9571	21.0216	8.7204	9.0542	18.3845	154.8981	99.4	incorrect
Target37.0954	0	0	1	46.2664	15.4351	16.0654	45.4498	155.8842	97.5	incorrect
Target37.0955	0	0	1	46.5253	15.9606	16.6996	45.9518	119.5737	99.4	incorrect
Target37.0957	0	0.0816	0.9344	11.233	6.2092	7.6201	7.8598	77.8746	99.4	incorrect
Target37.0959	0	0.2857	0.7812	7.8451	3.3634	3.5653	6.381	47.7159	99.4	acceptable
Target37.0970	0	0	1	47.6404	14.6685	14.9412	47.052	145.3222	99.4	incorrect
Target37.0973	0	0.1429	0.9255	17.4403	7.112	6.78	13.5196	138.2918	99.4	clashes	incorrect
Target37.0974	0	0	1	20.1174	7.5911	9.1921	18.7135	145.282	99.4	clashes	incorrect
Target37.0980	0	0	1	70.6226	23.5338	23.7711	70.2744	129.6772	99.4	incorrect
Target37.0985	0	0	1	31.5532	10.6134	11.4493	30.7368	148.3136	99.4	incorrect
Target37.0986	0	0	1	49.0502	14.75	15.7743	47.8818	173.2753	99.4	incorrect
Target37.0987	0	0	1	24.2709	8.6363	9.2314	23.0151	91.2303	99.4	incorrect
Target37.0991	0	0	1	34.2729	12.5596	13.845	33.9105	60.3401	99.4	clashes	incorrect
Target37.0993	0	0	1	39.7144	12.2421	13.2458	38.1551	171.2052	97.5	incorrect
Target37.0995	0	0	1	12.0774	6.4671	7.3658	9.7907	64.7512	99.4	incorrect
Target37.0997	0	0.2449	0.7447	16.4401	5.1783	5.6186	16.0941	41.4333	99.4	incorrect
Target37.0998	0	0.0816	0.9286	26.5621	9.8935	10.9698	24.0424	163.9759	99.4	incorrect
Target37.1006	0	0	1	19.5187	7.9102	8.4342	17.6268	117.7243	99.4	clashes	incorrect
Target37.1007	0	0	1	46.686	14.1546	14.7494	45.8049	141.84	99.4	incorrect
Target37.1013	0	0.102	0.9333	15.1743	6.5571	8.0375	12.7638	81.6295	99.4	clashes	incorrect
Target37.1020	0	0.0612	0.9362	31.1144	11.539	11.4592	29.2692	158.2076	99.4	incorrect
Target37.1025	0	0	1	44.705	14.3512	15.3879	43.8066	112.7739	97.5	incorrect
Target37.1031	0	0.0408	0.9608	25.1226	7.8836	8.2719	24.8678	51.6805	99.4	incorrect
Target37.1041	0	0.1429	0.8679	17.5385	5.7838	6.1794	16.2966	91.156	99.4	incorrect
Target37.1044	0	0.0612	0.9302	31.3937	11.7184	11.5968	29.5028	170.4901	99.4	clashes	incorrect
Target37.1048	0	0.5306	0.5185	1.8323	0.7663	1.8035	1.5055	11.4617	99.4	high
Target37.1049	0	0.0408	0.9556	35.4138	12.4491	12.1885	34.6046	145.6595	99.4	incorrect
Target37.1065	0	0.8571	0.1923	3.0175	0.9638	1.6408	2.9205	10.1685	99.4	high
Target37.1071	0	0	1	22.5528	8.2332	9.0056	19.7807	144.1764	99.4	clashes	incorrect
Target37.1074	0	0	1	33.2432	11.774	13.0781	31.4836	149.2273	99.4	incorrect
Target37.1077	0	0.0816	0.9452	15.1556	6.6517	7.042	11.881	143.0059	99.4	clashes	incorrect
Target37.1081	0	0.0612	0.9434	33.9106	12.2359	12.2109	32.4548	176.7054	99.4	incorrect
Target37.1086	0	0.6327	0.5303	2.0949	0.9657	1.7346	1.4468	16.9796	99.4	clashes	high
Target37.1095	0	0	1	27.6717	10.1079	10.7468	26.3948	98.2787	99.4	clashes	incorrect
Target37.1100	0	0	1	28.0886	9.6728	10.4259	25.5384	165.146	99.4	incorrect
Target37.1101	0	0	1	70.0102	24.2742	24.3439	69.5171	171.5182	99.4	incorrect
Target37.1102	0	0.0816	0.92	20.246	8.1249	8.3726	17.4587	151.7395	99.4	incorrect
Target37.1119	0	0.5306	0.5273	2.9187	1.1438	1.9731	2.47	14.6599	99.4	clashes	medium
Target37.1120	0	0	1	42.9147	13.7065	15.0248	41.4954	145.1989	99.4	incorrect
Target37.1125	0	0	1	74.4608	24.9231	25.1026	74.1372	140.4701	99.4	incorrect
Target37.1130	0	0	1	43.2745	13.2634	14.5557	41.9996	148.888	99.4	incorrect
Target37.1133	0	0.1224	0.8776	10.6798	5.2612	6.4158	10.3306	18.0717	99.4	incorrect
Target37.1138	0	0.2653	0.74	6.4076	2.5522	3.0319	5.2944	42.1613	99.4	acceptable
Target37.1141	0	0.0612	0.9524	18.5293	7.5777	8.0039	15.6458	143.502	99.4	incorrect
Target37.1143	0	0	1	26.0662	8.1898	8.8806	23.8777	127.6766	99.4	incorrect
Target37.1153	0	0	1	27.8079	9.7007	10.6684	26.5376	98.0712	99.4	low_id	clashes	incorrect
Target37.1156	0	0.0816	0.9524	18.8137	8.0527	8.3822	15.1586	138.1763	99.4	clashes	incorrect
Target37.1160	0	0	1	70.8144	24.1474	24.3643	70.3981	153.6247	99.4	incorrect
Target37.1162	0	0	1	78.2002	25.5506	25.9309	77.7924	112.7012	99.4	incorrect
Target37.1173	0	0	1	34.778	12.0144	12.0802	34.0915	138.534	99.4	incorrect
Target37.1180	0	0	1	31.4614	10.3964	11.51	30.5716	152.9434	99.4	incorrect
Target37.1183	0	0	1	19.7407	7.1507	7.9676	18.0939	99.3397	99.4	incorrect
Target37.1190	0	0	1	66.8261	23.4281	23.4723	66.3829	178.9147	99.4	incorrect
Target37.1191	0	0	1	37.1577	12.9113	13.4285	35.6417	132.4313	97.5	incorrect
Target37.1193	0	0	1	28.6385	8.96	9.942	26.9728	123.1109	99.4	clashes	incorrect
Target37.1201	0	0	1	27.5973	10.2796	10.2629	26.7899	110.8665	99.4	incorrect
Target37.1204	0	0.0612	0.9835	23.8909	8.1343	9.1885	21.7816	104.4723	99.4	low_id	clashes	incorrect
Target37.1205	0	0.1633	0.8596	20.2552	7.358	7.5287	18.4173	107.3498	99.4	incorrect
Target37.1207	0	0	1	12.485	5.9728	6.6577	11.8379	35.5021	99.4	incorrect
Target37.1215	0	0.0204	0.9767	17.2829	6.1016	7.2762	15.2824	84.8996	99.4	incorrect
Target37.1216	0	0	1	40.827	12.5763	13.6759	39.3373	174.9995	97.5	incorrect
Target37.1222	0	0.6327	0.4364	3.0241	1.1721	2.011	2.6292	16.6217	99.4	medium
Target37.1228	0	0.0816	0.9231	25.1582	9.4224	9.67	23.4947	123.669	99.4	clashes	incorrect
Target37.1233	0	0.102	0.9315	29.9698	11.1583	11.1177	28.0494	166.3438	99.4	clashes	incorrect
Target37.1234	0	0	1	28.7428	9.7889	10.8169	26.5687	162.1935	99.4	clashes	incorrect
Target37.1235	0	0	1	56.167	19.1622	19.4432	55.8779	63.0847	99.4	incorrect
Target37.1238	0	0	1	33.1111	11.7288	12.9869	31.3587	147.2061	99.4	incorrect
Target37.1251	0	0	1	28.3699	10.5257	10.9737	27.4411	78.8917	99.4	low_id	incorrect
Target37.1253	0	0	1	57.5913	23.2754	23.7899	57.01	88.9239	99.4	incorrect
Target37.1257	0	0	1	43.0278	15.4171	15.8312	42.359	95.7367	97.5	incorrect
Target37.1259	0	0.0408	0.9688	15.9067	6.1762	6.7642	11.2785	141.0824	99.4	clashes	incorrect
Target37.1264	0	0.0204	0.9796	29.7612	11.0999	10.9675	28.3259	153.3568	99.4	incorrect
Target37.1267	0	0.0408	0.9623	41.1273	15.0719	14.8703	40.2224	152.6011	99.4	clashes	incorrect
Target37.1280	0	0	1	44.7563	15.088	15.6446	44.1168	125.929	99.4	incorrect
Target37.1289	0	0	1	43.1194	13.3062	14.5993	41.8158	154.6686	99.4	incorrect
Target37.1291	0	0	1	49.7195	15.1779	16.2311	48.6276	157.6688	99.4	incorrect
Target37.1292	0	0.0612	0.9492	20.1618	7.8048	7.8855	16.7532	174.0495	99.4	clashes	incorrect
Target37.1296	0	0	1	31.6135	10.344	10.5352	29.8692	179.5327	99.4	incorrect
Target37.1300	0	0.102	0.898	8.5015	3.6236	4.2038	7.1076	56.2646	99.4	acceptable
Target37.1302	0	0	1	41.1808	15.3412	15.345	40.4875	116.0717	99.4	incorrect
Target37.1311	0	0	1	48.0209	17.8439	18.035	46.7317	172.4005	99.4	incorrect
Target37.1313	0	0.0816	0.9245	6.4233	4.7926	5.8253	3.5875	41.9585	99.4	incorrect
Target37.1317	0	0	1	36.9376	13.7279	14.283	35.7865	115.8398	99.4	incorrect
Target37.1318	0	0.0204	0.9818	20.6314	6.7522	8.1729	19.147	116.973	99.4	clashes	incorrect
Target37.1324	0	0	1	39.3061	13.2165	14.2349	37.8424	171.0489	99.4	clashes	incorrect
Target37.1325	0	0.0408	0.9722	27.1767	8.7417	8.9589	26.6202	74.7781	99.4	clashes	incorrect
Target37.1331	0	0	1	20.8265	7.8513	8.4911	17.649	142.0992	99.4	clashes	incorrect
Target37.1332	0	0	1	70.9639	23.2592	23.4472	70.592	141.2726	99.4	incorrect
Target37.1334	0	0	1	32.3437	11.7141	12.537	31.4094	95.2358	99.4	clashes	incorrect
Target37.1341	0	0	1	16.7138	6.5791	7.3592	13.5661	150.1465	99.4	incorrect
Target37.1344	0	0	1	28.1456	9.4843	10.2027	25.6771	149.4603	99.4	incorrect
Target37.1345	0	0.102	0.9091	11.7302	5.1855	6.669	10.46	47.1868	99.4	incorrect
Target37.1348	0	0	1	70.9055	24.3823	24.6311	70.5007	157.4988	99.4	incorrect
Target37.1355	0	0	1	54.8024	16.4781	17.4249	53.7901	153.9352	99.4	incorrect
Target37.1356	0	0	1	43.0607	12.7895	13.9525	41.5246	162.5283	97.5	incorrect
Target37.1357	0	0	1	39.3663	13.0354	14.2745	37.9008	163.5675	99.4	clashes	incorrect
Target37.1360	0	0	1	30.638	10.1712	10.8511	29.1972	127.2064	99.4	incorrect
Target37.1367	0	0	1	31.5849	11.7224	12.4025	31.4308	37.6607	99.4	clashes	incorrect
Target37.1368	0	0	1	33.5009	12.2258	12.3871	33.0586	65.2892	99.4	clashes	incorrect
Target37.1369	0	0.5918	0.463	1.948	0.7211	1.8608	1.802	6.0646	99.4	high
Target37.1371	0	0.0204	0.9744	16.46	5.974	7.6227	14.2602	146.5923	99.4	clashes	incorrect
Target37.1375	0	0.1224	0.8929	14.6608	7.1923	8.3212	9.5118	129.7116	99.4	incorrect
Target37.1377	0	0.0612	0.9211	14.5379	4.9125	5.9555	13.2644	58.293	99.4	incorrect
Target37.1470	0	0.0816	0.9412	31.6532	11.6484	11.571	29.9678	153.6908	99.4	incorrect
Target37.1478	0	0	1	14.9521	6.3366	7.4381	13.0665	155.6378	99.4	clashes	incorrect
Target37.1480	0	0.0408	0.9615	15.5368	5.1027	5.6721	14.0995	77.9776	99.4	incorrect
Target37.1481	0	0	1	39.7561	12.5098	13.7649	38.4125	131.2136	99.4	clashes	incorrect
Target37.1482	0	0	1	22.583	8.1143	9.5081	21.332	140.3746	99.4	clashes	incorrect
Target37.1486	0	0	1	75.662	24.3895	24.8628	75.2685	104.0654	99.4	clashes	incorrect
Target37.1488	0	0.7551	0.4932	1.2081	0.9785	1.4021	0.923	8.0917	99.4	high
Target37.1497	0	0	1	71.564	23.8634	24.0913	71.2271	123.0297	99.4	incorrect
Target37.1498	0	0	1	37.2944	14.6528	14.6517	35.5734	171.0497	99.4	incorrect
Target37.1499	0	0.102	0.9425	13.5987	5.4992	6.6533	13.0272	39.658	99.4	clashes	incorrect
Target37.0002	nopmf	0	1	49.3322	16.489	17.0908	48.3056	175.7749	97.5	incorrect
Target37.0007	nopmf	0	1	47.5944	19.2745	19.465	47.213	62.9997	99.4	incorrect
Target37.0008	nopmf	0	1	48.701	16.3709	16.7866	47.7528	161.5777	97.5	incorrect
Target37.0009	nopmf	0	1	41.3502	13.5693	14.3114	39.6783	159.6951	99.4	incorrect
Target37.0013	nopmf	0	1	35.4352	14.3723	15.401	34.2176	155.018	99.4	incorrect
Target37.0022	nopmf	0	1	76.4551	26.6961	26.8839	76.1479	147.7782	99.4	incorrect
Target37.0023	nopmf	0	1	75.1034	25.4827	25.6185	74.603	150.7616	99.4	incorrect
Target37.0024	nopmf	0	1	60.7591	18.6442	19.0733	59.8845	135.3561	99.4	clashes	incorrect
Target37.0027	nopmf	0	1	43.0295	18.8721	18.556	42.6003	84.2612	99.4	incorrect
Target37.0029	nopmf	0	1	59.5662	22.2119	22.9297	58.955	144.795	97.5	incorrect
Target37.0033	nopmf	0	1	30.2509	10.3196	10.9207	27.9826	147.5709	99.4	low_id	clashes	incorrect
Target37.0040	nopmf	0	1	42.6564	18.054	18.0391	41.695	116.683	99.4	incorrect
Target37.0041	nopmf	0	1	70.606	23.5834	23.9188	69.7798	137.5315	99.4	clashes	incorrect
Target37.0048	nopmf	0	1	39.0036	13.2847	14.3371	38.4899	105.6717	99.4	incorrect
Target37.0050	nopmf	0	1	39.3502	16.3876	16.8418	38.7877	84.6614	99.4	incorrect
Target37.0057	nopmf	0	1	71.6191	26.3973	26.6455	71.3919	68.3943	99.4	incorrect
Target37.0059	nopmf	0	1	29.4148	9.8368	9.8981	28.765	72.6048	99.4	clashes	incorrect
Target37.0060	nopmf	0	1	59.122	21.4831	21.2345	58.345	124.6974	99.4	incorrect
Target37.0068	nopmf	0	1	61.3797	19.6008	19.9123	60.4359	154.8382	99.4	incorrect
Target37.0069	nopmf	0.0204	0.9841	14.9567	6.0593	7.5232	13.0452	152.821	99.4	incorrect
Target37.0089	nopmf	0	1	55.3816	17.4843	17.6997	54.9598	137.9693	99.4	clashes	incorrect
Target37.0090	nopmf	0	1	75.0025	25.6679	25.7203	74.3927	167.3834	99.4	incorrect
Target37.0095	nopmf	0	1	34.4547	13.0369	13.8303	32.845	158.7269	99.4	clashes	incorrect
Target37.0098	nopmf	0	1	77.5889	27.119	26.9867	76.8213	167.0611	99.4	incorrect
Target37.0100	nopmf	0	1	31.7012	11.3247	12.4113	29.389	170.7957	99.4	clashes	incorrect
Target37.0106	nopmf	0	1	58.2061	18.1053	18.7495	57.2414	146.2318	99.4	clashes	incorrect
Target37.0108	nopmf	0	1	35.5313	12.3555	12.2701	33.8233	162.939	99.4	incorrect
Target37.0109	nopmf	0	1	78.5383	25.6466	26.0054	77.9265	131.2093	99.4	incorrect
Target37.0110	nopmf	0	1	52.1171	20.7585	20.5501	51.471	158.2774	99.4	incorrect
Target37.0115	nopmf	0	1	33.2409	12.0459	12.264	32.8013	67.2628	99.4	incorrect
Target37.0117	nopmf	0	1	37.1925	13.2873	14.0049	36.8532	65.2359	99.4	incorrect
Target37.0118	nopmf	0	1	49.9501	20.3042	20.7792	49.1437	114.104	99.4	incorrect
Target37.0121	nopmf	0	1	52.4234	16.5444	16.9292	51.8798	113.2771	99.4	low_id	clashes	incorrect
Target37.0122	nopmf	0	1	36.8894	13.7298	13.765	35.2218	169.6132	99.4	incorrect
Target37.0131	nopmf	0	1	30.918	10.9242	11.7128	29.1922	136.5759	99.4	clashes	incorrect
Target37.0133	nopmf	0	1	76.5876	25.4001	25.7062	76.1918	119.0883	99.4	incorrect
Target37.0134	nopmf	0	1	32.5056	11.6084	12.0134	31.1176	118.4116	97.5	clashes	incorrect
Target37.0135	nopmf	0	1	40.2381	17.4368	17.2667	39.3216	115.4907	99.4	incorrect
Target37.0138	nopmf	0	1	31.8421	10.973	11.2372	30.1632	147.9064	99.4	incorrect
Target37.0141	nopmf	0	1	36.9605	12.5613	13.3655	35.4077	141.8934	99.4	incorrect
Target37.0144	nopmf	0	1	28.3032	10.1183	10.6725	27.7158	76.451	99.4	incorrect
Target37.0146	nopmf	0.0612	0.9474	42.4674	15.2057	15.2941	41.7222	139.5341	99.4	incorrect
Target37.0150	nopmf	0	1	47.8403	16.2764	16.8024	46.7944	163.8124	97.5	incorrect
Target37.0151	nopmf	0.0408	0.9661	39.3015	13.0491	12.8173	38.5325	140.6921	99.4	incorrect
Target37.0152	nopmf	0	1	46.2739	19.5642	20.0207	44.9235	179.1037	99.4	incorrect
Target37.0154	nopmf	0	1	34.3327	13.9777	15.3453	33.1241	160.8453	99.4	incorrect
Target37.0156	nopmf	0.0204	0.9796	18.1468	7.7432	8.1616	14.1151	179.4774	99.4	incorrect
Target37.0157	nopmf	0	1	25.7555	9.3826	10.3119	23.7285	128.2354	99.4	incorrect
Target37.0161	nopmf	0	1	42.8426	15.1793	15.3118	42.0885	90.0034	97.5	incorrect
Target37.0163	nopmf	0	1	59.3251	22.1896	21.7737	58.7801	148.0607	99.4	low_id	incorrect
Target37.0164	nopmf	0.0204	0.9787	22.9092	8.7362	10.3358	21.598	178.5013	99.4	incorrect
Target37.0166	nopmf	0	1	35.0194	14.4682	15.3326	33.1548	179.477	99.4	incorrect
Target37.0167	nopmf	0	1	51.8896	20.8601	21.1002	51.6367	58.399	99.4	incorrect
Target37.0168	nopmf	0	1	43.4848	19.2212	18.861	42.5102	135.4727	99.4	incorrect
Target37.0176	nopmf	0	1	77.0914	27.3865	27.4121	76.7143	149.8255	99.4	incorrect
Target37.0177	nopmf	0	1	37.0042	12.7367	13.6852	35.4116	173.94	99.4	incorrect
Target37.0178	nopmf	0	1	36.8595	12.4295	13.3791	35.0402	154.7703	99.4	incorrect
Target37.0180	nopmf	0	1	43.0117	16.0017	16.344	41.9674	119.4367	97.5	incorrect
Target37.0186	nopmf	0	1	55.2007	21.931	22.187	54.9239	56.3226	99.4	incorrect
Target37.0187	nopmf	0	1	32.3848	11.4752	11.6176	30.8833	124.1713	99.4	incorrect
Target37.0191	nopmf	0	1	76.2935	25.7218	25.9092	75.8399	135.7433	99.4	incorrect
Target37.0192	nopmf	0	1	70.611	21.9275	22.1545	69.6534	179.4036	99.4	incorrect
Target37.0197	nopmf	0	1	55.2231	21.5336	21.9954	54.2487	148.42	99.4	incorrect
Target37.0205	nopmf	0	1	72.552	24.8886	25.0301	72.1273	155.3517	99.4	incorrect
Target37.0206	nopmf	0	1	49.6292	20.6974	21.0675	48.6761	121.2044	99.4	incorrect
Target37.0208	nopmf	0	1	27.3231	9.8664	10.6459	24.6583	161.3003	99.4	incorrect
Target37.0210	nopmf	0	1	77.7091	26.4727	26.5832	77.0704	153.4542	99.4	incorrect
Target37.0213	nopmf	0.0204	0.9833	23.1944	8.6371	9.9801	21.9133	150.247	99.4	incorrect
Target37.0215	nopmf	0.0204	0.9815	22.7525	8.5512	10.1673	21.4978	172.6428	99.4	incorrect
Target37.0217	nopmf	0	1	21.4282	7.4408	8.595	20.3132	110.8995	99.4	incorrect
Target37.0221	nopmf	0.0816	0.9365	38.5719	13.5342	13.4988	37.5242	179.6205	99.4	incorrect
Target37.0223	nopmf	0.0204	0.9821	16.343	6.7192	8.4613	14.4106	165.5306	99.4	incorrect
Target37.0224	nopmf	0	1	78.2037	25.4396	25.8035	77.8525	111.1143	99.4	incorrect
Target37.0236	nopmf	0	1	72.1759	25.5639	25.4629	71.6316	175.577	99.4	incorrect
Target37.0239	nopmf	0	1	64.975	23.8011	24.6329	64.2415	149.0963	97.5	incorrect
Target37.0245	nopmf	0	1	45.0042	14.3785	14.8057	44.7415	53.6917	99.4	incorrect
Target37.0246	nopmf	0.0204	0.9844	17.3487	7.0357	8.6189	15.7575	159.4258	99.4	incorrect
Target37.0247	nopmf	0.0204	0.9792	40.417	13.4191	13.339	39.5809	154.41	99.4	incorrect
Target37.0251	nopmf	0	1	48.7772	18.4161	19.3528	48.0927	162.0486	99.4	incorrect
Target37.0255	nopmf	0.0204	0.9811	21.9861	8.468	10.0949	20.5977	167.9905	99.4	incorrect
Target37.0258	nopmf	0	1	47.5435	17.196	17.8938	47.2769	67.7015	99.4	incorrect
Target37.0263	nopmf	0	1	52.3952	20.691	20.974	52.0707	58.629	99.4	incorrect
Target37.0266	nopmf	0	1	55.3803	18.9002	19.6915	54.5828	133.2351	99.4	incorrect
Target37.0267	nopmf	0	1	38.2271	12.2303	13.5459	36.5217	155.8367	97.5	incorrect
Target37.0272	nopmf	0	1	38.8589	13.9737	14.8394	38.5164	67.4015	99.4	incorrect
Target37.0273	nopmf	0	1	23.026	10.0827	9.8652	21.9693	84.6995	99.4	incorrect
Target37.0274	nopmf	0	1	44.1286	19.2856	19.0548	43.0594	137.1425	99.4	incorrect
Target37.0277	nopmf	0	1	46.1093	14.1688	14.9933	45.8226	62.8523	99.4	incorrect
Target37.0281	nopmf	0.0204	0.9815	19.2304	7.6183	9.3001	17.7798	156.3732	99.4	incorrect
Target37.0285	nopmf	0.0204	0.9792	40.5973	13.4483	13.2666	39.6698	110.2552	99.4	clashes	incorrect
Target37.0292	nopmf	0	1	72.3023	25.3149	25.2405	71.6833	176.7519	99.4	incorrect
Target37.0297	nopmf	0	1	32.5367	11.6662	12.8561	31.8633	125.9607	99.4	clashes	incorrect
Target37.0299	nopmf	0	1	77.2929	26.6017	26.7312	76.868	132.1075	99.4	incorrect
Target37.0304	nopmf	0.0204	0.9855	19.5431	7.5912	9.1698	18.0864	160.3439	99.4	incorrect
Target37.0316	nopmf	0	1	50.5144	20.3812	20.2863	49.5032	135.8901	99.4	incorrect
Target37.0322	nopmf	0	1	47.1236	14.9885	15.8429	46.5681	83.0366	99.4	clashes	incorrect
Target37.0330	nopmf	0	1	51.4799	17.2756	17.8831	50.4778	174.8601	97.5	incorrect
Target37.0337	nopmf	0	1	31.3095	10.4183	11.6432	29.5604	178.6248	99.4	incorrect
Target37.0338	nopmf	0	1	65.2555	19.8999	21.1189	64.3913	148.5689	99.4	incorrect
Target37.0351	nopmf	0	1	47.5491	16.8447	17.6735	46.4277	141.6137	99.4	incorrect
Target37.0354	nopmf	0	1	30.4249	11.0885	11.8687	28.7319	132.3864	99.4	incorrect
Target37.0357	nopmf	0	1	46.6748	19.4605	19.7962	45.4913	131.5316	99.4	incorrect
Target37.0358	nopmf	0	1	24.2975	10.0899	10.194	22.5646	118.4772	99.4	incorrect
Target37.0360	nopmf	0	1	51.2191	20.5159	20.6694	50.9721	55.4405	99.4	incorrect
Target37.0363	nopmf	0.0612	0.9455	25.9864	9.9651	10.0931	23.9744	166.9931	99.4	incorrect
Target37.0364	nopmf	0	1	32.9598	11.7633	12.3059	31.8477	100.4684	99.4	incorrect
Target37.0365	nopmf	0.0204	0.9821	20.3883	7.9482	9.5808	18.9898	162.5622	99.4	incorrect
Target37.0374	nopmf	0	1	42.8267	15.1244	15.4757	41.8843	124.5018	99.4	incorrect
Target37.0376	nopmf	0	1	49.6147	15.4863	16.3849	48.4222	176.5031	99.4	clashes	incorrect
Target37.0379	nopmf	0	1	42.1342	15.0266	15.8468	40.7319	165.3533	99.4	incorrect
Target37.0384	nopmf	0	1	48.3365	17.155	17.9974	47.2233	142.4934	99.4	incorrect
Target37.0402	nopmf	0	1	55.2121	17.7353	18.9121	54.3709	172.8343	99.4	clashes	incorrect
Target37.0410	nopmf	0	1	63.5488	20.9801	21.1513	62.5979	173.2271	99.4	incorrect
Target37.0411	nopmf	0.0238	0.9811	15.5988	5.6443	7.0614	13.8352	120.4435	97.5	incorrect
Target37.0413	nopmf	0	1	37.4647	13.4261	14.2777	35.4144	165.7601	99.4	incorrect
Target37.0415	nopmf	0	1	25.0559	10.1796	10.4202	24.2523	78.3851	99.4	incorrect
Target37.0416	nopmf	0	1	68.4215	21.1218	21.6005	67.47	163.8517	99.4	incorrect
Target37.0417	nopmf	0	1	45.4166	14.317	14.4171	45.1715	64.1091	99.4	incorrect
Target37.0419	nopmf	0	1	35.992	12.7108	12.9235	34.8689	104.8374	97.5	incorrect
Target37.0420	nopmf	0	1	75.8365	25.3294	25.521	74.977	161.9221	99.4	clashes	incorrect
Target37.0422	nopmf	0	1	39.317	14.0859	14.4633	38.024	136.1264	99.4	incorrect
Target37.0423	nopmf	0	1	24.3578	10.9622	11.2114	21.8221	148.1379	99.4	incorrect
Target37.0425	nopmf	0	1	32.092	12.1047	12.5675	30.3947	161.1681	99.4	clashes	incorrect
Target37.0430	nopmf	0	1	50.5728	16.9582	17.5076	49.5863	170.2981	97.5	incorrect
Target37.0437	nopmf	0	1	55.6176	22.4348	22.0392	55.0836	143.9413	99.4	incorrect
Target37.0449	nopmf	0	1	64.6115	20.4798	20.9094	64.1406	109.9788	99.4	incorrect
Target37.0452	nopmf	0	1	45.1078	16.3999	16.4774	44.104	115.6739	97.5	incorrect
Target37.0453	nopmf	0	1	59.4565	17.786	18.6311	58.4122	172.2332	99.4	incorrect
Target37.0454	nopmf	0	1	21.7073	7.9298	9.4377	20.4768	130.2738	99.4	clashes	incorrect
Target37.0456	nopmf	0	1	33.4829	12.2686	12.9019	32.8574	79.4558	99.4	incorrect
Target37.0457	nopmf	0.0816	0.9365	11.6099	5.3772	5.9598	8.0887	121.4026	99.4	clashes	incorrect
Target37.0458	nopmf	0.102	0.8913	34.2688	11.157	11.0096	33.191	121.0655	99.4	incorrect
Target37.0459	nopmf	0	1	53.6443	19.4143	19.096	52.4427	145.5204	99.4	incorrect
Target37.0460	nopmf	0	1	34.129	12.2875	12.5884	32.7332	121.6329	97.5	incorrect
Target37.0461	nopmf	0	1	74.6259	26.7623	26.6553	74.0681	171.8429	99.4	incorrect
Target37.0462	nopmf	0	1	39.0482	15.0261	15.0268	37.4212	162.17	99.4	incorrect
Target37.0464	nopmf	0	1	31.7934	10.9295	11.7866	29.7552	143.2578	99.4	incorrect
Target37.0465	nopmf	0	1	38.5592	13.1012	13.9959	37.0437	143.5829	99.4	incorrect
Target37.0468	nopmf	0	1	35.0898	12.7755	12.9732	33.6442	126.1742	97.5	incorrect
Target37.0470	nopmf	0	1	76.0809	24.9766	25.2441	75.2878	153.215	99.4	incorrect
Target37.0478	nopmf	0	1	25.8327	10.685	10.9627	24.706	95.8243	99.4	clashes	incorrect
Target37.0479	nopmf	0	1	63.4438	23.3707	24.1692	62.7791	149.5529	97.5	incorrect
Target37.0481	nopmf	0	1	54.3326	17.3669	17.5568	53.6316	134.2458	99.4	clashes	incorrect
Target37.0488	nopmf	0	1	50.0604	16.6347	17.231	49.1153	171.9861	97.5	incorrect
Target37.0489	nopmf	0.0204	0.9796	38.0623	12.7566	12.5905	37.2336	103.9714	99.4	clashes	incorrect
Target37.0493	nopmf	0	1	71.4016	22.6197	23.1639	70.7423	107.0269	99.4	incorrect
Target37.0496	nopmf	0	1	61.2462	19.2426	20.1533	60.2431	174.8425	99.4	incorrect
Target37.0499	nopmf	0	1	23.7649	7.776	8.9551	22.5672	126.148	99.4	incorrect
Target37.0505	nopmf	0	1	38.8879	12.631	13.8559	37.8713	112.7338	97.5	incorrect
Target37.0506	nopmf	0	1	79.3291	26.1027	26.4677	78.8402	94.091	99.4	incorrect
Target37.0507	nopmf	0	1	73.7544	25.9367	26.1011	73.4208	146.8245	99.4	incorrect
Target37.0509	nopmf	0	1	44.9493	15.8485	15.545	43.9032	130.9564	99.4	incorrect
Target37.0512	nopmf	0	1	35.2919	12.7061	13.6829	33.6894	170.3032	99.4	incorrect
Target37.0515	nopmf	0	1	76.5383	25.0583	25.3619	75.809	144.6228	99.4	clashes	incorrect
Target37.0537	nopmf	0	1	74.0488	26.5777	26.4535	73.4834	176.2527	99.4	clashes	incorrect
Target37.0542	nopmf	0	1	70.9934	24.4363	24.6578	70.6091	156.8742	99.4	incorrect
Target37.0544	nopmf	0	1	31.8815	11.7099	12.5096	29.3845	177.2638	99.4	incorrect
Target37.0545	nopmf	0	1	41.4729	13.7423	13.6116	40.8751	134.4359	99.4	clashes	incorrect
Target37.0547	nopmf	0	1	48.2089	16.1289	16.8163	47.2273	166.1789	97.5	incorrect
Target37.0550	nopmf	0	1	33.3516	14.2253	14.4949	31.4371	159.5937	99.4	incorrect
Target37.0551	nopmf	0	1	49.7497	16.612	17.1885	48.8288	167.4709	97.5	incorrect
Target37.0565	nopmf	0	1	33.615	12.1517	12.7397	32.2825	111.8339	99.4	clashes	incorrect
Target37.0574	nopmf	0	1	30.6259	10.379	11.0083	28.2147	156.0962	99.4	clashes	incorrect
Target37.0578	nopmf	0	1	73.8176	26.7199	26.6144	73.4489	170.4646	99.4	incorrect
Target37.0581	nopmf	0	1	47.4868	15.9103	16.4824	46.5656	163.0226	97.5	incorrect
Target37.0588	nopmf	0	1	45.3396	15.2333	15.7412	44.3929	160.8302	97.5	incorrect
Target37.0590	nopmf	0	1	47.374	17.1067	17.987	47.1049	68.1713	99.4	incorrect
Target37.0593	nopmf	0	1	48.8793	20.6009	21.0513	47.8111	152.7608	99.4	incorrect
Target37.0594	nopmf	0	1	41.0801	13.9738	15.6428	39.5346	157.46	99.4	incorrect
Target37.0595	nopmf	0.0204	0.9815	33.7671	12.3154	11.9358	31.8677	176.7936	99.4	incorrect
Target37.0596	nopmf	0	1	33.4747	12.1872	12.3535	33.0326	65.2892	99.4	incorrect
Target37.0597	nopmf	0	1	26.0231	11.0019	11.4136	24.2407	127.7615	99.4	incorrect
Target37.0598	nopmf	0	1	48.5017	20.6727	21.1258	47.3884	131.1424	99.4	incorrect
Target37.0601	nopmf	0	1	46.2379	16.669	17.9506	45.6556	145.4078	99.4	incorrect
Target37.0613	nopmf	0	1	40.5636	13.9811	14.9285	40.0504	95.0387	99.4	incorrect
Target37.0619	nopmf	0	1	53.0814	18.1196	18.3785	52.8149	77.0968	99.4	clashes	incorrect
Target37.0620	nopmf	0	1	25.3617	9.7557	10.3445	24.8195	56.8241	99.4	incorrect
Target37.0627	nopmf	0.0408	0.9643	20.2575	8.1138	9.7685	18.5492	178.9089	99.4	incorrect
Target37.0628	nopmf	0	1	61.1961	18.3489	19.5911	60.3565	122.8083	99.4	clashes	incorrect
Target37.0633	nopmf	0	1	74.8595	25.7111	25.7819	74.319	157.6375	99.4	incorrect
Target37.0634	nopmf	0	1	46.7682	15.7168	16.1362	45.822	156.5852	97.5	incorrect
Target37.0641	nopmf	0	1	46.7634	20.2178	20.6811	45.6266	128.4932	99.4	incorrect
Target37.0644	nopmf	0	1	28.369	10.2161	10.5683	27.9906	60.1056	99.4	incorrect
Target37.0649	nopmf	0	1	41.3259	14.6125	15.5596	40.9529	77.1198	99.4	incorrect
Target37.0673	nopmf	0	1	21.8884	9.2729	9.0452	20.7395	86.4768	99.4	incorrect
Target37.0681	nopmf	0	1	51.8189	16.1849	17.2525	50.7191	156.1292	99.4	clashes	incorrect
Target37.0683	nopmf	0	1	46.6043	18.5121	19.0948	45.4255	150.5182	99.4	incorrect
Target37.0689	nopmf	0	1	48.1465	19.2383	19.5679	47.8581	53.5385	99.4	incorrect
Target37.0690	nopmf	0	1	35.6432	12.7847	13.5899	34.2768	126.8796	99.4	incorrect
Target37.0692	nopmf	0.0204	0.9792	20.2022	8.0459	9.6801	18.6643	170.5748	99.4	incorrect
Target37.0699	nopmf	0	1	31.6483	10.8549	12.0021	30.8934	130.862	99.4	incorrect
Target37.0702	nopmf	0	1	74.316	26.4872	26.4586	73.9085	164.3506	99.4	incorrect
Target37.0706	nopmf	0	1	39.4691	14.0578	13.8034	38.5685	103.0962	99.4	incorrect
Target37.0708	nopmf	0	1	33.4444	11.0554	12.6204	31.468	165.2361	99.4	incorrect
Target37.0709	nopmf	0	1	54.1133	17.8536	18.019	52.9071	172.7607	99.4	incorrect
Target37.0710	nopmf	0	1	34.5859	14.4614	15.4907	33.3406	164.7159	99.4	incorrect
Target37.0724	nopmf	0	1	47.5272	15.1512	16.0431	46.406	175.8763	99.4	incorrect
Target37.0726	nopmf	0	1	60.2233	18.0498	18.8749	59.176	175.8652	99.4	incorrect
Target37.0727	nopmf	0	1	33.2132	11.0995	11.5084	31.543	165.0638	99.4	incorrect
Target37.0729	nopmf	0	1	39.4787	13.5014	14.4924	38.9707	99.7356	99.4	incorrect
Target37.0730	nopmf	0	1	46.1502	14.5833	15.5044	45.0094	171.5367	99.4	incorrect
Target37.0731	nopmf	0	1	28.5412	10.6016	11.6108	26.8194	138.986	99.4	incorrect
Target37.0733	nopmf	0	1	38.9241	13.4725	14.663	38.3676	110.0089	99.4	incorrect
Target37.0735	nopmf	0	1	66.8501	22.5672	23.8349	66.1487	159.4882	99.4	incorrect
Target37.0736	nopmf	0	1	22.3303	8.4006	9.2157	19.4782	154.7429	99.4	incorrect
Target37.0737	nopmf	0.0408	0.963	38.8033	12.9268	12.7571	37.9188	106.414	99.4	clashes	incorrect
Target37.0738	nopmf	0.102	0.9286	14.9701	5.4402	6.0647	12.716	98.8446	99.4	clashes	incorrect
Target37.0739	nopmf	0	1	77.3663	25.2011	25.565	76.6821	135.1944	99.4	incorrect
Target37.0744	nopmf	0	1	36.3786	12.9302	12.9604	36.1255	54.2094	99.4	incorrect
Target37.0745	nopmf	0	1	52.5615	20.8064	20.4956	51.9244	157.7724	99.4	incorrect
Target37.0750	nopmf	0	1	31.932	13.0628	13.9075	30.5269	166.3202	99.4	incorrect
Target37.0754	nopmf	0	1	60.6407	18.9569	19.1754	59.5677	161.3355	99.4	incorrect
Target37.0756	nopmf	0	1	41.1491	18.0125	17.8493	40.5649	94.9901	99.4	incorrect
Target37.0765	nopmf	0	1	21.1679	8.1519	9.2058	18.6172	145.7356	99.4	incorrect
Target37.0773	nopmf	0	1	50.2627	18.3447	18.5239	48.8645	174.1471	99.4	incorrect
Target37.0774	nopmf	0.1633	0.8462	12.3673	4.3661	4.9561	11.3046	57.8628	99.4	incorrect
Target37.0776	nopmf	0	1	35.0641	12.5387	12.3627	33.6139	136.0281	99.4	incorrect
Target37.0777	nopmf	0	1	48.8874	19.2711	19.7498	48.2451	92.4583	99.4	incorrect
Target37.0778	nopmf	0	1	35.0258	14.0983	14.8637	33.3185	176.4243	99.4	incorrect
Target37.0782	nopmf	0	1	48.9301	14.7341	15.7969	47.756	174.6947	99.4	incorrect
Target37.0783	nopmf	0	1	74.9713	25.6754	25.732	74.3763	165.3105	99.4	incorrect
Target37.0787	nopmf	0	1	28.0021	9.8844	10.456	25.8048	161.3166	99.4	incorrect
Target37.0789	nopmf	0.0204	0.9833	16.9023	7.418	8.0274	16.6206	24.7107	99.4	incorrect
Target37.0792	nopmf	0	1	32.6186	14.3169	15.2853	31.0852	176.3463	99.4	incorrect
Target37.0793	nopmf	0	1	73.4893	25.1004	25.2262	73.0179	155.5804	99.4	incorrect
Target37.0794	nopmf	0	1	33.1639	11.4947	12.6884	31.5908	173.755	99.4	clashes	incorrect
Target37.0797	nopmf	0	1	28.3956	10.2575	11.055	27.1677	99.8509	99.4	low_id	clashes	incorrect
Target37.0800	nopmf	0	1	34.5432	12.4658	13.1792	33.1241	127.7045	99.4	incorrect
Target37.0802	nopmf	0	1	44.9696	15.0733	15.4683	44.2948	90.3438	97.5	clashes	incorrect
Target37.0803	nopmf	0	1	42.1939	18.5831	19.1422	40.5576	168.0371	99.4	incorrect
Target37.0806	nopmf	0	1	50.407	19.2261	19.7916	49.7551	102.838	99.4	incorrect
Target37.0808	nopmf	0.0204	0.9836	15.6355	6.2128	7.6116	13.8025	150.4653	99.4	incorrect
Target37.0811	nopmf	0	1	40.8274	18.0211	18.616	40.3182	114.1215	99.4	incorrect
Target37.0812	nopmf	0	1	48.854	16.5619	17.0082	47.7935	168.7844	97.5	incorrect
Target37.0813	nopmf	0	1	50.9603	21.4813	21.8801	50.0525	126.7724	99.4	incorrect
Target37.0817	nopmf	0	1	30.6138	11.3091	11.5317	28.9391	149.6356	99.4	clashes	incorrect
Target37.0819	nopmf	0.0612	0.9231	36.294	13.2888	13.2212	34.8473	163.4199	99.4	incorrect
Target37.0820	nopmf	0	1	75.1852	25.5825	25.6698	74.5766	162.7577	99.4	clashes	incorrect
Target37.0822	nopmf	0	1	39.5293	13.6079	14.5925	38.2077	134.7635	99.4	incorrect
Target37.0823	nopmf	0	1	75.7526	24.4578	24.9347	75.1888	116.6827	99.4	incorrect
Target37.0826	nopmf	0	1	76.8483	26.8731	27.0495	76.5359	141.481	99.4	incorrect
Target37.0827	nopmf	0	1	50.7936	20.7738	21.1471	50.4679	88.209	99.4	incorrect
Target37.0828	nopmf	0	1	53.0363	19.4593	19.6201	51.8283	162.1916	99.4	incorrect
Target37.0832	nopmf	0	1	32.8662	12.0672	13.0815	30.5757	171.1814	99.4	clashes	incorrect
Target37.0834	nopmf	0.0408	0.9583	30.2159	9.993	9.8575	29.5452	108.6478	99.4	incorrect
Target37.0835	nopmf	0	1	48.5176	16.167	16.2534	48.322	73.0597	99.4	incorrect
Target37.0837	nopmf	0	1	73.8802	24.7817	24.9805	73.4782	137.9792	99.4	incorrect
Target37.0839	nopmf	0	1	27.2208	11.1174	11.0483	26.6395	64.6424	99.4	incorrect
Target37.0845	nopmf	0	1	46.896	20.4383	20.058	45.9266	115.1316	99.4	incorrect
Target37.0847	nopmf	0	1	37.0352	13.9799	14.139	35.5179	147.6384	99.4	incorrect
Target37.0848	nopmf	0	1	62.1968	18.888	19.3757	61.1935	146.024	99.4	incorrect
Target37.0851	nopmf	0	1	76.6838	26.8138	27.0155	76.3801	141.3234	99.4	incorrect
Target37.0861	nopmf	0	1	34.9847	11.9119	12.6493	32.6969	178.7451	99.4	clashes	incorrect
Target37.0862	nopmf	0	1	65.6861	23.9712	24.7839	65.0922	136.5117	97.5	incorrect
Target37.0868	nopmf	0	1	33.3897	11.8594	12.6126	32.0481	120.2559	99.4	incorrect
Target37.0869	nopmf	0	1	29.6234	10.1051	10.7287	27.0916	157.6278	99.4	low_id	clashes	incorrect
Target37.0877	nopmf	0	1	26.5791	10.0676	10.8641	24.1977	154.4296	99.4	incorrect
Target37.0879	nopmf	0.0612	0.9375	41.3451	14.8334	14.8986	40.5808	135.6337	99.4	incorrect
Target37.0880	nopmf	0	1	61.1378	18.9171	19.2304	60.758	162.2461	99.4	incorrect
Target37.0885	nopmf	0	1	75.4386	24.3883	24.834	75.06	105.2391	99.4	clashes	incorrect
Target37.0887	nopmf	0	1	68.4308	24.1127	23.9544	67.5626	153.9023	99.4	clashes	incorrect
Target37.0888	nopmf	0	1	77.4007	25.5704	25.8745	77.0586	114.1869	99.4	incorrect
Target37.0891	nopmf	0	1	76.0143	25.8859	26.001	75.4511	153.1261	99.4	incorrect
Target37.0897	nopmf	0	1	41.2773	16.0865	16.136	40.1574	129.9657	99.4	incorrect
Target37.0898	nopmf	0	1	49.5254	16.6365	17.1649	48.5508	165.7083	97.5	incorrect
Target37.0915	nopmf	0	1	32.7606	11.482	11.6329	31.2436	113.6784	97.5	incorrect
Target37.0918	nopmf	0	1	35.4414	14.2722	15.1777	33.7257	176.1996	99.4	incorrect
Target37.0919	nopmf	0	1	78.0524	26.4527	26.5815	77.4941	151.5392	99.4	incorrect
Target37.0929	nopmf	0	1	49.004	17.6224	18.296	48.364	89.1633	99.4	incorrect
Target37.0932	nopmf	0	1	49.8451	17.8101	18.5834	48.9914	142.3074	99.4	incorrect
Target37.0939	nopmf	0	1	43.1032	15.0828	15.75	41.9227	125.4752	99.4	incorrect
Target37.0943	nopmf	0	1	30.8904	11.3277	11.5157	29.272	142.2939	99.4	clashes	incorrect
Target37.0948	nopmf	0	1	68.0213	23.4936	23.6561	67.5767	170.3723	99.4	incorrect
Target37.0950	nopmf	0	1	20.4262	7.4798	7.5565	19.3654	121.1502	99.4	clashes	incorrect
Target37.0951	nopmf	0	1	73.1902	25.9872	25.9156	72.6704	171.3629	99.4	incorrect
Target37.0952	nopmf	0	1	66.6336	24.4899	25.5219	65.7109	149.7252	97.5	incorrect
Target37.0953	nopmf	0	1	38.7691	13.7065	14.6615	37.6366	133.5853	99.4	incorrect
Target37.0960	nopmf	0	1	23.3841	10.1458	10.8505	20.2214	174.9511	99.4	incorrect
Target37.0961	nopmf	0	1	46.9411	17.172	17.2773	45.9356	121.8584	97.5	incorrect
Target37.0962	nopmf	0	1	43.2033	18.0784	17.6018	42.6249	94.3513	99.4	incorrect
Target37.0963	nopmf	0	1	43.6849	14.6843	14.9162	43.3661	96.2728	99.4	clashes	incorrect
Target37.0965	nopmf	0	1	47.0096	14.9814	15.8276	45.8786	170.6384	99.4	incorrect
Target37.0966	nopmf	0.0204	0.9831	22.1741	8.2635	9.6977	20.8547	145.9101	99.4	incorrect
Target37.0967	nopmf	0	1	47.3964	15.7994	16.381	46.5219	164.9427	97.5	incorrect
Target37.0968	nopmf	0	1	77.4205	25.1883	25.6413	76.9799	107.1833	99.4	incorrect
Target37.0971	nopmf	0	1	77.6499	26.3482	26.4348	76.9869	163.077	99.4	incorrect
Target37.0972	nopmf	0	1	40.1302	16.1208	16.079	38.7463	169.0216	99.4	incorrect
Target37.0976	nopmf	0	1	73.7394	25.959	26.156	73.4001	143.4091	99.4	incorrect
Target37.0979	nopmf	0	1	48.1867	16.2358	16.7784	47.2451	160.9729	97.5	incorrect
Target37.0989	nopmf	0	1	68.3695	21.0862	21.5695	67.4024	168.9939	99.4	incorrect
Target37.0990	nopmf	0	1	33.2566	12.2421	12.5462	31.7244	129.6429	97.5	incorrect
Target37.0992	nopmf	0	1	38.7045	16.6145	17.3569	38.0266	122.0365	99.4	incorrect
Target37.0994	nopmf	0.0408	0.9643	42.8365	15.2706	15.2838	42.1203	133.1663	99.4	clashes	incorrect
Target37.0996	nopmf	0	1	44.6684	13.9306	14.8996	43.3503	139.4446	97.5	incorrect
Target37.0999	nopmf	0	1	36.1832	13.6463	13.9179	34.6243	142.7684	99.4	incorrect
Target37.1000	nopmf	0	1	50.0933	17.2721	17.3633	49.6454	104.1882	99.4	clashes	incorrect
Target37.1001	nopmf	0	1	44.4162	16.4598	16.2965	43.1267	165.2492	99.4	clashes	incorrect
Target37.1002	nopmf	0	1	46.5526	16.5017	17.0841	45.4481	166.0818	99.4	incorrect
Target37.1003	nopmf	0	1	55.3377	19.5485	20.6891	54.4109	140.4056	99.4	clashes	incorrect
Target37.1008	nopmf	0	1	60.8986	21.8225	21.9361	59.6404	176.7759	99.4	clashes	incorrect
Target37.1010	nopmf	0	1	63.2756	20.3729	21.5537	63.0047	84.1368	99.4	incorrect
Target37.1011	nopmf	0.0204	0.9855	20.7495	7.8895	9.3787	19.3972	137.4314	99.4	incorrect
Target37.1012	nopmf	0	1	52.0673	18.5896	19.503	51.1898	161.5257	99.4	incorrect
Target37.1016	nopmf	0	1	47.3148	16.1831	16.0477	46.4549	113.818	99.4	clashes	incorrect
Target37.1017	nopmf	0	1	46.2417	16.2241	16.2019	45.3695	133.8805	99.4	incorrect
Target37.1019	nopmf	0	1	76.7282	26.4444	26.5183	76.2584	151.1766	99.4	incorrect
Target37.1021	nopmf	0	1	71.0391	24.4282	24.6482	70.6387	157.5975	99.4	incorrect
Target37.1022	nopmf	0	1	33.655	12.131	13.2937	31.8602	144.1949	99.4	low_id	incorrect
Target37.1027	nopmf	0	1	55.7546	21.6116	21.9495	55.4522	74.5293	99.4	incorrect
Target37.1028	nopmf	0	1	41.5992	14.5476	14.6443	41.1781	97.0992	99.4	incorrect
Target37.1030	nopmf	0	1	30.068	11.039	10.959	28.4817	128.7866	99.4	incorrect
Target37.1033	nopmf	0	1	27.3698	10.174	10.8076	25.317	169.843	99.4	incorrect
Target37.1038	nopmf	0	1	71.3262	24.5525	24.7391	70.951	159.5459	99.4	incorrect
Target37.1039	nopmf	0.0204	0.9853	22.1511	8.3283	9.731	20.868	148.0763	99.4	incorrect
Target37.1040	nopmf	0	1	52.5376	20.5318	20.2713	51.9319	164.587	99.4	incorrect
Target37.1045	nopmf	0	1	34.3882	12.0971	12.5088	33.0832	116.1591	97.5	incorrect
Target37.1046	nopmf	0	1	53.6959	18.503	18.3729	52.7781	121.9628	99.4	incorrect
Target37.1047	nopmf	0	1	24.6376	9.8708	9.6551	23.8571	71.9874	99.4	incorrect
Target37.1050	nopmf	0	1	21.7318	8.1442	8.9198	18.9007	142.8883	99.4	clashes	incorrect
Target37.1051	nopmf	0	1	28.1174	9.9023	10.4488	25.8984	139.6118	99.4	clashes	incorrect
Target37.1052	nopmf	0.0204	0.9767	52.5264	18.7429	18.805	51.8697	162.3152	99.4	incorrect
Target37.1053	nopmf	0	1	52.796	17.531	18.1452	51.8528	121.9129	97.5	incorrect
Target37.1054	nopmf	0.0612	0.9388	26.7669	9.6377	9.5157	25.3258	96.8721	99.4	incorrect
Target37.1056	nopmf	0.0204	0.9808	40.019	13.2434	13.1212	39.1942	108.7586	99.4	clashes	incorrect
Target37.1057	nopmf	0	1	31.3836	10.6408	11.7342	30.6223	107.4329	99.4	incorrect
Target37.1059	nopmf	0	1	57.0839	17.115	17.8446	56.0505	171.1364	99.4	incorrect
Target37.1060	nopmf	0	1	42.4206	15.6143	15.6176	41.791	114.9975	99.4	incorrect
Target37.1064	nopmf	0	1	35.6244	13.3135	14.0209	35.3409	72.6156	99.4	incorrect
Target37.1066	nopmf	0.0408	0.9592	49.2174	17.9071	17.8951	48.5931	152.4721	99.4	incorrect
Target37.1067	nopmf	0	1	21.3586	7.2645	8.4779	19.758	138.0889	97.5	incorrect
Target37.1068	nopmf	0	1	50.0055	16.6619	17.2762	49.1576	164.534	97.5	incorrect
Target37.1069	nopmf	0	1	43.9854	15.7121	15.7779	43.51	121.2148	99.4	clashes	incorrect
Target37.1070	nopmf	0	1	63.6403	20.5242	21.7068	63.3827	83.0102	99.4	incorrect
Target37.1072	nopmf	0	1	49.9166	16.901	17.4687	48.8192	178.1498	97.5	incorrect
Target37.1073	nopmf	0	1	46.3977	16.9436	17.2161	45.2473	165.3332	99.4	low_id	incorrect
Target37.1075	nopmf	0	1	46.4157	14.6458	15.5604	45.2814	168.4533	99.4	incorrect
Target37.1076	nopmf	0	1	42.1459	17.7196	18.1017	41.6693	99.6677	99.4	incorrect
Target37.1079	nopmf	0	1	40.7045	14.8706	14.9413	40.0299	112.5806	99.4	incorrect
Target37.1080	nopmf	0	1	76.4582	25.9853	26.1438	76.0534	144.4214	99.4	incorrect
Target37.1082	nopmf	0	1	28.9827	13.1993	13.5599	27.1005	138.8432	99.4	incorrect
Target37.1083	nopmf	0	1	31.8121	12.589	13.1511	30.9557	92.1006	99.4	incorrect
Target37.1084	nopmf	0.0204	0.9787	38.4911	12.8274	12.6221	37.5925	103.0559	99.4	clashes	incorrect
Target37.1085	nopmf	0	1	43.4188	15.3872	15.7286	42.6598	100.6756	97.5	incorrect
Target37.1088	nopmf	0	1	30.8951	12.5141	12.1938	29.8228	101.7271	99.4	incorrect
Target37.1092	nopmf	0	1	32.0748	11.1769	11.3623	30.4797	140.6293	99.4	clashes	incorrect
Target37.1093	nopmf	0	1	36.5566	13.1773	13.7669	35.4559	118.8989	99.4	clashes	incorrect
Target37.1094	nopmf	0	1	75.1274	26.9276	26.8591	74.7355	173.6471	99.4	incorrect
Target37.1096	nopmf	0	1	48.8611	17.2897	18.1932	47.81	134.5714	99.4	incorrect
Target37.1098	nopmf	0	1	28.8349	10.4613	11.3526	27.0525	131.8967	99.4	incorrect
Target37.1099	nopmf	0	1	36.1641	12.9612	13.8006	35.7211	72.9198	99.4	incorrect
Target37.1104	nopmf	0.0816	0.92	28.3858	10.6099	10.6723	26.6727	154.7948	99.4	incorrect
Target37.1107	nopmf	0	1	19.1011	8.4458	9.3208	14.6683	151.7776	99.4	incorrect
Target37.1112	nopmf	0	1	32.0946	11.8479	12.6427	31.5631	71.2573	99.4	incorrect
Target37.1115	nopmf	0	1	44.6714	16.0594	16.0838	44.1593	123.5875	99.4	clashes	incorrect
Target37.1116	nopmf	0	1	72.764	25.6199	25.6118	72.2918	169.6085	99.4	incorrect
Target37.1121	nopmf	0	1	44.6877	13.6781	14.9764	43.4712	150.4131	99.4	incorrect
Target37.1124	nopmf	0	1	78.335	26.4578	26.5553	77.6394	165.3752	99.4	clashes	incorrect
Target37.1126	nopmf	0	1	34.3369	12.2688	12.5878	33.0612	112.1914	97.5	incorrect
Target37.1127	nopmf	0	1	36.9524	13.0351	13.3583	36.1432	92.7048	97.5	incorrect
Target37.1128	nopmf	0.0204	0.9815	43.6699	15.392	15.4177	42.9639	130.3271	99.4	clashes	incorrect
Target37.1129	nopmf	0	1	63.0736	19.9517	20.9048	62.1885	144.3624	99.4	incorrect
Target37.1131	nopmf	0	1	54.0878	17.0787	17.3573	52.7875	179.8144	99.4	incorrect
Target37.1132	nopmf	0	1	35.2101	12.8607	13.0358	33.856	119.9949	97.5	incorrect
Target37.1135	nopmf	0.0612	0.9492	38.9171	14.0152	13.8307	37.1699	161.7876	99.4	clashes	incorrect
Target37.1137	nopmf	0	1	29.3589	9.9397	10.9421	28.2084	93.4072	99.4	clashes	incorrect
Target37.1142	nopmf	0	1	21.6223	7.403	8.7378	20.322	127.6979	99.4	incorrect
Target37.1145	nopmf	0	1	75.5675	25.5649	25.7565	75.1691	141.8463	99.4	incorrect
Target37.1149	nopmf	0	1	52.5603	18.7566	18.5966	51.2804	155.4088	99.4	incorrect
Target37.1150	nopmf	0	1	22.5368	8.7179	8.7731	21.8954	99.3014	99.4	incorrect
Target37.1151	nopmf	0	1	38.3757	15.5643	16.6207	37.4542	128.7024	99.4	incorrect
Target37.1152	nopmf	0	1	71.7807	25.5563	25.4692	71.3059	179.0774	99.4	incorrect
Target37.1154	nopmf	0	1	62.2101	19.7212	20.2048	61.2633	140.5287	99.4	incorrect
Target37.1155	nopmf	0	1	39.9475	17.7311	18.2643	38.9399	146.8943	99.4	clashes	incorrect
Target37.1157	nopmf	0	1	47.8005	17.8235	17.5771	46.2159	154.0457	99.4	incorrect
Target37.1166	nopmf	0	1	51.976	20.1083	20.4217	51.6315	57.3386	99.4	incorrect
Target37.1168	nopmf	0	1	40.356	14.4782	14.7692	39.5432	104.4187	97.5	incorrect
Target37.1169	nopmf	0.102	0.8936	26.5687	10.1458	10.2347	24.3851	164.6656	99.4	clashes	incorrect
Target37.1175	nopmf	0	1	48.6423	16.5625	16.4306	47.7311	124.2944	99.4	incorrect
Target37.1177	nopmf	0	1	39.1657	17.0057	16.7831	37.7068	151.4525	99.4	incorrect
Target37.1178	nopmf	0	1	30.5328	10.6851	11.4835	28.2599	158.8006	99.4	incorrect
Target37.1182	nopmf	0	1	42.5466	13.3942	14.2995	41.3381	142.5746	97.5	incorrect
Target37.1185	nopmf	0	1	32.4893	12.2328	12.6286	30.9038	127.9925	99.4	incorrect
Target37.1189	nopmf	0	1	51.7864	19.176	19.5424	51.7147	40.3817	99.4	incorrect
Target37.1192	nopmf	0	1	32.9561	11.9579	12.2581	32.6608	48.0606	99.4	incorrect
Target37.1194	nopmf	0	1	37.8438	12.9845	13.8241	36.4263	134.0102	99.4	incorrect
Target37.1195	nopmf	0	1	51.6315	17.7021	17.7508	51.3086	100.5939	99.4	clashes	incorrect
Target37.1196	nopmf	0.0204	0.9815	37.6388	12.5822	12.3814	36.7957	99.9166	99.4	clashes	incorrect
Target37.1199	nopmf	0	1	46.6549	19.3129	19.6123	46.2864	67.6855	99.4	incorrect
Target37.1200	nopmf	0	1	33.4319	12.2832	13.2734	31.9317	145.1289	99.4	clashes	incorrect
Target37.1202	nopmf	0	1	61.2713	22.4408	22.1948	60.5228	134.8222	99.4	incorrect
Target37.1206	nopmf	0.0816	0.9394	21.6326	9.0198	9.778	18.6969	121.1815	99.4	incorrect
Target37.1208	nopmf	0	1	27.6469	11.2816	11.972	26.2956	104.8704	99.4	clashes	incorrect
Target37.1209	nopmf	0	1	25.5848	10.4898	10.6962	24.7605	81.709	99.4	incorrect
Target37.1213	nopmf	0	1	61.561	22.9282	23.6672	60.9402	137.8146	97.5	incorrect
Target37.1214	nopmf	0	1	74.761	26.5302	26.443	74.1744	173.1018	99.4	incorrect
Target37.1217	nopmf	0	1	45.9346	15.3929	16.1719	44.814	168.6745	97.5	incorrect
Target37.1218	nopmf	0	1	56.8866	20.0204	20.7617	56.2003	122.3851	99.4	incorrect
Target37.1219	nopmf	0	1	74.7818	26.3707	26.3157	74.2706	173.894	99.4	incorrect
Target37.1221	nopmf	0	1	30.2567	11.3	11.7099	29.6551	68.4835	99.4	incorrect
Target37.1225	nopmf	0	1	75.3505	26.2821	26.2325	74.7449	177.0784	99.4	incorrect
Target37.1227	nopmf	0	1	76.122	26.5332	26.5379	75.6174	167.9607	99.4	incorrect
Target37.1229	nopmf	0	1	75.7146	26.6027	26.6477	75.3186	153.8468	99.4	incorrect
Target37.1241	nopmf	0	1	17.2019	6.8976	8.3616	15.5733	150.2645	99.4	incorrect
Target37.1243	nopmf	0	1	39.4393	13.5	13.5935	38.229	135.2227	99.4	incorrect
Target37.1244	nopmf	0.0204	0.9861	15.2051	6.0682	7.5172	13.1469	152.6505	99.4	incorrect
Target37.1245	nopmf	0	1	26.7491	10.526	10.9573	25.5814	99.3828	99.4	clashes	incorrect
Target37.1246	nopmf	0	1	78.4603	25.8098	26.1162	78.0897	117.7264	99.4	incorrect
Target37.1249	nopmf	0	1	78.3249	25.772	26.0564	78.0172	114.4428	99.4	incorrect
Target37.1255	nopmf	0	1	75.5007	24.9454	24.9455	74.596	166.5353	99.4	incorrect
Target37.1256	nopmf	0	1	35.0567	12.131	12.2689	33.6405	141.4884	99.4	clashes	incorrect
Target37.1258	nopmf	0	1	34.9476	15.4861	16.3369	33.3381	158.1335	99.4	incorrect
Target37.1262	nopmf	0	1	47.0338	19.5477	19.8027	46.636	70.7939	99.4	incorrect
Target37.1268	nopmf	0	1	31.7599	10.9609	11.8255	29.6601	147.1412	99.4	incorrect
Target37.1270	nopmf	0	1	39.853	12.8725	13.6649	39.1626	100.8057	97.5	incorrect
Target37.1272	nopmf	0	1	37.9384	13.0036	12.7144	36.6834	125.6229	99.4	incorrect
Target37.1276	nopmf	0	1	72.1405	24.9461	25.101	71.7864	153.9793	99.4	incorrect
Target37.1282	nopmf	0	1	25.528	10.7158	10.7733	24.452	92.6301	99.4	incorrect
Target37.1283	nopmf	0	1	70.7336	25.1913	25.1151	70.2704	177.9165	99.4	clashes	incorrect
Target37.1284	nopmf	0	1	46.7982	15.7514	16.4509	45.7046	169.7757	97.5	incorrect
Target37.1295	nopmf	0	1	58.2073	22.0433	21.6524	57.2758	129.7871	99.4	incorrect
Target37.1297	nopmf	0	1	41.9689	15.2169	15.2589	41.3823	107.6294	99.4	clashes	incorrect
Target37.1298	nopmf	0	1	39.3152	16.9991	16.7995	38.7199	89.0064	99.4	incorrect
Target37.1303	nopmf	0	1	75.6286	24.8979	25.1483	74.794	155.8329	99.4	incorrect
Target37.1309	nopmf	0	1	61.3269	20.0798	20.2653	60.4407	119.1966	99.4	clashes	incorrect
Target37.1312	nopmf	0	1	48.4052	13.9406	14.4062	47.5162	152.0015	99.4	clashes	incorrect
Target37.1314	nopmf	0	1	42.9033	14.449	15.0076	42.1202	103.5083	99.4	low_id	incorrect
Target37.1315	nopmf	0	1	43.7399	18.7672	19.4571	43.0627	150.3929	99.4	incorrect
Target37.1319	nopmf	0	1	41.4771	14.8499	14.3893	39.9837	172.1895	99.4	clashes	incorrect
Target37.1322	nopmf	0	1	41.612	15.2917	16.0374	40.3375	152.4763	99.4	clashes	incorrect
Target37.1327	nopmf	0	1	40.7674	13.635	14.5165	38.998	172.361	99.4	incorrect
Target37.1328	nopmf	0	1	32.3382	11.8936	12.2992	30.8661	123.4369	97.5	incorrect
Target37.1330	nopmf	0	1	51.7295	15.765	17.0605	50.412	157.1548	99.4	incorrect
Target37.1340	nopmf	0	1	32.4308	11.1301	11.9061	30.2174	161.176	99.4	incorrect
Target37.1349	nopmf	0	1	23.8469	8.7154	9.6658	21.3016	133.1193	99.4	incorrect
Target37.1352	nopmf	0	1	47.1994	19.901	20.1778	46.2768	106.3989	99.4	incorrect
Target37.1354	nopmf	0	1	50.7175	20.1596	20.4034	50.5295	56.3419	99.4	incorrect
Target37.1363	nopmf	0	1	51.7643	15.953	17.0093	51.166	84.3118	99.4	incorrect
Target37.1373	nopmf	0	1	47.2307	16.0311	17.0241	46.8743	93.3925	99.4	incorrect
Target37.1376	nopmf	0	1	22.8764	8.684	9.814	19.9757	139.6747	99.4	incorrect
Target37.1378	nopmf	0	1	76.808	26.6522	26.7019	76.3682	152.6039	99.4	incorrect
Target37.1380	nopmf	0	1	73.1784	23.4203	23.398	72.8527	164.921	99.4	clashes	incorrect
Target37.1381	nopmf	0	1	32.9026	11.6668	12.9242	31.1359	147.4678	99.4	incorrect
Target37.1382	nopmf	0.102	0.9242	18.8032	7.0716	7.2628	15.2016	149.7646	99.4	incorrect
Target37.1383	nopmf	0.1429	0.9041	23.1999	8.419	9.2642	22.198	69.0239	99.4	clashes	incorrect
Target37.1384	nopmf	0	1	73.4192	24.7827	24.9602	73.0375	139.9683	99.4	incorrect
Target37.1385	nopmf	0.0408	0.9891	23.9455	8.1626	8.7288	22.6591	131.6926	99.4	low_id	clashes	incorrect
Target37.1386	nopmf	0	1	59.6723	17.8605	18.6861	58.6307	171.842	99.4	incorrect
Target37.1387	nopmf	0	1	51.3815	15.6516	16.8445	50.2802	135.1264	99.4	incorrect
Target37.1388	nopmf	0	1	43.5901	15.0719	14.8227	42.3475	151.4737	99.4	clashes	incorrect
Target37.1389	nopmf	0	1	37.1444	13.4251	14.3697	36.7223	74.0739	99.4	incorrect
Target37.1390	nopmf	0	1	35.4154	12.7561	13.6666	33.8421	170.4001	99.4	incorrect
Target37.1391	nopmf	0	1	58.9671	20.747	20.6001	57.9091	159.2137	99.4	incorrect
Target37.1392	nopmf	0	1	22.2434	8.2434	9.0468	19.5704	136.9698	99.4	incorrect
Target37.1393	nopmf	0	1	36.0293	12.1565	13.0835	34.1198	158.5797	99.4	incorrect
Target37.1394	nopmf	0	1	57.2419	20.8244	21.5735	56.8242	91.6296	99.4	incorrect
Target37.1395	nopmf	0	1	46.9949	14.714	15.2153	45.7305	175.3307	99.4	incorrect
Target37.1396	nopmf	0.0816	0.9216	22.1901	6.9903	7.3062	21.226	98.2592	99.4	incorrect
Target37.1397	nopmf	0	1	49.8591	15.1393	16.1984	48.7445	161.7249	99.4	incorrect
Target37.1398	nopmf	0	1	46.0561	14.5232	15.4496	44.9161	169.9675	99.4	incorrect
Target37.1399	nopmf	0	1	55.9426	18.2615	19.1722	55.3874	120.0666	99.4	incorrect
Target37.1400	nopmf	0.0204	0.9833	16.1746	5.5778	6.2125	15.3918	53.1374	99.4	incorrect
Target37.1401	nopmf	0.5714	0.5758	7.3461	2.1994	2.8995	6.5937	34.9253	99.4	acceptable
Target37.1402	nopmf	0	1	38.1118	12.033	13.1832	36.841	163.0034	99.4	incorrect
Target37.1403	nopmf	0	1	57.6993	17.2052	18.0261	56.6344	174.6669	99.4	incorrect
Target37.1404	nopmf	0	1	47.4968	14.3695	15.6211	46.5914	122.3222	99.4	incorrect
Target37.1405	nopmf	0	1	43.1008	15.739	15.9012	42.0465	125.7974	97.5	incorrect
Target37.1406	nopmf	0	1	46.0969	15.3586	15.3682	44.8254	141.1387	99.4	incorrect
Target37.1407	nopmf	0.0612	0.9483	15.4527	6.7484	7.8279	14.503	58.5762	99.4	incorrect
Target37.1408	nopmf	0.5306	0.6	7.5805	2.4622	2.883	6.3528	44.9821	99.4	low_id	acceptable
Target37.1409	nopmf	0	1	42.2941	15.3805	15.5287	41.7321	126.0872	99.4	incorrect
Target37.1410	nopmf	0	1	43.9892	15.6856	16.6162	43.0384	122.2366	99.4	incorrect
Target37.1411	nopmf	0	1	41.0239	13.8019	14.3239	39.5501	173.6635	99.4	incorrect
Target37.1412	nopmf	0	1	73.3034	25.4746	25.5046	72.7804	161.821	99.4	clashes	incorrect
Target37.1413	nopmf	0	1	68.7549	23.8416	23.9759	68.3418	167.1605	99.4	incorrect
Target37.1414	nopmf	0	1	30.6443	10.0907	10.5089	28.7693	175.5324	99.4	incorrect
Target37.1415	nopmf	0.0816	0.9385	30.0615	11.1024	11.0857	28.5303	145.368	99.4	incorrect
Target37.1416	nopmf	0	1	67.3699	23.2814	23.5115	66.9283	170.1313	99.4	incorrect
Target37.1417	nopmf	0.102	0.9107	29.2072	10.3481	10.2187	27.1681	151.5808	99.4	incorrect
Target37.1418	nopmf	0	1	33.7513	12.3485	13.1197	33.0283	90.9726	99.4	incorrect
Target37.1419	nopmf	0.1633	0.9635	12.3515	5.4895	6.2295	8.909	114.9742	99.4	low_id	clashes	incorrect
Target37.1420	nopmf	0	1	54.4668	20.7959	21.0438	54.004	79.3035	99.4	clashes	incorrect
Target37.1421	nopmf	0	1	51.4605	21.0132	20.4801	50.494	121.6058	99.4	incorrect
Target37.1422	nopmf	0.0612	0.9531	31.4836	11.5527	11.5375	30.0671	142.3151	99.4	incorrect
Target37.1423	nopmf	0	1	41.8845	15.1316	15.4308	41.148	99.0641	97.5	incorrect
Target37.1424	nopmf	0	1	46.5272	14.1335	15.3933	45.0788	150.1777	99.4	clashes	incorrect
Target37.1425	nopmf	0.3061	0.6939	7.7356	2.952	3.4388	6.245	45.9324	99.4	acceptable
Target37.1426	nopmf	0.0816	0.9273	15.902	6.0708	7.1017	15.5845	23.4109	99.4	incorrect
Target37.1427	nopmf	0	1	43.016	15.4582	15.8161	42.4625	93.4781	97.5	incorrect
Target37.1428	nopmf	0	1	50.1387	21.6255	21.9157	48.9894	130.4217	99.4	incorrect
Target37.1429	nopmf	0	1	49.6221	15.0578	16.1389	48.5017	162.155	99.4	incorrect
Target37.1430	nopmf	0	1	34.7542	10.5351	11.6528	33.1713	159.5547	99.4	clashes	incorrect
Target37.1431	nopmf	0	1	40.7847	12.7899	14.0607	39.3604	173.6553	97.5	incorrect
Target37.1432	nopmf	0	1	33.0713	11.7657	11.9061	31.5664	112.2169	97.5	incorrect
Target37.1433	nopmf	0	1	58.7247	17.54	18.3833	57.6682	175.2418	99.4	incorrect
Target37.1434	nopmf	0	1	43.1346	13.4234	14.3384	42.0326	164.4337	99.4	incorrect
Target37.1435	nopmf	0	1	31.8793	10.9225	11.7873	30.1632	173.1274	99.4	incorrect
Target37.1436	nopmf	0	1	35.3561	11.5298	12.2564	33.1734	177.3806	99.4	incorrect
Target37.1437	nopmf	0	1	17.3352	7.4563	8.5962	13.1508	139.8573	99.4	low_id	clashes	incorrect
Target37.1438	nopmf	0.2857	0.7846	13.3711	3.9331	4.3949	12.7393	47.6575	99.4	clashes	acceptable
Target37.1439	nopmf	0	1	23.4353	10.2438	11.4296	20.5003	146.7536	99.4	incorrect
Target37.1440	nopmf	0	1	18.3414	7.1091	8.1805	15.4192	144.4038	99.4	incorrect
Target37.1441	nopmf	0	1	36.0727	12.7619	13.4424	34.7809	120.1082	99.4	incorrect
Target37.1442	nopmf	0.102	0.9057	17.4947	6.8126	6.9625	13.7794	137.4423	99.4	incorrect
Target37.1443	nopmf	0	1	58.1369	18.0185	18.6303	57.5117	111.0658	99.4	incorrect
Target37.1444	nopmf	0.0816	0.9518	14.8997	6.0748	6.6477	13.143	102.1518	99.4	clashes	incorrect
Target37.1445	nopmf	0.1837	0.9505	11.2025	5.0496	5.9988	6.5808	108.393	99.4	clashes	incorrect
Target37.1446	nopmf	0	1	16.279	6.8778	7.8831	13.5247	122.8158	99.4	incorrect
Target37.1447	nopmf	0	1	48.5907	15.8932	16.5128	47.9926	91.1191	97.5	incorrect
Target37.1448	nopmf	0.7347	0.3333	4.4092	1.3333	2.2177	4.0427	19.333	99.4	medium
Target37.1449	nopmf	0	1	50.729	18.3041	18.1136	49.4161	166.6029	99.4	incorrect
Target37.1450	nopmf	0	1	47.5096	17.3342	17.1934	47.0119	176.672	99.4	clashes	incorrect
Target37.1451	nopmf	0	1	40.1566	12.8926	13.9935	39.1208	114.6836	97.5	incorrect
Target37.1452	nopmf	0.0476	0.9636	26.2504	8.2317	8.3921	25.5552	83.9334	97.5	incorrect
Target37.1453	nopmf	0	1	38.7211	12.0785	12.5617	38.0998	125.9502	99.4	incorrect
Target37.1454	nopmf	0	1	21.3972	7.5531	7.8952	21.2837	29.8057	99.4	clashes	incorrect
Target37.1455	nopmf	0	1	32.8071	10.8724	11.3511	31.0691	176.0946	99.4	incorrect
Target37.1456	nopmf	0.0204	0.9833	19.1638	7.497	9.0553	17.6873	159.8848	99.4	incorrect
Target37.1457	nopmf	0.0816	0.9481	24.2849	8.9234	8.8689	22.7495	134.755	99.4	incorrect
Target37.1458	nopmf	0	1	52.7259	18.8522	18.4758	51.6074	168.5245	99.4	incorrect
Target37.1459	nopmf	0	1	46.927	16.9057	17.641	46.6262	73.5268	99.4	incorrect
Target37.1460	nopmf	0	1	32.639	11.584	12.8705	30.8168	153.3466	99.4	incorrect
Target37.1461	nopmf	0.0816	0.9259	19.7519	7.9238	7.9959	16.524	174.3363	99.4	clashes	incorrect
Target37.1462	nopmf	0	1	42.3204	13.4464	14.3453	41.1606	147.7677	99.4	incorrect
Target37.1463	nopmf	0	1	44.263	15.863	15.8708	43.7424	118.174	99.4	clashes	incorrect
Target37.1464	nopmf	0.1224	0.9	10.3726	5.6351	6.5751	8.589	57.7374	99.4	incorrect
Target37.1465	nopmf	0	1	46.5118	14.6834	15.5539	45.3782	170.0089	99.4	incorrect
Target37.1466	nopmf	0	1	44.4161	15.0296	15.6092	43.245	161.343	97.5	incorrect
Target37.1467	nopmf	0	1	45.1591	15.1644	15.4875	44.2769	161.9937	99.4	incorrect
Target37.1468	nopmf	0.0204	0.9846	42.0302	14.5828	14.5189	41.4974	143.2659	99.4	incorrect
Target37.1469	nopmf	0	1	25.7256	10.3461	10.4209	24.0772	118.3277	99.4	incorrect
Target37.1472	nopmf	0	1	42.2566	17.601	17.6653	41.0833	108.7252	99.4	incorrect
Target37.1474	nopmf	0.0204	0.9859	17.901	7.0448	8.5263	16.3423	148.7017	99.4	incorrect
Target37.1476	nopmf	0	1	43.6782	14.3649	15.3198	42.7795	109.6163	97.5	incorrect
Target37.1477	nopmf	0	1	28.7372	10.2458	10.3934	27.9911	94.6269	99.4	incorrect
Target37.1487	nopmf	0	1	78.2763	26.5571	26.69	77.6812	150.0677	99.4	incorrect
Target37.1491	nopmf	0.0204	0.9841	20.6254	8.1195	9.6478	19.2063	158.5386	99.4	incorrect
