# Supplementary material for: CLUB-MARTINI: Selecting Favourable Interactions amongst Available Candidates, a Coarse-Grained Simulation Approach to Scoring Docking Decoys
Source: PLoS One. 2016 May 11;11(5):e0155251. doi: 10.1371/journal.pone.0155251 (PMC4864233; doi:10.1371/journal.pone.0155251)
Supplement: S1 File — (ZIP) [file pone.0155251.s006.zip › Target_38.csv]

struct #	min_PMF_1	min_PMF_2	min_PMF_3	min_PMF_4	min_PMF_5	fnat	fnonnat	L-rms	I-rms	S-rms	dl	theta l	Seq_id	score
Target38.0066	-684.798574647	-190.658372664	-264.506887027	-124.849035055	0	0.1373	0.86	19.1088	10.9678	10.1485	6.1916	149.9183	95.8	incorrect
Target38.0279	-506.153550404	-81.7625456043	-87.0250326543	-12.9575376603	-10.1891242405	0	1	55.106	18.9233	20.1554	53.4756	90.03	95.8	incorrect
Target38.0616	-489.255771956	0	0	-77.24856577	-278.904920232	0	1	34.9573	16.2997	16.7097	30.0426	151.5947	96.3	clashes,incorrect
Target38.0370	-444.367121497	-51.8735703539	-88.8546160424	-268.600307368	-9.1404147214	0	1	26.063	10.5709	11.0322	18.3128	148.5505	96.1	incorrect
Target38.0553	-443.540000747	-148.405252627	-195.484814238	-61.3221297826	-385.532173733	0.06	0.9412	27.3484	12.2167	12.26	21.4197	128.5704	97.8	incorrect
Target38.0461	-439.104566246	-18.6162171846	-59.1088321846	-19.807581596	-145.276559137	0	1	46.2254	16.3291	17.2124	42.9274	126.3915	96.1	incorrect
Target38.0723	-424.520080304	-11.5040045593	0	-75.465786261	0	0	1	55.0414	17.5722	18.546	53.5176	85.1589	95.8	incorrect
Target38.0065	-421.052469582	-339.705019178	-398.363675878	-41.301601246	-114.687332914	0	1	54.2044	18.0799	18.5656	52.1167	109.5614	95.5	incorrect
Target38.0833	-420.909167108	-80.4801508758	-104.527840627	-88.8106546944	-774.347419372	0	1	53.831	17.9723	18.4102	51.7008	109.1247	95.5	incorrect
Target38.0431	-407.576050205	-42.2144288053	-179.354092631	-406.732203854	-146.975311006	0.0784	0.9322	22.7973	12.1667	12.0144	13.9181	149.3412	95.8	incorrect
Target38.0380	-383.608688616	-73.5668807679	-79.3405988679	-35.2830017334	-227.179986391	0	1	54.4306	18.0648	18.5332	52.1858	116.1017	95.5	incorrect
Target38.0846	-379.292830359	-31.5862012577	-88.6970575716	-79.3953798323	-374.90602618	0	1	59.7745	19.1696	20.5093	56.5101	175.3913	96.1	incorrect
Target38.0307	-377.785039995	-254.131507121	-75.6577470352	0	-199.153851729	0	1	27.7901	14.5344	14.0382	22.1591	125.4053	95.8	incorrect
Target38.0847	-377.497566187	0	-267.642611346	-23.2986993125	-668.879982409	0	1	25.1008	11.9849	12.3323	20.1723	105.758	96.3	incorrect
Target38.0780	-368.688273134	-205.899887013	0	-116.561857863	-258.82246117	0	1	21.5133	10.5213	10.6887	12.4981	138.502	95.8	incorrect
Target38.0892	-358.615364089	-245.266690497	-384.493718408	-255.478157996	-600.790416874	0.098	0.9107	20.3316	10.0798	9.4755	12.2926	120.9853	95.8	incorrect
Target38.0261	-348.296316428	0	0	0		0	1	37.4325	17.1099	17.5759	35.7213	70.2205	95.8	incorrect
Target38.0739	-343.542023282	-16.9590792688	-106.230143542	-51.8305679994	-53.7422859931	0	1	56.7786	16.2348	17.646	53.5069	165.0602	95.8	incorrect
Target38.0415	-337.301071874	-587.388950955	-142.747305498	-17.1429309562		0	1	46.3977	18.0457	18.7579	42.7036	151.7001	95.8	incorrect
Target38.0647	-332.419225038	-333.132250506	-24.3899625623	-44.968051832	-6.1984404248	0	1	26.4494	9.9692	10.5883	25.0516	55.1224	97.8	incorrect
Target38.0667	-325.979436302	-202.000978362	-43.2734126968	-56.655675074	-56.7799383922	0	1	53.9409	18.0962	18.5394	51.7867	111.7561	95.5	incorrect
Target38.0131	-322.697390624	0	-188.478028692	-95.0422035048	-382.841518173	0	1	54.3692	18.1281	18.6068	52.1895	111.496	95.5	incorrect
Target38.0572	-318.67516655	-75.4015209491	0	-81.4247923184	-154.25760182	0	1	60.4148	21.1937	22.2235	58.1226	126.8073	96.3	clashes,incorrect
Target38.0093	-317.990014904	0	-35.6120608186	-4.3083266571		0	1	73.4551	27.4406	28.3	72.6142	69.3793	95.8	incorrect
Target38.0168	-314.476261327	-46.475273292	-1.943003866	-12.1521953987	-48.9160467271	0.0784	0.8889	16.9325	5.746	6.5354	14.0025	56.9104	96.1	incorrect
Target38.0559	-311.820432832	0	-119.32564145	-0.5106602938		0	1	42.1755	15.9959	16.4829	41.6926	39.0961	95.8	clashes,incorrect
Target38.0078	-310.760919148	0	-57.49859021	-80.1030179909		0	1	44.6999	17.6129	18.3291	40.967	148.0126	95.8	clashes,incorrect
Target38.0329	-308.589361095	-90.6692350955	0	-2.4506002111		0	1	43.4242	17.2692	17.2863	39.9675	137.8881	95.8	incorrect
Target38.0193	-308.362921847	0	-287.407049426	-419.152493895	0	0	1	26.4032	9.2677	9.5333	24.9043	55.9825	96.3	clashes,incorrect
Target38.0515	-305.705299193	-78.3202435822	-154.989595541	-68.1657726415	-356.21657444	0	1	53.6046	17.8566	18.2885	51.4566	110.3723	95.5	incorrect
Target38.0781	-295.417365293	-75.4470315059	-100.270161826	-58.4476676937	-500.172008666	0	1	25.4595	11.9387	12.1784	20.4906	106.5499	97.8	incorrect
Target38.0889	-285.738111389	-64.6785827263	-243.271637724	-75.3234530697		0	1	45.1535	15.0059	15.6279	42.4759	117.9008	95.8	clashes,incorrect
Target38.0019	-282.19541716	-591.56742616	-36.0003899189	-344.348026287	-7.6029363654	0	1	27.4189	13.2189	13.7328	22.7999	110.3956	96.3	clashes,incorrect
Target38.0712	-269.627622941	-97.4056108479	0	-41.5183773022	-227.021580953	0	1	54.4293	16.3883	17.8989	51.7116	126.5885	95.8	incorrect
Target38.0364	-269.518542377	-303.781601813	-12.178590757	-54.6669847974	-206.652447989	0	1	56.8894	17.6455	18.7623	53.6242	179.3639	95.8	incorrect
Target38.0817	-259.96823922	-16.8555849833	-166.708946047	-27.2528733117	-93.5375541349	0	1	55.7325	18.4481	19.5415	53.5009	106.4692	95.5	incorrect
Target38.0243	-259.651666897	0	-305.201765562	0	-70.3619481484	0	1	54.0788	14.5202	15.9999	51.2456	136.1315	95.8	incorrect
Target38.0868	-258.06557863	-160.249968054	0	-88.0706598364	-70.8724196932	0	1	59.1338	20.7326	21.732	56.5161	141.3414	96.3	clashes,incorrect
Target38.0216	-255.501930006	-94.5554467442	-259.52591438	-39.82569909	0	0	1	54.4503	18.1174	18.6393	52.2048	113.9386	95.5	incorrect
Target38.0320	-255.195103542	-11.3974519574	-161.566934241	0		0	1	49.3781	16.9696	17.8456	45.4262	168.5245	95.8	incorrect
Target38.0222	-254.101213929	-32.0660854206	-42.0213629793	-70.4116517584	-146.496488565	0	1	54.1041	18.0467	18.5313	51.9302	111.1115	95.5	incorrect
Target38.0519	-252.123874806	-56.4698325292	-57.1502570618	-149.653207684	-126.755669193	0	1	56.8891	18.4282	19.3156	53.8278	162.0804	96.3	clashes,incorrect
Target38.0178	-249.54271154	-177.066034312	-78.6377871662	-109.987633889		0	1	48.7784	17.6424	17.711	45.6647	151.6508	95.8	incorrect
Target38.0528	-248.696919209	-71.1456689944	-204.373378561	-36.8736745089	0	0	1	55.5302	16.3392	17.9438	53.0534	118.0161	95.8	incorrect
Target38.0769	-245.126921652	-265.917062149	-23.1792537178	-146.841186666	-313.982726918	0	1	16.71	9.0614	9.3689	11.7961	77.6791	95.8	incorrect
Target38.0349	-242.802938914	-151.047883282	-47.1512135932	-53.4996062875		0	1	28.9767	13.2586	12.6388	23.2471	135.9205	95.8	clashes,incorrect
Target38.0026	-241.367982084	-125.434703358	-136.353773989	-105.964574479	-266.898700686	0	1	53.7982	17.9247	18.4338	51.6	112.5184	95.5	incorrect
Target38.0787	-240.497774385	0	-35.423079164	-78.009661946		0	1	45.5436	15.1913	15.7831	44.2296	73.6195	95.8	clashes,incorrect
Target38.0161	-240.187491461	-17.3086710812	-4.478234131	-50.5560594228	-54.8709519304	0.0784	0.9355	22.0986	11.3525	10.6855	11.8747	170.9805	96.3	clashes,incorrect
Target38.0505	-239.960574887	-136.125168512	-116.729607515	-43.7505816299	-128.633355081	0.02	0.9778	26.5381	9.7044	10.0506	19.6581	133.0223	97.8	incorrect
Target38.0235	-237.516999205	-73.738233311	-128.697987825	0		0	1	69.7041	26.7244	27.6129	69.3979	34.958	95.8	incorrect
Target38.0255	-237.120607753	-55.8698745838	-106.784523905	-17.488213695	-13.7947830436	0	1	56.7253	15.5481	16.8165	53.3458	170.8313	95.5	incorrect
Target38.0311	-232.044280427	-6.6175176622	-336.72713949	-4.5836173822	-259.754211377	0	1	42.0642	19.333	19.7982	39.5141	101.4246	96.3	clashes,incorrect
Target38.0058	-232.014503815	-55.0712806318	-375.363956445	-218.251675747	-173.961039021	0	1	31.2163	14.2326	14.9194	25.3085	161.2692	96.3	clashes,incorrect
Target38.0711	-229.505113817	-91.9938328998	-84.9794161869	-36.310685443	-68.3140529564	0	1	53.7711	18.2545	18.8571	51.7606	104.8674	95.5	incorrect
Target38.0231	-227.536451027	-129.12938718	-36.4622789872	-64.8343018036	-211.734321772	0	1	54.1024	18.1371	18.6155	52.0478	107.6741	95.5	incorrect
Target38.0499	-225.45049406	-109.113073181	-43.3119323322	-109.215084795		0	1	50.4477	16.6995	17.2024	47.1401	167.3363	95.8	incorrect
Target38.0287	-220.442675596	-175.50266783	-77.8305584548	-33.9066955803	-76.4045012666	0.0196	0.988	19.7243	8.8012	9.0626	9.3675	133.0537	96.3	clashes,incorrect
Target38.0151	-218.677353837	-145.675740032	-1.0029478939	-1.5189578806		0	1	46.1989	21.6782	21.9633	45.312	54.6543	95.8	incorrect
Target38.0087	-218.215816924	0	-94.8366337242	-142.258396423	-497.926549793	0	1	22.7705	10.9582	11.4325	12.749	170.5145	96.3	clashes,incorrect
Target38.0177	-218.125576648	0	-63.5039889541	-41.9033518273	-19.0888290801	0	1	37.2538	17.7367	18.3012	33.6654	120.7032	96.3	clashes,incorrect
Target38.0870	-217.290064315	-72.2882270194	-64.3890697063	-64.413747584	-179.852945362	0	1	57.1027	19.6095	20.5726	54.2971	148.6752	96.3	clashes,incorrect
Target38.0328	-217.246500284	0	-439.937254284	-108.882179416	-295.999182757	0	1	22.3258	9.6778	9.7232	13.1713	157.9744	95.8	incorrect
Target38.0665	-215.910709391	-374.427175616	-162.239562864	-44.9926460309	-127.961700557	0	1	53.5646	17.9731	18.4156	51.445	108.9607	95.5	incorrect
Target38.0425	-214.224841558	-70.8385709173	-149.739326849	-109.636250699		0	1	29.5128	12.2231	12.2255	23.2715	160.9743	95.8	incorrect
Target38.0334	-213.954476334	-4.3792801475	-1.0900027621	-27.0083199524		0	1	47.9495	17.2178	17.708	45.9821	89.925	95.8	clashes,incorrect
Target38.0073	-213.518231949	-459.67014897	-72.7386418724	-27.5976967765	-149.844301323	0	1	53.5503	17.9487	18.47	51.4194	109.3224	95.5	incorrect
Target38.0204	-209.720674302	-58.3325826973	-243.005820538	-79.8006226574	-31.2817071227	0	1	54.5933	15.8151	16.4941	51.7228	144.2806	95.5	incorrect
Target38.0351	-209.065728615	0	-181.0487415	-92.4018191355	-132.589855722	0	1	36.4361	17.529	18.0654	32.7719	121.2819	96.3	incorrect
Target38.0031	-207.767433479	-242.220685971	-394.827948744	-8.7095624221	-175.44950761	0	1	54.3919	16.6241	17.0274	51.7943	129.3473	95.5	incorrect
Target38.0294	-206.910119902	-67.5955465033	-49.43793703	-67.0766305573	-99.5830838329	0	1	57.7676	18.0129	19.4502	54.8039	139.7898	95.8	incorrect
Target38.0418	-206.658030705	-130.360436609	-19.6382769206	0		0	1	63.423	23.4871	24.418	61.0455	134.9005	95.8	incorrect
Target38.0574	-204.259320396	-294.560200363	0	-9.6711041638	-318.976949141	0.098	0.9242	25.7575	12.0555	11.4101	18.3894	153.925	95.8	incorrect
Target38.0620	-203.882807515	-26.9864002269	0	-134.682040388	-175.418531743	0	1	15.6816	7.2773	7.5078	10.8495	75.9531	95.8	incorrect
Target38.0212	-202.053149399	0	-243.500387778	-221.558103851	-39.1573931389	0	1	53.7338	17.9262	18.3575	51.6522	107.4357	95.5	incorrect
Target38.0146	-201.976201499	-142.697004664	-21.7229345032	-3.3086578491		0	1	71.7872	27.4896	28.3245	71.4444	38.4162	95.8	incorrect
Target38.0747	-200.572072305	-228.494568551	-74.939444929	-38.7147574414	-42.0041706112	0	1	55.4225	17.2996	18.3193	52.414	140.5283	95.8	incorrect
Target38.0685	-199.107475074	-600.699067091	0	-31.2757670906	-216.90771847	0.04	0.9574	29.3576	12.4979	12.6169	23.5421	140.7337	97.8	incorrect
Target38.0218	-198.580534556	-7.7175417113	-95.4899823624	-3.1154962826		0	1	70.9306	26.3172	27.1497	69.7264	86.3436	95.8	incorrect
Target38.0385	-193.962032302	-119.533359078	-89.4226823757	-19.3460924429	-275.300109648	0	1	46.2277	16.0473	16.6587	43.718	107.9472	97.8	incorrect
Target38.0052	-193.46254344	-103.012442738	-11.6962617474	-20.5863264313	-62.3313595849	0	1	37.7956	12.2353	12.8541	34.6018	108.4873	96.1	incorrect
Target38.0671	-193.290356703	-25.4305789963	-298.211992035	-64.7537168459	-452.675430393	0	1	53.4175	17.9829	18.4619	51.3738	105.578	95.5	incorrect
Target38.0732	-193.099460246	0	-199.779934813	-84.8321712667	-18.4305049951	0	1	54.8735	18.5436	19.4454	52.9194	99.714	95.5	incorrect
Target38.0630	-192.992748672	-23.5568312345	-5.7287437352	-165.141649273	-4.1565934192	0	1	56.0612	18.3517	19.1951	53.2716	150.4393	95.8	incorrect
Target38.0741	-191.943352923	-12.338325431	-80.7526894689	-36.2728647887		0	1	50.2428	18.0957	19.0412	46.9514	147.9732	95.8	clashes,incorrect
Target38.0503	-191.569104231	-113.037247584	-103.790026721	-118.576770204		0	1	54.0867	17.8501	18.3388	51.8822	112.622	95.5	incorrect
Target38.0727	-189.994816199	-183.139178965	-72.7113549591	-57.7673092686	0	0	1	55.1014	16.4546	17.6781	51.7216	171.5858	95.8	incorrect
Target38.0545	-189.20067883	-3.0968069225	-121.2894417	-42.4902141251	0	0	1	21.0854	10.3173	10.6361	14.6342	110.2412	96.1	incorrect
Target38.0497	-187.5842973	-28.3878056484	-148.876666891	-20.80133833		0	1	66.7531	24.6832	25.5024	65.3366	93.5981	95.8	incorrect
Target38.0759	-185.018858831	nopmf	-56.4735870997	0	-178.051606336	0	1	25.6152	13.9317	14.3849	20.5722	112.8818	96.3	clashes,incorrect
Target38.0809	-183.930931687	0	-113.689241028	-36.5098865778		0	1	48.676	16.7143	17.4544	45.783	128.7876	95.8	clashes,incorrect
Target38.0076	-180.822242828	-499.795325438	0	-131.77577413	-65.2919255924	0	1	53.3777	17.7881	18.2265	51.2404	109.3242	95.5	incorrect
Target38.0596	-177.613843297	-107.331732226	-50.1842528731	-80.1784765968	0	0	1	56.7441	16.5462	17.827	53.5923	143.2436	95.5	incorrect
Target38.0389	-177.206050243	-4.3524091353	-71.9705359501	-26.8288688469	-84.4913119659	0	1	48.0751	18.3738	18.6854	46.282	87.23	95.8	incorrect
Target38.0571	-176.705642717	-1.9231796362	-265.472015756	-25.5574063365	-36.2815270998	0	1	58.8218	18.6404	19.6585	56.7696	113.9201	96.3	clashes,incorrect
Target38.0251	-176.559967761	-74.0244446379	-2.3890620489	-58.1424639535		0	1	47.9228	17.7314	17.6615	45.0674	119.9549	95.8	clashes,incorrect
Target38.0159	-175.448264543	0	-45.2836206715	-11.3347027081		0	1	48.4755	19.1568	19.8288	44.7676	164.9969	95.8	incorrect
Target38.0282	-174.319872218	-148.527708776	0	-87.3071976864	-41.6146492015	0	1	38.0161	16.518	17.3346	34.368	116.3066	95.8	incorrect
Target38.0164	-173.618834042	0	-297.376099488	-25.7544681973	-524.327671725	0	1	27.419	13.6779	14.1942	22.8857	109.3715	96.3	clashes,incorrect
Target38.0557	-173.418491883	-98.9922236581	-117.187542011	-36.2807956219	0	0	1	47.5625	15.0108	15.7172	43.434	178.2122	96.1	incorrect
Target38.0482	-170.448929237	0	-92.3520165257	-48.5585418699	0	0	1	53.904	18.1041	18.5151	51.821	108.9718	95.5	incorrect
Target38.0866	-169.270092512	-17.9183465363	-3.1273646194	-0.9960260544		0	1	70.6959	26.5907	27.4248	69.8611	68.0425	95.8	incorrect
Target38.0843	-168.763712258	-50.5446804432	-217.054143131	-78.4411656555	-18.7849034908	0	1	56.9239	17.5756	18.9931	55.2612	96.7814	95.8	incorrect
Target38.0768	-168.759304562	-162.157976048	-271.190679932	-29.5108849827	-226.613395553	0	1	54.9767	14.8504	16.0217	51.6539	169.2155	95.5	incorrect
Target38.0453	-168.56907629	0	-197.246753341	-124.970874805	0	0.0196	0.9873	22.543	9.4111	9.7725	15.9147	117.5696	95.8	incorrect
Target38.0021	-166.777787192	-111.037999125	-6.4616272655	-110.042884913		0	1	46.2179	13.7091	14.6846	42.5348	137.2066	95.8	clashes,incorrect
Target38.0530	-166.674008461	-129.128641551	0	-6.4414669693	-493.000136512	0	1	53.8502	18.0956	18.5872	51.825	106.0348	95.5	incorrect
Target38.0837	-166.627524817	0	-33.5975002141	-99.4189740327		0	1	51.4645	18.8407	19.5714	48.2059	138.8372	95.8	clashes,incorrect
Target38.0705	-161.846099305	-488.878478839	0	-76.2847660229	-200.870612757	0	1	54.0292	16.3537	17.4047	50.7603	168.8108	95.8	clashes,incorrect
Target38.0566	-160.272322821	-148.102837433	-100.902992183	-9.5107650884	-46.3506574865	0	1	51.5209	20.0773	20.6164	48.1014	156.4934	96.1	incorrect
Target38.0697	-159.948117609	-25.7440401594	-8.2955937385	-40.4371232727	0	0	1	33.446	12.2341	12.7917	27.2433	173.372	97.8	incorrect
Target38.0622	-159.837964555	-125.719084653	-95.4836507039	-35.3078787411	0	0	1	45.6884	16.7713	17.8446	43.3743	98.9687	96.3	incorrect
Target38.0445	-155.697744009	-94.3996036373	0	-75.4138753387		0	1	47.5639	18.2815	19.015	46.201	74.1517	95.8	clashes,incorrect
Target38.0239	-155.43807494	-283.005498612	-50.535343658	-16.4929908237	-185.729473272	0	1	53.7958	17.8156	18.2894	51.6453	110.5177	95.5	incorrect
Target38.0288	-155.325549808	-64.5935088437	-90.1274486687	-33.5616347751		0	1	48.2653	18.3013	18.536	44.8783	142.1315	95.8	clashes,incorrect
Target38.0182	-154.73020007	-73.6674483459	-58.2607423459	-174.357483362		0	1	37.1746	12.1966	12.883	35.2465	79.7229	95.8	incorrect
Target38.0684	-154.171581436	-6.9096741383	-8.2817223499	-12.6191732372	-109.672817666	0	1	57.3228	20.4858	21.3908	55.0415	120.1123	96.1	incorrect
Target38.0687	-151.989155422	-212.347898118	-288.968807749	-70.206199467	0	0	1	54.7961	18.1031	19.1797	52.5041	110.6807	95.5	incorrect
Target38.0664	-151.87218339	-262.044119953	-158.656596467	-381.141818929	-31.6555851159	0	1	18.539	7.9924	8.5922	17.2686	40.3939	95.8	incorrect
Target38.0112	-151.221763901	-89.8890194014	0	-56.590368503		0	1	48.8396	16.7761	17.6509	44.8405	168.5243	95.8	clashes,incorrect
Target38.0217	-147.627222999	-117.062251238	-135.001122329	-23.4953575376	-2.3178290377	0	1	48.5622	18.6448	18.6358	45.033	138.4619	96.1	clashes,incorrect
Target38.0095	-145.612461099	-79.1714017715	-31.4158296584	-30.8756501929		0	1	49.2285	18.288	18.1062	45.9144	145.1721	95.8	clashes,incorrect
Target38.0006	-143.081835745	0	0	-117.0742239	-770.92165487	0	1	53.4851	17.8156	18.3189	51.2851	112.6365	95.5	incorrect
Target38.0804	-143.019150517	-36.0353010621	-133.670578699	-1.2152430956		0	1	66.8632	24.7141	25.4911	65.285	101.3642	95.8	incorrect
Target38.0815	-142.76399598	-99.3489394796	-38.7732194277	-46.7606558206	-29.1427716174	0	1	33.7446	14.971	15.3914	29.6481	122.275	97.8	incorrect
Target38.0172	-142.734281378	-146.425728904	-4.4857178026	0		0	1	68.0385	26.3297	27.1454	67.691	38.198	95.8	incorrect
Target38.0317	-142.684068873	0	-331.564659356	-7.4249291406		0	1	43.8833	16.9985	17.7397	39.8464	163.8827	95.8	clashes,incorrect
Target38.0434	-142.203959824	-18.4358129577	-35.0506375826	-78.761686552	-362.078240158	0	1	54.405	17.9529	18.4381	52.1874	113.8131	95.5	incorrect
Target38.0284	-141.754034016	-93.2420080322	-96.2956495462	-49.825635421	-3.4808757163	0	1	36.0227	13.96	14.6265	31.0448	150.3459	96.3	incorrect
Target38.0864	-140.754156354	0	-72.433435522	-74.6777542573		0	1	46.248	16.9199	17.189	42.3502	179.1193	95.8	clashes,incorrect
Target38.0130	-140.544840578	-116.06619718	-26.0325727028	-115.155273991	-294.634601662	0	1	53.9769	17.8512	18.3879	51.6871	116.064	95.5	incorrect
Target38.0366	-140.163059185	-0.0532437729	-113.391155264	-17.1125318653		0	1	72.0296	27.6376	28.5018	71.7931	28.6264	95.8	incorrect
Target38.0713	-139.294072381	-83.197408801	-37.3892781166	-43.5117966968		0	1	49.0653	18.1518	17.9792	45.6743	149.9251	95.8	clashes,incorrect
Target38.0597	-139.045576243	-508.253545462	-155.789737606	-148.041296355		0	1	44.8314	17.4559	18.1837	40.9317	159.8472	95.8	clashes,incorrect
Target38.0532	-138.821529609	-149.786903734	-61.0547917703	-110.160747907		0	1	48.5171	18.1572	18.0383	45.3572	134.1764	95.8	clashes,incorrect
Target38.0154	-137.705704687	-59.1746126703	0	-271.201926865		0	1	45.6019	17.3241	17.5804	41.5435	169.627	95.8	incorrect
Target38.0589	-134.541656344	0	-83.2939338316	-10.9822658765	-9.2516546597	0	1	41.1681	13.802	14.4579	36.5418	177.8259	96.3	incorrect
Target38.0719	-133.835572444	-256.792085866	-63.6604063597	-5.196934688	-78.9313227301	0	1	15.9596	8.6605	8.661	3.7466	112.5069	95.8	incorrect
Target38.0309	-133.817179827	-23.3733613971	-66.3774078108	-27.6049177568	-257.862268293	0	1	54.4337	17.9348	18.3589	52.2186	112.4571	95.5	incorrect
Target38.0339	-133.200489817	-29.2115785975	-21.7344896705	-28.3260298726		0	1	68.7726	25.1964	25.9755	66.9106	117.0523	95.8	incorrect
Target38.0191	-133.138460109	-114.40100928	-37.3423519094	-45.1382981299		0	1	49.4375	18.4915	18.8188	46.1748	139.5363	95.8	clashes,incorrect
Target38.0390	-132.942647633	-57.6018542996	-58.1076727203	-47.4748785774		0	1	46.8315	17.5907	17.503	43.7036	126.7604	95.8	clashes,incorrect
Target38.0689	-132.692712212	-39.6429899098	-136.560815119	-30.8410653598		0	1	48.3424	16.3235	17.3576	44.7101	163.6149	95.8	clashes,incorrect
Target38.0573	-132.363543813	-1.6392302469	-63.5079276092	-34.0034910607		0	1	72.6888	27.0325	27.8962	71.7358	74.7763	95.8	incorrect
Target38.0325	-131.120764777	-108.10151645	-274.225043922	-17.4762168623	0	0.0196	0.9737	17.4766	9.2771	9.6185	11.1678	94.2716	95.8	incorrect
Target38.0125	-131.06858519	-64.493949484	-14.3022834661	-38.516938696	-31.7899887725	0	1	46.1608	18.0436	18.6088	43.2903	115.2084	95.8	incorrect
Target38.0412	-130.892122223	-67.2666333217	-153.494405837	-25.1731720031	-0.7073285753	0	1	58.7304	19.2937	20.2543	56.9636	103.9088	96.3	clashes,incorrect
Target38.0533	-130.812518479	-139.963016401	-74.0153192424	-59.2612424408		0	1	44.5151	17.75	18.3663	41.8907	107.0245	95.8	clashes,incorrect
Target38.0447	-130.532840262	-44.9118977415	-388.709703488	-81.4628200737	-218.50350909	0	1	17.2744	9.3579	9.7698	6.9273	119.4096	96.3	clashes,incorrect
Target38.0567	-130.268075704	-52.5869112316	-168.412902538	-65.4417818702		0	1	47.7721	17.6414	17.8301	44.9818	130.4595	95.8	clashes,incorrect
Target38.0145	-129.704831844	-42.6109232981	-113.999442923	-14.1343483242	-120.532621635	0	1	23.8842	10.6178	10.8322	16.9682	137.9117	96.3	clashes,incorrect
Target38.0045	-129.447820588	-185.66267514	-1.8947625189	-106.105969693		0	1	48.6284	17.8589	18.7022	45.1531	150.5679	95.8	incorrect
Target38.0563	-129.155546951	-15.5064342596	-249.505590365	-22.7109813014	-70.6452562073	0	1	47.3707	19.5882	20.2473	46.4893	56.141	97.8	incorrect
Target38.0271	-128.969392813	-105.626846853	-3.3769362628	-3.2698646053		0	1	72.7133	27.0401	27.9152	71.7998	72.7242	95.8	incorrect
Target38.0292	-128.516989321	-77.5114918753	-96.2325016004	-101.555952268		0	1	47.8206	18.0067	17.8933	44.7495	127.6494	95.8	clashes,incorrect
Target38.0844	-127.105050283	0	-17.670809613	-113.594732497		0	1	66.5447	25.5032	26.3971	66.3169	26.0489	95.8	incorrect
Target38.0466	-126.955935324	-30.0954696014	-279.714835353	-106.107891987		0	1	44.8567	14.6989	15.4984	44.1833	46.8097	95.8	clashes,incorrect
Target38.0118	-124.887188215	0	-32.2841484105	-147.14081335	-215.543157491	0.1569	0.8462	14.8925	7.6045	7.5441	5.3076	96.226	95.8	incorrect
Target38.0046	-124.84033559	-299.235567675	-224.520960657	-209.164786096	-85.872713511	0	1	18.9577	9.8935	10.3704	5.8697	148.7435	95.8	incorrect
Target38.0250	-124.170033679	-11.6329691952	-26.2605736439	-30.3786421991		0	1	48.5001	16.764	17.2515	46.3645	97.2444	95.8	clashes,incorrect
Target38.0123	-123.9161868	-9.4429524246	0	-3.8251996572		0	1	73.4616	27.9119	28.7844	73.0707	42.1599	95.8	incorrect
Target38.0236	-123.464068319	-75.2145255753	-22.9568923884	-3.241956355		0	1	50.9295	15.0438	16.0382	47.8185	140.0115	95.8	incorrect
Target38.0451	-123.34452082	-66.7733142816	-65.4300427716	-116.014929754		0	1	39.8276	11.9397	12.7756	37.2497	97.9086	95.8	incorrect
Target38.0213	-122.943952059	-243.361036034	-1.1073935414	-62.0391402403	0	0	1	61.636	21.9185	22.9808	59.8954	103.4884	96.3	clashes,incorrect
Target38.0725	-122.711274417	-16.2380737537	-198.514240811	-26.7772758843	-18.2272413999	0	1	55.627	17.7372	18.8426	54.1575	83.2632	95.8	incorrect
Target38.0184	-122.217042764	-109.03606357	-26.430535685	-41.9324016567	-14.7330981293	0	1	34.7191	14.2944	14.4371	29.6115	134.8718	96.1	incorrect
Target38.0688	-122.068198982	-40.1755490021	-62.0334632575	-21.6717336373	-50.6288546652	0	1	38.0092	15.2902	15.575	32.7389	177.7681	96.1	incorrect
Target38.0014	-121.629044691	-72.5158135833	-232.083986686	-134.143086559	-4.6835458564	0	1	39.3331	13.4101	13.7452	35.0056	156.1978	97.8	incorrect
Target38.0248	-120.453889389	-87.573116101	-60.2754019526	-15.7609389415	-60.7596809312	0	1	61.1634	19.0568	20.2546	58.2183	163.6087	96.3	clashes,incorrect
Target38.0690	-119.974479886	0	-65.8015496079	-16.3602336793	-127.758109203	0	1	20.4741	10.5443	10.6315	6.9653	175.2725	96.1	incorrect
Target38.0084	-119.847433069	-280.533560215	-89.8126264528	-30.8177980832	-6.4298795893	0	1	55.3361	17.511	18.4506	52.3826	138.7305	95.8	incorrect
Target38.0872	-119.097134306	-14.0596959822	-207.611843238	-50.0471041788	-8.2209492636	0	1	53.5516	17.8792	18.2626	51.2627	114.8598	95.5	incorrect
Target38.0416	-119.015593592	-122.500537238	-203.802123713	-11.636147778		0	1	48.178	21.8667	22.2294	47.3994	52.3056	95.8	incorrect
Target38.0655	-118.737345499	-43.006907655	-81.9389791928	-66.64341258		0	1	46.0265	15.5879	15.8908	42.4412	145.4099	95.8	clashes,incorrect
Target38.0414	-118.546945583	-62.9515498174	-95.7585115391	-40.5249173556	-88.2201991131	0	1	59.7931	18.7792	19.8093	56.8821	163.7187	96.3	clashes,incorrect
Target38.0726	-118.336007562	-104.968611941	-70.2120067769	-46.6628646825	-622.329178837	0	1	54.1665	18.0062	18.4336	51.9426	113.2281	95.5	incorrect
Target38.0040	-117.753049083	-46.0794893462	0	-114.180377249		0	1	43.1815	17.1988	17.212	39.7037	137.888	95.8	incorrect
Target38.0543	-117.146339432	-16.3270336029	-41.3375733592	-0.4821713349		0	1	51.1722	24.4438	24.7752	50.4446	52.2483	95.8	incorrect
Target38.0224	-116.159022733	-107.410085393	-23.8869348381	-17.8333364785	-17.5865664421	0	1	60.5613	21.3549	22.3696	58.5863	113.2231	96.3	incorrect
Target38.0884	-115.06016453	-18.7007957241	-26.9525302366	-61.0120774242		0	1	47.7119	18.6185	18.4877	44.0355	179.0883	95.8	clashes,incorrect
Target38.0348	-114.994322765	-58.5825460858	-540.243768777	-76.6517994565	0	0	1	53.6044	17.8911	18.3063	51.5138	108.2387	95.5	incorrect
Target38.0823	-114.332120759	-66.4623957191	-12.448755622	-18.2641870535	-219.859905895	0	1	37.0031	12.052	12.6301	35.0443	79.5587	97.8	incorrect
Target38.0669	-113.707113506	-35.8167215971	-31.5540364362	-39.1271901682	-229.215915739	0	1	56.0763	18.5386	19.3444	53.0886	149.9723	95.8	incorrect
Target38.0296	-113.255929585	-387.935644571	-213.037158365	0	-57.4561434606	0.0784	0.942	22.6223	8.6879	8.6673	16.9811	106.7649	95.8	incorrect
Target38.0179	-112.516721428	-1.2948631256	-216.925885786	-81.6897192636	-32.097913237	0	1	53.9595	18.075	18.5762	51.7989	111.293	95.5	incorrect
Target38.0274	-112.403576228	0	-193.831114137	-55.8814403163	-9.4298713425	0	1	57.3789	19.629	20.7415	54.809	126.2393	96.1	incorrect
Target38.0383	-111.970031944	0	-73.7358830974	-55.8851129909	0	0	1	37.2836	13.4068	13.9849	32.3921	165.6027	96.3	clashes,incorrect
Target38.0693	-111.823936689	-26.5216741556	-39.184037347	0	-43.4276102551	0	1	38.4132	17.0393	17.114	34.0107	162.3766	97.8	incorrect
Target38.0340	-111.773443552	-0.5782809382	-14.6575344295	-33.5321937563		0	1	47.5872	16.9357	17.3986	45.8619	83.3116	95.8	clashes,incorrect
Target38.0444	-111.524667628	-152.287189351	-16.9086640261	-3.1408572004		0	1	46.1836	21.7188	21.9819	45.2191	57.7205	95.8	incorrect
Target38.0861	-111.33075911	-62.7773336357	-43.2018432445	-44.9925257998	-33.5720986333	0	1	59.9339	18.6585	19.5983	57.3611	142.1706	96.1	incorrect
Target38.0226	-111.119087357	-89.9825964641	-58.4692255751	-3.579241619		0	1	69.1471	25.7382	26.5407	67.9594	84.8214	95.8	incorrect
Target38.0365	-110.371887887	0	-50.6381808658	-132.951565041	-126.233168548	0	1	61.2113	21.0454	21.9172	59.4354	106.8782	96.3	clashes,incorrect
Target38.0822	-109.76707981	-8.502188109	-10.8328562527	-36.0042625795		0	1	49.8697	17.1643	17.6645	47.7303	98.4179	95.8	clashes,incorrect
Target38.0196	-109.47392428	-36.9276306347	-75.9410065316	-10.6768886022		0	1	53.2207	20.2087	21.0348	49.6964	162.1656	95.8	clashes,incorrect
Target38.0198	-108.215368148	-28.5229184804	-50.5100395567	-42.0388873609		0	1	47.7631	17.4629	17.3959	44.906	120.5	95.8	clashes,incorrect
Target38.0190	-107.947013103	-76.7127145891	-24.8705248621	-46.4297811795		0	1	46.8977	16.127	16.4261	43.2872	151.0695	95.8	clashes,incorrect
Target38.0397	-107.852056928	-27.3781655518	-151.502045694	-34.6593173373		0	1	43.0625	11.7787	12.6213	39.6699	127.1921	95.8	incorrect
Target38.0404	-107.496943733	-4.591934132	-36.1244467027	-13.6495997884		0	1	54.7592	23.5084	23.7471	51.6125	150.584	95.8	incorrect
Target38.0625	-106.909152132	-2.9860200621	-60.8931234816	-45.1034106813		0	1	47.7078	17.2624	17.7738	45.6592	92.6238	95.8	clashes,incorrect
Target38.0506	-106.472041351	-307.944627922	-82.532389947	-28.8557795166		0	1	47.171	14.5629	15.7926	46.0598	65.6207	95.8	incorrect
Target38.0170	-105.902713178	-24.3500900373	-1.130147298	-43.791100047	-63.1310501157	0	1	32.2652	12.4302	13.0111	28.0602	121.9158	96.3	incorrect
Target38.0518	-104.491038391	-3.8904446662	-58.3039625115	-60.8546524891		0	1	48.7988	17.2023	17.7133	46.7119	95.1381	95.8	clashes,incorrect
Target38.0042	-104.02761742	-37.7608720241	-66.1360377441	-2.3561569842		0	1	50.5131	17.2892	18.2758	47.8478	122.0622	95.8	clashes,incorrect
Target38.0672	-103.956617463	0	-56.4450447683	-5.1639517959	-28.6028621389	0	1	53.4616	16.356	16.7824	50.8075	131.5485	95.5	incorrect
Target38.0298	-103.835574317	-33.1748090233	-106.667996056	-174.638932731	-265.815830499	0	1	53.5919	17.8877	18.3182	51.4765	109.8506	95.5	incorrect
Target38.0590	-103.793771259	-33.4393411463	-134.680810896	-15.1252665767		0	1	48.1911	18.5107	18.7634	44.9051	137.6216	95.8	clashes,incorrect
Target38.0463	-103.198490511	-84.4712823486	-92.8545755509	-27.800244532	-163.416037993	0	1	28.7968	9.0428	9.6323	27.1363	61.319	97.8	incorrect
Target38.0360	-103.070063058	-36.7552295687	-57.0055688982	-29.5268178601		0	1	48.1605	18.4615	18.7065	44.8648	137.9434	95.8	clashes,incorrect
Target38.0105	-103.06349656	-106.142442628	-3.8622064693	0		0	1	47.2906	14.1922	15.1779	43.5392	143.4957	95.8	clashes,incorrect
Target38.0234	-102.547713103	-7.4868732539	-136.600845548	-1.4009605743		0	1	67.9159	26.2711	27.0817	67.5517	39.4237	95.8	incorrect
Target38.0114	-102.495698499	-8.5032900645	-38.1826062967	-46.2070759896	-231.119040015	0	1	49.7589	17.9769	18.5646	46.1655	169.7689	96.1	incorrect
Target38.0359	-102.487993543	-29.2117318329	-101.006049604	-34.1038055448		0	1	49.7686	17.8548	18.3531	47.6032	99.4096	95.8	incorrect
Target38.0849	-101.929043876	0	-64.6493478217	-44.5788758466		0	1	48.6194	17.2195	17.7185	46.7114	89.9903	95.8	clashes,incorrect
Target38.0546	-101.789962048	0	-127.386224153	-66.3850898735		0	1	44.5897	15.5659	15.9022	40.5435	172.6399	95.8	incorrect
Target38.0668	-101.773990512	-9.758873963	-0.3604531014	-5.0103735724		0	1	66.1689	25.4244	26.2718	65.8897	31.5711	95.8	incorrect
Target38.0001	-101.002908103	0	nopmf	-114.656268593	-512.36575119	0	1	53.7184	17.6393	18.1122	51.4854	114.3487	95.5	incorrect
Target38.0413	-100.294625046	-173.462111273	-88.064134199	-26.1153738536		0	1	44.2715	14.9871	15.2853	41.5897	117.0942	95.8	clashes,incorrect
Target38.0637	-99.8038440139	-13.1117232803	-73.3851628552	-20.8291027011	-15.1758287868	0	1	17.0551	8.3684	8.6847	8.021	113.5028	96.3	incorrect
Target38.0132	-98.8158781029	-76.1165528738	0	-84.1580254598		0	1	48.2406	14.261	15.2072	44.967	139.4088	95.8	clashes,incorrect
Target38.0208	-98.7641417021	-32.2279238621	-9.3669681663	-157.435991409		0	1	47.7271	17.0444	17.5592	45.9463	84.5835	95.8	clashes,incorrect
Target38.0472	-98.6103465877	-130.523408689	-91.6930657397	-18.880215851	-20.3184091041	0	1	55.9708	18.6891	19.5477	53.0559	143.6972	95.8	incorrect
Target38.0310	-97.2972866869	-76.424053675	0	-210.218310023	-20.3753323987	0.2745	0.72	10.4281	4.0669	4.3834	6.7956	50.1384	95.8	incorrect
Target38.0548	-97.1091061374	-86.7939794674	-30.4604018503	-7.4731485428	-42.1080621063	0	1	46.897	15.9358	16.2767	44.4893	109.7493	97.8	incorrect
Target38.0369	-97.0942007308	-456.624571823	-98.087242404	-10.8850241647	-120.29655462	0	1	57.0553	17.7467	18.9019	55.215	103.3874	97.8	incorrect
Target38.0138	-96.9517051451	-104.964729806	-5.8596508717	-39.8687618379	-53.3442710399	0	1	18.9896	9.7591	10.2468	10.7484	116.5125	96.3	clashes,incorrect
Target38.0473	-96.7562267042	0	-57.2101012698	-104.853681845		0	1	52.0426	18.6983	19.5198	48.7026	140.4917	95.8	incorrect
Target38.0203	-95.8974558753	-63.0100678444	-20.3618067713	-20.0956286109		0	1	71.7641	26.8624	27.8051	71.2336	50.4428	95.8	incorrect
Target38.0063	-95.7753241201	-69.8755954283	-53.3194454501	-43.0735804394		0	1	47.7757	17.7542	17.6647	44.7298	127.1004	95.8	clashes,incorrect
Target38.0560	-95.0883976444	-87.7177903885	-7.9629531177	-2.0236348223		0	1	72.3629	27.5776	28.4641	72.0244	38.6234	95.8	incorrect
Target38.0839	-93.7395157756	-56.8280618656	-21.6577766801	-41.1600838891		0	1	48.5989	17.6936	18.196	46.5348	94.739	95.8	clashes,incorrect
Target38.0013	-93.5364401846	-24.2925262219	-54.5806156668	-69.292148811		0	1	47.6197	18.0666	17.9471	44.2253	140.4097	95.8	clashes,incorrect
Target38.0601	-93.3356723113	-54.5162453001	-43.0877997695	-41.8451270415	-69.09943718	0	1	54.8493	14.7572	15.9135	51.5139	167.2264	95.5	incorrect
Target38.0012	-92.5719204737	-34.4133780032	0	-58.9670204775		0	1	53.5286	19.4144	20.2803	50.6854	128.5523	95.8	incorrect
Target38.0280	-92.2314926609	-220.972265677	-1.4711354767	-21.6427968518	-207.231300292	0	1	26.1393	13.1744	13.4228	22.2246	98.1764	97.8	incorrect
Target38.0660	-91.7503982366	-71.8781742133	-71.1993357566	-31.5265697304	-47.5420833312	0	1	53.5203	15.2345	16.4535	50.2661	156.7826	97.8	incorrect
Target38.0598	-91.7184324114	-59.9239922158	-8.2185803658	-43.6291640211	-109.545509959	0	1	53.0844	21.3162	22.4212	52.6312	41.856	95.8	incorrect
Target38.0785	-91.0239834118	-419.70254871	-173.68825073	-22.6660616763	-380.383636705	0	1	53.6438	17.8809	18.3235	51.5001	110.2731	95.5	incorrect
Target38.0426	-90.4059353336	-29.3233058334	-27.5879337791	-30.6719008641		0	1	45.4053	20.3914	20.7043	42.3627	127.5089	95.8	incorrect
Target38.0295	-90.2703499073	-2.8283805927	-48.0891318304	-14.4449062953	-24.6218947543	0	1	45.3959	18.4157	18.867	41.2688	166.8204	96.1	incorrect
Target38.0113	-89.4068180775	-134.678990285	-71.7384501534	-36.6204672481		0	1	25.3253	11.8715	12.0325	17.0336	152.7186	95.8	clashes,incorrect
Target38.0756	-89.4012913277	-430.955974534	-153.717686477	-10.4808299609	-383.299586139	0	1	54.3687	18.0903	18.4511	52.1121	114.6362	95.5	incorrect
Target38.0205	-89.0427058199	0	-17.975406147	-15.9766330169	-312.713847524	0.0196	0.9828	28.0732	13.247	13.2027	20.818	178.6429	95.8	incorrect
Target38.0773	-88.3170500681	-57.9816272581	-60.8661906231	-32.8716142497	-27.3650026207	0	1	54.9058	22.6577	22.9461	52.7649	108.7381	97.8	incorrect
Target38.0055	-88.0847967067	-146.966170356	-56.9377381754	-14.5585597557	-5.665123122	0	1	44.9935	17.4551	18.423	41.5182	129.8999	96.1	incorrect
Target38.0403	-88.0686457999	-98.6503940938	-14.6312452696	-47.6443548304		0	1	47.8612	17.5013	18.1997	47.2744	43.2678	95.8	clashes,incorrect
Target38.0107	-87.4180958061	-269.589326542	0	-140.522376947	-194.989782998	0	1	55.1155	15.8804	16.6056	52.2275	147.2994	95.5	incorrect
Target38.0378	-87.0761778093	-89.7252811096	-25.611753105	-34.3993846746	-15.9635017382	0	1	51.385	21.9264	22.4572	48.7118	122.1244	95.8	incorrect
Target38.0716	-86.800488989	-21.2436034447	-82.9350689305	-6.4486238028		0	1	69.9026	26.7004	27.6041	69.548	38.9988	95.8	incorrect
Target38.0588	-86.4211127161	-401.590988541	-156.558256954	-380.922255284	-357.369500809	0	1	38.5379	16.3488	16.807	33.6702	158.3523	96.1	incorrect
Target38.0599	-85.852723079	-5.6937924866	-189.910882586	-44.8197725259	-19.4898377849	0	1	32.0451	14.5991	14.9408	26.4855	164.6488	97.8	incorrect
Target38.0607	-85.5989684074	-116.440350264	-21.5342399724	0		0	1	67.7687	26.1622	26.9554	67.3046	46.3787	95.8	incorrect
Target38.0882	-85.3852968867	0	0	-30.9134139178	-281.439013737	0.04	0.9701	23.979	12.8688	12.5501	14.8316	176.2045	97.8	incorrect
Target38.0354	-84.8231813853	-101.29107136	-149.874502998	-156.796819034	0	0	1	24.8927	12.5847	13.0859	19.0642	120.125	96.3	clashes,incorrect
Target38.0195	-84.7742927319	-58.2285258857	-156.821271635	-4.8821322079		0	1	51.1221	16.2947	17.3417	47.4306	163.2079	95.8	clashes,incorrect
Target38.0111	-84.279165789	-84.559386959	-68.005467384	-73.0184217491	-53.7935228151	0	1	46.193	16.284	16.7719	42.8569	126.6205	96.1	incorrect
Target38.0406	-83.5943002688	-512.586624197	-816.80496431	-35.9433648957	-207.305179461	0	1	56.1731	18.3736	19.526	53.8284	111.9808	95.5	incorrect
Target38.0141	-83.1565282011	-388.602623763	-125.870936217	-47.1108199247	-105.121751833	0	1	46.891	17.4126	17.5932	43.3491	155.5247	95.8	incorrect
Target38.0092	-83.0435045937	-432.303233513	-194.302307762	-234.163722902	-150.95419477	0	1	18.6013	9.6338	9.9533	6.0276	153.0938	95.8	incorrect
Target38.0386	-83.0261199787	-63.1660349145	-18.6040421102	-56.07237251	-37.7801594183	0	1	59.1233	18.6817	19.6898	56.6918	130.4156	96.3	clashes,incorrect
Target38.0492	-82.5469362317	-203.943233613	-175.820396484	-41.3330688316	-318.570409189	0	1	23.8762	11.3456	11.1215	15.166	173.1569	97.8	incorrect
Target38.0110	-82.0691498867	0	-5.6473731326	-27.8496247751	-142.013574998	0	1	38.6038	18.4278	18.416	34.4083	134.9944	97.8	incorrect
Target38.0082	-81.8436704005	0	-101.942512869	-57.1886466399	-226.783722563	0	1	53.4359	18.022	18.361	51.2919	109.8287	95.5	incorrect
Target38.0751	-81.6870715157	-107.46765458	-45.3184890307	0		0	1	56.9949	26.8744	27.1083	56.2317	57.8157	95.8	incorrect
Target38.0353	-81.5372068533	-50.7406237983	-79.3456072171	-50.6624680681	-80.5165633487	0	1	49.2582	21.0818	21.8254	47.9301	74.8062	95.8	incorrect
Target38.0570	-81.3660484985	-0.3751004868	-1.6497408938	-11.2062409238	-94.4071248099	0	1	55.7105	17.3596	18.3373	52.8185	138.7677	95.8	incorrect
Target38.0289	-79.6462943795	-16.5158482183	-41.5111334845	-18.669128148	-10.2232123894	0	1	40.6236	17.4369	18.0857	39.3316	64.525	97.8	incorrect
Target38.0395	-79.5817132755	-13.6448676745	-37.4252795388	-20.563633356		0	1	65.9206	25.5872	26.4339	65.5198	41.258	95.8	incorrect
Target38.0783	-79.1897342456	-35.8537342194	-101.720264292	-32.9068500934	0	0	1	54.0138	18.3214	18.9493	52.0249	106.4419	95.8	incorrect
Target38.0504	-78.9861683057	-88.1074211772	-26.8454107618	-6.6781734849	-39.2119463078	0	1	62.0686	18.1449	19.4378	58.9705	171.9362	97.8	incorrect
Target38.0341	-78.7539936122	-156.41687725	-94.2969194454	-12.0279683581		0	1	69.7967	26.5705	27.5027	69.5229	31.7356	95.8	incorrect
Target38.0575	-78.7133548809	-70.7338611309	-60.3431324958	-43.600389632	-63.0514157041	0	1	42.8383	15.1605	15.5383	40.83	85.8433	96.1	incorrect
Target38.0581	-78.0871957477	-34.2248837477	-22.492175617	-30.6118734283		0	1	50.8026	17.2032	17.7085	48.5218	104.9037	95.8	clashes,incorrect
Target38.0223	-77.9553129026	-99.7235085442	-318.872443051	-26.9094911075	-390.307211808	0	1	54.0364	17.9441	18.3916	51.8382	112.2434	95.5	incorrect
Target38.0405	-77.8471370164	-247.889775146	-163.507187514	-19.6052816034	-33.7365968346	0	1	15.7211	8.7518	9.3391	11.3447	71.0199	96.1	incorrect
Target38.0814	-77.7011982454	-94.2128961579	0	-31.4439563149	0	0	1	32.9485	15.9741	16.5232	28.8397	119.2487	96.3	clashes,incorrect
Target38.0166	-77.4020768835	-276.586840081	-2.068761136	-50.3837507376	-300.759000965	0	1	54.7436	18.3186	18.8314	52.5998	111.0249	95.5	incorrect
Target38.0720	-77.0551440935	-112.300211129	-1.3670374827	-9.8427705319		0	1	56.2996	21.5201	22.3077	52.899	172.9612	95.8	clashes,incorrect
Target38.0387	-76.9617544204	-7.614648839	-123.608644377	0		0	1	44.9571	18.3172	18.5483	43.3779	82.5198	95.8	incorrect
Target38.0221	-76.9436610139	-118.436041626	-113.095849985	-45.4675016703		0	1	48.6305	17.186	17.6764	46.4886	97.0644	95.8	clashes,incorrect
Target38.0718	-76.8982945111	0	-103.518938052	-57.2692388598		0	1	34.7547	14.0413	14.8212	30.3414	132.5725	95.8	incorrect
Target38.0228	-76.3909985631	-254.976902164	-134.613282725	-58.6501861365	-233.456927088	0	1	45.339	19.4557	19.8007	44.669	47.7577	96.1	incorrect
Target38.0764	-76.1760174589	-11.7647095047	0	-29.4687746048		0	1	57.8044	21.7463	22.442	54.7112	159.8085	95.8	clashes,incorrect
Target38.0004	-75.7262817012	-14.0138035316	-80.7700742639	-25.4917553106	-23.1008907959	0	1	46.5716	15.4733	16.0361	44.0552	108.0639	95.8	incorrect
Target38.0609	-75.1543300214	-193.407599721	-145.416704554	-18.4114654399	-293.004038881	0	1	56.5485	17.3858	18.4437	53.3055	176.2499	95.8	incorrect
Target38.0879	-74.8081865517	-113.200363138	0	-137.829826051		0	1	45.3703	15.7979	15.8298	41.8636	160.6844	95.8	incorrect
Target38.0439	-74.7574983456	-118.91167598	-48.7738784658	-25.3687255684		0	1	49.7794	17.3659	17.8484	47.534	101.9463	95.8	clashes,incorrect
Target38.0744	-74.7183802418	-101.388640337	-18.7962210487	-33.3650676629		0	1	50.1107	17.4523	17.9787	47.9569	98.522	95.8	clashes,incorrect
Target38.0028	-74.5687910318	-87.3243773807	-62.9435395563	-59.1318663605		0	1	46.8527	16.794	16.778	44.14	113.1683	95.8	clashes,incorrect
Target38.0356	-74.2203223653	-123.216382305	-98.3735408649	-47.4961661655	-9.5244282733	0	1	28.0929	11.9554	12.6005	22.9732	117.2945	97.8	incorrect
Target38.0540	-74.1932703256	-258.46344155	-53.3998079491	-20.334245522	-20.6040703125	0	1	41.5508	16.7458	17.3995	36.8988	166.794	97.8	incorrect
Target38.0158	-74.0220174895	-96.1716516119	-0.2310112412	-33.3610290194		0	1	45.8224	15.7847	16.1147	42.1184	150.6276	95.8	clashes,incorrect
Target38.0242	-73.4187323653	0	-15.9219922596	-78.0663517078		0	1	39.3843	13.538	13.952	35.016	159.9902	95.8	incorrect
Target38.0429	-72.5594189242	-9.3890505777	-78.8918280031	-19.5793334901		0	1	49.2201	16.4167	16.8834	48.0975	68.7915	95.8	clashes,incorrect
Target38.0766	-72.2799789443	-10.2316813982	-39.6013573451	-101.25002136		0	1	46.7469	18.1535	18.0099	42.9834	174.2662	95.8	clashes,incorrect
Target38.0085	-72.1098809117	-117.182378074	-23.1163195298	-24.1457529785		0	1	47.8262	18.7656	18.6207	44.1519	178.7704	95.8	incorrect
Target38.0471	-71.4083859957	0	-76.0596323604	-173.818896073	-312.448474836	0	1	22.0787	10.7026	10.8704	16.8906	103.6128	95.8	incorrect
Target38.0695	-70.2820185303	-83.2215742648	-56.2774840116	-21.66282601	-94.9698704902	0	1	29.6561	17.3189	17.5083	25.8879	103.3691	97.8	incorrect
Target38.0544	-69.9115611656	-77.5455903144	-299.259176899	-221.924277011	-83.5710310689	0	1	24.317	10.4135	10.4248	16.8171	156.3491	95.8	incorrect
Target38.0244	-69.4261525109	-44.4544432659	0	-33.1643017443		0	1	48.7943	17.233	17.7473	46.9077	89.0658	95.8	clashes,incorrect
Target38.0327	-69.4220192862	-82.4705772244	-92.2906478964	-22.6923620514		0	1	44.3387	15.7331	15.8553	40.8043	152.0253	95.8	incorrect
Target38.0363	-69.4191780447	-12.1887999747	-21.4416446947	-32.9722298532		0	1	50.8335	17.0423	17.5751	48.3369	111.9479	95.8	clashes,incorrect
Target38.0863	-68.9913380939	-27.3318479798	-52.7214040287	-47.3297333254		0	1	48.3219	18.2713	18.5693	45.0816	135.4491	95.8	clashes,incorrect
Target38.0036	-68.9409412194	-35.9653446575	-41.7116223505	-22.014465728		0	1	48.3601	18.6133	19.334	47.7684	44.498	95.8	incorrect
Target38.0102	-68.6279313069	-102.394269507	-48.6317578569	-21.7451034225	-57.3715593028	0	1	55.9997	19.7198	20.5835	53.4096	129.9598	97.8	incorrect
Target38.0420	-68.4825337677	-68.8856549728	0	-30.3339490675		0	1	49.0153	17.2433	17.7692	46.9532	94.1523	95.8	clashes,incorrect
Target38.0459	-67.9809676374	-51.8995035655	-45.883160048	-18.3666979374		0	1	60.2485	25.0748	25.2866	57.7466	136.0219	95.8	incorrect
Target38.0792	-67.4187197109	-63.6232077549	-50.8801075236	-53.2204574683	-63.9448299966	0	1	33.1834	9.8346	10.4983	30.5845	87.4465	96.1	incorrect
Target38.0897	-66.5249178754	0	-62.1855861845	-40.8195679087		0	1	46.9816	15.9479	16.2567	43.3687	151.2309	95.8	clashes,incorrect
Target38.0276	-66.1172513733	-8.4940330935	-46.4863398335	-25.61483759		0	1	49.895	17.1627	17.6602	47.5595	104.5336	95.8	clashes,incorrect
Target38.0060	-66.0101560457	-44.722159043	-56.490848618	-74.0443450459	-90.4852049333	0	1	34.4936	13.4195	14.215	29.5742	131.4802	96.1	incorrect
Target38.0200	-65.4710533038	-124.751882594	-32.8065246976	-20.7327289429		0	1	55.4652	21.4193	22.0799	53.6146	99.101	95.8	incorrect
Target38.0185	-65.2752743272	-136.398985767	-93.1877373413	-46.7601834129	-141.015610345	0	1	55.9904	18.3493	19.4844	53.7103	109.1854	95.5	incorrect
Target38.0421	-65.0863866388	-11.3161353205	-57.0034657825	-104.262760196	-10.4143209629	0	1	54.2064	17.9562	18.5256	52.0532	111.0539	95.5	incorrect
Target38.0881	-64.7913833816	-198.785920455	-118.400441619	-19.1414067064		0	1	48.8778	18.5414	19.1203	44.9908	172.1814	95.8	clashes,incorrect
Target38.0442	-64.6208552134	-109.873390719	-219.740234079	-87.016600345	-60.3144390976	0	1	46.5316	15.9663	16.1637	43.9628	113.3687	95.8	incorrect
Target38.0391	-64.5992628174	-38.4367042662	-27.2478887377	-1.6484858		0	1	55.5665	21.2272	21.6825	52.8148	140.6022	95.8	incorrect
Target38.0277	-64.5551897589	-143.267940633	-189.362674426	-45.0098276166	-38.3128758301	0	1	49.5655	17.8863	18.6926	46.5632	122.0744	96.1	incorrect
Target38.0323	-64.4578581649	-26.4320919278	0	-36.949630814	-79.9000581501	0	1	43.107	14.3358	14.7628	38.8918	176.0046	97.8	incorrect
Target38.0891	-64.35616183	-3.6122441621	-85.8329790239	-34.7050228723	-83.4062595091	0	1	48.2973	17.1696	18.3078	46.0311	100.5237	96.3	clashes,incorrect
Target38.0256	-64.2260057929	-356.736490846	-277.086777141	-207.43433613		0.1961	0.7959	23.018	7.7702	8.1259	17.7827	102.3117	95.8	incorrect
Target38.0070	-64.202886439	-0.650504283	-13.07403875	-6.9619291138		0	1	66.3728	25.6009	26.4931	65.9841	40.0006	95.8	incorrect
Target38.0836	-64.1653326255	-123.667143297	-143.731946062	-20.7841143717	-8.3947650752	0	1	55.6862	18.1644	18.5897	53.1878	126.7727	95.5	incorrect
Target38.0468	-64.0131645473	-173.375697755	-68.0037638738	-115.179617461	-216.536536841	0	1	24.1131	8.1061	8.7994	22.8194	45.8139	95.8	incorrect
Target38.0565	-63.7153141273	-149.0389253	-3.6151901075	-46.8500572914		0.0196	0.9846	44.6408	14.1134	15.0367	40.1547	172.4434	95.8	incorrect
Target38.0332	-63.2038015018	-11.0247278096	-92.5674486918	-32.3128447679	-84.0588948757	0	1	30.3275	12.8828	13.2454	24.4326	149.5612	96.3	clashes,incorrect
Target38.0752	-63.116031425	-123.12163096	0	-23.8742374699	-77.104131549	0	1	47.6702	20.1437	20.8234	46.2044	76.91	96.3	clashes,incorrect
Target38.0259	-63.1067512176	-73.0149682808	-70.8176373453	-2.7804571801	-243.156090203	0.0588	0.9706	18.6142	9.194	9.4123	5.6383	148.8518	96.3	clashes,incorrect
Target38.0788	-63.0244268091	-107.029119367	-146.412632017	-62.8723952591	-54.3431035187	0	1	22.4628	8.2072	8.3605	17.1283	106.3248	96.3	clashes,incorrect
Target38.0487	-62.7218240508	-46.5176149808	-2.6858307097	-20.3367788686	-62.1571303966	0	1	46.355	16.6285	17.7465	44.7703	79.8768	96.3	clashes,incorrect
Target38.0437	-62.693251117	0	-90.0853123779	-42.8121964648	-30.4991159679	0	1	34.0524	13.5741	14.5596	33.7632	25.9229	97.8	incorrect
Target38.0663	-62.4611952225	-32.4524400774	-26.1139019824	-4.9194538346	-104.328389539	0	1	51.1661	18.5102	18.8772	49.3869	92.6924	97.8	incorrect
Target38.0761	-61.0804632465	-75.8771607933	-267.980683109	-58.5369979471		0	1	51.2482	24.5943	24.9223	50.456	55.4116	95.8	incorrect
Target38.0059	-60.8343247992	-50.225251931	0	-4.0163567967		0	1	67.0338	25.6879	26.5837	66.5617	45.8234	95.8	incorrect
Target38.0054	-60.5658004792	-51.3496561458	-111.271156448	-84.5590495845	-2.472025951	0	1	56.1501	18.741	19.8652	53.9853	104.9741	95.5	incorrect
Target38.0549	-60.4989236465	-40.0158078915	-17.2083534927	-48.8448940215	-49.5890557365	0	1	48.1195	12.7998	14.1662	45.7367	102.8916	97.8	incorrect
Target38.0438	-60.3002532951	-9.793838102	-53.3986936521	-1.7276314565		0	1	66.46	23.5118	24.1527	64.2971	132.9906	95.8	incorrect
Target38.0115	-60.2818160953	-29.1248163953	-104.576568669	-16.345341427		0	1	68.8092	25.7284	26.7063	68.3684	43.3084	95.8	incorrect
Target38.0749	-60.1670209033	-21.3153076961	-14.4557793513	-29.7657132613		0	1	73.0505	26.8009	27.7142	71.8909	84.7687	95.8	incorrect
Target38.0374	-59.8458268413	-25.6575587748	-46.9965332026	-20.296622569		0	1	44.4581	16.9224	17.0528	40.9517	145.7654	95.8	clashes,incorrect
Target38.0784	-59.7069895139	-40.4603463477	-7.4045085977	-0.8403348313	-41.389681376	0	1	48.4627	17.4771	17.9171	45.0236	156.1435	95.8	incorrect
Target38.0611	-59.6687736908	-61.5745465272	-33.0459535831	-30.3920574366		0	1	49.5558	18.9277	18.7713	46.1888	146.5266	95.8	clashes,incorrect
Target38.0249	-59.6503277272	-35.9950394606	-64.1249030374	-31.6865575799	-57.3828803719	0	1	57.405	18.5053	19.1497	54.8378	139.4489	96.3	clashes,incorrect
Target38.0199	-59.6141550497	-19.9603968694	0	0		0	1	54.2676	19.0688	19.927	53.4049	58.5356	95.8	clashes,incorrect
Target38.0661	-58.7858006579	-21.9811574779	-18.5557199392	-6.8437908605	-37.0703453471	0	1	46.3024	19.9144	20.1694	42.6815	145.5725	96.1	incorrect
Target38.0774	-58.6748643235	-83.610029255	-230.837159734	-81.4806977417	-151.983731469	0	1	54.9704	18.1261	19.1143	52.5994	115.6673	95.5	incorrect
Target38.0586	-58.5992135833	-87.9960544807	0	-1.4314698034		0	1	56.3965	22.4256	23.2769	53.2262	153.6367	95.8	incorrect
Target38.0091	-58.355938352	-147.433482463	-82.6469194688	-59.9600780841		0	1	55.4409	21.4419	22.1184	53.6868	95.5722	95.8	incorrect
Target38.0624	-57.5948651429	-35.7661607507	-24.8058558961	-38.8236261475	-24.6996361891	0.0392	0.9655	24.465	10.3444	10.5017	16.7821	144.3447	96.1	incorrect
Target38.0264	-57.4173471286	-44.4095027736	-12.3620378636	-1.4969144028	-0.1623647553	0	1	55.2904	20.2572	21.0785	51.9972	176.5015	97.8	incorrect
Target38.0883	-56.8610751813	-134.496636795	-37.2152792329	-36.1369564813		0	1	49.0283	16.1183	16.6113	46.4674	113.4996	95.8	clashes,incorrect
Target38.0568	-56.5416313152	-43.0411337648	-76.5325044148	-59.0007193827		0	1	47.5902	18.1162	18.0079	44.0628	146.8273	95.8	clashes,incorrect
Target38.0495	-56.1979726966	-5.1670893538	-53.0229018731	-19.1816293581		0	1	56.0301	22.392	22.675	55.3647	51.2528	95.8	incorrect
Target38.0293	-56.0407678961	-96.5607796233	-18.4629930933	-23.5645009764	0	0	1	27.4891	11.8753	12.2404	19.5654	171.7649	96.1	incorrect
Target38.0869	-55.7099447464	-30.2951681643	-124.131417404	-63.6374256566	-17.0195011238	0	1	57.2895	21.0099	22.1274	56.6257	54.1013	96.3	clashes,incorrect
Target38.0874	-55.3378537653	-0.07520882	-95.2096769178	-31.7491451648		0	1	50.0702	16.9609	17.5341	46.8672	140.5614	95.8	clashes,incorrect
Target38.0219	-54.9097992403	-149.789356654	-84.9246870036	-80.1893322299		0	1	46.7546	15.746	16.7668	42.9672	164.9116	95.8	clashes,incorrect
Target38.0657	-54.8705141185	-12.4721755456	-218.973462801	-51.5163963957	0	0.1	0.9206	19.5812	9.6878	9.4183	10.7881	120.536	97.8	incorrect
Target38.0550	-54.8034470755	-16.5848779516	-106.856727401	-139.114959011	-254.281939729	0	1	54.3682	15.136	16.2892	51.373	150.5216	95.8	incorrect
Target38.0646	-54.7615305541	-30.8136746649	-62.7511965691	-50.8096935906	-48.9747698382	0	1	36.9573	15.1601	15.7401	33.7037	107.4776	96.1	incorrect
Target38.0476	-54.6923902761	-22.845884698	-0.7746085348	-99.3417708302	-320.053689813	0	1	56.0155	15.8866	17.1456	52.5987	177.5307	95.8	incorrect
Target38.0854	-54.4131465208	-122.451825289	-85.0050991586	-65.2313154157	-90.5707592142	0	1	58.1375	18.6391	19.7458	56.5608	92.1844	96.3	clashes,incorrect
Target38.0483	-54.0889493774	-65.7886319265	-51.4750523635	-38.5412019061		0	1	53.1505	20.0889	20.0866	49.7688	167.7901	95.8	clashes,incorrect
Target38.0285	-53.8696474119	-10.6202893588	-194.20398785	-124.918087711	-47.1769497284	0.0588	0.961	22.3163	8.3856	8.4752	16.004	118.0344	96.3	clashes,incorrect
Target38.0551	-53.7537771801	-47.8350882041	-17.5311756843	-36.6486853507		0	1	53.994	19.3041	20.5102	51.385	120.103	95.8	incorrect
Target38.0520	-53.6064512436	-50.4604551301	-92.234381777	-54.7077844203		0	1	47.1152	16.428	17.3806	43.6184	146.0701	95.8	clashes,incorrect
Target38.0150	-53.5713745107	0	-153.856161658	-17.6762029736		0	1	68.7348	26.0409	26.9597	68.1363	53.8814	95.8	incorrect
Target38.0153	-53.0698352216	-31.5851089069	-56.1862880241	-32.1056420533	-7.6197117339	0	1	47.1044	16.426	16.8028	43.9931	136.7835	95.8	incorrect
Target38.0677	-52.9280252945	-109.441301761	-163.350711464	-20.6953955293		0	1	73.4949	28.0985	28.9591	73.1876	35.6515	95.8	incorrect
Target38.0051	-52.4938303939	-133.742849395	-13.950370685	-13.9483737294		0	1	48.4778	16.8017	17.301	46.5975	89.5556	95.8	clashes,incorrect
Target38.0326	-52.3476642997	-60.5683557497	-58.0862069018	-27.8061096118	0	0	1	45.1159	15.6213	16.5162	41.695	136.2301	96.3	clashes,incorrect
Target38.0535	-52.1735039527	-6.7269845591	-10.2949266226	-109.903962713	-459.731386554	0	1	43.1189	16.0012	16.4661	38.9967	178.5889	97.8	incorrect
Target38.0101	-52.1214968522	0	-144.970400149	-12.630280234	-23.125665573	0	1	44.164	18.544	18.9248	39.9677	179.3967	96.3	clashes,incorrect
Target38.0742	-52.0134589455	-52.721549341	-99.822783077	-55.0469391341	-28.7065999039	0	1	49.6102	20.6934	21.1608	46.7415	136.3377	95.8	incorrect
Target38.0345	-51.8775657443	-61.8596573443	-9.6808577732	-49.1522831516	-41.6658469278	0	1	46.4756	18.9951	19.6569	43.1858	134.4838	96.1	incorrect
Target38.0610	-51.7230036804	-1.368025384	-32.0409227567	-11.6019971083		0	1	54.5029	16.0368	17.2651	51.2765	150.3636	95.8	incorrect
Target38.0032	-51.4993834845	-67.3795671371	-61.5231102681	-64.6356253179	-48.1743087563	0	1	35.1575	12.4549	13.0643	30.6839	134.5168	96.3	clashes,incorrect
Target38.0762	-51.2514135709	-72.913868728	-218.407096868	-134.673310511		0	1	66.7393	24.6668	25.4711	65.2797	95.695	95.8	incorrect
Target38.0603	-50.8744904847	-16.717627997	-32.7405070608	-17.9704508747	-37.0118640775	0	1	61.6746	18.9585	20.036	59.0927	133.5547	97.8	incorrect
Target38.0509	-50.6379691944	-91.7301345003	0	-40.2740105445	-1.9908797259	0	1	47.8262	20.0776	20.7236	47.2305	46.7239	95.8	incorrect
Target38.0186	-50.4948803697	-139.599384109	-111.29129537	-46.3712198897		0.0196	0.9839	30.7337	12.7908	13.0794	25.5179	133.4978	95.8	incorrect
Target38.0465	-50.2269120274	-37.7323552295	-57.7728936911	-18.0629973762		0	1	69.4357	25.5284	26.3127	67.893	102.0207	95.8	incorrect
Target38.0388	-50.0156392849	-21.9382394777	-35.4124426568	-33.0750739562	-49.322911078	0	1	52.4105	21.3576	21.7197	49.4652	141.3724	96.1	incorrect
Target38.0541	-49.7888248083	-9.0735922114	0	-70.177553551		0	1	44.7241	15.4725	16.1839	40.5054	174.8736	95.8	incorrect
Target38.0494	-49.7589770795	-65.3004883812	0	-23.7876019226	-50.435935555	0	1	53.4506	17.9605	18.4125	51.3302	109.217	95.5	incorrect
Target38.0267	-49.5357683058	-53.1098684228	-144.592506007	-1.9586157767		0	1	70.8221	26.1434	26.9668	69.3543	99.9351	95.8	incorrect
Target38.0765	-49.5218706063	-126.517227041	-45.4918786709	-79.0421177309		0	1	48.7949	17.2721	17.7852	47.0915	83.5012	95.8	clashes,incorrect
Target38.0679	-49.231352241	-40.6896131363	-40.4477240413	-32.2318518932	-99.0954966456	0	1	51.0702	20.0124	20.5566	48.2006	133.4812	96.1	clashes,incorrect
Target38.0636	-49.1335762735	-63.4009915283	-6.6987076793	-21.0374314393	-27.3587401405	0	1	45.0861	17.5624	17.8863	41.2151	163.6089	97.8	incorrect
Target38.0508	-48.9162557072	-67.9345462155	-32.207339906	-86.1709431073		0	1	47.1417	17.8396	17.7324	44.1946	120.8555	95.8	clashes,incorrect
Target38.0409	-48.899305392	-246.31444534	0	-49.5110908673	-185.586408664	0.24	0.7895	16.216	4.2987	4.8017	14.3077	47.2634	97.8	incorrect
Target38.0149	-48.354675163	-244.363112047	-87.2477663056	-37.1290871899		0	1	71.2354	25.9985	26.9003	69.8791	93.2424	95.8	incorrect
Target38.0807	-48.1117190843	-22.5512555452	-44.2725332374	-40.9550013032	-19.7572935418	0	1	48.0758	18.1561	18.458	44.3511	171.9203	95.8	incorrect
Target38.0407	-48.0786697586	-8.2812038692	-91.533067421	-12.1344956685		0	1	59.5672	25.3172	25.856	56.5292	168.5327	95.8	incorrect
Target38.0038	-47.998564677	-39.470488002	-55.9930765418	-56.071179578	-80.3635444069	0	1	59.5671	20.1148	21.0499	56.663	147.5293	96.1	incorrect
Target38.0142	-47.8212483744	-16.6879396286	-54.2220745006	-3.5336005692	-26.9668122304	0	1	61.8575	21.52	22.0904	59.1568	148.9457	95.8	incorrect
Target38.0441	-47.7785784715	-76.1904706214	-143.090033265	0	-146.74011307	0	1	43.4937	18.2831	18.1978	39.7576	136.8008	96.1	incorrect
Target38.0314	-47.7545190006	0	-9.0521261906	-357.028475035		0	1	43.3145	15.1046	15.9564	39.644	139.0271	95.8	incorrect
Target38.0106	-47.5307981144	-28.2935063924	-100.003251464	-15.5481106513		0	1	48.3283	17.0962	17.177	44.9847	171.3218	95.8	incorrect
Target38.0263	-47.5039023287	-68.8268646473	-103.073499729	-22.3648176114	-212.957352922	0	1	43.9914	16.3021	17.3779	41.9252	91.0992	96.3	clashes,incorrect
Target38.0812	-47.2839159671	-8.1154069119	-90.9154553721	-33.9894783649	-0.360662833	0	1	57.4228	18.8741	19.8656	54.3057	177.3332	96.3	clashes,incorrect
Target38.0313	-47.2158261397	-192.275116277	-70.9767173216	-52.2173657625	0	0	1	38.6019	17.2956	17.8856	34.4593	136.563	96.3	clashes,incorrect
Target38.0011	-47.2137947185	-30.0779244081	-43.8830401234	-35.5233180795	-56.8215771747	0	1	46.9881	21.2037	21.6086	44.2097	123.8688	95.8	incorrect
Target38.0674	-47.07713829	-49.6237371202	-20.6680902597	-38.9415720828	-81.1924748493	0	1	34.2933	12.8517	13.1421	28.7047	176.1704	97.8	incorrect
Target38.0481	-46.6833140062	-67.2927965333	-13.5529361964	-44.02114122		0	1	47.7096	17.2078	17.679	46.1432	78.5826	95.8	clashes,incorrect
Target38.0069	-46.3756469789	-43.6345923481	-56.8610264481	-62.7371975771	-99.4607315686	0	1	46.4034	17.6827	19.1199	44.2196	92.0542	96.1	incorrect
Target38.0064	-46.3125443746	-84.6985625423	-9.3526582769	-31.3488088421		0	1	47.9704	20.2232	20.1604	44.1502	166.487	95.8	incorrect
Target38.0857	-46.2190309727	-8.8436141141	-24.0413704396	-84.4405014554		0	1	49.4352	16.1333	16.9998	45.7053	176.1464	95.8	clashes,incorrect
Target38.0316	-46.1974106883	-2.9166910492	-5.3139458809	-37.1830546819		0	1	47.8255	17.7541	17.6618	44.9463	120.86	95.8	clashes,incorrect
Target38.0148	-45.7915029255	-1.5512260483	-3.6439874875	-51.6067966823	-18.650494986	0	1	56.6629	17.4351	18.5764	53.4203	175.7249	95.8	incorrect
Target38.0491	-45.7650593794	-82.7808730157	-92.8671687085	-2.1425440915	-2.1883660206	0	1	59.3498	24.6425	25.4872	59.1619	28.0225	97.8	incorrect
Target38.0033	-45.6470666851	-133.667910055	-4.7600547672	-23.368737886	-20.4293765188	0.0196	0.9861	27.9211	12.363	12.9131	22.2258	130.9245	96.3	clashes,incorrect
Target38.0629	-45.5625126815	-54.9256835098	-10.6380648705	-31.4460312821		0	1	47.5458	19.2313	19.528	45.2169	106.1579	95.8	incorrect
Target38.0733	-44.7430749357	-2.9209938212	-4.9020238911	-57.5548058062	-20.139798339	0	1	52.8039	19.5058	19.8531	50.0589	124.3203	95.8	incorrect
Target38.0423	-44.7167294478	-7.8335307477	-18.7585402728	-11.0077969867	-0.6623250923	0	1	30.0053	12.8703	13.0953	24.7367	135.8695	97.8	incorrect
Target38.0583	-44.1941132277	-15.2627688037	-12.8597436187	-3.2891081671		0	1	48.1868	18.4089	18.7121	45.0866	129.8047	95.8	clashes,incorrect
Target38.0619	-43.8013343763	-28.1910743104	0	-26.7504526526		0	1	58.5578	24.0507	24.763	57.9083	54.8075	95.8	incorrect
Target38.0612	-43.5521418321	-48.2355139613	-131.288614918	-3.3462861613	-123.923752191	0	1	44.1566	21.3392	21.8497	41.3381	114.0867	96.3	clashes,incorrect
Target38.0633	-43.5411052657	-89.2961494446	-21.5060251934	-38.0251417197		0	1	48.673	18.6434	18.5036	45.2418	145.979	95.8	incorrect
Target38.0478	-43.3310370263	-157.166088012	0	-261.385075024	-72.3456739848	0	1	27.3964	13.9184	14.4262	22.5355	115.792	96.3	clashes,incorrect
Target38.0795	-42.6866911199	-112.924591863	-141.231064186	-4.4729000534		0	1	25.559	9.2933	10.0496	18.4375	133.0587	95.8	incorrect
Target38.0659	-42.6685496547	-25.7190431047	-71.5116390056	-60.1153121945	-88.6084767985	0	1	46.4106	19.8198	20.1597	42.9423	151.7169	95.8	incorrect
Target38.0377	-42.5114282746	-66.914858344	-10.672945363	-4.9674156097		0	1	50.6136	18.6754	18.7483	47.6298	151.5846	95.8	incorrect
Target38.0343	-42.2286654415	-14.7748336733	-73.2513550547	-16.433710233	-2.6928395944	0	1	46.3267	15.6493	15.9347	44.1185	99.8106	95.8	incorrect
Target38.0443	-42.0786840369	-118.970492473	-158.695661204	-51.7647017146	-240.971523867	0	1	56.0652	15.9234	17.371	52.7777	161.022	95.8	incorrect
Target38.0680	-42.0016887648	-44.1084975079	-57.2200548466	-31.3185840429		0	1	49.2606	19.7819	20.5639	48.2523	61.4893	95.8	clashes,incorrect
Target38.0124	-41.817316573	-212.95739961	-221.22304572	-110.40147369	-10.3854280651	0	1	55.3198	17.9421	18.416	52.9963	120.4354	95.5	incorrect
Target38.0376	-41.7082862909	-25.5601885909	-11.3804698701	-23.6410412909	-40.0206331005	0	1	57.5016	20.3423	21.2762	55.0818	122.754	97.8	incorrect
Target38.0433	-41.5447736756	-2.1156100126	-9.588481138	-31.4865625229	-23.6919688244	0	1	56.908	21.7867	22.4185	53.8008	144.2193	95.8	incorrect
Target38.0834	-41.4812217844	-56.8242180262	-36.6174813992	-18.5127183594	-41.4279440253	0	1	38.0421	14.0279	14.8676	37.6016	28.0288	96.1	incorrect
Target38.0832	-41.295282553	-23.908767597	-41.4126927105	-21.5005999187	-15.6496877413	0	1	52.5595	19.1266	19.7369	50.6345	95.2018	97.8	incorrect
Target38.0662	-41.1165260863	-6.9523473755	-4.3103790717	-11.528797216		0	1	55.3052	21.7573	22.1101	54.6438	51.0051	95.8	incorrect
Target38.0526	-40.7409234209	-52.477836074	-19.172681521	-66.7275817052		0	1	47.5536	16.9815	17.4714	45.5228	92.2802	95.8	clashes,incorrect
Target38.0600	-40.6030702003	-157.923510218	0	-223.154099886	-215.046165655	0	1	46.2303	17.956	18.1335	43.4842	114.6422	96.1	incorrect
Target38.0686	-40.4924325236	-11.7624799273	-2.0573313714	-5.1579571827	-1.5047952838	0	1	43.0343	19.7487	20.1945	38.6919	166.985	97.8	incorrect
Target38.0800	-40.4211033274	-75.3761594024	-71.7686243925	-22.6652369214	-95.934378957	0	1	57.0467	19.8968	21.1527	55.9643	70.2619	97.8	incorrect
Target38.0061	-40.3520160052	-80.212170914	-27.5401347835	-29.3323283147		0	1	47.358	16.8542	17.3658	45.5081	87.1298	95.8	clashes,incorrect
Target38.0644	-40.3457132712	-108.064283599	-8.2518666191	-0.3869420631		0	1	49.1886	16.6431	17.1468	48.1969	64.2566	95.8	clashes,incorrect
Target38.0312	-40.1710183768	-72.4277104516	-50.6945322316	-63.364818261		0	1	47.6471	18.2844	18.1386	44.2398	140.5602	95.8	clashes,incorrect
Target38.0321	-40.1618068593	-9.6878463263	0	-0.1136652533		0	1	66.1451	25.6021	26.4783	65.7861	37.9521	95.8	incorrect
Target38.0895	-40.0632375896	-60.5238160313	-5.0598900797	-20.5738235259	-43.3839129793	0	1	46.4203	14.6557	15.8014	43.6543	110.678	97.8	incorrect
Target38.0381	-40.0008837562	-40.9936825135	-39.9413600535	-32.9036991915	-43.3304593269	0	1	34.5311	12.761	13.259	30.3404	119.9201	96.1	incorrect
Target38.0083	-39.9080955087	-32.4153076871	-40.9312500628	-43.1996200914	-241.833739493	0	1	51.6663	21.1637	21.7211	49.1167	112.84	95.8	incorrect
Target38.0887	-39.7918531583	-20.8598695063	-94.949065657	-80.3945360716		0	1	50.83	16.2059	17.2511	47.1157	163.2079	95.8	clashes,incorrect
Target38.0262	-39.6895469522	-72.0439241899	0	-39.7384978977		0	1	39.3509	13.4734	13.8967	34.9989	159.149	95.8	incorrect
Target38.0117	-39.6576481	-47.02063125	-29.4390274874	-50.0596599748	-27.9885191246	0	1	47.2448	19.7686	20.2185	43.919	139.2109	95.8	incorrect
Target38.0704	-39.4779689751	0	-47.3151461291	-31.1870789751	-373.570452124	0	1	27.7468	12.4078	12.6825	23.2696	108.7328	95.8	incorrect
Target38.0057	-39.4333665908	0	-103.118985705	-0.8301839541		0	1	65.6102	25.5689	26.3514	65.1089	48.3212	95.8	incorrect
Target38.0853	-39.2531498953	-33.8373480453	-39.7740587953	-31.4482482928	-19.5603567763	0	1	45.184	17.5533	17.971	41.5378	135.7525	96.1	incorrect
Target38.0758	-38.9713983939	-3.4177852363	-17.4925770854	-11.1899197331	-65.1666638262	0	1	47.3367	24.5253	24.7125	45.4836	93.1512	97.8	incorrect
Target38.0446	-38.7721636878					0	1	31.3122	9.9827	10.2713	25.7192	137.0347	97.8	incorrect
Target38.0000	-38.4605353466					0.04	0.96	27.5937	6.9958	7.6774	24.3549	85.4161	97.8	incorrect
Target38.0355	-38.3072059194					0	1	37.5175	12.6351	13.1946	35.3607	84.0549	97.8	incorrect
Target38.0694	-37.8765263139					0	1	36.908	14.6275	14.2538	32.1224	172.0853	95.8	incorrect
Target38.0821	-37.8597679276					0	1	56.8575	17.8734	18.9879	54.9947	100.9364	96.3	clashes,incorrect
Target38.0708	-37.7934037463					0.0196	0.9867	16.0025	8.6654	9.0537	5.7327	108.7655	96.3	clashes,incorrect
Target38.0009	-37.4900717844					0	1	48.4455	19.0772	19.38	45.0313	136.126	96.1	incorrect
Target38.0750	-37.2709557061					0	1	49.4178	19.0414	19.8307	47.0375	106.9209	95.8	clashes,incorrect
Target38.0754	-37.249409164					0	1	57.8187	18.6196	20.1567	56.2283	88.3033	95.8	incorrect
Target38.0283	-37.2272327202					0	1	50.91	18.339	19.2779	47.6647	147.973	95.8	incorrect
Target38.0658	-37.176723941					0	1	50.0422	18.3734	18.4998	47.3176	120.8755	95.8	incorrect
Target38.0068	-37.0174229949					0	1	60.5771	20.8888	22.1134	58.1851	129.8083	96.3	clashes,incorrect
Target38.0023	-36.9791106833					0	1	54.3256	18.2193	18.5383	52.1861	110.7766	95.5	incorrect
Target38.0337	-36.9468005296					0	1	53.4955	21.1764	21.4075	52.6641	57.4361	95.8	incorrect
Target38.0650	-36.9447306089					0	1	53.5564	18.8283	19.6842	52.6821	58.5355	95.8	clashes,incorrect
Target38.0410	-36.8249768448					0	1	46.7864	18.0683	18.7033	42.9612	156.5654	97.8	incorrect
Target38.0398	-36.5165102443					0	1	44.8356	14.4214	14.9551	43.3767	75.8102	95.8	incorrect
Target38.0558	-35.9234318584					0	1	52.4513	21.3029	21.6187	51.8058	47.9923	95.8	incorrect
Target38.0640	-35.9174476805					0	1	29.4926	13.0416	13.1319	22.4006	178.3978	96.1	incorrect
Target38.0721	-35.6059894048					0	1	36.9674	13.3549	13.8014	32.6985	134.473	96.1	incorrect
Target38.0017	-35.5158791801					0	1	49.0484	18.7576	18.9951	45.5797	150.6179	95.8	clashes,incorrect
Target38.0734	-35.4127960188					0	1	61.6457	27.2272	27.6261	60.89	60.1321	96.3	clashes,incorrect
Target38.0577	-35.2902206669					0	1	47.5397	17.2656	17.7671	45.6673	87.6103	95.8	clashes,incorrect
Target38.0621	-35.2662382696					0	1	50.1481	17.1642	18.1535	47.4623	122.0622	95.8	clashes,incorrect
Target38.0215	-34.9729686765					0	1	67.212	27.8591	28.4209	64.7577	134.5297	96.3	clashes,incorrect
Target38.0604	-34.8552944734					0	1	49.4329	15.5649	16.5932	47.6953	87.5254	95.8	clashes,incorrect
Target38.0010	-34.8012948365					0	1	40.8954	15.1926	15.7267	39.8836	53.6745	96.1	incorrect
Target38.0361	-34.6186196713					0	1	47.9394	17.3588	17.8929	46.1094	85.8618	95.8	clashes,incorrect
Target38.0350	-34.3227589119					0	1	51.2337	24.6206	24.9522	50.4714	53.9425	95.8	incorrect
Target38.0514	-34.3159683479					0	1	54.7686	18.5429	19.6086	52.5653	106.3002	96.1	incorrect
Target38.0301	-34.2374203693					0	1	48.4905	18.3941	18.2582	45.1797	140.1646	95.8	clashes,incorrect
Target38.0436	-34.1607313208					0	1	15.3882	8.6523	9.2119	13.319	48.4818	95.8	incorrect
Target38.0531	-33.9768106762					0	1	54.6133	15.6333	17.3717	51.0676	169.9939	97.8	incorrect
Target38.0188	-33.9007578843					0	1	51.5688	18.4453	18.8716	48.3923	150.9518	96.1	incorrect
Target38.0829	-33.776521065					0	1	53.5173	18.6177	19.2789	51.8865	84.4853	95.8	incorrect
Target38.0578	-33.7744666784					0	1	46.3694	15.6636	16.3026	44.8655	81.2392	95.8	incorrect
Target38.0790	-33.6945936565					0	1	37.9758	16.1098	16.084	33.0413	179.6483	97.8	incorrect
Target38.0269	-33.5600289634					0	1	54.1928	14.1251	15.7747	50.6118	172.6963	97.8	incorrect
Target38.0878	-33.4266911828					0	1	49.0104	16.8366	17.579	46.1382	128.7877	95.8	clashes,incorrect
Target38.0016	-33.3200029594					0	1	65.2431	25.3222	26.0729	64.5767	57.7664	95.8	incorrect
Target38.0797	-33.2615195672					0	1	50.6728	20.1325	20.3585	49.3824	75.0124	96.3	incorrect
Target38.0542	-33.2380012948					0	1	68.4759	26.3793	27.2364	68.1093	39.4461	95.8	incorrect
Target38.0470	-33.1566237612					0	1	65.8337	25.5494	26.4056	65.4756	38.0358	95.8	incorrect
Target38.0103	-33.0621381691					0	1	52.7828	20.1547	20.978	49.2423	162.9871	95.8	clashes,incorrect
Target38.0246	-32.7985139798					0	1	54.0471	18.1504	18.6474	52.0086	106.7124	95.5	incorrect
Target38.0692	-32.7678534185					0	1	48.5308	20.1066	20.7135	47.3557	66.7345	97.8	incorrect
Target38.0227	-32.4875045354					0	1	50.4197	20.4305	20.8298	46.6758	171.1602	96.1	incorrect
Target38.0257	-32.3748188406					0	1	47.8953	21.1413	21.5967	45.3761	104.4707	96.1	incorrect
Target38.0156	-32.3715457195					0	1	47.6661	18.0393	17.9111	44.4178	134.3113	95.8	clashes,incorrect
Target38.0098	-32.3666239943					0	1	54.0907	20.7241	21.3156	52.4959	82.9172	96.1	incorrect
Target38.0297	-32.3091445781					0	1	47.658	18.3214	18.962	44.0228	150.3871	97.8	incorrect
Target38.0352	-32.211973738					0	1	59.8129	19.9126	20.6237	57.7528	108.2922	95.8	incorrect
Target38.0268	-32.0731519299					0	1	47.0534	16.5294	16.7415	43.4945	149.7014	95.8	clashes,incorrect
Target38.0569	-32.0573232605					0	1	47.1257	17.2465	17.2207	44.4377	112.1639	95.8	clashes,incorrect
Target38.0127	-31.2792023544					0	1	46.1643	18.8704	18.7991	42.4294	177.6125	96.1	incorrect
Target38.0858	-31.0478542441					0	1	72.812	27.0073	27.8559	71.6826	83.6517	95.8	incorrect
Target38.0820	-31.0438254043					0	1	32.2853	12.7104	12.6521	27.8428	115.3404	96.1	incorrect
Target38.0709	-31.0111402662					0	1	48.3717	19.9435	20.5542	45.3218	121.4794	95.8	incorrect
Target38.0346	-30.9906716246					0	1	49.6646	21.1706	21.4379	45.9069	178.7844	96.1	incorrect
Target38.0136	-30.9003767098					0	1	35.7502	16.8627	17.176	30.7657	153.4272	96.1	incorrect
Target38.0628	-30.8275224316					0	1	47.7138	17.3028	17.8232	45.8794	86.2229	95.8	clashes,incorrect
Target38.0030	-30.8174684839					0	1	49.212	20.4432	20.5547	46.1648	124.2222	95.8	incorrect
Target38.0642	-30.816712462					0	1	54.4892	17.0713	18.079	51.6597	138.8501	95.8	incorrect
Target38.0827	-30.6224479775					0	1	55.8619	18.8125	20.0268	54.8833	67.9317	95.8	incorrect
Target38.0220	-30.5241534933					0	1	68.4474	26.421	27.2856	68.1782	31.1265	95.8	incorrect
Target38.0714	-30.5036240911					0	1	21.8451	10.3806	10.7595	14.2425	130.531	96.3	clashes,incorrect
Target38.0755	-30.4654450718					0	1	53.6364	18.0213	18.4228	51.4641	111.285	95.5	incorrect
Target38.0086	-30.3636322403					0	1	47.588	22.1839	22.2187	44.3588	141.5007	97.8	incorrect
Target38.0396	-30.274255499					0	1	52.0766	18.7553	19.6741	48.9189	136.4608	95.8	clashes,incorrect
Target38.0230	-30.2682452308					0	1	52.4821	18.0006	19.2492	49.9051	116.317	97.8	incorrect
Target38.0402	-30.2006341708					0	1	67.063	25.6941	26.5941	66.6112	44.5592	95.8	incorrect
Target38.0109	-29.9543862672					0	1	46.5885	15.9475	16.2297	43.7925	111.788	95.8	incorrect
Target38.0300	-29.9253983422					0.0196	0.9828	21.5726	7.1692	7.4521	20.799	34.1633	95.8	incorrect
Target38.0683	-29.8435749848					0	1	49.2453	18.7091	18.9576	45.8308	147.5717	95.8	clashes,incorrect
Target38.0856	-29.7422388807					0	1	48.7923	17.1251	17.5943	46.943	88.0605	95.8	clashes,incorrect
Target38.0498	-29.5183724555					0	1	69.6161	25.5061	26.2783	67.9296	109.3552	95.8	incorrect
Target38.0670	-29.2226291395					0	1	54.0569	17.8312	18.2789	51.8564	113.419	95.5	incorrect
Target38.0273	-28.7651463144					0	1	49.3744	18.4134	19.4368	46.6167	121.2125	97.8	incorrect
Target38.0582	-28.6500877502					0	1	63.0676	22.9584	23.6754	60.4573	151.3998	97.8	incorrect
Target38.0648	-28.3398144965					0	1	35.3577	15.4135	15.4808	33.2454	79.0007	97.8	incorrect
Target38.0813	-28.3164214248					0	1	35.2655	16.387	16.7918	30.4008	151.5947	96.3	clashes,incorrect
Target38.0516	-28.1305344763					0	1	58.6366	20.2187	21.2265	56.1523	133.9574	96.3	incorrect
Target38.0521	-28.1258697962					0	1	52.3563	20.9423	21.2458	51.6253	52.2558	95.8	incorrect
Target38.0167	-27.9587029598					0	1	52.4122	20.8699	21.1407	51.5157	59.7617	95.8	incorrect
Target38.0435	-27.8280984859					0	1	48.5642	17.2217	17.9459	46.609	91.6829	95.8	incorrect
Target38.0791	-27.7155643958					0	1	45.8935	17.0095	17.1723	42.3327	150.0656	95.8	incorrect
Target38.0129	-27.2376247572					0	1	55.2474	21.1298	21.5791	52.4789	140.6023	95.8	incorrect
Target38.0772	-27.1748727598					0.098	0.9	19.9828	11.0352	10.5896	7.5306	168.9503	95.8	incorrect
Target38.0315	-26.9371042174					0	1	43.0483	18.4662	18.8339	40.0005	115.3096	96.1	incorrect
Target38.0392	-26.6372508681					0	1	54.0354	18.831	19.6507	51.0928	139.59	97.8	incorrect
Target38.0119	-26.5763915831					0	1	55.6354	24.0882	24.3226	54.4625	73.1205	96.3	clashes,incorrect
Target38.0556	-26.5414831212					0	1	47.0964	18.2574	18.4783	43.8277	133.8178	95.8	clashes,incorrect
Target38.0631	-26.3970885257					0	1	51.8322	20.6941	20.9175	50.9267	59.673	95.8	incorrect
Target38.0699	-25.9898240835					0	1	48.2805	19.7609	19.9896	46.9861	70.9738	95.8	incorrect
Target38.0174	-25.9807666313					0	1	70.9689	26.391	27.2636	69.9375	77.6098	95.8	incorrect
Target38.0615	-25.6665512219					0	1	49.3388	19.5486	19.9952	47.7344	80.8867	96.1	incorrect
Target38.0201	-25.5954782834					0	1	47.7681	18.4955	18.9624	44.1095	168.9356	97.8	incorrect
Target38.0801	-25.2498997131					0	1	53.4439	20.1614	20.8012	50.2538	145.8332	95.8	clashes,incorrect
Target38.0587	-25.1156695634					0	1	48.6789	18.252	18.9477	45.031	165.8458	96.1	clashes,incorrect
Target38.0362	-24.9458136969					0	1	46.2588	15.7154	16.1706	43.9496	106.5011	95.8	incorrect
Target38.0044	-24.7457632719					0	1	51.6135	21.3482	21.7817	51.0496	46.9813	97.8	incorrect
Target38.0500	-24.686692378					0	1	60.6105	20.2545	21.1673	58.819	102.2942	97.8	incorrect
Target38.0358	-24.6126578117					0	1	49.2862	18.4353	18.2525	45.8643	151.5375	95.8	incorrect
Target38.0608	-24.5082141276					0	1	54.9621	19.404	19.5931	52.1318	144.1133	95.8	incorrect
Target38.0077	-24.4402096312					0	1	46.7144	17.9399	18.5714	42.8601	163.492	97.8	incorrect
Target38.0330	-24.3915088665					0	1	67.1627	25.8296	26.7181	66.7569	41.8458	95.8	incorrect
Target38.0810	-24.1279397442					0	1	60.3662	28.4621	28.6305	59.61	59.2986	95.8	incorrect
Target38.0789	-23.8657789041					0	1	68.3155	26.3633	27.2258	68.044	31.415	95.8	incorrect
Target38.0651	-23.8313636062					0	1	22.0158	10.5672	11.1097	15.7355	115.379	96.3	clashes,incorrect
Target38.0740	-23.7141460429					0	1	52.4049	20.7328	21.0056	51.4781	61.1362	95.8	incorrect
Target38.0457	-23.315800601					0	1	54.1954	18.2316	18.7373	52.1485	107.881	95.5	incorrect
Target38.0025	-23.2555877256					0	1	56.5004	21.0049	21.3973	53.5588	140.5343	96.1	incorrect
Target38.0536	-23.2507361596					0	1	42.925	16.415	16.6337	39.8014	125.8649	97.8	incorrect
Target38.0682	-23.2204023059					0	1	54.6693	22.9517	23.2625	54.079	50.029	96.3	clashes,incorrect
Target38.0555	-23.1973943956					0	1	45.2121	18.3865	18.6212	43.642	82.5197	95.8	incorrect
Target38.0399	-23.1292523003					0	1	63.5383	22.9488	23.7559	61.6884	113.416	97.8	incorrect
Target38.0062	-23.0954234278					0	1	58.3064	22.947	23.7126	56.2504	110.0996	95.8	incorrect
Target38.0591	-23.0930807643					0	1	18.487	10.0967	10.4848	10.3617	103.9378	96.1	incorrect
Target38.0027	-23.0763811002					0	1	50.4023	20.8167	20.5879	47.2275	136.3772	95.8	incorrect
Target38.0875	-22.991074949					0	1	45.6833	18.5456	18.8107	41.7395	159.3486	96.1	incorrect
Target38.0333	-22.9844295024					0.0196	0.9839	18.2314	10.382	10.4136	8.9651	110.265	96.1	incorrect
Target38.0634	-22.9220213785					0	1	22.6865	11.1796	11.6685	12.3587	174.2122	96.1	incorrect
Target38.0183	-22.9150200636					0	1	65.0146	28.9429	29.2506	62.551	153.1303	97.8	incorrect
Target38.0462	-22.8806907775					0.14	0.8571	19.2046	9.3052	9.5693	7.9659	138.9077	97.8	incorrect
Target38.0867	-22.8287557509					0	1	56.5675	16.0387	17.4254	53.2319	172.0241	97.8	incorrect
Target38.0137	-22.7718127935					0	1	54.6799	15.9625	17.6898	51.1617	171.2987	95.8	incorrect
Target38.0260	-22.7278090004					0	1	37.0462	15.3013	15.3504	32.3803	159.8792	95.8	incorrect
Target38.0018	-22.6526560088					0	1	47.6715	20.0392	19.9756	43.9209	175.2326	95.8	incorrect
Target38.0886	-22.6028620486					0	1	46.8402	16.9477	17.6358	46.6499	22.0227	95.8	incorrect
Target38.0450	-22.4054280118					0	1	55.8471	19.9702	20.7342	54.2717	89.6314	97.8	incorrect
Target38.0155	-22.3164555396					0	1	40.7985	16.2861	16.4306	36.3479	176.653	97.8	incorrect
Target38.0748	-22.2049242724					0	1	52.8704	19.997	20.7702	49.5834	162.2463	97.8	incorrect
Target38.0088	-22.1973095182					0	1	56.0996	22.298	22.649	55.6175	41.2559	95.8	incorrect
Target38.0802	-22.1290164602					0	1	60.6013	21.1568	22.0207	58.9074	102.9966	97.8	incorrect
Target38.0632	-22.0500440167					0	1	55.9946	21.9629	22.2964	55.4332	45.9497	95.8	incorrect
Target38.0828	-21.818977551					0	1	54.3788	21.0611	21.3863	50.7129	166.2374	96.1	incorrect
Target38.0335	-21.7998982606					0	1	47.5388	18.1777	18.8333	43.8678	153.0805	97.8	incorrect
Target38.0432	-21.7526249055					0	1	69.2713	26.6205	27.4637	68.8942	40.5321	95.8	incorrect
Target38.0417	-21.42293576					0.1569	0.9208	18.6096	9.1159	9.4599	1.785	170.2988	96.3	clashes,incorrect
Target38.0618	-21.2907959807					0	1	52.3738	22.8714	23.2507	49.0803	145.1767	95.8	incorrect
Target38.0467	-21.2870729598					0	1	52.8493	16.5348	17.125	49.2603	171.9062	97.8	incorrect
Target38.0524	-21.2613374364					0	1	55.0109	22.1366	22.8937	52.5828	113.0271	95.8	incorrect
Target38.0842	-21.1536935409					0.0196	0.9756	19.2013	8.9236	9.2874	10.2678	119.1992	96.1	incorrect
Target38.0552	-21.1331600582					0	1	20.3808	9.4789	9.8001	8.4714	164.9514	96.3	clashes,incorrect
Target38.0485	-21.1129810917					0	1	52.0341	20.9992	21.2488	51.1878	57.3289	95.8	incorrect
Target38.0770	-20.8746820562					0	1	55.7286	16.5513	17.9625	52.3193	177.2381	95.8	incorrect
Target38.0700	-20.8445746639					0	1	48.2323	16.6491	17.3137	46.8122	80.1169	95.8	incorrect
Target38.0099	-20.7572312494					0	1	54.8116	14.6772	15.8061	51.4548	167.6207	95.5	incorrect
Target38.0562	-20.546728273					0	1	49.6231	19.828	20.3172	45.8207	179.7888	95.8	incorrect
Target38.0338	-20.4223528545					0	1	32.3976	12.1893	13.1527	31.5437	46.3918	97.8	incorrect
Target38.0579	-20.1554579291					0	1	48.8018	20.8845	21.3421	48.1753	48.9559	97.8	incorrect
Target38.0089	-20.0683043808					0	1	55.9831	21.837	22.1337	55.277	53.5746	95.8	incorrect
Target38.0480	-20.0145187476					0	1	45.949	15.2036	15.6715	42.8222	125.5291	95.8	clashes,incorrect
Target38.0430	-19.8725180594					0	1	51.3457	18.8704	19.0759	48.3029	139.0608	95.8	incorrect
Target38.0824	-19.7941496173					0	1	48.3208	17.8639	18.5622	47.1053	71.4861	95.8	incorrect
Target38.0460	-19.382864556					0	1	48.391	19.4554	20.0541	45.5847	121.5812	95.8	incorrect
Target38.0638	-19.3015636983					0	1	55.3477	23.2835	23.6808	52.6742	135.8555	95.8	incorrect
Target38.0486	-19.2861985081					0	1	67.8432	26.2315	27.0342	67.4435	41.9989	95.8	incorrect
Target38.0614	-18.8747703337					0	1	48.7929	17.4896	18.0119	46.8551	90.6107	95.8	clashes,incorrect
Target38.0469	-18.8283033547					0	1	43.4202	18.8926	19.1993	39.0645	173.6498	97.8	incorrect
Target38.0529	-18.7012430873					0	1	49.8999	17.4175	17.9293	47.713	99.7846	95.8	clashes,incorrect
Target38.0835	-18.5974264768					0	1	70.8752	27.0266	27.8906	70.4231	46.0922	95.8	incorrect
Target38.0534	-18.4204989045					0	1	48.6108	19.1511	19.4531	44.9817	165.9623	95.8	incorrect
Target38.0237	-18.2857180856					0	1	34.3221	11.692	12.2793	30.886	108.4495	97.8	incorrect
Target38.0245	-17.9143917209					0	1	44.429	17.8794	18.5056	41.8514	105.4628	95.8	clashes,incorrect
Target38.0595	-17.875118005					0	1	62.207	25.8029	26.397	60.1254	116.5922	97.8	incorrect
Target38.0428	-17.7662470697					0	1	55.1808	22.0054	22.2137	54.1185	69.5903	96.3	clashes,incorrect
Target38.0455	-17.5570876134					0	1	72.3332	27.6835	28.5654	72.0795	30.8411	95.8	incorrect
Target38.0210	-17.4668678183					0	1	64.5712	26.4998	26.946	64.3422	31.5119	97.8	incorrect
Target38.0763	-17.2485394768					0	1	56.0564	22.3677	22.6397	55.3361	54.048	95.8	incorrect
Target38.0393	-17.16758457					0	1	21.5889	9.2395	9.4835	13.8169	133.642	96.3	clashes,incorrect
Target38.0885	-17.0097851384					0	1	48.2742	19.9293	20.3987	44.7251	146.4688	96.1	incorrect
Target38.0777	-16.9714629512					0	1	67.9767	27.6629	28.1676	65.3115	151.1185	96.3	incorrect
Target38.0202	-16.8222196231					0	1	47.4011	16.8187	17.4874	44.6438	120.3137	95.8	incorrect
Target38.0233	-16.4367892763					0	1	53.521	17.8624	18.2679	51.3147	112.6882	95.5	incorrect
Target38.0547	-16.4295529298					0	1	60.5771	27.2736	27.5527	57.8746	158.8843	97.8	incorrect
Target38.0180	-16.3343912312					0	1	52.3494	17.3608	17.0107	49.7973	125.1654	95.8	incorrect
Target38.0175	-16.2830768964					0	1	48.4059	18.3481	18.22	44.9825	145.8295	95.8	clashes,incorrect
Target38.0007	-16.0643270499					0	1	43.7106	17.4514	17.6874	39.9903	137.9252	96.1	incorrect
Target38.0675	-15.9534007026					0	1	55.9873	23.3664	23.5079	52.7947	171.1517	95.8	incorrect
Target38.0717	-15.9071156312					0	1	41.6423	15.54	16.5222	39.6274	86.4527	96.3	clashes,incorrect
Target38.0511	-15.808176624					0	1	47.5082	17.5012	17.9996	45.5518	90.1869	95.8	clashes,incorrect
Target38.0270	-15.5747914443					0.0392	0.9535	21.3033	8.2482	8.784	15.2901	99.3737	96.1	incorrect
Target38.0656	-15.5208098713					0	1	56.8001	19.9515	20.29	54.0815	139.1466	96.1	incorrect
Target38.0743	-15.1876184077					0	1	49.1093	17.5428	18.0714	47.3574	84.7765	95.8	clashes,incorrect
Target38.0324	-15.1670101757					0	1	57.0631	24.9171	25.3717	56.6592	42.0669	95.8	incorrect
Target38.0605	-15.1605010127					0	1	57.101	20.9312	22.1815	55.2029	99.1825	96.1	incorrect
Target38.0094	-15.1455366732					0	1	63.89	25.993	26.3744	63.7121	28.5557	96.3	clashes,incorrect
Target38.0382	-15.1224152916					0	1	45.3058	15.1034	15.691	43.9847	73.6197	95.8	clashes,incorrect
Target38.0561	-15.0677410707					0	1	56.7483	20.7891	21.562	54.9053	95.8252	95.8	incorrect
Target38.0197	-14.827821559					0	1	52.2819	19.152	19.0627	49.0601	156.3888	95.8	clashes,incorrect
Target38.0108	-14.6656566822					0	1	67.256	28.2542	28.8088	64.3959	168.3495	96.3	clashes,incorrect
Target38.0187	-14.6233832073					0	1	54.6721	18.5093	19.2808	53.4026	76.5484	95.8	incorrect
Target38.0074	-14.5996385498					0	1	46.4576	15.5813	15.7483	43.0867	156.8422	95.8	clashes,incorrect
Target38.0165	-14.5733312541					0	1	65.1745	25.2723	26.0013	64.4445	61.2861	95.8	incorrect
Target38.0794	-14.5340140957					0	1	62.2264	26.7214	27.0268	60.0952	119.1076	97.8	incorrect
Target38.0715	-14.3717547439					0	1	51.1684	21.41	21.9016	50.2725	58.7574	95.8	incorrect
Target38.0479	-14.3541287567					0	1	19.7622	11.7375	12.2917	14.7711	91.5624	95.8	incorrect
Target38.0851	-14.2665032973					0	1	59.7789	25.4872	25.8191	57.2947	124.8537	97.8	incorrect
Target38.0456	-14.2511023098					0	1	46.7997	18.8104	19.0167	42.9275	157.5145	96.1	incorrect
Target38.0698	-14.1057759037					0	1	51.3614	16.4816	17.4496	50.1144	72.5932	95.8	incorrect
Target38.0729	-13.7288936101					0	1	68.6078	28.1538	28.6543	66.2204	134.3473	96.3	incorrect
Target38.0122	-13.5914158511					0	1	50.1816	20.3958	20.7425	47.2596	123.5106	96.1	incorrect
Target38.0554	-13.4973007075					0	1	54.7344	17.2011	18.2782	53.0736	88.7201	95.8	incorrect
Target38.0731	-13.4747072526					0	1	61.4646	30.0578	30.3861	58.7978	152.4575	97.8	incorrect
Target38.0585	-13.3160510246					0	1	73.7818	27.2687	28.1417	72.6391	84.8867	95.8	incorrect
Target38.0163	-13.2672410017					0	1	59.8457	24.6672	24.9623	56.9238	175.5178	97.8	incorrect
Target38.0278	-13.1898187083					0	1	54.2106	20.265	20.2779	50.9017	174.6572	95.8	clashes,incorrect
Target38.0020	-13.1230234001					0	1	49.6663	19.8106	20.2016	46.4833	142.772	96.1	incorrect
Target38.0047	-13.031929609					0	1	67.285	28.4118	28.3943	64.975	143.9257	97.8	incorrect
Target38.0379	-12.9844098767					0	1	55.2342	18.5688	19.3877	52.9509	111.2289	95.5	incorrect
Target38.0022	-12.9690893128					0	1	54.0635	20.2364	20.2224	50.7744	171.2682	95.8	clashes,incorrect
Target38.0676	-12.9465164719					0	1	46.6227	19.7544	20.0006	44.9237	83.3802	96.1	incorrect
Target38.0318	-12.9265565021					0	1	71.8408	30.3734	30.3221	69.5091	166.284	95.8	incorrect
Target38.0580	-12.9237499615					0	1	62.0882	22.8808	23.707	59.1806	168.4568	97.8	incorrect
Target38.0859	-12.7877042173					0	1	51.741	21.7837	22.0723	50.965	56.9687	97.8	incorrect
Target38.0474	-12.7498984587					0	1	57.5959	19.7745	21.1987	56.1429	85.9057	97.8	incorrect
Target38.0523	-12.5247445978					0	1	57.1516	20.6053	21.532	53.9214	168.0233	96.1	incorrect
Target38.0104	-12.45148752					0	1	73.0172	34.283	34.3962	71.9364	85.1496	97.8	incorrect
Target38.0522	-12.294979058					0	1	67.3795	23.3803	24.006	66.7833	55.1895	97.8	incorrect
Target38.0799	-12.1479740109					0	1	39.3619	14.3631	14.7517	34.6734	170.5187	97.8	incorrect
Target38.0539	-12.021198124					0	1	45.881	15.9285	16.1805	42.3383	143.8008	95.8	clashes,incorrect
Target38.0564	-12.0182451751					0	1	54.6643	16.2807	17.3259	51.3679	158.1517	97.8	incorrect
Target38.0173	-11.9540920707					0	1	54.0999	20.4801	21.3549	50.9692	143.2426	95.8	incorrect
Target38.0654	-11.9160453237					0	1	55.8482	18.2724	19.3121	52.8805	145.9867	95.8	incorrect
Target38.0501	-11.3522935652					0	1	47.9902	17.0352	18.1653	45.7087	100.5238	96.3	clashes,incorrect
Target38.0488	-11.2490547394					0	1	72.2814	27.6052	28.4806	71.9571	37.4389	95.8	incorrect
Target38.0265	-11.0301462096					0	1	37.7001	17.5828	18.0463	33.1948	148.8572	96.3	incorrect
Target38.0493	-10.8453944081					0	1	60.4814	28.4313	28.6621	59.8963	50.2579	95.8	incorrect
Target38.0652	-10.8176299746					0	1	57.4931	26.3979	26.5274	54.5867	145.263	97.8	incorrect
Target38.0880	-10.7310451434					0	1	37.3709	14.773	14.8157	33.4366	129.6561	96.3	incorrect
Target38.0096	-10.476241251					0	1	52.7193	20.5634	21.2975	49.1232	173.5454	95.8	incorrect
Target38.0121	-10.414104868					0	1	46.0676	19.0332	19.5089	45.3978	47.2121	96.1	clashes,incorrect
Target38.0072	-10.1176761376					0	1	61.7542	22.8201	23.4919	59.0969	146.3764	97.8	incorrect
Target38.0008	-9.9027512658					0	1	47.5959	15.649	16.1563	43.6098	175.644	96.1	incorrect
Target38.0706	-9.8778167419					0	1	47.935	17.558	17.5175	45.09	119.2376	95.8	clashes,incorrect
Target38.0626	-9.7606860144					0	1	54.1438	17.9847	18.355	51.8728	115.1047	95.5	incorrect
Target38.0458	-9.7479951361					0	1	55.3137	19.8329	20.816	52.7523	116.4428	96.1	incorrect
Target38.0067	-9.6412623579					0	1	52.1718	19.6122	20.3882	49.4565	117.1791	95.8	incorrect
Target38.0736	-9.3416738952					0	1	48.7814	16.9442	17.4464	46.7444	93.6841	95.8	clashes,incorrect
Target38.0865	-9.3332331528					0	1	49.1323	18.8682	19.1246	45.7917	143.6477	95.8	clashes,incorrect
Target38.0440	-9.2778865456					0	1	50.44	20.3516	21.1089	49.6246	55.3943	95.8	incorrect
Target38.0778	-9.2655078152					0	1	41.1881	16.8268	17.4121	36.9877	157.5127	97.8	incorrect
Target38.0816	-9.0740315417					0	1	56.0354	22.0581	22.4055	55.5215	43.2383	95.8	incorrect
Target38.0831	-9.0224240423					0	1	67.7707	30.9902	31.1066	66.5109	92.0863	97.8	incorrect
Target38.0169	-8.9733961046					0	1	55.1417	19.4419	19.9147	52.0232	143.324	96.1	incorrect
Target38.0735	-8.8855344829					0	1	66.7844	27.3952	27.6757	64.4614	140.4191	97.8	incorrect
Target38.0189	-8.855651126					0	1	62.8976	29.3433	29.5306	62.2717	53.979	95.8	incorrect
Target38.0037	-8.8137667326					0	1	60.9776	16.8531	18.1884	58.1479	140.8727	96.3	incorrect
Target38.0079	-8.5282488352					0	1	55.7281	18.8131	19.4887	52.8289	139.5732	95.8	incorrect
Target38.0331	-8.4749282433					0	1	63.6373	24.7564	25.1703	63.1528	49.8835	96.3	clashes,incorrect
Target38.0157	-8.4238574428					0	1	47.6031	17.6211	17.7833	44.3495	135.3747	95.8	incorrect
Target38.0075	-8.3785365984					0	1	20.1962	10.4693	10.7146	5.6791	170.0247	95.8	incorrect
Target38.0272	-8.3368468133					0	1	72.1995	27.6816	28.5576	71.984	26.6133	95.8	incorrect
Target38.0730	-8.2582128644					0	1	36.4559	18.4414	18.8297	35.2358	57.9421	95.8	incorrect
Target38.0746	-8.1663508918					0	1	50.1243	17.4452	17.9702	47.7896	104.2058	95.8	clashes,incorrect
Target38.0893	-7.8862631568					0	1	51.9504	21.0221	21.2753	51.1708	54.2053	95.8	incorrect
Target38.0305	-7.7222385281					0	1	56.7779	15.9488	17.2897	53.3336	178.6909	95.5	incorrect
Target38.0826	-7.6821185224					0	1	46.0127	19.4935	19.9203	41.9399	173.4049	97.8	incorrect
Target38.0422	-7.5339710662					0	1	59.1673	22.2137	22.9569	56.1671	174.0043	97.8	incorrect
Target38.0229	-7.4578527563					0	1	55.3813	25.8441	26.2177	54.0659	79.2362	97.8	incorrect
Target38.0602	-7.4164681289					0	1	47.7228	18.3922	18.2577	44.053	173.8441	95.8	clashes,incorrect
Target38.0681	-7.3329818331					0	1	47.6009	15.8464	16.0554	44.4102	150.5362	95.8	incorrect
Target38.0738	-7.1702987974					0	1	50.8441	17.4265	17.9424	48.4969	106.9114	95.8	clashes,incorrect
Target38.0896	-7.1555007187					0	1	48.2122	18.4524	18.7573	45.0719	131.4316	95.8	clashes,incorrect
Target38.0304	-6.9825047094					0	1	49.7593	17.3852	17.876	47.7415	94.8723	95.8	clashes,incorrect
Target38.0592	-6.9498165459					0	1	71.4647	30.3689	31.0147	69.3768	126.0377	97.8	incorrect
Target38.0002	-6.9413620455					0	1	39.769	17.2299	17.5055	35.6059	145.0145	96.1	incorrect
Target38.0176	-6.7230326981					0	1	34.2487	12.4584	12.6854	28.9243	165.9615	96.1	incorrect
Target38.0673	-6.6490961517					0	1	47.3232	19.9547	20.2471	44.7734	106.4708	96.1	incorrect
Target38.0643	-6.6260676792					0	1	72.6483	27.0513	27.9177	71.7559	71.7279	95.8	incorrect
Target38.0347	-6.53853323					0	1	23.5823	12.4485	12.8612	17.8121	114.2234	96.3	clashes,incorrect
Target38.0710	-5.9533815497					0	1	56.7591	14.8952	16.5273	53.3283	166.6467	96.1	incorrect
Target38.0048	-5.9383370509					0	1	54.9637	22.4678	23.0372	51.6159	165.8425	97.8	incorrect
Target38.0678	-5.8377340427					0	1	47.9254	18.3817	18.2508	44.5277	140.4394	95.8	incorrect
Target38.0702	-5.8072158918					0.0588	0.9552	19.3469	9.9667	10.3824	7.6107	146.2178	96.3	clashes,incorrect
Target38.0825	-5.7552660814					0	1	59.484	18.8028	20.1754	56.3612	165.9983	96.3	clashes,incorrect
Target38.0745	-5.7187284267					0	1	65.2632	25.3742	26.1195	64.6333	55.9269	95.8	incorrect
Target38.0593	-5.6602458383					0	1	62.3675	22.7707	23.3763	60.3532	113.4443	97.8	incorrect
Target38.0232	-5.4169985594					0	1	57.8756	22.2791	23.239	54.9164	149.179	97.8	incorrect
Target38.0852	-5.1914546295					0	1	52.3252	25.5621	25.9655	49.8056	117.7197	97.8	incorrect
Target38.0071	-5.1400469116					0	1	55.0529	18.2737	18.7891	51.9361	178.8931	96.3	clashes,incorrect
Target38.0336	-5.0871024093					0	1	56.2995	21.0952	21.8851	53.1885	153.3674	95.8	incorrect
Target38.0322	-4.9480910402					0	1	71.8124	27.5054	28.3439	71.4874	36.9907	95.8	incorrect
Target38.0152	-4.8798209244					0	1	45.1065	12.9298	13.8491	42.3163	115.2771	97.8	incorrect
Target38.0143	-4.7866111776					0	1	42.4801	17.5683	17.6874	38.6967	138.2364	96.1	incorrect
Target38.0029	-4.7061100394					0	1	64.3793	30.965	30.9619	62.4453	115.2191	97.8	incorrect
Target38.0056	-4.485559353					0	1	50.6673	24.9199	25.1913	47.5031	154.2013	97.8	incorrect
Target38.0898	-4.4720953829					0	1	54.2664	17.9851	18.3734	52.1194	110.7715	95.5	incorrect
Target38.0841	-4.2911449932					0	1	48.2823	18.2281	18.5219	45.0736	134.0829	95.8	clashes,incorrect
Target38.0319	-4.2026590654					0	1	47.05	19.3928	19.8969	43.9991	126.7998	97.8	incorrect
Target38.0845	-3.693364874					0	1	46.7936	16.2005	16.5557	43.5041	143.1367	95.8	incorrect
Target38.0133	-3.4618952235					0	1	68.2298	26.3731	27.2069	67.8929	37.2648	95.8	incorrect
Target38.0286	-3.4315199369					0	nan	58.2158	23.2581	23.8738	56.3763	100.5561	97.8	incorrect
Target38.0830	-3.3745629285					0	1	44.1065	19.9003	20.2066	39.8955	174.6051	96.1	incorrect
Target38.0427	-3.350253262					0	1	68.0641	30.9756	31.1309	67.6539	46.7126	97.8	incorrect
Target38.0408	-3.2500789886					0	1	30.8529	12.5954	13.2024	26.0812	124.5993	97.8	incorrect
Target38.0240	-3.1010893971					0	1	48.881	20.3769	20.8904	47.2201	80.5765	95.8	incorrect
Target38.0703	-2.7859976833					0	1	25.2744	12.0202	12.3708	20.3878	105.758	96.3	incorrect
Target38.0876	-2.7640220631					0	1	15.4444	9.7738	10.0559	6.2482	95.5551	96.1	incorrect
Target38.0135	-2.5752008747					0	1	39.4173	13.3645	13.734	35.1241	154.8871	97.8	incorrect
Target38.0464	-2.4796524475					0	1	48.707	22.8073	23.3046	44.9334	166.4196	97.8	incorrect
Target38.0696	-2.478087325					0	1	56.6794	18.4475	18.6364	53.7921	155.3792	97.8	incorrect
Target38.0371	-2.4182004071					0	1	45.0847	17.3764	17.7742	41.3263	143.2636	97.8	incorrect
Target38.0635	-2.3812370607					0	1	70.9308	27.1262	27.9824	70.5088	44.3917	95.8	incorrect
Target38.0160	-2.2476075904					0	1	69.2611	26.6638	27.4951	68.8855	40.5666	95.8	incorrect
Target38.0147	-2.2376841993					0	1	52.0801	18.745	19.5969	49.5521	122.204	95.8	clashes,incorrect
Target38.0181	-2.0999957934					0	1	55.3336	17.3889	18.3717	52.3712	139.1477	95.8	incorrect
Target38.0291	-1.9741209461					0	1	47.7635	17.4511	18.2723	44.3643	143.8354	95.8	clashes,incorrect
Target38.0207	-1.8782368745					0	1	53.7015	18.1126	18.5791	51.6237	107.713	95.5	incorrect
Target38.0512	-1.8414280226					0	1	48.7825	20.0805	20.0964	45.0353	168.1685	95.8	clashes,incorrect
Target38.0144	-1.7496602718					0	1	56.7001	18.7418	19.479	53.6815	151.2471	95.8	incorrect
Target38.0606	-1.7311120599					0	nan	70.6294	25.6929	26.5511	67.973	174.1367	97.8	incorrect
Target38.0139	-1.7105178375					0	1	45.6036	19.9569	20.2772	44.5776	59.8061	95.8	incorrect
Target38.0786	-1.6345389061					0.0196	0.9825	24.1082	11.294	11.7538	17.2225	130.603	96.3	clashes,incorrect
Target38.0782	-1.6031616594					0	1	57.5357	26.3523	26.4729	54.6878	142.5356	97.8	incorrect
Target38.0035	-1.6030025464					0	1	51.2586	24.4968	24.8546	50.5621	50.9314	95.8	incorrect
Target38.0192	-1.5573001719					0	1	40.7456	17.3911	17.7031	38.4354	90.7106	97.8	incorrect
Target38.0238	-1.4635300713					0	1	55.7832	20.8191	21.7529	52.4459	172.9939	95.8	incorrect
Target38.0375	-1.4203528453					0	1	42.9298	20.2618	20.5343	39.0165	149.7238	97.8	incorrect
Target38.0894	-1.390659629					0	1	60.4855	28.2649	28.5211	59.9807	45.52	95.8	incorrect
Target38.0400	-1.3751882568					0	1	64.3728	25.2007	25.942	63.8268	50.7027	95.8	incorrect
Target38.0003	-1.3627206233					0	1	54.5254	20.136	20.7038	52.0533	114.2059	96.1	incorrect
Target38.0627	-1.3172630358					0	nan	64.7446	22.0863	23.0628	62.1323	149.8584	97.8	incorrect
Target38.0401	-1.3086078672					0	1	54.7479	27.9353	28.1577	52.0451	138.0729	97.8	incorrect
Target38.0653	-1.2915574859					0	1	47.6994	18.1455	18.5251	46.9399	52.9277	95.8	incorrect
Target38.0848	-1.2297788578					0	1	51.4121	21.1894	21.5956	48.7082	122.0154	95.8	incorrect
Target38.0475	-1.18799391					0	1	18.7987	10.6125	10.7983	3.1315	139.0602	96.1	incorrect
Target38.0617	-1.1795571552					0	1	53.1616	19.3447	20.2209	51.043	108.3703	95.8	clashes,incorrect
Target38.0753	-1.031289653					0	1	40.4626	17.9982	18.2379	35.9408	166.1496	95.8	incorrect
Target38.0584	-0.9605605555					0	1	47.5483	17.0235	17.5235	45.7553	85.2189	95.8	clashes,incorrect
Target38.0641	-0.9408455221					0	nan	66.0081	25.0338	25.6035	63.7267	130.2466	97.8	incorrect
Target38.0372	-0.8475154286					0	1	46.7007	18.7349	19.3612	45.5197	65.161	95.8	incorrect
Target38.0266	-0.8427092968					0	1	65.298	22.4802	23.2955	63.6995	95.9919	95.8	incorrect
Target38.0043	-0.8417325404					0	1	62.549	22.9187	23.7808	59.8079	148.9066	97.8	incorrect
Target38.0793	-0.7991282129					0	1	49.2636	15.5704	16.4646	47.2664	98.4874	95.8	clashes,incorrect
Target38.0776	-0.7024969724					0	1	64.0593	22.9385	23.4931	62.3135	104.9581	97.8	incorrect
Target38.0454	-0.6512754504					0.0392	0.9649	16.0254	8.1223	8.1712	8.3505	95.3861	95.8	incorrect
Target38.0449	-0.6502644442					0	1	47.925	22.1544	22.5794	43.9186	167.6403	97.8	incorrect
Target38.0206	-0.629982981					0	1	62.1946	23.6413	24.3179	60.9309	83.6323	97.8	incorrect
Target38.0728	-0.6029236292					0	1	48.7158	18.2735	19.0974	45.2814	144.9449	97.8	incorrect
Target38.0707	-0.5053680656					0	1	42.4036	17.4117	17.5409	38.063	156.9494	96.1	incorrect
Target38.0126	-0.4652595262					0	1	61.8464	25.9282	26.2847	59.102	149.0592	97.8	incorrect
Target38.0517	-0.4605216138					0	1	34.8711	11.3999	12.2392	33.5173	62.7299	95.8	incorrect
Target38.0871	-0.4336556378					0	1	51.2734	20.3251	21.0426	49.0311	105.2438	95.8	incorrect
Target38.0039	-0.4249880754					0	1	48.4622	18.2019	18.0883	45.155	140.4929	95.8	clashes,incorrect
Target38.0537	-0.3863285638					0	1	61.7522	17.3715	18.732	58.9155	142.8954	96.3	incorrect
Target38.0806	-0.3695729249					0	1	51.2754	24.9115	25.207	50.3544	61.0212	95.8	incorrect
Target38.0120	-0.3477504349					0	1	55.0786	15.1534	16.386	51.6733	160.873	95.5	incorrect
Target38.0081	-0.3235394767					0	1	55.8307	16.3809	17.6114	52.4465	178.1741	95.8	incorrect
Target38.0860	-0.3035661208					0	1	57.882	17.1642	18.3602	54.6668	159.6044	96.1	incorrect
Target38.0299	-0.2722244235					0	1	68.8525	26.3955	27.2872	68.4754	39.9307	95.8	incorrect
Target38.0100	-0.2380597123					0	1	53.3076	21.1315	22.0531	51.6886	88.613	96.3	clashes,incorrect
Target38.0862	-0.2065021526					0	nan	59.9119	22.8979	23.4753	58.0114	106.9734	97.8	incorrect
Target38.0623	-0.2014118567					0	nan	67.168	21.465	22.0126	65.26	113.9743	97.8	incorrect
Target38.0757	-0.1928326738					0	1	70.5257	26.8049	27.7365	70.3754	16.7299	95.8	incorrect
Target38.0737	-0.1040364381					0	1	55.6945	15.7274	17.0849	52.2812	175.897	95.8	incorrect
Target38.0890	-0.100851956					0	1	59.5558	20.5764	20.4733	56.8202	143.3678	97.8	incorrect
Target38.0306	-0.082063483					0	1	53.8015	23.232	23.5692	50.3433	165.9903	95.8	incorrect
Target38.0357	-0.0276749651					0	1	56.2954	19.1378	19.565	53.4888	151.6039	95.8	incorrect
Target38.0594	0					0.1176	0.9	22.3814	6.3851	6.9539	19.2987	71.6036	95.8	incorrect
Target38.0771	0					0	1	15.6895	8.6206	9.1223	13.4302	51.87	95.8	incorrect
Target38.0194	0					0	1	55.624	18.1133	18.5436	52.6429	147.0159	96.1	incorrect
Target38.0411	0					0.098	0.9038	21.6446	11.2372	10.6814	11.2414	176.9283	95.8	incorrect
Target38.0116	0					0	1	44.7016	13.1842	14.2091	40.5235	165.8388	95.8	clashes,incorrect
Target38.0209	0					0	1	56.2824	17.2569	18.5653	53.3132	136.1124	95.5	incorrect
Target38.0576	0					0	1	34.9357	14.1999	14.4985	30.2526	143.0582	95.8	incorrect
Target38.0510	0					0	1	53.6169	17.7592	18.2165	51.4802	110.7676	95.5	incorrect
Target38.0015	0					0.0392	0.9714	20.4154	8.8321	9.1865	16.1955	82.0478	96.1	incorrect
Target38.0373	0					0	1	29.8832	13.2645	12.9452	26.905	91.2822	95.8	incorrect
Target38.0275	0					0.0196	0.9804	36.1736	10.0116	10.9781	32.8571	107.0283	95.8	incorrect
Target38.0303	0					0.3137	0.7037	10.174	4.4499	4.3824	5.9281	51.2034	95.8	incorrect
Target38.0367	0					0	1	67.0741	24.9124	25.6597	65.7836	89.0208	95.8	incorrect
Target38.0798	0					0	1	57.0785	17.4943	18.6755	55.121	106.5703	95.8	incorrect
Target38.0691	0					0	1	18.4023	11.3734	11.6541	8.2025	128.844	96.3	clashes,incorrect
Target38.0005	0					0	1	54.2504	18.0415	18.4715	52.1342	109.698	95.5	incorrect
Target38.0211	0					0	1	56.1898	16.5913	17.9127	53.1247	138.7951	95.5	incorrect
Target38.0214	0					0	1	53.3843	17.7869	18.2343	51.2772	108.7139	95.5	incorrect
Target38.0513	0					0	1	67.1167	25.7924	26.6819	66.6997	42.5452	95.8	incorrect
Target38.0490	0					0	1	47.6548	16.4402	17.095	46.217	80.1169	95.8	clashes,incorrect
Target38.0140	0					0	1	49.8379	20.0731	20.7673	49.312	43.2805	95.8	incorrect
Target38.0452	0					0	1	45.5388	17.6371	17.7024	42.9181	118.3617	95.8	clashes,incorrect
Target38.0024	0					0	1	49.0827	18.5793	19.3005	47.5214	81.5152	95.8	incorrect
Target38.0384	0					0	1	61.101	19.7963	20.7592	59.087	115.4178	96.3	incorrect
Target38.0701	0					0	1	45.3618	14.6205	15.5855	43.0479	101.7659	96.1	incorrect
Target38.0666	0					0	1	52.0738	19.4116	20.274	49.1353	123.3114	96.1	incorrect
Target38.0419	0					0	1	53.281	17.9136	18.2909	51.1756	107.6051	95.5	incorrect
Target38.0053	0					0	1	19.9027	10.6836	11.0961	10.3327	139.4992	96.3	clashes,incorrect
Target38.0171	0					0	1	53.8328	18.1969	18.7275	51.7539	107.0296	95.5	incorrect
Target38.0247	0					0	1	50.3628	20.0615	20.9089	48.4334	93.3273	96.1	incorrect
Target38.0162	0					0	1	53.9999	14.2342	15.426	50.7661	153.88	95.8	incorrect
Target38.0796	0					0	1	29.7436	10.9316	11.2636	24.6373	129.4424	97.8	incorrect
Target38.0128	0					0	1	36.7498	11.9176	12.5153	34.8499	77.4286	97.8	incorrect
Target38.0252	0					0	1	47.9556	15.1215	15.9711	46.0266	94.9965	95.8	clashes,incorrect
Target38.0873	0					0	1	49.715	16.9617	17.4704	47.5386	99.8483	95.8	clashes,incorrect
Target38.0090	0					0	1	55.5358	17.8208	18.3039	53.1384	124.61	95.5	incorrect
Target38.0724	0					0	1	54.2747	17.2859	18.2721	52.6647	86.4001	95.8	incorrect
Target38.0448	0					0	1	47.7304	17.3581	17.8819	46.0937	80.2605	95.8	clashes,incorrect
Target38.0254	0					0	1	17.2893	10.3115	10.3105	2.3697	139.2215	97.8	incorrect
Target38.0760	0					0	1	54.0513	19.4929	20.4548	51.1337	137.1925	95.8	incorrect
Target38.0888	0					0	1	61.2667	19.521	20.8719	58.2276	166.0203	96.3	incorrect
Target38.0368	0					0	1	60.4455	28.613	28.7896	59.679	59.9688	95.8	incorrect
Target38.0779	0					0	1	48.567	17.4069	17.8778	46.5067	94.9762	95.8	clashes,incorrect
Target38.0507	0					0	1	49.3544	15.7646	16.585	45.6973	176.4712	95.8	clashes,incorrect
Target38.0424	0					0	1	53.2231	20.5985	21.2014	50.1839	139.0397	95.8	clashes,incorrect
Target38.0041	0					0	1	36.1408	14.3983	15.3458	34.1838	78.2878	96.3	clashes,incorrect
Target38.0722	0					0	1	54.3124	17.9157	18.9585	51.0202	170.8898	95.8	incorrect
Target38.0225	0					0	1	22.8433	9.7121	10.03	18.3533	92.4221	96.1	incorrect
Target38.0877	0					0	1	54.9797	19.3126	20.1719	54.1284	58.5356	95.8	incorrect
Target38.0838	0					0	1	66.3744	25.6518	26.5085	65.8384	49.9451	95.8	incorrect
Target38.0258	0					0	1	55.0759	21.3353	22.1161	51.7914	165.7104	95.8	incorrect
Target38.0241	0					0	1	47.8445	20.0542	19.9949	44.0133	168.8563	95.8	clashes,incorrect
Target38.0080	0					0	1	55.4603	19.4328	20.6796	54.6037	61.1075	96.3	clashes,incorrect
Target38.0342	0					0	1	56.5894	19.2058	20.0999	54.4623	114.6171	96.3	clashes,incorrect
Target38.0818	0					0	1	51.7244	18.633	19.2048	49.0436	120.5448	95.8	clashes,incorrect
Target38.0803	0					0	1	69.22	26.5863	27.4253	68.8155	42.4305	95.8	incorrect
Target38.0034	0					0.098	0.9107	17.6481	5.6424	6.0804	16.3076	38.4104	96.1	incorrect
Target38.0050	0					0	1	53.1087	18.9988	20.0045	49.9963	148.9193	95.8	incorrect
Target38.0281	0					0	1	57.0137	17.7229	18.3245	54.0384	167.3563	96.3	clashes,incorrect
Target38.0775	0					0	1	48.1483	18.0473	18.2336	44.5386	171.002	95.8	incorrect
Target38.0613	0					0.0196	0.9888	23.3109	10.7677	11.2093	17.1448	116.9697	96.3	clashes,incorrect
Target38.0850	0					0	1	51.1189	19.4905	20.313	50.1992	60.7605	95.8	incorrect
Target38.0811	0					0	1	60.4866	23.7916	24.6648	58.6951	101.5111	95.8	incorrect
Target38.0302	0					0	1	59.5156	20.6069	21.6127	57.7423	102.3601	97.8	incorrect
Target38.0489	0					0	1	71.8084	26.8626	27.8199	71.327	47.1785	95.8	incorrect
Target38.0097	0					0	1	48.8725	20.3269	21.0678	48.1371	53.1804	95.8	incorrect
Target38.0819	0					0	nan	65.6282	22.059	22.7557	62.991	172.5946	97.8	incorrect
Target38.0639	0					0	nan	63.2194	20.116	20.7977	61.7279	92.4784	97.8	incorrect
Target38.0308	0					0	1	54.0929	18.1991	18.686	51.9798	109.313	95.5	incorrect
Target38.0538	0					0	nan	70.4241	26.6848	27.3157	67.9928	147.6067	97.8	incorrect
Target38.0049	0					0	1	56.0257	20.5626	21.339	54.1582	95.8252	95.8	clashes,incorrect
Target38.0477	0					0	1	69.1533	26.1242	26.9932	68.5117	56.8594	95.8	incorrect
Target38.0645	0					0	nan	52.976	20.4726	20.8317	50.0064	136.5722	97.8	incorrect
Target38.0394	0					0	1	60.4328	28.5029	28.702	59.7609	54.9654	95.8	incorrect
Target38.0502	0					0	nan	62.3021	24.1827	24.5247	62.0832	31.1993	97.8	incorrect
Target38.0767	0					0	1	42.6132	17.1195	17.3891	40.6057	86.4402	97.8	incorrect
Target38.0649	0					0.0588	0.9651	22.7424	8.4367	8.5185	16.5927	118.0344	96.3	clashes,incorrect
Target38.0840	0					0	1	16.0822	9.3173	9.5207	4.4525	113.6371	96.3	clashes,incorrect
Target38.0290	0					0	1	67.992	26.3007	27.1202	67.6512	37.5908	95.8	incorrect
Target38.0805	0					0	1	49.907	16.1251	17.019	46.1838	177.6476	95.8	clashes,incorrect
Target38.0855	nopmf					0	1	23.7958	12.7185	12.9259	15.2996	142.7703	96.1	incorrect
Target38.0344	nopmf					0	1	32.1356	11.8821	12.5766	26.6723	132.6548	97.8	incorrect
Target38.0527	nopmf					0	1	15.3425	7.8743	8.3573	12.7597	52.042	96.1	incorrect
Target38.0253	nopmf					0	1	59.1484	19.045	20.0934	55.989	178.4283	96.1	incorrect
Target38.0484	nopmf					0	1	42.8304	17.8885	18.1739	38.3496	170.634	96.1	incorrect
Target38.0496	nopmf					0	1	50.2931	19.556	20.082	46.9718	153.0707	97.8	incorrect
Target38.0525	nopmf					0	1	23.4263	12.2524	12.4402	13.7996	152.698	97.8	incorrect
Target38.0808	nopmf					0	1	54.9436	18.9888	19.5152	51.7303	172.6469	97.8	incorrect
Target38.0134	nopmf					0	1	15.3681	8.2731	8.5643	3.0668	103.4202	96.1	incorrect
