# Supplementary material for: CLUB-MARTINI: Selecting Favourable Interactions amongst Available Candidates, a Coarse-Grained Simulation Approach to Scoring Docking Decoys
Source: PLoS One. 2016 May 11;11(5):e0155251. doi: 10.1371/journal.pone.0155251 (PMC4864233; doi:10.1371/journal.pone.0155251)
Supplement: S1 File — (ZIP) [file pone.0155251.s006.zip › Target_39.csv]

struct #	min_PMF_1	min_PMF_2	min_PMF_3	min_PMF_4	min_PMF_5	fnat	fnonnat	L-rms	I-rms	S-rms	dl	theta l	Seq_id	score
876	-888.005885675	-22.7075466165	-8.5278306215	0	-4.6255591022	0	1	55.9504	21.62	22.3931	53.3871	101.788	96.1	incorrect
1362	-775.684864888	-47.1623011122	-104.212829217	-23.83540081	-1.8612032635	0	1	55.9376	20.4825	21.2591	54.3599	75.517	95.8	incorrect
726	-666.019656919	-55.9924630478	-44.5316338436	-16.4480034175	-25.2567341028	0	1	59.3436	22.8606	23.3677	58.4496	59.1239	97.8	incorrect
394	-638.027056796	-72.7276768336	-8.7747237305	-73.6104953285	0	0	1	51.9574	20.2489	21.2293	51.5377	39.6151	95.8	incorrect
189	-628.881536229	-145.511323704	-7.8716821692	-173.984412534	-16.850241143	0	1	57.5204	19.6383	20.2217	53.3781	159.1244	95.8	incorrect
1341	-611.716371005	-0.6590318604	0	-59.7324414145	-0.1249432086	0	1	59.5581	18.7418	19.6706	56.2068	139.2262	95.8	incorrect
1123	-610.513051208	nopmf	0	nopmf	0	0	1	32.8394	17.0553	16.5918	26.5145	140.8682	95.8	incorrect
692	-587.238266691	-9.2317596157	-0.2707447387	0	-0.8887175157	0	1	59.0081	18.5604	19.0614	55.462	173.5646	96.1	incorrect
554	-579.788468429	-53.8031517308	-36.282573034	-101.037741007	-45.619678468	0	1	28.0395	14.7555	13.7371	19.8816	175.2348	95.8	incorrect
1313	-563.204029512	-38.5226518753	-43.2833422056	-172.688427748	-24.7466016604	0	1	52.6009	25.4429	25.1366	48.265	151.6546	95.8	incorrect
890	-551.166545502	0	-438.279675171	-300.002504459	-150.132587552	0	1	53.6951	23.6372	23.5725	49.4963	170.5494	95.8	incorrect
822	-545.549838451	-4.0956401099	-81.1842287473	-147.664529432	-35.6216773935	0	1	59.8414	19.6604	20.3488	56.0551	169.2904	97.8	incorrect
561	-527.116136118	-64.1545234991	-56.5375622216	-88.5178201039	-31.3791905031	0	1	56.9016	20.2599	20.6222	53.6315	134.3045	95.8	incorrect
721	-526.108842631	-103.212761437	-18.0435838164	-210.962775382	-14.1817617321	0.0784	0.8974	14.632	6.3989	6.3388	7.8277	70.6933	95.8	incorrect
647	-512.335284974	-20.0055254952	-83.6193950455	-29.3118060536	-29.5484104996	0.0392	0.9565	51.6502	16.7042	17.4051	47.3102	163.3842	96.1	incorrect
1081	-507.702277402	0	-3.7718155179	-167.338594982	-53.8024282	0	1	49.8025	23.8464	23.7487	48.5146	64.4364	95.8	incorrect
1265	-507.212515242	-32.5858491145	-22.3966432071	-6.0772244668	-40.8043864242	0	1	53.0348	21.0737	21.5374	48.5316	159.0817	95.8	incorrect
985	-499.798420747	-222.774426548	-20.5852397444	-131.289201536	-20.2688954163	0.0392	0.9649	25.8645	13.0679	12.8884	17.1371	173.6988	95.8	incorrect
297	-498.34347378	-71.2412320728	-134.052134004	-48.3129910504	-25.0168916093	0.549	0.3778	6.8806	2.5071	2.7397	5.5189	22.3659	96.3	acceptable
1283	-496.404769372	-19.1852793329	-34.2689155199	-28.3250711985	-13.1274607094	0	1	57.2859	19.4176	20.0146	53.4531	170.4104	97.8	incorrect
958	-494.088424721	-389.538748809	-107.21111331	-248.274496515	-38.8061743381	0	1	22.2512	12.8063	12.9234	18.7197	75.1581	97.8	incorrect
1169	-479.889580838	0	-58.3362092545	-309.296285069	-104.233914737	0	1	35.9792	16.9158	17.1229	29.7213	139.286	95.8	incorrect
623	-470.602946158	-69.7687338376	-10.8856657713	-32.7713995813	-33.0891559508	0	1	51.9987	15.743	16.2879	49.2109	120.1577	95.8	clashes,incorrect
794	-465.976871067	-24.7827410945	0	-5.6712615073	-27.7920653077	0	1	57.7993	18.294	18.8562	54.0867	161.9142	97.8	incorrect
823	-462.734382065	-12.163701267	-70.4491300592	-35.7020861788	-80.4906314971	0	1	57.9158	26.0928	25.6853	54.0515	177.6236	95.8	incorrect
752	-453.486929843	-368.573142641	0	0	-331.080694248	0	1	27.6541	10.3995	10.6733	24.5571	73.2274	95.8	incorrect
470	-450.027618608	nopmf	-7.8106020432	-190.152324179	-42.0207219288	0	1	54.4326	24.0676	24.022	50.2738	170.5863	95.8	incorrect
113	-448.851352238	0	-101.080540014	-408.141291441	-38.5015090566	0	1	25.9731	15.071	14.6395	17.1174	138.7184	95.8	incorrect
47	-433.91070432	-199.986642807	-44.3374983927	-304.797953897	-30.3292762855	0	1	57.6045	17.7096	18.9125	55.9083	89.8402	95.8	incorrect
1295	-426.523937193	nopmf	nopmf	nopmf	nopmf	0	1	32.9236	15.7779	15.4838	26.026	174.4494	95.8	incorrect
424	-423.008310312	-0.7764817657	-120.290103251	-26.8168062922	-30.6492356001	0	1	46.9241	20.3376	20.4215	42.8279	172.2455	95.8	incorrect
875	-417.820891459	-0.0803614169	-61.5522676435	-91.5773608815	-17.3168358744	0	1	61.4926	23.782	24.8226	60.7645	55.6093	96.3	incorrect
460	-412.511548203	-181.633300508	-55.6370337078	-192.19406573	-37.2334684736	0	1	43.6666	18.8341	19.3627	42.6382	59.816	96.1	incorrect
675	-405.824280112	0	0	0	-81.1983682753	0	1	38.3818	15.8184	15.7212	32.5305	152.6292	95.8	incorrect
616	-404.319215578	-39.6733102045	-180.320191565	-317.408384891	-58.947224438	0	1	59.887	25.8211	25.627	56.2336	170.8519	95.8	incorrect
864	-403.609576972	-5.947563901	-62.6617364545	-83.2322726895	-26.6168557064	0	1	49.8976	18.0448	18.3545	48.3392	73.0089	95.8	incorrect
430	-398.36483266	-66.1482394246	-126.118986995	-89.0086285204	-21.9169940144	0	1	57.7435	29.1459	28.8172	54.9281	131.2908	95.8	incorrect
1324	-390.142916023	-32.844687956	-105.060628478	-295.939124746	0	0	1	50.8067	21.0526	21.6631	48.9761	83.9096	95.8	incorrect
88	-386.957493847	-74.2417824328	-156.643370812	-191.563763565	-83.6223178275	0	1	57.1696	18.8909	19.4001	54.8656	113.2564	95.8	incorrect
326	-386.85235235	-80.8983219811	-58.2752025199	-17.7355459363	-36.2992443296	0	1	54.3592	20.036	20.9119	52.7105	77.7179	95.8	incorrect
989	-385.376260955	-44.832367149	-107.224351632	-155.127021602	-4.2082989086	0	1	59.1961	18.2638	19.1289	55.8641	141.8398	95.8	incorrect
308	-385.372887442	-39.3386594978	-53.2401060382	-86.5566586938	-40.5249925117	0	1	51.8831	19.2565	19.3693	47.4531	175.8562	95.8	incorrect
767	-380.728852211	-1.1411228864	0	-0.074377779	-33.66310713	0	1	34.002	15.6276	15.3756	29.8502	113.1066	97.8	incorrect
765	-380.455796811	-57.0780488177	-60.7579253337	-35.1336843651	-62.0682269475	0	1	46.0284	18.7302	19.1708	41.7146	153.7481	96.1	incorrect
891	-379.429035786	-64.6311968226	-131.84216089	-148.353191247	-125.291086356	0	1	20.7474	13.731	13.2605	6.0106	143.3229	96.3	incorrect
95	-377.707017507	-129.350555991	-161.983461216	-112.445363554	-22.2604723686	0	1	49.4851	20.2857	20.9126	46.9705	97.4827	95.8	clashes,incorrect
1199	-374.15216854	0	0	-230.405354975	-185.740625827	0	1	24.226	15.5313	15.2048	14.965	131.8031	95.8	clashes,incorrect
1141	-370.168914952	0	-120.008255464	0	-133.957322182	0	1	53.0991	18.5064	18.9723	50.2747	113.7211	95.8	incorrect
1319	-369.77912183	-89.9456983181	-213.379849626	-62.2210387698	-20.5161651602	0	1	47.6901	19.1438	19.2084	44.1321	121.1942	95.8	incorrect
195	-368.837937048	-112.258905535	-96.8661210353	-216.896411822	-109.061691768	0	1	51.1188	14.8959	15.0082	48.2279	112.216	95.8	incorrect
314	-367.942906565	-20.3435852744	0	-42.359541057	-6.1930343532	0	1	57.0538	23.3117	23.4774	53.0015	153.336	95.8	incorrect
710	-367.684492959	-269.33101049	-364.40824297	-444.975147849	-7.8472211331	0	1	27.4401	15.4366	15.2663	22.0275	102.9074	95.8	incorrect
1296	-367.431125693	-9.3166297872	-115.181187887	-94.0877652417	-58.905199498	0	1	57.7957	19.442	19.8079	54.4796	137.6725	95.8	incorrect
415	-364.491991911	-142.848563325	-13.2193239792	-2.9239366272	-48.9004175209	0	1	62.4587	22.9999	23.8531	60.3278	110.4933	96.3	incorrect
970	-363.683464613	-129.362762318	-14.6097940796	-11.2964064451	-7.411033295	0	1	65.2482	24.9322	25.2664	62.4532	153.2012	95.8	incorrect
745	-361.475375452	-79.5064574177	-29.9285701352	-1.5665100216	-70.3503987213	0	1	57.021	18.1693	18.6543	54.5601	118.4982	95.8	incorrect
599	-358.865102714	-11.6574662997	-8.0807325728	-133.006893221	-27.8402363213	0	1	57.0076	17.9457	18.9851	55.7391	76.4671	95.8	incorrect
1293	-357.862797383	-25.4891776707	-267.15995873	-147.129788302	-127.439595857	0	1	21.5991	8.4152	8.7484	19.5263	51.0354	95.8	incorrect
879	-357.83039233	-49.4126297096	-229.284766084	-44.7422399306	-35.8706736601	0	1	58.3941	15.3742	16.5715	54.7292	166.2287	95.8	incorrect
181	-353.976615013	-99.0472401047	-208.619152062	-79.8117183023	-65.3209719232	0	1	58.4147	18.7163	18.8235	55.5435	147.3969	95.8	incorrect
688	-344.25158929	0	0	-70.4290855084	-19.0005481282	0	1	26.0344	12.8197	12.4293	16.538	151.4415	95.8	clashes,incorrect
1326	-341.631244648	-8.5882008366	-16.0057599877	-101.764879717	-98.8332794314	0	1	24.3698	11.4007	12.1608	22.4404	56.1727	95.8	clashes,incorrect
38	-341.132684568	nopmf	0	0	-71.2353969904	0	1	57.0591	24.8673	25.4132	54.5838	100.1212	95.8	incorrect
689	-335.407828718	-29.3584408473	-499.8685969	-188.904438308	0	0	1	32.7003	11.464	11.4718	28.6286	107.4341	95.8	incorrect
150	-333.386828485	nopmf	-163.279447145	-87.7017754455	-90.2547465932	0	1	53.3418	23.802	23.7447	49.1761	165.0845	95.8	incorrect
1220	-331.745865341	-28.5461500793	-29.8269189608	-22.3674289855	-24.1363109424	0	1	58.1126	21.6665	22.2284	57.53	48.3676	95.8	incorrect
700	-327.353565336	-71.3746308917	-197.827448342	-261.165428356	-214.877633736	0	1	28.3479	14.1431	13.9653	23.2874	105.7511	95.8	incorrect
604	-325.258004306	-32.5149101982	-52.0975065344	-42.9574865644	-58.6945551859	0	1	56.4513	15.1014	16.3765	53.7232	130.7486	96.1	incorrect
1385	-324.267068193	-33.9496320097	-94.1514673586	-52.6913443432	-20.3786222551	0	1	46.5043	18.646	19.3905	43.4522	111.0924	97.8	incorrect
1067	-321.398395721	-6.8520857254	-90.5771818672	-6.8707415854	0	0	1	55.0272	20.2207	21.3323	54.575	41.0144	95.8	incorrect
385	-320.880067024	-153.673222298	-214.882589059	-76.7538260625	-32.9736368769	0	1	57.1074	14.0737	15.3725	53.6819	159.2981	95.8	incorrect
901	-319.981903792	-28.3859922523	-128.196814831	-45.3401561555	-62.5593392701	0	1	44.4031	18.1254	18.5305	42.3777	83.1029	95.8	incorrect
838	-318.514882354	-22.8790667659	-28.0953307736	-36.8516560659	-48.9923575938	0	1	53.7592	21.9122	22.3562	50.8209	115.7826	95.8	incorrect
1374	-314.035078056	-91.6127643262	-21.1303382144	-107.1339383	-38.9114281468	0	1	57.8695	20.4103	20.3659	54.0193	157.0115	95.8	incorrect
897	-311.645655662	-26.0820931324	-34.7136359779	-36.2138545643	-21.1420804713	0	1	31.0759	13.2972	13.5217	23.9247	147.5958	95.8	incorrect
641	-310.836354311	-143.160661173	-216.855089956	0	-108.708197904	0.0784	0.9216	12.4496	4.6349	4.7638	12.2295	12.9745	95.8	incorrect
519	-309.921957585	-2.6623132876	-2.6581535567	0	-1.9057058734	0	nan	57.76	26.3182	26.3343	53.6801	175.8872	97.8	incorrect
1240	-309.506696578	0	-274.428826874	-112.713514969	-11.5930436935	0	1	41.0294	19.7867	19.303	35.0078	173.0881	95.8	incorrect
1108	-309.219018628	0	-21.8358489496	-173.079787939	0	0	1	55.6671	19.5736	20.155	52.2901	131.8105	95.8	incorrect
143	-302.365021504	-121.991581689	-69.00797205	-181.965587324	-66.1199295212	0	1	56.7314	17.2524	18.1367	53.2966	137.6404	95.8	incorrect
1082	-301.972287105	-56.3093075045	-32.1722089927	-1.3760981177	-36.5564396086	0	1	52.6212	19.635	20.4249	51.8558	49.9419	95.8	incorrect
1291	-301.342800537	-37.2222467548	-0.988369256	-0.4417390524	0	0	1	66.0923	27.5767	28.0283	63.262	129.6346	97.8	incorrect
959	-299.151537918	-497.302654809	-53.0085257995	-110.203851	-33.2205987419	0	1	52.4319	20.5761	21.6686	51.749	47.902	95.8	incorrect
584	-297.69514821	-26.584936679	-183.536953222	-140.860718431	-71.7716213615	0	1	57.3186	18.8437	19.3326	54.9466	116.3823	95.8	incorrect
1245	-297.616633504	0	0	-449.237797138	-29.5386838875	0	1	30.1119	8.9978	9.2714	26.0448	97.9678	95.8	incorrect
1277	-295.751529302	-12.5179150099	-319.270922057	-3.4145261656	-44.4430936158	0	1	24.8371	14.9181	14.5785	15.7242	130.9539	96.3	incorrect
423	-294.922229587	0	-72.9517396355	-8.8196750108	-147.35308003	0	1	50.814	23.188	23.4021	46.6952	175.158	95.8	incorrect
256	-292.447493089	-68.2593154931	-46.8855159976	-60.9033492403	-24.492974761	0	1	57.5046	15.1275	16.349	54.8088	118.2582	95.8	incorrect
331	-291.917814626	-145.969801552	0	-49.0125918454	-75.3403341457	0	1	63.6802	23.8885	24.7095	61.7807	100.4507	96.3	incorrect
1281	-290.413484497	-2.6807089449	-57.7207180899	-245.962065733	-26.3910069458	0	1	57.6047	17.8579	18.593	55.1182	123.3023	95.8	incorrect
1395	-290.050359011	-0.7910197858	-58.5773250947	-43.691447401	-55.8868601658	0	1	46.6513	16.5105	16.8809	45.3078	62.1212	95.8	incorrect
1396	-290.050359011	-2.304773146	-51.7646372517	-32.8073563225	-3.6799570583	0	1	66.5405	30.2736	30.3871	64.2669	104.9133	95.8	incorrect
1397	-290.050359011	-4.3873483862	-8.2617361009	-152.452036101	-15.2328328619	0	1	58.7558	22.8531	22.883	55.7733	118.5494	95.8	incorrect
1398	-290.050359011	-93.7448385323	-25.0655478144	-268.997430932	-37.8572934281	0	1	19.4806	12.241	12.171	14.2999	88.7829	97.8	incorrect
1399	-290.050359011	-72.670036902	-19.5065671703	-52.1482827499	-86.2912070347	0	1	56.9725	18.6687	19.2184	54.6464	114.5919	95.8	incorrect
168	-290.012121882	-49.4130801799	-140.035788817	-11.3963735924	-27.3890436083	0	1	64.1601	23.5461	24.2695	61.8797	116.556	96.3	incorrect
577	-288.167990724	-161.432639721	-186.966419431	-210.343633504	-68.8422991327	0	1	57.1429	18.9155	19.4121	54.8154	112.7783	95.8	incorrect
868	-287.854061609	-101.481692055	-115.184319737	-154.072752435	0	0	1	48.7232	19.8226	20.5983	46.5119	89.3214	95.8	clashes,incorrect
1263	-287.244481653	-200.140117527	-150.751331142	-25.2008624102	-17.8054315769	0	1	56.3971	21.0002	22.1328	56.2916	18.6784	95.8	incorrect
1381	-286.697435003	-23.8927928515	-2.5072160493	-46.8551856696	-13.5111870131	0	1	53.2556	19.6057	20.2167	49.1968	144.0004	95.8	incorrect
953	-286.43448541	-81.7308700482	-74.6413896382	-163.419547268	-49.7672838799	0	1	49.3143	19.8928	20.4809	45.2743	163.8777	96.1	incorrect
1358	-281.66528251	-59.3557854674	-67.62251605	-102.006126661	-25.3455146102	0	1	24.2014	11.915	11.29	15.4031	144.565	95.8	incorrect
813	-281.255165278	-10.4920810957	-59.0487444549	-4.5104033845	0	0	1	32.9171	13.3651	13.5875	29.4481	87.4283	95.8	clashes,incorrect
1378	-280.488235709	0	0	-25.4405622321	-23.4681588722	0	1	58.726	18.9251	19.4113	54.9967	150.3354	95.8	incorrect
1196	-279.22404483	-90.0944768225	-13.2689651406	-23.5024061965	-19.779903642	0.0588	0.97	31.8834	7.5419	8.4161	27.3795	110.369	95.8	clashes,incorrect
892	-276.929779171	-196.18867357	-5.3986152728	-30.4349763564	-35.9053992611	0	1	30.0923	16.3403	15.768	22.3652	151.3367	97.8	incorrect
1171	-276.725692471	-38.5042047792	-31.0553299593	-74.8098360792	-47.9373981659	0	1	54.9244	21.7626	21.9586	51.6538	128.7859	95.8	incorrect
295	-276.29757153	0	-247.000866672	-32.9804505392	-22.2743915487	0	1	60.8106	17.785	18.6794	57.2056	158.7513	95.8	incorrect
1302	-276.029819531	-137.565858664	nopmf	-8.781158664	-36.1427523612	0	1	33.5302	15.8787	15.4774	26.7947	156.1317	95.8	incorrect
304	-275.942409938	-120.997969178	0	-59.8369159054	-18.9029384087	0	1	32.8558	14.1738	14.1274	27.3513	118.5694	95.8	clashes,incorrect
490	-272.422619692	-178.669610084	0	-120.135859786	-24.4129739268	0	1	24.3894	14.4476	14.6455	19.9142	84.7708	97.8	incorrect
594	-272.411166609	0	-141.510815112	-70.6891628454	-28.2989743568	0	1	58.7198	15.5461	16.7092	55.1139	164.3266	95.8	incorrect
497	-270.106736929	-118.551064908	-101.231056416	-86.2197569825	-0.5510681291	0	1	57.0518	16.4856	16.8691	53.1663	173.6034	95.8	incorrect
653	-268.738422852	-238.144710567	0	-13.0801783176	-24.4929023746	0	1	56.8119	17.6603	18.2279	54.3736	120.0201	95.8	incorrect
614	-265.680416438	-0.8078878416	-116.201621328	-75.2777256106	-8.5206547766	0	1	51.2925	23.1706	23.2907	47.7741	122.4201	95.8	incorrect
1133	-265.28084857	-100.565125207	-163.93796684	-375.725777365	0	0.0588	0.94	23.8715	14.3153	13.6437	11.4554	165.1393	95.8	incorrect
1260	-264.578062544	-19.1686198497	-72.3731904297	-18.0279220797	-4.6469719132	0	1	53.4092	20.1676	21.2293	52.4545	57.7961	96.3	incorrect
572	-259.718983296	-4.2499038568	-9.9370957947	-67.9707525467	-14.1127452982	0	1	62.1627	21.8422	22.3177	58.8806	160.519	95.8	incorrect
440	-259.039284327	0	-62.4149863281	-132.513123426	-42.0547606254	0	1	58.0094	20.5239	21.3843	55.5489	111.4141	95.8	incorrect
1334	-257.486178903	-14.9406384863	-18.6130222394	-26.2075617473	-11.1430231502	0	1	61.4276	21.7365	22.0159	59.2714	102.647	97.8	incorrect
176	-256.804304727	-1.9761430719	-37.6946472491	-342.271829872	-8.1119249507	0	1	57.7896	16.5598	17.7982	55.6339	102.7913	95.8	incorrect
171	-256.761916234	-108.746360533	-287.775781233	-177.831362324	-41.0920031996	0	1	53.1677	19.2122	20.3412	51.8871	68.0375	95.8	incorrect
536	-256.271977033	-19.9475360601	-25.9358962346	0	-14.1054195545	0	1	66.8489	25.1785	25.2875	63.624	162.5157	97.8	incorrect
1052	-256.140202298	-79.9594861142	-32.182832036	-233.801892397	-29.8116443376	0	1	58.9883	21.4393	22.0983	56.6666	103.5153	95.8	incorrect
1318	-255.945524018	-207.458255351	-43.0329935756	-50.0596586263	-39.6619265461	0	1	55.8598	14.1661	15.4871	52.0396	176.2874	95.8	incorrect
476	-253.774141307	-192.680522093	-18.7975574713	-6.7333444029	-36.2768848902	0	1	55.0914	20.0103	21.1072	54.5718	44.4092	95.8	incorrect
376	-253.339120197	-69.3818237141	-101.960086467	-152.881950825	-34.83844188	0.1373	0.8704	26.6023	12.2502	12.1834	18.3734	132.8806	95.8	incorrect
180	-252.892928357	0	0	0	-61.9195554699	0	1	29.1678	13.6427	13.6198	21.7153	179.3207	97.8	incorrect
456	-251.309194102	-46.7741506433	0	-50.7349528726	-60.660671986	0	1	57.4463	19.7813	20.0754	54.0367	140.9228	95.8	incorrect
1275	-248.571684636	0	nopmf	-23.219776705	-31.4294809678	0	1	53.8847	23.5351	23.6912	49.7039	174.5671	95.8	incorrect
320	-248.1638173	-33.7474490633	-26.8273933133	-200.346939011	0	0	1	31.7573	15.8627	15.8537	23.7931	178.6206	95.8	incorrect
213	-247.841409384	-170.485046838	-217.402453996	-135.617215549	-9.4065357846	0.0392	0.971	21.5513	10.5267	10.2775	13.1646	118.5408	95.8	incorrect
630	-246.1959111	0	0	-165.85095855	-1.3426704552	0	1	26.5668	11.2895	11.4053	24.2769	66.3995	95.8	incorrect
1236	-245.441061422	-0.1307793486	-14.6708125737	-2.7589999374	-18.641349299	0	1	67.3243	24.0757	24.4131	64.3316	157.3629	97.8	incorrect
130	-243.93620878	-109.104933233	-28.2317141994	-9.4315946276	-11.6268179619	0	1	57.0329	19.5986	20.3037	54.7259	100.2513	95.8	incorrect
1285	-242.808749755	0	-100.33445623	-84.5838939493	-11.4148138417	0	1	35.5734	13.5926	13.7711	30.4541	141.4955	97.8	incorrect
34	-242.640056828	nopmf	nopmf	nopmf	nopmf	0.0784	0.9683	22.2236	5.5335	6.0335	20.2849	51.9599	95.8	clashes,incorrect
665	-241.69863255	-83.3311975847	-10.1746099851	-53.7759666391	-35.0108886756	0	1	50.7431	17.9098	18.39	48.1638	103.3896	95.8	clashes,incorrect
906	-241.259399209	-232.56880833	-90.4089659454	-14.1476193523	-66.8067674569	0	1	57.04	18.905	19.4283	54.6934	113.4066	95.8	incorrect
37	-240.438851605	0	-89.4749624272	-152.173907686	-48.3242728533	0	1	57.6111	19.213	19.6339	53.9489	148.6017	95.8	incorrect
437	-240.252670849	-430.559652365	-228.412055211	-1.4729184319	-23.3457461094	0	1	46.2415	21.0296	20.9604	43.841	86.973	95.8	incorrect
945	-239.41494758	nopmf	nopmf	nopmf	nopmf	0	1	15.4101	10.6027	10.6553	6.2031	92.5649	95.8	incorrect
217	-233.870625618	0	0	-65.5208075001	-13.2435253281	0	1	49.2767	18.3298	19.1282	47.2355	81.1281	95.8	incorrect
966	-233.771936675	0	0	-242.371812513	-21.0389570657	0	1	50.2323	22.6812	22.8497	48.2031	81.9929	95.8	incorrect
624	-232.982347549	-67.1279303218	-131.369294322	-33.1612693862	-41.8577325761	0	1	52.8331	22.9735	23.7101	50.9569	89.8543	95.8	incorrect
363	-232.93551477	-48.7136609076	-7.3550825974	-69.7114741774	-23.1272534331	0	1	54.1317	19.8526	20.8706	52.3155	81.3137	96.3	clashes,incorrect
610	-231.362007082	-0.8003237638	-10.4703396834	-33.0467260936	-13.559941636	0	1	63.9852	27.6587	27.735	63.3099	58.5261	96.3	incorrect
1223	-231.1630898	-155.047479891	-15.5166477883	-62.469099376	-67.475150491	0	1	46.5773	16.0496	16.3922	42.8542	125.3935	95.8	incorrect
1304	-230.317054581	-88.4417117848	-109.41552098	-44.9232566251	0	0	1	39.685	15.7769	16.4225	35.4704	126.7252	95.8	incorrect
821	-229.281528932	-4.8661876546	-5.9438694629	-23.8071040004	-25.2490510468	0	1	59.8846	19.7934	20.0362	57.4975	110.5217	95.8	incorrect
542	-229.055477755	-179.077208624	-324.304379298	-79.3590426227	0	0	1	22.8045	9.2009	9.5541	15.7254	107.6805	95.8	incorrect
1340	-228.86076669	-107.215295379	-0.3585213565	-38.9387403156	-33.1502416395	0	1	58.5041	23.155	22.6126	55.0581	149.9463	95.8	incorrect
319	-228.3536499	-63.8980880489	-7.7151027234	-54.4567317484	-2.2424890265	0	1	55.6734	19.7431	20.3147	52.0763	139.5435	95.8	incorrect
579	-227.461626594	-169.755245705	0	0	-79.7696923679	0	1	38.2472	16.82	16.7259	33.6245	127.822	95.8	incorrect
1170	-227.37950851	-243.294639354	-223.105854987	-0.7635482603	-13.132518238	0	1	55.7091	20.4822	21.6401	55.5556	22.2816	95.8	incorrect
944	-226.09543582	-59.1052022665	-8.8295128898	-67.9921662413	-30.0737090012	0	1	30.5625	13.1683	13.6288	27.1192	91.3395	96.3	incorrect
83	-223.262381218	0	-340.150074515	-301.945034162	-56.945526028	0	1	24.8007	15.2912	15.123	16.5983	126.8991	95.8	incorrect
1025	-222.442320998	-63.9438281902	-61.2397476464	-95.4673294831	-68.6269783846	0	1	54.5877	22.0454	22.4539	50.6016	158.7123	97.8	incorrect
212	-221.887176454	-32.3288006365	-37.7664858725	-45.8034682023	-52.3611084225	0	1	56.9659	16.4471	16.7317	53.0735	176.8757	95.8	incorrect
278	-221.761624899	-4.6576817085	-165.800150033	-97.4210925453	-76.9601222911	0	1	54.6432	20.1793	21.3173	53.2721	68.5618	96.3	incorrect
309	-221.10353437	-82.2627939943	0	0	-33.9474031818	0	1	49.9061	14.5313	14.6351	46.8249	116.0262	95.8	incorrect
1367	-220.339810176	-26.1588688476	-36.3468793002	-67.4247214718	-39.0841447813	0	1	38.5642	15.9242	16.0277	32.5505	162.0483	97.8	incorrect
786	-217.823308867	-88.3087149063	-7.9681103313	-29.449310368	-12.9887594695	0	1	52.759	22.9231	23.0989	49.5067	123.3812	95.8	incorrect
307	-217.814272534	-20.8194553544	-193.435808185	-38.9541079396	0	0	1	56.9168	17.8776	19.0979	55.7064	72.8011	95.8	incorrect
1183	-214.858531872	-35.158963213	-43.0092234856	-49.5405578819	-44.011212123	0	1	55.2565	18.8836	19.5808	52.2202	123.028	97.8	incorrect
253	-214.271445893	0	0	-7.4022923357	-11.6096229468	0	1	51.0931	21.0502	21.7212	48.8265	92.7097	95.8	clashes,incorrect
364	-214.136824834	0	-164.845813519	-47.7426621356	-7.8322136878	0	1	40.9916	16.1084	16.9255	37.9107	101.5428	96.3	incorrect
91	-213.382321465	-69.0175227082	-17.7488094493	-122.415076436	-12.8662058591	0	1	38.3866	15.3352	15.5531	32.754	170.3524	97.8	incorrect
551	-212.978500206	0	-3.5287722831	-180.196955462	-0.9614861303	0	1	21.0824	9.5707	9.8477	15.4556	87.9596	95.8	incorrect
205	-212.917721985	-189.31976871	-100.597040657	-0.5031377696	-62.0204721451	0	1	57.0759	19.038	19.4578	54.8308	109.6343	95.8	incorrect
555	-212.54689912	-62.7213973324	-78.7817141104	-359.567383936	-113.238651658	0	1	58.1413	21.8635	22.4596	54.4132	157.7828	95.8	incorrect
1028	-208.957774865	-39.5298116186	-147.283934587	-301.388178493	-0.1717504311	0	1	16.8811	10.1653	10.3237	2.0988	126.582	96.3	incorrect
593	-208.495380941	-113.903459707	-117.305704109	-48.4141377812	-104.572757894	0	1	24.0586	14.345	13.8022	14.0598	142.532	96.3	incorrect
3	-207.210847726	-97.3615078815	nopmf	0	-264.804336869	0	1	46.4804	23.6323	23.3805	44.0971	90.8981	95.8	incorrect
232	-205.175946231	-39.169951205	-21.9327959979	-1.7744305209	-12.4707234053	0	1	29.6748	15.0229	14.6529	22.3705	178.5406	96.3	incorrect
971	-203.973506808	nopmf	-108.410196483	-77.6197471601	0	0	1	47.1779	19.208	19.2985	42.8683	176.0109	95.8	incorrect
287	-199.88790978	-199.540798301	-21.8942048754	-36.7062388544	-46.3743120621	0.0392	0.9706	20.982	11.9996	12.0165	10.5473	113.1753	96.1	incorrect
80	-198.617133847	-33.3913940918	-35.2558607168	-28.0704987852	-10.183335853	0	1	22.7253	12.4908	12.1575	13.1057	122.4669	96.1	incorrect
513	-197.455793753	-30.2270502966	-3.2694438582	0	-38.1190608492	0	1	59.2191	21.4634	21.9403	55.7086	178.5836	95.8	incorrect
520	-197.30864262	nopmf	nopmf	nopmf	-35.9654510262	0	1	58.7063	20.1422	21.0129	55.2928	148.9126	96.1	incorrect
74	-196.720356576	-269.939632499	-23.3975406741	-321.513314441	-56.7580064686	0	1	57.2878	17.3335	18.0096	54.7672	123.4827	95.8	incorrect
1160	-195.655221436	-351.442224297	-146.375500576	nopmf	-261.383608668	0	1	27.9795	12.0583	12.1063	22.35	102.5662	95.8	incorrect
1216	-195.546466786	-365.537804346	0	-234.296618643	-13.1114916027	0	1	60.9871	26.6308	26.4375	57.5603	155.6809	95.8	incorrect
619	-195.470193299	-61.7009114748	-25.4328205539	-132.526572949	-104.712362453	0	1	37.4638	17.8239	17.3795	32.4413	140.8555	95.8	incorrect
397	-195.288366978	0	-213.937758173	-295.47523557	-46.5931631613	0	1	23.7913	10.135	10.2906	22.8069	38.9791	97.8	incorrect
72	-192.527301752	-41.6949165962	-98.3264429722	-47.8542288906	-90.7771663604	0	1	55.2386	19.2047	20.3677	54.1343	68.688	95.8	incorrect
795	-191.334232598	-174.241117789	0	-165.763743944	-41.2088079307	0	1	26.4191	13.5964	13.7183	21.5711	103.3908	97.8	incorrect
1364	-189.774350935	-241.555560807	-218.318357815	-55.0544361402	-62.9758366682	0	1	56.4247	17.4072	17.8363	53.61	133.3701	95.8	incorrect
298	-188.778703815	-87.5303990875	-51.6709068401	-79.5185176329	-58.8878842165	0.1765	0.7	26.5398	6.6615	7.1699	22.9762	77.9614	96.3	incorrect
532	-185.72359842	-3.7641237229	-73.605257436	-68.732778985	-29.0672876436	0.0784	0.92	27.0639	11.7086	11.7331	19.8175	156.7915	95.8	incorrect
785	-185.61356392	0	0	-128.334878226	-111.482154443	0	1	19.8468	10.2268	10.7034	5.7423	178.5958	96.3	incorrect
234	-182.342410721	-131.385815915	-241.747311792	-15.4859796666	-37.6304980117	0	1	44.5831	19.5553	19.7411	43.675	52.5898	96.1	incorrect
932	-181.655478151	0	-70.3607213976	-75.1399344084	-94.7068132167	0	1	55.7619	19.1008	20.2604	54.4679	75.7624	95.8	incorrect
781	-181.647826034	-26.4398085592	-99.0293135292	-46.0124311698	-49.8024270907	0	1	52.3833	20.7489	20.9064	48.9865	128.4751	96.1	incorrect
500	-181.333856393	-93.2247564942	-3.0718874987	-0.1437307947	-24.0033733392	0	1	56.7515	19.2854	20.012	54.4991	99.1009	95.8	incorrect
1303	-179.877638305	-119.831801285	-54.2088883634	-82.8129640134	-28.3846467968	0	1	34.709	13.9999	14.3834	32.0477	78.5162	96.1	incorrect
436	-178.977151573	-51.1967040334	-109.530410102	-81.7028120107	-169.115608576	0	1	51.6227	14.5683	15.101	47.9416	137.7322	95.8	incorrect
120	-178.215427561	-1.931547512	-31.5795196712	-46.5098508219	-49.6125946347	0	1	55.9607	17.306	18.6252	53.0427	135.0655	95.8	incorrect
511	-177.954433147	-95.6521107971	-32.9445486061	-98.3223385621	-36.6074269138	0	1	55.8853	19.6674	19.6982	51.9952	156.0985	95.8	incorrect
562	-177.367177581	-31.5950593963	-160.350858612	-55.1776727015	-26.9329109779	0	1	49.1286	24.7465	24.383	45.1072	138.0299	96.3	incorrect
1310	-176.190997422	-40.7293354685	-106.688411476	-88.943048587	-64.2144607001	0	1	50.6118	17.0348	17.4312	48.5372	93.2118	95.8	incorrect
799	-175.866406418	-84.6750087696	-105.723904747	-50.1812995586	-61.6747892522	0.0588	0.9474	26.1181	15.3822	14.66	16.3757	156.2499	95.8	incorrect
650	-175.200071199	nopmf	-933.261348363	0	-193.273797237	0.0196	0.9811	24.4413	9.6949	9.7139	19.812	83.317	95.8	incorrect
964	-174.8433336	-65.7000013559	-46.8898490587	-62.389234877	-35.0759284635	0	1	51.361	22.9585	23.4517	49.228	94.622	95.8	incorrect
1066	-174.027923193	-444.597577287	-322.499236363	0	-98.0560593252	0	1	47.8226	18.5959	18.6059	44.84	125.1811	95.8	incorrect
206	-173.280564554	-35.3361052199	-61.4559180875	-7.3239241923	-94.645334169	0.1176	0.9661	28.797	8.5345	8.9238	23.4523	106.176	95.8	clashes,incorrect
534	-172.770706778	-59.2461035983	-222.868719968	-66.7883392197	-20.8763995194	0	1	59.5211	18.9308	19.8635	56.2187	136.6967	95.8	incorrect
7	-172.74435409	-23.7310885492	-49.9509806022	-41.7201806895	-0.1017240128	0	1	56.3933	18.427	19.6454	55.5499	60.0278	95.8	incorrect
1238	-171.831484179	-49.7785563535	0	-52.3050250772	-26.5425247925	0	1	14.8565	8.2964	8.5885	11.0243	55.0223	95.8	incorrect
1237	-169.654179339	-503.899182575	-145.695190102	-357.246228101	-27.4455593307	0	1	25.6245	12.0478	11.7698	17.8409	155.9837	95.8	incorrect
644	-169.493589362	0	-149.918266879	0	-176.079238784	0	1	21.4502	11.7168	11.4471	18.7405	62.9012	95.8	incorrect
17	-169.103834885	-124.648561554	-130.200138803	0	-267.3006397	0	1	57.9981	17.4866	18.2196	54.4145	176.3166	95.8	incorrect
673	-168.773513356	-25.1770319656	-42.5049339134	-73.1231084684	-58.9388552064	0	1	56.9788	19.4056	19.5769	53.6748	133.8934	97.8	incorrect
192	-166.911141243	-43.4469777423	-192.123347192	0	-10.9307275543	0	1	45.0566	16.2824	16.5844	41.815	107.1891	97.8	incorrect
902	-166.554124902	-65.7657622128	-109.183184032	-14.2608845718	-45.0908113216	0	1	52.8138	20.6667	20.7891	48.3144	170.9727	95.8	incorrect
357	-165.368641992	-95.902691188	0	-314.232048104	-10.7040225965	0	1	57.7694	22.5882	22.6617	54.5959	154.5891	95.8	incorrect
1192	-165.254615999	-143.881698985	-78.1740807895	-61.2458668599	-61.0408588503	0	1	50.5508	17.3687	17.8252	48.3513	94.7483	95.8	incorrect
1029	-165.007549452	-19.1873468757	-18.8331524581	-16.5324741731	-22.4253299137	0	1	65.3675	23.6921	24.0242	62.1032	177.8111	97.8	incorrect
55	-164.480692622	-2.5116659836	-69.0058168391	-25.5275471967	-46.6195257727	0	1	57.0102	19.6878	20.8335	56.1692	62.073	95.8	incorrect
660	-163.756357834	-19.0919150214	-22.5023932864	-39.4786434456	-13.2371008319	0	1	61.8265	27.8325	27.527	60.8465	64.3914	95.8	incorrect
367	-163.454259363	nopmf	-153.872021571	nopmf	-29.2161408315	0	1	28.6758	14.6924	15.118	21.3796	127.64	95.8	incorrect
414	-163.369870601	-16.3890941613	-54.092482662	-30.5980984885	-26.9044751379	0	1	55.2416	17.1285	18.1186	52.1811	139.6807	95.8	incorrect
480	-162.840633984	-3.576734369	-107.320761415	0	-65.7227796226	0	1	30.2503	13.6527	13.5022	22.4686	156.4479	97.8	incorrect
1332	-161.801165052	-12.4974713453	0	-8.6591298844	-7.3535241617	0	1	63.7782	21.4205	21.7345	61.9714	98.7336	97.8	incorrect
491	-160.757571441	-460.267586173	0	-116.333192046	-60.4316103095	0	1	56.9046	18.5982	19.0878	54.532	115.828	95.8	incorrect
915	-160.078917273	nopmf	nopmf	nopmf	nopmf	0	1	21.6371	11.7896	12.2482	16.2342	96.4764	96.1	incorrect
1020	-159.712697423	0	0	-1.3059562903	-15.9620695317	0	1	37.0038	20.6292	20.0684	31.5642	143.4939	95.8	incorrect
811	-159.243653312	-66.5255637704	-42.4116110179	-55.067189011	-53.4134542385	0	1	40.3624	15.9817	16.028	34.6642	158.2103	97.8	incorrect
1226	-158.854487406	-104.71520453	0	0	-58.5913941102	0	1	55.6732	17.2763	17.7125	52.8777	129.1211	95.8	incorrect
351	-158.440240709	-72.7820765275	-15.6965877391	-123.424145835	-42.918331483	0	1	23.2326	11.1402	10.959	14.3267	123.4693	96.1	incorrect
204	-158.287546518	-195.822958457	-151.657337191	-122.151391327	-12.4908339496	0	1	48.4493	18.1468	18.3069	44.1835	153.2084	97.8	incorrect
197	-156.907724324	-24.8154103363	-76.6906238652	-219.969231346	-49.1737560736	0	1	57.0353	18.7187	19.2197	54.7316	113.6026	95.8	incorrect
840	-156.412379845	-321.166933618	-51.8524134799	-6.4742616386	-65.6314659483	0	1	56.8462	18.9684	19.4259	54.5034	112.3594	95.8	incorrect
293	-156.27306145	-84.2171157362	-57.9224892512	-53.5106707741	-60.8873075991	0	1	55.8135	19.8449	20.9548	55.3056	45.5273	95.8	incorrect
845	-153.754131446	0	-363.338877337	0	-24.4540405959	0.0588	0.9444	25.5685	14.1516	13.6509	15.6886	157.6951	95.8	incorrect
36	-153.488074137	-124.398625707	-23.4489511931	-70.0026671958	-71.9182590059	0	1	21.1429	11.6306	11.6826	6.3288	165.4875	96.3	incorrect
514	-153.254866748	0	-6.831356167	-76.9839071458	-49.6514304629	0.0392	0.9909	29.9668	12.5189	12.8814	22.5136	166.6727	95.8	clashes,incorrect
296	-152.316950632	-78.3923249327	-94.1985282321	-15.9040504919	-32.544650861	0.6275	0.3469	5.2134	1.6251	1.9677	4.4133	15.176	96.3	medium
471	-150.56091173	-157.292676323	-161.275665651	-79.819050623	-45.3668740274	0	1	57.2025	17.1521	17.831	54.5934	127.5856	95.8	incorrect
1104	-150.05264223	-67.4868542339	-15.1434741522	-129.68236282	-19.7568181435	0	1	53.1677	18.0728	18.5849	50.4356	112.6982	95.8	clashes,incorrect
56	-148.9992535	-1.1386381056	-89.3431258341	-190.069532855	-43.7623290206	0	1	58.3643	18.9992	19.0615	55.5347	143.7831	95.8	incorrect
1248	-147.525454589	-32.1878190585	-28.088932907	-19.2620835685	-39.791458579	0	1	58.0727	22.2647	22.8475	55.012	127.515	97.8	incorrect
411	-146.61587045	-364.582693631	-194.674433344	-291.660574932	-182.92515994	0	1	31.0574	15.9502	15.9684	22.6012	169.9262	96.3	clashes,incorrect
161	-145.976336719	-129.299399426	-125.427011245	-6.456359659	-0.4100575803	0	1	53.5176	20.6802	21.2733	49.2017	150.3497	95.8	incorrect
1366	-145.35486399	-61.416731971	0	-6.26713141	-53.1275977021	0	1	46.4308	22.2739	22.2395	45.0674	62.3486	95.8	clashes,incorrect
1179	-145.304542567	-31.2221488897	-39.4431456894	-48.8128629594	-51.9575373167	0	1	48.3853	17.7327	18.0306	46.5039	88.5303	96.1	incorrect
210	-144.412057147	-43.1298281299	-18.8050032147	0	-16.0018378326	0	1	54.5192	19.1627	20.0842	53.2612	68.2879	95.8	clashes,incorrect
1224	-142.093522175	-78.3948153346	-15.0769587607	-26.5065950531	-24.7466532098	0	1	58.0913	21.5147	22.0889	55.0792	124.5695	96.3	incorrect
805	-141.517005971	-69.3497105557	0	0	0	0	1	52.9967	18.2308	18.1978	49.1394	155.8578	95.8	incorrect
101	-140.987335769	-10.6104785512	-195.141237014	0	-1.0062873662	0	1	41.7796	14.0526	14.1156	37.9518	120.3292	95.8	incorrect
620	-140.902627783	0	0	-87.2400761719	-101.740153694	0	1	38.3688	17.9934	17.7347	33.1742	137.0045	95.8	incorrect
1353	-140.472255154	-54.0267251821	-106.998979212	-35.1440290492	-1.8934377407	0	1	62.3052	23.1285	23.9664	59.368	120.2323	96.3	clashes,incorrect
1159	-140.341300486	-206.575202674	-66.3740635606	0	-43.7765956198	0	1	53.8631	19.7706	20.884	53.1413	49.7672	95.8	incorrect
335	-139.964032663	-28.3540920286	-18.3693598342	-51.4706480575	-17.4886813982	0	1	58.9237	21.5829	22.0396	55.306	179.5502	95.8	incorrect
592	-139.940554492	-50.03801073	-137.694244288	-43.8943953947	-44.4850476983	0	1	58.7069	17.2911	18.0442	55.2259	153.8746	97.8	incorrect
1119	-138.594240063	-184.370900002	-258.38888883	0	-42.4856038586	0	1	61.4373	20.4892	21.1949	58.9302	112.7969	96.3	incorrect
266	-138.487429411	0	0	-59.8873227549	-40.4711310418	0	1	57.8223	21.1823	21.7303	55.1361	113.5555	95.8	incorrect
1134	-138.30995942	-59.8446008397	0	-61.5528707418	-26.0997813777	0	1	36.989	19.2753	19.129	31.747	124.4569	96.3	incorrect
1019	-137.875909312	0	0	-48.9792340785	-134.532092339	0	1	28.4589	14.2703	14.1088	23.3018	106.8061	95.8	incorrect
1376	-137.08886914	-42.0600550663	-33.554028901	-14.624935239	-34.9436620202	0	1	52.6718	20.5771	21.0991	49.8923	121.4412	96.1	incorrect
426	-136.511770142	0	-95.8768423714	-62.7788232061	-155.258217778	0	1	54.2734	19.722	20.0718	50.2797	144.9531	95.8	incorrect
947	-136.430769244	-276.343317202	-127.106374343	-33.2719690246	-70.6820469527	0	1	57.4593	19.1719	19.5712	55.1442	111.4742	95.8	incorrect
486	-136.364835173	-140.140051252	-26.1286051751	0	-37.1590978773	0	1	57.0486	19.3994	20.1191	54.4803	107.0792	95.8	incorrect
756	-135.313983505	nopmf	-206.259117245	-237.412495564	-127.51976028	0	1	42.0763	16.9008	16.7658	38.1632	138.3785	95.8	incorrect
1305	-134.964650811	-75.0029511961	0	-110.383085096	-29.4342572557	0.2353	0.8182	29.3694	8.3779	8.7781	23.5387	115.813	95.8	clashes,incorrect
70	-134.351731802	0	-101.380785639	0	-30.4331868163	0	1	47.8679	19.3474	20.2011	45.3677	91.1573	95.8	incorrect
559	-134.235301258	0	-29.3655370143	-39.887283441	-9.9640337001	0	1	48.2466	15.4609	15.6237	46.442	88.0398	95.8	incorrect
492	-134.020564908	-207.519251316	-44.9140865489	-126.064680145	-39.9162364275	0	1	57.0985	18.6707	19.2075	54.7246	116.1913	95.8	incorrect
282	-131.72259014	-4.9175381677	-95.5334275529	-54.3918330979	-70.7878827426	0	1	48.3104	15.5971	16.137	47.053	64.5186	95.8	incorrect
1339	-131.120044271	-95.9675820227	-30.8971671067	-57.1765825367	-11.4097614325	0	1	50.9516	17.908	18.1819	47.107	146.6568	97.8	incorrect
410	-130.948139109	-41.5501288158	-55.955107752	-21.054927402	-37.3560271499	0	1	51.824	17.7842	18.2435	49.4545	101.1048	95.8	incorrect
111	-130.309423698	-0.3565095859	-3.2145337018	-147.479982363	-20.1970792474	0	1	57.6485	19.4849	19.8676	54.3311	136.8244	95.8	incorrect
481	-130.091559863	-133.061242141	0	-154.029043465	-73.2336816306	0	1	13.2769	8.4372	8.5006	3.5579	76.1179	95.8	incorrect
1163	-129.416975026	-217.413476092	-201.474724943	0	-141.306250213	0.0588	0.9362	22.3843	11.8727	11.4588	13.4673	121.8948	95.8	incorrect
1187	-129.274243851	-93.2953778415	-43.3042719439	-137.067581522	-51.7387861057	0	1	57.2799	19.0465	19.516	53.6643	149.3487	95.8	incorrect
763	-129.250515957	-127.097421078	-226.621598279	-425.124028379	-103.81436878	0	1	58.8567	21.9057	22.2748	55.2056	140.3223	95.8	incorrect
1142	-128.985513745	0	-49.1570255909	0	-119.770658559	0	1	33.0438	16.5096	16.0161	25.6747	172.514	95.8	incorrect
187	-128.60366165	0	-26.4021032446	-86.9974976122	-2.2720747325	0.2353	0.8154	10.3094	5.6146	5.5903	4.6069	52.1135	96.3	incorrect
1264	-127.776102385	-186.608902541	-66.9966059377	-46.7140466323	-45.5197753327	0.0196	0.9667	17.1222	9.8515	10.2635	1.3701	129.1846	96.3	incorrect
1354	-127.172945809	0	-124.60984673	-124.709590615	-13.146211535	0	1	54.9268	20.0861	21.1152	54.3252	46.8928	95.8	incorrect
1097	-126.986729468	-121.211040416	-86.7060056491	-564.082458902	0	0	1	24.5659	11.7921	11.6663	22.8695	55.1896	95.8	incorrect
495	-126.818956054	-202.293270312	0	-18.5243653097	-174.994546294	0	1	52.1861	16.7752	17.5734	48.2677	152.8406	95.8	incorrect
834	-126.426737231	-180.625208379	-77.0534915194	-1.5401249149	-78.1110855648	0	1	57.8385	19.1532	19.7036	55.6185	111.4472	95.8	incorrect
512	-126.194869105	-248.201424189	-469.454878909	-227.595058717	-111.465833106	0	1	56.9523	18.72	19.207	54.6338	113.1167	95.8	incorrect
887	-125.894691813	-144.074326736	-100.482461409	-147.706348185	-30.4699363654	0	1	52.1789	19.9499	20.7727	49.2626	126.0455	95.8	incorrect
1022	-125.862693419	-172.091965235	-98.5324782913	-136.883127496	-66.2588824078	0	1	34.3226	14.3173	14.3788	29.2037	126.794	96.1	incorrect
869	-124.167510831	-142.228497231	-61.8936256865	-29.3564998318	-23.1093227616	0	1	51.0125	14.9552	15.5302	46.7178	155.1824	96.1	incorrect
516	-123.505700426	-78.6327479053	0	0	-52.8840683373	0	1	21.3971	11.9874	11.9663	6.4901	179.1523	96.3	incorrect
264	-123.462828605	-88.6313468848	-140.350531473	-36.3849020699	-58.5478306046	0	1	51.8389	17.2814	17.7514	49.3897	104.6236	95.8	incorrect
588	-122.732678156	-84.318563722	-182.944333934	0	-203.400570021	0	1	52.29	26.1728	25.7357	48.7032	131.8828	95.8	incorrect
1215	-122.69821794	-78.0582238053	-95.1551121713	-34.3749304863	-40.5136148196	0	1	53.0329	17.9969	18.4809	50.4725	108.1531	95.8	incorrect
1243	-122.130071584	-76.662428923	-6.310884654	-5.4261666418	-14.2112978206	0	1	56.7537	18.9876	18.9581	53.7209	134.2714	95.8	incorrect
368	-122.021059025	-3.6027560815	-40.1548467299	-24.7302498612	-23.3798087464	0	1	59.8658	24.4556	25.1513	56.9817	132.479	95.8	incorrect
407	-121.729388002	-261.647541269	-259.435151169	-27.5175701737	-63.5286269509	0.0196	0.9841	36.6956	16.3603	16.0653	29.9346	173.8344	95.8	incorrect
1178	-121.713386001	-95.9486533078	-4.3372714871	-141.645259446	-3.5462976235	0	1	49.6352	21.1856	20.6996	45.1369	167.2061	95.8	clashes,incorrect
1323	-121.229059412	-8.4011688236	-69.7882951735	-298.168021639	-58.1537598033	0	1	57.0545	18.6275	19.1512	54.7091	115.3856	95.8	incorrect
646	-120.651317292	-2.2187188594	-69.8301700021	-63.4047616156	-15.5244074232	0	1	49.5384	14.3573	14.9765	47.0566	96.1903	95.8	incorrect
580	-120.640007615	-135.687670824	-80.4643825878	-37.3761167264	-50.8502831338	0.1373	0.8571	30.9473	7.3746	8.1628	26.1744	106.1868	96.3	incorrect
1202	-120.158303982	-5.1305308381	-150.987779642	-75.5301655948	-79.0308441124	0.7451	0.4328	3.8881	1.5605	1.69	2.879	15.1245	95.8	medium
612	-119.174226927	-213.906382013	-249.471279181	nopmf	-53.2435599264	0	1	42.8038	22.6249	22.392	38.7305	132.4313	95.8	incorrect
1063	-118.821584024	-3.7745607231	-122.770934367	-72.8608360889	-19.3765882756	0	1	19.3213	10.7413	11.099	13.6929	80.955	95.8	incorrect
358	-118.696809737	-209.579138553	0	-88.5011125754	-66.2236045309	0	1	57.4329	19.0234	19.5254	55.1029	113.923	95.8	incorrect
1228	-117.975828467	-454.99357583	-169.601543741	-102.462227949	-39.402511158	0	1	57.039	18.8952	19.427	54.7141	112.3387	95.8	incorrect
1177	-117.468465187	-53.5016466255	-6.4994009763	-6.0620641895	-10.9739202536	0	1	58.682	21.841	22.6811	54.9329	154.7303	95.8	incorrect
344	-114.758122376	-40.3576321783	-300.977861191	-27.1438254088	-67.5843754999	0	1	57.9385	21.8904	22.4391	54.2927	156.7276	95.8	incorrect
1033	-114.608986817	-27.4618961391	0	-0.8737406376	-5.74629808	0	1	60.2025	19.7487	20.4196	56.5491	160.9133	95.8	incorrect
1083	-114.367747051	-3.5762477557	-164.982475731	-21.0281958112	-46.0241240967	0	1	60.2634	29.2175	28.7801	58.4473	97.3685	95.8	incorrect
1301	-114.361022725	0	-51.3835026516	-200.632215285	-28.1039162552	0	1	60.2113	21.5266	21.7805	56.5219	162.3797	95.8	incorrect
362	-113.205795763	-25.6015374724	-54.8306381828	-35.0047409941	-27.669160386	0	1	59.2126	26.6703	27.2731	57.2135	98.5055	95.8	incorrect
425	-113.192306151	-67.4948869759	-52.4001505404	0	-35.6827825795	0	1	57.9517	21.7668	22.3176	54.3224	155.72	95.8	incorrect
341	-113.046552974	-20.0163244172	nopmf	-185.574947878	-64.1066994291	0	1	50.5684	20.9778	20.8054	47.4616	121.7666	95.8	incorrect
162	-112.766309369	0	-27.4629863183	-119.368751818	-29.9273112449	0	1	53.1901	24.0281	23.9492	49.189	153.1574	95.8	incorrect
770	-112.313045045	-3.3119135445	-35.424368375	-40.19811773	-28.3632083295	0	1	59.1003	17.3154	18.4052	56.4174	125.1918	97.8	incorrect
65	-112.172210568	-51.4765232797	-42.6363480511	-61.8531697076	-18.6082938391	0	1	60.8092	19.6057	20.1291	59.2605	87.7218	95.8	incorrect
1246	-111.900467944	-55.1628362601	-34.9039200075	-27.5008092637	-52.8991979674	0	1	42.2178	16.0366	16.9432	40.0244	81.5269	96.3	incorrect
71	-111.795452653	-68.208698419	-33.0356503223	-86.6722980497	-23.385730072	0	1	40.5717	16.6036	16.5736	36.4208	133.5486	95.8	incorrect
707	-111.521465875	-45.7348318855	-166.637490697	-35.92419001	-31.8237079456	0	1	58.1867	21.4145	22.2071	55.9877	96.6661	95.8	incorrect
209	-111.369462751	-121.343010861	-121.824588565	-484.580489827	-26.8992530458	0	1	32.4621	16.2941	16.4098	25.0547	144.2355	95.8	incorrect
1181	-110.07304726	-96.9824143972	-60.496043094	-10.0505568905	-38.1121283727	0	1	56.7624	14.2545	15.5024	53.1042	155.0236	95.8	incorrect
828	-109.735051153	-2.56560887	-50.568781844	-68.5403195129	-21.3785018285	0	1	56.3761	16.8419	18.2161	53.2072	150.8904	97.8	incorrect
1136	-109.696953394	0	-61.3832472554	-181.222005618	-120.189194109	0	1	39.3423	21.6218	21.3124	34.6408	124.1358	95.8	incorrect
1239	-109.638835045	-28.0886908808	-38.3989335706	-26.1837026856	-29.5538849134	0	1	41.2396	17.3127	17.7367	36.1447	174.764	95.8	incorrect
1015	-109.583791574	-40.2031155745	-101.645662579	-6.0781548445	-28.8315038735	0	1	55.8467	19.5649	19.629	52.0383	153.8784	95.8	clashes,incorrect
361	-108.931490446	-59.610038705	-104.785398695	-18.491280895	-15.3219546782	0.1373	0.825	35.1238	10.4675	10.5377	30.9879	106.1906	96.1	incorrect
375	-108.705195568	-54.4318987306	-79.2494375371	-26.3202118877	-81.5138743001	0	1	36.8529	14.4836	15.1004	31.7428	176.685	97.8	incorrect
848	-108.645546357	-44.8716808777	-19.1949114327	0	-7.9918196335	0	1	63.7187	25.8627	26.0792	60.327	153.2595	95.8	clashes,incorrect
642	-108.127713432	0	-25.051349462	0	-43.867598121	0	1	51.5747	21.4134	21.2796	49.4529	92.7376	95.8	incorrect
263	-108.007334727	-52.9824494726	0	-6.1148709977	-24.1666125805	0	1	58.172	16.4049	17.2028	54.658	175.4671	95.8	clashes,incorrect
894	-107.861043487	0	-365.671796367	-35.0529064689	-23.4434625089	0	1	58.3703	19.6329	20.5298	56.263	106.1335	95.8	incorrect
691	-107.568872013	-4.4263000602	-87.4974867262	-84.0045776707	-75.4889010802	0	1	54.3623	18.4953	18.615	50.3521	163.7591	95.8	incorrect
670	-107.503593244	-18.0258146296	-23.580771207	-91.311854473	-55.8598725081	0	1	48.7993	23.4008	23.1171	45.8818	106.28	95.8	incorrect
432	-107.462856687	-26.2682267533	-180.917236117	-7.4262161295	0	0	1	24.8712	14.152	13.6367	17.4021	136.1831	95.8	incorrect
276	-107.459816013	-24.6921630789	-48.1939892032	-60.5282531287	-33.8948478843	0	1	41.5995	16.2559	16.1978	35.923	160.7733	95.8	incorrect
1069	-106.316261216	-218.408180461	0	nopmf	-32.3985030465	0	1	60.4289	18.0911	18.3725	57.6844	122.2106	95.8	incorrect
147	-106.253709195	-189.121702893	-0.867543687	0	-2.567156189	0	1	55.6223	21.5038	22.5081	54.6933	57.5567	96.1	incorrect
131	-106.215851018	-32.1524230238	-30.140270172	-74.4081849857	-6.9447812095	0	1	58.0925	18.5734	19.3503	54.6579	145.225	95.8	incorrect
784	-106.151495024	0	-22.4925463899	-65.1686553784	-40.5095288813	0	1	56.3682	20.1394	20.8986	53.5952	110.3754	95.8	incorrect
114	-105.884682088	-39.3190474636	-29.5837888629	-33.9571255115	-63.9016971812	0	1	50.6606	17.0496	17.4675	48.5006	95.0002	95.8	incorrect
1156	-105.843789653	-36.3045376231	0	-91.0928627931	-0.3587924412	0	1	59.6716	18.6505	19.5364	56.2279	143.7754	95.8	incorrect
608	-105.770620087	-0.5275703589	-0.4987936877	-0.0822349048	-2.6917574159	0	nan	55.7791	23.3539	23.5693	52.3023	164.992	97.8	incorrect
12	-105.422836838	-26.2066337004	-25.9082044701	-138.471005357	-1.6564067311	0	1	35.4331	15.3238	15.7746	32.5928	87.5863	95.8	clashes,incorrect
1254	-105.04536389	-54.3091183246	-53.6513516599	-265.678143886	-1.0122589787	0	1	35.6009	13.5925	13.7829	29.7734	135.5235	95.8	clashes,incorrect
25	-104.900185193	-90.6979500418	0	-4.688527312	-33.7522547815	0	1	60.0075	19.7752	20.4423	56.4931	165.0592	95.8	incorrect
229	-104.858000857	-32.7654499534	-42.0459771718	-77.1586214083	-26.5114701368	0	1	48.0609	19.7119	20.0888	46.6687	70.8232	95.8	incorrect
743	-104.528088375	-224.673535676	0	0	-225.479322874	0	1	34.6406	15.7509	16.3962	28.8919	132.4996	95.8	incorrect
522	-104.357162093	-17.7541150919	-7.0585865998	-56.2125048715	-34.3662242382	0	1	56.6534	17.2498	17.7532	53.8196	135.3811	95.8	incorrect
172	-104.296191464	-61.2527132079	-179.818500729	-53.5214846268	-81.5855181803	0	1	51.9144	21.5535	22.1737	50.5377	72.4595	95.8	incorrect
1197	-103.879037674	0	-38.7699340881	-56.6262966567	-33.3449404002	0	1	56.7207	22.904	22.8854	52.9503	138.8781	95.8	incorrect
1306	-103.842154211	-141.11978667	0	-215.65534593	-66.5323836847	0	1	19.3617	12.0181	11.736	3.5689	133.9296	96.3	incorrect
1262	-103.773835344	-49.3694593919	-32.7191907676	-61.0612346142	-36.9025330661	0	1	22.0249	10.0515	9.8862	13.7518	123.1611	96.1	incorrect
1012	-102.601961926	0	-438.807342352	-161.4405662	-20.9091634782	0	1	31.4857	14.9589	15.1787	24.2771	161.0262	95.8	incorrect
8	-102.548116167	-52.5219977631	-112.794144513	-233.541304313	-30.2203583559	0	1	53.7993	24.1242	24.0055	49.7691	160.2001	95.8	incorrect
474	-102.330454486	-7.2367650874	-92.4263888426	-238.487231018	-93.9900503453	0	1	57.0151	18.804	19.3371	54.6702	114.5991	95.8	incorrect
1252	-102.206419316	-40.9796293336	-46.1269851507	-10.9965131584	-38.1475644506	0	1	53.4748	21.5751	21.5793	49.2013	162.2768	95.8	incorrect
930	-101.515147466	-60.9556399601	-56.9176007549	-53.4337011081	-76.9307561346	0	1	49.7948	20.5515	20.8184	45.9555	174.8727	95.8	incorrect
797	-101.020708925	-3.4653068217	-27.5511904753	-50.9646135184	-34.8686580958	0.0196	0.9688	33.2349	13.703	14.0237	28.3987	111.2274	96.3	incorrect
530	-100.920515817	nopmf	nopmf	nopmf	nopmf	0	1	59.0218	24.7873	24.9799	55.3268	164.8929	95.8	incorrect
841	-100.834304993	-86.3502802366	-98.7063857466	-5.96598389	-18.2243654198	0	1	56.408	17.8844	18.394	53.9072	119.6185	95.8	incorrect
815	-99.7333716001	-260.069657067	-21.553234424	-141.765240883	-191.688105909	0	1	34.7146	15.3456	15.2248	30.6115	114.3629	95.8	incorrect
244	-99.1713031178	-151.730495145	-114.309362645	0	-71.3126647068	0	1	44.6292	17.2836	17.2083	39.3454	172.345	95.8	incorrect
727	-98.9009467259	-394.67565013	-212.75229813	-4.5140718138	0	0	1	28.1753	14.3753	14.284	23.2914	101.9031	95.8	incorrect
477	-98.7065800154	-59.2303261406	-102.505362469	-34.2344239656	-33.7551938145	0	1	57.1118	19.0016	19.803	54.7495	101.8143	95.8	incorrect
73	-97.9466044809	-55.5403482963	-18.4517657007	-46.8835191893	-38.9737656224	0.02	0.9881	35.8421	16.3316	16.1736	28.9065	173.7511	97.8	incorrect
194	-97.6681928734	-70.2852257274	0	-48.0210542041	-56.4463208885	0.7843	0.4366	2.7792	1.2702	1.5936	2.3876	8.4301	96.3	medium
457	-97.441780588	-12.8033600233	-12.701150881	-76.4294662991	-12.7422156282	0	1	53.8383	18.609	18.9743	49.994	162.6326	97.8	incorrect
870	-97.3801760106	-283.913207944	-221.695567844	-100.857559316	-106.430286463	0	1	58.1412	15.8745	17.064	54.5418	155.9741	95.8	incorrect
1153	-97.1499074164	-84.4108585695	-74.0300132645	-62.7595983255	-65.9685317963	0	1	49.0253	19.9567	20.2118	45.1645	174.8174	95.8	incorrect
1026	-97.1358809261	-361.111268061	-140.888104965	-11.2526964086	-140.120896454	0	1	26.1458	13.0214	13.349	19.5831	105.5142	95.8	incorrect
1394	-96.9174593369	-107.35779667	-56.1027745518	-123.66336411	-8.906153072	0	1	58.955	22.417	22.2675	56.9719	106.1934	95.8	incorrect
775	-96.8038326771	-54.239464397	-16.3072112167	-124.234299302	-56.5500106841	0	1	55.958	23.2792	23.6647	51.9331	164.1891	95.8	incorrect
51	-96.5802098666	-40.6004367964	-150.152213151	-40.2940792519	-3.6544387983	0	1	58.1551	17.9065	18.8766	54.6839	149.5645	95.8	incorrect
1145	-96.518015167	-56.4190144104	-110.32080292	-78.1063645729	-45.5133632727	0	1	39.1145	15.6926	16.4757	35.8602	104.5993	97.8	incorrect
1166	-96.3682808555	-135.826846269	-131.636276372	-114.931861887	-97.507037264	0	1	21.7341	14.1571	13.4176	12.9396	118.0576	95.8	incorrect
28	-96.2768772968	-0.038867708	-7.6228110308	-4.3093831307	0	0	1	52.7257	20.4996	21.3136	48.5188	167.8525	95.8	incorrect
965	-96.2028611103	-88.151119952	-38.9477517882	-0.6487823221	0	0	1	15.8578	9.5186	9.7701	1.8579	114.2049	96.3	incorrect
1294	-95.8558779196	-3.3504726645	-249.811368883	-103.086881533	-58.2423425836	0	1	26.1179	13.5183	13.0133	16.1434	177.0946	95.8	clashes,incorrect
1258	-95.8429479846	-71.7992752257	-89.2480225115	-29.910375159	-8.5042992325	0	1	59.3971	18.6712	19.6396	57.5904	88.3919	95.8	incorrect
576	-95.7457089391	0	-46.9057072346	-6.3492139079	-20.0257106555	0	1	57.0512	22.1828	22.0397	53.3949	144.3971	95.8	incorrect
1086	-95.0511661189	-75.7105465999	-137.098757684	0	-10.1487595893	0	1	58.4474	19.0616	20.273	57.1782	75.532	96.1	incorrect
1117	-94.8798322264	-17.3987147468	-16.4389818388	-28.1796500178	-35.3331931351	0	1	67.1739	24.6743	25.0926	65.4439	89.8516	97.8	incorrect
780	-94.2587107643	-59.3557164307	-7.8644200739	-80.7653095216	-67.9195515499	0	1	37.1099	18.2951	17.8613	31.1469	162.2001	95.8	incorrect
428	-93.3525677267	-159.574741495	-8.1958761235	0	-35.1349658847	0	1	19.3578	12.11	12.0173	10.2098	107.3632	97.8	incorrect
1149	-93.0882791439	-14.2626741844	-31.8053334627	-24.6152075337	-6.6602066077	0	1	23.3211	11.2095	11.2285	14.4042	147.3929	96.1	incorrect
92	-92.9905524754	0	0	-99.4775267962	-59.3580218637	0	1	47.6248	15.2391	15.4852	46.0585	71.3628	95.8	clashes,incorrect
288	-92.9018899138	-24.688460262	-69.9243409407	-96.9342254394	-25.2598500688	0	1	41.3324	15.8321	15.6257	35.6825	165.5399	97.8	incorrect
524	-92.6290757992	-100.745094203	-248.859549687	-103.044612287	-19.4913142212	0	1	57.3819	17.7623	18.3781	54.8416	123.2039	95.8	incorrect
740	-92.5765732717	-217.796592341	-47.9719914983	-231.266993655	-15.0154426122	0	1	66.1762	25.8119	25.613	63.0829	172.687	95.8	incorrect
373	-92.1548998347	-0.6409835469	-27.3520488886	-7.4783950818	-20.2757306179	0	1	53.0758	18.1763	18.6979	50.4992	107.9244	95.8	incorrect
1361	-92.0675805592	-86.0041422315	-329.677631027	0	-102.532862576	0	1	46.3063	18.784	18.763	42.8814	137.1851	95.8	incorrect
116	-92.0211912648	-25.0023051186	-8.9287276851	-16.0094205462	-30.6504657312	0	1	51.4696	17.5429	17.6435	47.9657	124.081	95.8	incorrect
1098	-91.8414858682	-82.1188437487	-215.119524469	-81.8803484769	-16.2227993021	0	1	59.9434	24.0695	24.1254	56.5123	162.3143	95.8	incorrect
106	-91.6673350481	-43.8681609743	-50.0306415959	-87.2134159186	-52.0976167492	0	1	20.7532	11.3688	11.9928	6.9558	146.7626	95.8	incorrect
1085	-91.049557277	0	-11.4466475932	-90.9963719392	-8.5493558647	0	1	56.3	24.7844	24.4555	52.4217	179.7561	95.8	incorrect
591	-91.0342570383	-157.442782496	-417.013936259	-404.544599056	0	0	1	20.5715	10.673	10.7302	17.6293	65.1137	95.8	incorrect
639	-90.8970986814	-1.2776591592	-56.4979687795	-1.1553129312	-37.1784594795	0	1	52.2938	17.4942	17.8582	48.991	131.8165	95.8	incorrect
1384	-90.8403107618	-76.2720960506	-278.716919111	-6.7040288747	-14.4020218792	0	1	61.9794	17.5809	18.597	58.5371	163.8152	95.8	incorrect
343	-90.5953569696	-42.1303220457	-34.5015726251	-30.8171369865	-47.4107116455	0	1	49.7388	20.1821	20.8208	46.017	152.2833	96.1	incorrect
720	-90.2871199452	-6.2992371408	-32.6125030608	-25.3017372563	-38.4586535369	0	1	51.0908	21.2396	21.9042	48.705	106.6639	96.1	incorrect
1211	-89.8243526885	-22.0670193981	-77.1190452848	-26.9914515472	-20.3847635349	0	1	56.9503	18.6699	18.6303	54.0261	130.6093	95.8	incorrect
167	-89.78402143	-346.94741842	-191.26111799	-236.86277917	-65.872644857	0	1	57.5139	14.7103	15.8323	54.0766	164.0612	95.8	incorrect
449	-89.5426069488	-122.047434263	-35.3863677628	-20.1053303114	-93.8951426397	0	1	32.5663	13.6938	14.1881	25.4582	163.1643	95.8	clashes,incorrect
528	-88.7197439393	nopmf	-204.598500971	-316.488186369	-100.918400599	0	1	57.768	29.208	28.7358	55.603	105.0591	95.8	incorrect
1139	-88.6579643644	-0.2025258855	-25.3775077956	-24.5291653682	-32.4636534289	0	1	34.7527	15.1953	14.9866	29.3967	155.847	95.8	incorrect
699	-88.5576689358	-70.4646275187	-1.0335922905	-39.7753033241	-33.1973260556	0	1	57.8518	19.2316	19.7201	55.613	109.7431	95.8	incorrect
1024	-88.3858397396	-126.330198611	0	0	-13.8773036137	0	1	50.089	19.45	20.4345	49.7721	33.2172	95.8	incorrect
1051	-87.4838797394	-257.207519862	0	nopmf	-2.9629136172	0	1	29.5777	12.0484	12.266	27.2568	64.4718	95.8	incorrect
117	-87.4048591875	-97.9745795016	-4.6386361525	-114.403041998	-10.5165100691	0	1	55.0542	24.2931	24.4315	51.0508	169.8301	95.8	incorrect
1107	-87.3826937026	-6.2418135442	-77.4541790282	-91.0137736727	-17.7915960327	0	1	51.1666	17.585	17.9229	47.7797	129.5624	95.8	clashes,incorrect
188	-87.3190369776	-299.20090002	-384.950409519	-126.934633619	0	0.0392	0.9672	20.7383	9.7758	9.6966	11.8321	107.9489	95.8	incorrect
406	-87.0989853521	-60.5868333524	-52.0158744168	-5.3786128776	-27.3773333853	0	1	54.058	17.9056	17.7069	50.3299	139.507	95.8	clashes,incorrect
545	-86.9331860563	-52.4098890958	-52.8437509983	-14.0050218708	-20.1278253156	0	1	51.8928	15.9547	16.4591	49.1251	119.6931	95.8	clashes,incorrect
603	-86.8624585883	-59.3286113138	-9.9827444361	-13.653201413	-30.7734608625	0	1	49.4625	20.4487	20.7583	47.9179	71.76	96.1	incorrect
325	-86.657971465	-495.072737689	-65.8929744476	-154.97526214	0	0	1	20.8628	11.8383	11.9965	16.7944	71.1981	95.8	incorrect
625	-86.4649672933	-196.198273373	-206.092755288	-134.405934036	-165.828472853	0	1	30.2489	13.5566	13.3315	22.536	152.2176	95.8	incorrect
928	-85.865512983	-13.7687936362	-2.3152602462	-70.2526558026	-28.5414502962	0	1	55.8937	21.6606	22.8204	55.4983	37.7323	95.8	incorrect
1320	-85.3701724581	nopmf	-278.039178056	-292.062928725	-368.060344136	0	1	55.4365	21.2158	21.6293	51.0922	177.6243	95.8	incorrect
791	-85.3606005778	-86.1806356885	-330.976714033	0	-171.442273157	0	1	51.1955	17.9985	18.4492	47.6241	124.7241	95.8	clashes,incorrect
952	-85.3570290101	-22.2803690925	-13.2813785493	-20.1683570461	-35.5092783846	0	1	40.253	15.8154	15.8602	34.6572	152.8441	95.8	incorrect
978	-85.2599574142	-17.5144332077	0	-4.3366276024	-24.1870749457	0	1	52.656	15.4101	15.8697	50.5188	103.1326	95.8	clashes,incorrect
1002	-84.9708769955	-60.1315545803	-0.0567702559	-90.5896442439	-39.2407301826	0.0784	0.9344	25.4134	14.9265	14.2744	14.6784	170.9393	95.8	incorrect
1047	-84.2486242402	-153.628440664	-280.510561243	-209.605499768	-2.2191245608	0	1	58.8171	16.9454	18.0928	57.0446	93.9154	95.8	incorrect
267	-83.7437979902	-42.9659589633	-109.321611623	-95.6477454482	-169.779979029	0	1	35.5937	15.4991	16.1316	30.7856	121.6783	95.8	incorrect
540	-83.6538045101	-139.257128559	-140.866648636	-184.446139496	-32.521425571	0	1	57.3525	15.9239	17.1675	53.8953	154.1814	95.8	incorrect
1350	-83.4477297194	-47.2596740164	-51.7099894456	-74.1151097985	-15.7434568243	0	1	56.994	19.1167	19.7954	53.2201	161.3211	95.8	incorrect
914	-83.3169947932	-69.2740417745	-51.6195319057	-36.9667013039	-23.9102256579	0	1	51.4317	18.6113	18.6307	47.8799	134.7932	96.1	incorrect
956	-83.0937417505	-50.5902109402	-12.1411310943	-29.2987868383	-31.6711912841	0	1	59.6349	22.7043	23.2125	56.2083	132.3198	97.8	incorrect
1065	-83.0724227207	-148.015467989	0	-842.112115982	-204.46549987	0	1	28.683	13.8612	13.5724	25.319	86.978	95.8	incorrect
1011	-82.4529081596	-56.9504945675	-30.5856873952	-45.0173616675	-22.0397820926	0	1	59.5662	21.3344	21.5904	55.8342	162.3795	95.8	incorrect
972	-82.0926930739	-25.9281040464	-92.3324720068	-34.5350927068	-2.8392384844	0	1	56.5047	21.1947	22.2928	55.4792	68.2807	95.8	incorrect
132	-81.7785289972	-101.204734414	-373.42016673	-53.7196983653	-34.4927922279	0	1	53.263	18.7927	19.8647	52.0993	62.7936	95.8	incorrect
711	-81.7620263012	-12.0638095579	-0.9233025614	-45.4314131754	-22.4059361505	0	1	55.0513	17.0526	18.0822	53.0401	86.8552	95.8	incorrect
931	-81.3831103825	-11.0498651596	-57.4629998455	-110.014143334	-121.372123346	0	1	25.2398	10.7403	10.7956	19.9677	103.7248	95.8	incorrect
836	-81.3528243226	-316.822612458	-36.7182734202	-41.1128863896	-24.775784315	0	1	58.0374	17.7537	18.3824	55.22	137.8102	95.8	incorrect
820	-81.2933656222	-53.2586289126	-149.158889705	-14.5437773604	-11.352002309	0	1	57.4075	19.6772	20.3878	55.1494	101.6411	95.8	incorrect
18	-81.1494955406	-234.122985826	-194.090844182	-199.274166071	-194.713437851	0	1	22.1189	9.9178	10.0281	16.4988	100.2966	95.8	incorrect
43	-80.9118320121	-94.8128577116	-72.8274090946	-126.7723029	-61.5571095143	0.0784	0.9375	22.2443	14.1429	13.2315	6.1165	177.2502	96.3	incorrect
558	-80.5430743982	nopmf	-7.6050868297	-77.4736468297	-88.8124031748	0	1	30.7796	14.1322	14.1397	24.4611	157.3404	95.8	incorrect
633	-80.4268446801	-143.421492701	-75.4893127454	-17.5726438964	-31.3517798954	0	1	51.9585	14.943	16.0244	48.2663	178.0064	95.8	incorrect
751	-79.6817849142	-77.5023648402	-33.2369309727	-37.6836715328	-44.0263048368	0	1	51.6759	18.5873	19.5864	51.2788	37.815	95.8	incorrect
275	-79.4501513961	0	-0.2837493283	-72.0732569823	-6.1945185792	0	1	48.684	19.3246	19.9372	47.1117	74.4215	95.8	clashes,incorrect
345	-79.1527816098	-77.968639834	-1.7179174399	-24.080777708	-51.3929980416	0	1	57.7317	19.3485	19.7356	54.3731	139.136	95.8	incorrect
939	-78.5834917486	-100.395785201	-169.691127404	-76.1893091071	-15.773549772	0	1	58.1706	23.5559	23.6592	54.4498	153.8088	95.8	incorrect
1278	-78.5122554737	-180.836091502	-42.3340628077	-106.107143731	-61.8156883624	0	1	57.1187	19.1837	19.6198	53.7381	138.1981	95.8	incorrect
1001	-78.0762456891	0	-2.7991460709	-29.4927526611	-4.493118784	0	1	53.481	22.1719	22.785	51.5427	98.4445	95.8	incorrect
1209	-77.9435540374	-27.1026306476	-36.3280911235	-67.1192522476	-91.5942228693	0	1	50.003	17.9758	18.7612	47.6945	87.9197	95.8	incorrect
1041	-77.5682449944	-325.218015388	0	-548.145736656	-55.2588642881	0	1	32.0812	13.4057	13.903	27.7402	102.68	95.8	incorrect
31	-77.3326466554	-99.8164347796	-138.074275685	-206.094930185	-223.63006495	0	1	19.1713	12.1168	11.8472	8.7661	111.1803	95.8	incorrect
1023	-77.2214214645	-448.6251867	-202.078373453	-7.0637688626	-18.0236294948	0	1	55.8269	23.6191	23.9771	51.6298	159.0384	95.8	incorrect
303	-77.1889112354	-50.4270606027	-46.7514357348	-51.5569777222	-13.9872369744	0	1	51.5668	17.0841	17.4508	47.9236	147.7376	95.8	incorrect
85	-77.1845616757	-112.740860716	-0.8431547436	-122.035144743	-115.996302738	0	1	22.8035	10.3511	10.8016	12.9061	150.177	96.3	incorrect
223	-77.1036876038	-166.127270565	-276.821041354	-152.472100174	-82.9954682523	0	1	57.0243	18.6359	19.137	54.6835	114.907	95.8	incorrect
1095	-76.9630821522	-25.3763602317	-18.4788806557	-40.5608160841	-34.2276749292	0	1	51.8984	16.0548	16.8861	48.4255	167.4646	95.8	incorrect
1234	-76.8948205653	-24.4987529596	-22.265954344	-26.5462710207	-26.111682282	0	1	69.1854	27.5358	27.821	68.6339	50.8956	97.8	incorrect
738	-76.5231301209	-69.2525586412	-14.1663717904	-165.505796071	-52.8529437351	0.0196	0.9756	40.5218	16.8024	16.6287	34.3221	171.792	95.8	incorrect
1148	-76.1186361486	0	-30.0666712934	-39.6631897131	-122.334018505	0	1	40.6494	18.6932	18.2246	35.9861	151.3549	95.8	incorrect
613	-75.4739243354	-29.8194332512	-70.1673526442	-134.180508039	-45.7217610808	0	1	57.7526	19.4296	19.8123	54.5739	133.2146	95.8	incorrect
227	-75.373856069	nopmf	nopmf	-289.696966241	-269.347762049	0	1	31.9553	17.9537	17.899	25.7805	122.5276	95.8	incorrect
1213	-75.1964367869	-37.7032908146	-12.8554711854	-55.7510204052	-13.6113631912	0	1	60.8611	24.2323	24.4763	60.6388	29.0974	97.8	incorrect
1053	-75.0681442144	-264.174856555	0	-44.6466590052	-76.5518254806	0.0392	0.9565	33.4571	15.2456	15.0876	25.5612	164.3292	95.8	incorrect
1078	-74.8702211098	-35.6119633885	-144.576609111	-151.894429929	-155.897634964	0	1	52.3671	20.6597	21.472	51.0648	73.7457	95.8	incorrect
109	-74.6473218063	-184.860843356	-249.405648708	-251.865865837	-79.0960830305	0	1	50.4039	18.426	18.3	45.7953	154.4492	95.8	incorrect
354	-74.483011417	nopmf	nopmf	nopmf	nopmf	0	1	35.0043	13.9958	13.9361	28.7479	143.2663	95.8	incorrect
773	-74.4412453414	-27.4058132491	-22.1554647988	-44.1965312199	-43.0411225497	0	1	45.3451	16.4809	17.2111	45.1256	24.8207	97.8	incorrect
1379	-74.3644579681	-101.841831775	-108.027000301	-20.1754191249	-135.660403913	0	1	56.9988	18.9232	19.4097	54.6548	113.0573	95.8	incorrect
771	-74.2190086366	-104.16522367	-217.14689085	0	-5.6962297444	0	1	43.2084	19.5499	19.0843	37.7617	169.9092	95.8	incorrect
1268	-73.9572742305	0	nopmf	-55.581641381	-157.435018061	0	1	56.8753	22.1573	22.8216	56.6701	26.682	95.8	incorrect
659	-73.9124935487	-1.9661396577	-46.2096990931	-160.668553527	-1.7476718711	0	1	53.4385	20.4722	21.5668	52.5602	56.8045	95.8	incorrect
1045	-73.7774307025	-0.6177937976	-6.0205422218	-28.826211156	-20.802746223	0	1	68.849	28.112	28.3021	67.1481	92.2359	96.3	incorrect
1128	-73.5922563474	-114.63202707	-201.848277673	-30.6117454449	-13.7581282288	0	1	46.0182	21.3014	21.249	41.9287	130.624	95.8	incorrect
129	-73.2504675347	-38.5990546856	-26.4412750499	-89.2029877897	-48.8160412374	0	1	50.8171	17.5261	18.166	48.7082	92.8383	95.8	incorrect
1093	-73.0255509419	-99.4010753276	-342.486718494	-1.8443248288	-17.6735777426	0	1	56.5154	18.6651	19.1781	53.4698	130.2702	95.8	incorrect
461	-72.8895487655	-105.169671764	-57.5220900751	-86.2934019801	-44.4940017121	0.0196	0.9872	45.964	14.4336	14.812	41.2806	155.84	95.8	incorrect
355	-72.6235416429	-18.9077462453	-22.7242701074	-126.563056038	0	0	1	57.8093	17.257	17.9436	54.2626	162.8059	95.8	incorrect
995	-72.5130254735	-6.2322643163	-46.0953542042	-21.586021563	-7.1062727227	0	1	58.1	18.5761	19.3629	55.7566	103.6751	95.8	incorrect
680	-72.3372459009	-21.7699847197	-242.751343149	-92.8974278891	-87.898880257	0	1	58.3495	21.2607	21.559	54.8138	134.2061	95.8	incorrect
484	-72.1375386067	-221.300555479	-304.382318938	-175.946861785	-5.6240429144	0	1	68.2515	24.7943	24.6288	67.3349	64.2153	95.8	incorrect
693	-71.8225045644	-24.9563605008	-29.0827992848	-11.2842946287	-5.0216872676	0	1	54.91	23.6	23.2999	51.4009	169.7769	96.3	incorrect
35	-71.8051281837	-20.3507052698	-139.783852315	-46.9529438547	-12.2907032256	0	1	50.0128	21.9456	21.8253	46.3971	159.9722	96.3	incorrect
186	-71.480370424	-24.8120514396	-46.3928901128	-89.7868250183	-36.7560388168	0	1	44.778	19.4881	19.909	43.172	75.6018	97.8	incorrect
146	-71.3107718255	-55.9121349486	-51.4900624363	-19.9219407599	-47.4550535319	0	1	33.2234	12.926	13.0718	26.4684	135.6869	95.8	clashes,incorrect
342	-71.2531898301	-183.999683986	-83.2208084832	-27.6689658728	-2.6824819341	0	1	59.5182	18.9878	19.8784	56.2078	137.2983	95.8	incorrect
272	-71.2269154932	-44.6818061762	-46.2314490884	-135.914235806	-51.0695886416	0	1	58.3652	16.9139	18.3	55.1861	154.3578	95.8	incorrect
154	-70.7819011802	-369.283487818	-6.3072962677	-181.987834388	-37.2036024474	0	1	57.3877	14.7265	15.8949	53.9917	164.0181	95.8	incorrect
1347	-70.6883161765	-181.94576879	-89.9446913989	-439.222961968	-14.8277295205	0	1	49.1248	24.4717	24.3174	46.6804	102.2911	95.8	incorrect
1337	-70.4817866363	-92.150529383	-75.6148973023	-22.4603481037	-51.6579943126	0	1	50.4131	17.3346	17.7708	48.4047	89.9725	95.8	incorrect
829	-70.3693673483	-28.9120882394	-47.2006842728	-20.670860595	-34.7631176063	0	1	53.4167	17.12	17.5397	50.0409	132.3152	95.8	incorrect
245	-70.3635321764	-48.474772658	0	nopmf	0	0	1	22.3364	11.564	11.3884	20.569	52.4206	95.8	incorrect
1212	-70.0216125944	0	-221.231752012	-314.436274924	-66.1996369976	0	1	52.6308	20.2849	20.555	48.7534	146.8748	95.8	incorrect
586	-69.9080813004	-14.1884300074	-16.3075291999	-1.6733571073	-1.5758053322	0	1	63.7316	25.7203	25.8598	63.2974	42.0583	96.3	incorrect
119	-69.8610772392	-137.918757013	-25.589813615	-103.610112227	-2.2893701421	0	1	62.4379	22.502	23.3259	59.8435	113.033	95.8	incorrect
988	-69.4375159835	-2.4407928395	-60.4284040205	0	-38.8496536499	0	1	64.3202	24.4572	24.0029	60.8369	165.1518	95.8	incorrect
52	-69.4031155761	-222.661709205	-140.259945839	0	-89.1174583072	0	1	23.6918	15.1469	14.3048	12.3215	162.9392	95.8	incorrect
934	-69.3993381845	-17.706768748	-50.9622837629	-37.2698558956	-24.4171939432	0	1	41.1992	17.3371	17.7141	36.6534	151.2534	95.8	incorrect
1316	-69.0235582964	-357.907252487	-159.193333334	-312.649325743	-152.262204561	0	1	42.4752	18.1091	18.0096	37.2504	164.6529	95.8	incorrect
936	-68.9221851274	-367.01912221	-264.874928794	-221.305279172	-107.447827804	0	1	22.5603	13.7628	13.4441	17.3604	88.1621	96.3	clashes,incorrect
881	-68.7211080904	-132.84279103	-0.1136388588	-89.241283703	-23.9762139673	0	1	59.4657	16.6111	17.7124	55.9346	158.6522	95.8	incorrect
1370	-68.6677491401	-248.745743991	-234.050703814	-15.087768496	-0.0730536751	0	1	63.4906	17.0835	18.0173	60.3646	147.5733	95.8	incorrect
441	-68.546937455	0	-0.0046203007	-148.780038159	-57.5885113436	0	1	52.7865	16.3887	17.2935	48.4779	167.715	96.1	incorrect
1074	-68.3929260254	-0.569438899	-3.2568538385	-13.306500286	-1.7987312456	0	1	50.4455	20.6401	21.4582	49.5553	59.3648	96.1	incorrect
252	-68.0262060574	-66.0329348624	-55.1665414624	-42.5665151905	-11.1458563372	0	1	58.0941	22.1861	22.2723	54.6721	149.9009	95.8	incorrect
662	-67.9275680139	-51.4394240439	-98.0727930877	-155.995371153	-35.8563852798	0	1	54.3787	20.1059	21.1435	54.0005	37.3288	95.8	incorrect
1054	-67.554960513	-227.047638969	-197.269594556	-375.502274389	-156.259080841	0	1	23.3428	13.5862	13.7201	15.0695	110.5431	95.8	incorrect
893	-67.4051643969	-64.545857636	0	-200.05490243	-75.6957163723	0	1	52.5773	18.2427	19.4415	49.4359	142.4728	95.8	incorrect
851	-67.2598641718	0	-41.8017190208	-7.2076773462	-21.7884839003	0	1	61.2634	22.5297	22.8312	57.8035	157.9858	95.8	incorrect
392	-67.230477236	-166.628164188	-59.5026628243	-128.551984638	-62.8108332853	0	1	57.4027	19.4203	19.8113	54.1067	135.2104	95.8	incorrect
849	-67.2300565461	-8.5734740401	-65.6247468496	-17.9248658324	-25.7186731472	0	1	47.982	18.1575	17.8559	43.7318	133.4626	95.8	incorrect
313	-67.082882712	-96.641820546	-86.7960550934	-51.5377418589	0	0	1	27.4114	13.5174	14.0068	20.1463	120.2893	95.8	incorrect
54	-66.7203934035	-45.1474256641	0	-300.938486839	-136.828442979	0.0196	0.9825	27.1041	15.1212	14.7347	16.5017	169.4908	95.8	incorrect
1189	-66.6463840529	-2.2307004671	-71.6104020502	-79.0699927852	-30.3486601734	0	1	46.5167	20.7832	21.1133	43.2643	113.1634	95.8	incorrect
1206	-66.4746964037	0	-30.8798315278	-88.7833409804	-64.5974666956	0	1	56.2483	18.8592	19.9907	54.7914	80.9974	95.8	incorrect
818	-66.3562287824	0	0	0	-148.619685742	0	1	28.9639	13.5579	14.2177	21.6963	142.3866	95.8	incorrect
236	-66.0881145807	-14.2295659615	-21.3294273631	-43.5360562615	-35.2836290613	0	1	23.739	12.4619	12.6789	16.1622	111.799	95.8	incorrect
1049	-65.8645854754	-12.0558031513	-571.441945459	-10.7333496513	-27.9784084881	0	1	53.3827	21.268	21.9768	52.5082	58.4028	95.8	incorrect
1282	-65.7251023149	-2.594693184	-36.9476052824	-106.115040751	-5.4907041889	0	1	56.7419	16.9919	18.0726	54.7346	90.4396	95.8	incorrect
67	-65.6415634565	-3.3537830339	-29.29416174	-59.6396460579	-27.7373199024	0	1	57.9825	21.3547	21.5978	54.542	137.5965	95.8	incorrect
796	-65.6373748311	0	-91.5165205797	-252.980358725	-22.7010436086	0	1	37.1993	12.6533	12.9373	33.3763	113.0388	95.8	incorrect
257	-65.5333424606	-189.989967346	-34.0868559284	-80.5280321044	-24.2667980915	0	1	44.827	18.3553	18.5436	40.5122	133.123	95.8	incorrect
1035	-65.4777196283	-21.4282242754	-356.938867268	0	-41.2030920171	0	1	39.3203	15.7819	15.709	33.4287	157.7076	95.8	incorrect
4	-65.1551391484	-57.1568600002	-54.4735113239	-30.7900080986	-44.9126845339	0	1	56.5371	26.0464	26.3103	52.5006	163.4649	95.8	incorrect
1271	-65.0259858587	-8.414389415	-5.077095507	-65.8254176604	-15.2168395249	0.0588	0.9434	33.1417	13.5706	13.8666	27.4674	126.4858	96.3	incorrect
374	-64.8787889962	-58.3980884066	-6.0688422019	-52.839199387	-5.9019228942	0	1	61.2361	20.3653	20.7839	58.7125	117.299	97.8	incorrect
416	-64.0361013173	-11.2348933423	-32.2131463648	0	-2.5211416067	0.0196	0.9855	24.5128	14.1317	13.71	12.9924	167.2287	96.1	incorrect
1338	-64.0150083738	-83.8995715969	-90.3918064662	-168.265962554	-20.3283263623	0	1	49.5012	20.8145	20.3544	45.0288	157.5758	95.8	incorrect
299	-63.5874780081	0	0	-170.64938062	-132.428244588	0	1	29.5306	15.0585	14.9339	22.16	150.3829	95.8	incorrect
283	-63.5715661199	-57.2558227889	-68.0265820389	0	-71.8099495556	0	1	32.9118	14.9293	15.7318	29.7911	85.8447	95.8	clashes,incorrect
899	-63.4436775095	0	0	-307.323211464	-94.6823757468	0.0392	0.977	25.5608	14.3201	14.1043	14.6029	157.192	95.8	incorrect
1249	-63.2855830196	-431.830644607	-256.172907668	-108.274516107	-250.387113547	0	1	53.562	23.964	23.7791	49.376	168.0073	95.8	incorrect
1345	-63.2821487877	-2.9637012089	-48.3212011054	-20.8513231053	-64.4636832567	0	1	56.2255	21.1873	22.276	54.5118	78.5718	96.1	incorrect
1168	-62.9869324423	-64.0787630759	-18.1785248482	-54.6576729145	-8.3472684889	0	1	36.9919	15.6035	15.6576	31.0925	147.1495	97.8	incorrect
736	-62.9827998956	0	-35.8963061115	-21.4228236262	-22.6941296272	0	1	39.0954	17.0594	17.4724	34.863	140.459	96.1	incorrect
1194	-62.9001037795	0	-27.0587324986	-16.3939705897	-8.0198780063	0	1	62.5126	24.6606	25.0273	61.0349	79.065	97.8	incorrect
201	-62.7091082589	0	-150.218882749	0	-96.2000751824	0	1	54.0214	24.0144	23.9256	49.829	172.1627	95.8	incorrect
409	-62.3019876166	-0.3839495582	-142.274237413	-490.117181739	-20.4603156205	0	1	23.1546	7.3746	7.7957	17.5132	101.4105	97.8	incorrect
148	-62.218173135	-182.028046527	-36.4116332456	-171.504221952	-1.2459721438	0	1	52.5122	25.2285	24.943	48.36	144.6992	95.8	incorrect
1333	-61.9415037568	nopmf	nopmf	nopmf	-54.5905647349	0	1	36.9568	20.8222	20.4555	34.0953	89.1363	95.8	incorrect
568	-61.8768162816	-32.6756780466	-66.7793258844	-81.1468635889	-35.0648093863	0	1	54.6993	17.8054	17.6542	51.3056	130.3181	95.8	incorrect
719	-61.6152694429	-27.4769451169	-9.9813625577	-25.7620961082	-29.6862947672	0	1	58.0659	20.7276	20.9067	54.5331	176.0645	95.8	incorrect
1382	-61.4442978937	-241.123178027	-243.508962687	-108.626323902	-90.6977134346	0	1	50.9529	21.7162	21.3909	47.032	175.6627	95.8	incorrect
1359	-61.001674691	-188.563052356	-106.418052713	-230.144503209	-84.652964221	0	1	57.1025	18.7101	19.2214	54.7685	114.657	95.8	incorrect
544	-60.7182961668	-4.9006832812	-13.9980516737	0	-6.0747817794	0	1	59.6112	18.5075	19.3679	56.1713	144.4443	95.8	incorrect
78	-59.7299389062	-108.476698475	-69.3613673311	-4.6708076484	-3.913656591	0	1	61.2322	18.4062	18.4822	58.0488	141.3177	95.8	incorrect
77	-59.6700069775	-18.818654282	-35.885834688	-7.0992386271	-45.8243170158	0	1	44.0384	17.8113	18.1559	41.0612	105.113	97.8	incorrect
19	-59.6377961448	-3.6754377436	-0.9261733171	-22.7607792801	-3.0191161974	0	1	32.6098	16.2775	16.5306	26.6345	143.1315	95.8	incorrect
541	-59.3879912746	-0.5826277198	-3.3723743698	-19.6070991297	-23.885455582	0	1	51.3202	15.2429	15.5868	49.3025	96.7934	95.8	incorrect
846	-59.3818813268	-56.2407198798	0	-0.9314918977	-35.812041588	0	1	54.8739	17.961	17.7731	51.4247	132.0241	95.8	incorrect
694	-58.9901954501	-203.651536824	-2.7442086496	-83.2721161737	-11.2832113631	0	1	52.2092	18.5834	19.3989	50.1286	85.5224	95.8	incorrect
1127	-58.8806700452	-44.6544765427	-54.6969707927	-10.2373719562	-11.211645049	0	1	56.0985	18.4133	19.0971	52.1971	163.2335	95.8	incorrect
137	-58.588102735	0	0	-161.282755191	-13.7407456725	0	1	47.5285	21.3884	21.3026	45.5423	78.8535	95.8	incorrect
1046	-58.5736012633	-26.4698629051	-8.786770995	-25.8190459403	-33.9844424749	0	1	56.3615	18.7413	18.8883	52.9771	135.4589	95.8	incorrect
349	-58.2693719286	-100.746663326	-83.4972333326	-54.2859828715	-18.275057649	0	1	56.768	19.4574	20.6038	56.0641	50.9953	95.8	incorrect
712	-58.197089928	0	-128.157881703	-275.517337628	-105.147352723	0	1	45.1095	18.1746	18.4203	40.9756	127.1031	95.8	incorrect
340	-58.0023991557	-56.817070032	0	-27.4980116474	-28.4777857254	0	1	52.2036	15.7375	16.5446	48.7113	122.6907	96.1	incorrect
45	-57.9930108911	-22.6512768302	-41.1146342175	-178.374573813	-48.4767087403	0	1	30.0034	13.6484	13.3633	22.5343	146.1185	95.8	clashes,incorrect
759	-57.9513770919	-3.3396640628	0	-5.2361143561	-19.1928126217	0	1	69.7177	29.678	29.825	66.5019	174.0379	96.3	incorrect
946	-57.7890801552	-161.364283485	0	-9.1119575616	-25.567285994	0	1	57.3584	14.7935	16.0413	54.6843	117.5393	95.8	incorrect
1219	-57.5977605578	-134.556629489	0	-38.1554610981	-61.7274771909	0	1	54.5877	21.4427	21.7197	50.067	176.9648	95.8	incorrect
636	-57.5451792187	-13.2952117233	-73.8211994247	-38.4070653868	-65.4365718365	0	1	29.486	12.3964	12.4119	22.2161	125.831	96.1	incorrect
523	-57.4528938864	-58.9017547681	-0.980492086	-195.226574648	-12.1418164349	0	1	59.5908	18.8405	19.7397	56.2225	139.8688	95.8	incorrect
123	-57.4238576804	-28.0500821151	-25.3877911095	-36.3610107319	-32.610877956	0	1	60.0209	18.1718	18.7844	56.6908	163.3287	96.1	incorrect
1044	-57.4064202403	0	-50.7810655472	-130.355851693	-18.1497102905	0	1	55.2256	21.6621	21.7567	51.0842	168.8309	95.8	clashes,incorrect
508	-57.3082831164	-65.814101663	-23.9663748471	0	-69.6470893077	0	1	55.9499	19.9994	20.6128	53.2506	104.792	95.8	incorrect
463	-57.2168751528	-0.0135500958	-13.5058027978	-15.2441884877	-44.4101336618	0	1	48.1664	15.61	15.8811	45.9704	88.6379	95.8	clashes,incorrect
246	-57.1031893104	-14.738548134	-34.3301865412	-33.6856590686	0	0.0392	0.9429	19.9186	11.027	11.2911	11.2438	115.3128	96.3	incorrect
1030	-56.8289726924	-102.008161705	-196.232283755	-61.8029913589	-29.1669611484	0	1	56.4978	20.5189	21.6189	56.3124	26.3512	95.8	incorrect
954	-56.6965878903	-76.0479171053	-8.43190871	-154.365863151	-46.4009989552	0	1	49.3897	17.7562	18.3022	45.3639	131.669	96.1	incorrect
950	-56.6464497442	-40.4191888863	-34.9012171504	-36.0430379954	-40.9593473229	0	1	63.0253	26.0237	26.0393	62.7166	34.4114	96.3	incorrect
1308	-56.5347255042	-2.7842726947	-82.9118189812	-29.0772640843	-64.3546054503	0	1	58.5395	18.7729	18.8828	55.5982	152.7166	95.8	incorrect
145	-56.5341718341	-9.5550616861	-1.6298869203	-29.7126557154	-5.0057512212	0	1	59.5387	18.7667	19.6643	56.1886	139.4102	95.8	incorrect
398	-56.315090552	-80.1494742317	-14.2721293382	-62.3168922761	-36.9934308534	0	1	49.1365	18.9641	18.9181	44.8417	149.3648	97.8	incorrect
1150	-55.9873902663	-119.141356518	-120.345513584	-161.665504744	-20.2508455648	0	1	33.6834	17.4597	17.4192	26.4216	155.1313	95.8	incorrect
97	-55.8966177188	0	-301.813951624	-81.179824965	-44.2382750324	0	1	57.1744	21.5211	22.0741	53.6138	146.0948	95.8	incorrect
517	-55.728662532	-28.6355254069	-23.5247089384	-83.9509971003	-57.2042533834	0	1	51.723	17.5438	18.011	49.4214	99.643	95.8	incorrect
753	-55.5747154572	-113.302266676	-55.0126153018	-20.7527527018	-31.1376368178	0	1	50.5648	17.6507	18.1208	48.2812	96.5039	95.8	clashes,incorrect
949	-55.458290695	-28.7970252248	-41.9346046445	-65.3633726892	-59.3256724692	0	1	18.2838	10.4897	10.7842	3.9952	143.6519	96.3	clashes,incorrect
128	-55.4507138782	-27.1685271654	-213.195969012	-0.7680796259	-1.5586612512	0	1	56.8608	18.1257	18.4905	54.3949	117.453	95.8	incorrect
903	-55.4253595409	-0.9812826876	-70.371854142	-246.840918459	-1.643191797	0	1	55.5164	16.2285	17.3632	53.1502	99.1114	95.8	incorrect
937	-55.4125743111	-101.230558558	0	-287.736507142	0	0	1	23.6414	12.6728	12.4949	13.7434	134.2796	95.8	incorrect
605	-55.2278820524	-25.6842300461	-4.2282939507	-22.6601850173	-14.4303653452	0	1	60.4824	20.8602	21.4261	56.8877	172.0723	96.1	incorrect
412	-55.0306881355	-63.374386448	-53.0910928561	-35.7929043414	-40.0606183233	0	1	54.1122	18.048	17.8629	50.3348	140.4381	95.8	incorrect
462	-54.9465570078	-57.8142683292	-58.737122079	-6.0208796961	-36.2875526587	0	1	52.4088	17.2004	17.6235	49.0708	131.8052	95.8	clashes,incorrect
1352	-54.5070605714	0	0	-263.4220194	-183.624695918	0	1	57.7837	17.7352	18.4996	54.5977	163.1349	95.8	incorrect
507	-54.4443937872	-19.8443019101	-34.0775886809	-22.5895580365	-92.6790070613	0	1	49.8728	20.1538	21.0689	49.1473	49.8042	95.8	incorrect
62	-54.3436010211	-45.3927221536	-41.6130791848	-10.721641139	-13.5310561465	0	1	31.989	13.0684	13.7521	24.0918	174.6885	95.8	clashes,incorrect
666	-53.9999526538	-39.6793693348	-0.0751163837	-2.0769220071	-14.2821503767	0	1	56.676	22.4779	23.0569	52.7949	156.5389	95.8	incorrect
1284	-53.9864616521	-167.62391015	-6.282856497	-159.544491253	-20.9814772554	0	1	45.4745	24.0076	23.8509	41.4067	124.4731	96.3	incorrect
814	-53.7663522176	-130.543626014	-36.337940381	-0.4243754738	-20.0376198195	0	1	45.8102	16.1722	16.7632	41.1449	167.1871	95.8	incorrect
600	-53.5863610425	-91.1494923208	-17.3826410798	-55.1053412587	-6.8308982835	0	1	49.3491	24.7861	24.4202	45.3472	138.0299	96.3	incorrect
606	-53.4840714784	-49.6901965422	-58.9430277115	-170.580195338	-4.5500957026	0	1	38.8708	19.3027	19.1384	32.5673	162.3731	97.8	incorrect
1186	-53.4639287028	0	-38.6649879185	-25.1705734994	-146.23984316	0	1	19.6493	10.2146	10.6216	5.3042	178.8541	96.3	incorrect
1270	-53.0912141627	-126.778214256	-78.4928826983	-67.5036722955	-42.6539057233	0	1	52.2879	17.8301	18.1806	48.8406	135.1709	95.8	clashes,incorrect
552	-52.9526323165	-92.7038279162	-107.791762439	-121.017085689	-89.0971004543	0	1	53.6152	20.2067	20.2039	49.4328	161.8065	95.8	incorrect
682	-52.7522399061	0	-182.592369585	-157.106348783	-69.5052440251	0	1	38.4252	10.0996	10.8935	36.3217	75.7432	95.8	incorrect
980	-52.6750050181	-28.0501331149	-173.737335876	-120.39592789	-67.4890090045	0	1	55.004	16.4563	17.1213	51.642	144.2039	95.8	incorrect
827	-52.6122985463	nopmf	-7.7973610979	0	0	0	1	39.223	18.4609	18.1859	33.2292	173.8863	95.8	clashes,incorrect
429	-52.5558861178	-111.652387678	-59.3254904518	-10.6255902373	-32.5953579372	0	1	53.6717	18.662	18.855	50.6019	117.3173	95.8	incorrect
802	-52.5071409597	-0.2394178703	-2.0032643178	-8.4571620682	-23.8577685544	0	1	61.0831	22.349	23.1512	58.3705	132.8517	96.3	incorrect
273	-52.3482029274	0	-23.0605340727	0	-159.482577581	0	1	22.6406	9.9511	10.1112	16.9994	102.3608	95.8	incorrect
50	-52.3388158195	-147.900075352	-340.074487852	-66.2991206644	0	0	1	28.1428	14.4408	14.4379	23.3203	99.9048	95.8	clashes,incorrect
863	-52.2752553601	-144.490100696	-164.230943352	-48.7289508181	-37.6600454171	0	1	54.697	19.4327	20.6065	53.1893	72.3102	96.1	incorrect
991	-52.2481625966	-318.354515757	-186.852001909	-85.3650172517	-61.3795444299	0	1	57.5747	19.065	19.486	55.2493	113.2167	95.8	incorrect
926	-52.2361198293	-480.293746517	-31.7114760422	0	-133.511669229	0	1	58.962	20.2445	20.9469	55.2498	164.8211	95.8	incorrect
1164	-52.0378120258	-1.7921625658	nopmf	-42.7968266299	-48.79584847	0	1	52.5926	20.9895	21.8253	48.4761	154.114	95.8	incorrect
1274	-51.9753659362	0	-142.981949494	-21.1689942688	0	0	1	49.1603	13.8615	14.779	45.2773	175.8163	95.8	clashes,incorrect
98	-51.8961043647	-38.2581701135	-25.3383093449	-6.9330143496	-34.0203624825	0	1	50.8766	20.7198	20.8102	46.5442	165.5138	95.8	incorrect
913	-51.3525672759	-80.0366282543	nopmf	-1.2588575623	-92.674842754	0	1	41.7571	21.5266	21.4972	38.6551	94.0474	95.8	incorrect
1331	-51.3432407057	-26.5748913463	-62.2097510791	-126.028531246	-19.4174881263	0.1765	0.8525	29.4092	8.4884	8.9394	23.4631	118.2221	95.8	incorrect
574	-50.8815139521	-59.6253102858	-35.3055036395	-8.8584141897	-12.8370040961	0	1	62.9855	16.509	17.5088	59.4247	175.9523	96.3	incorrect
81	-50.3934194993	-31.2972904479	-21.6054261038	-15.5901483798	-38.992884267	0	1	42.0582	18.3682	18.4829	38.9202	113.6329	96.1	incorrect
1208	-50.3147674639	-121.437706453	-229.061013698	0	-33.7778540093	0	1	29.2145	11.9024	11.7689	26.6645	77.6535	95.8	incorrect
1	-50.3112062099	-2.2006767743	-85.1763202488	-267.265317248	-20.3836302476	0	1	31.753	12.1147	12.2615	28.3864	85.6002	96.1	incorrect
515	-49.8682812575	-162.513757658	-33.2820042129	-352.903279828	-126.265834088	0	1	22.1945	14.7068	14.3329	11.7376	132.5761	95.8	incorrect
570	-49.8486294813	-49.718889367	-34.8170155416	-24.7018734302	-43.0948728282	0	1	53.0615	17.7864	18.278	50.5054	108.7567	95.8	incorrect
808	-49.37171926	0	-130.231111796	-107.566791458	-46.6709927465	0	1	53.6017	19.8358	20.0823	50.0176	147.0233	95.8	clashes,incorrect
1105	-49.1184271314	-307.137936327	-169.058406995	-126.227148543	-103.99883712	0	1	56.6687	18.5582	19.1077	54.2649	116.6299	95.8	incorrect
1059	-49.0836702178	-4.2657652072	-41.5318839871	-13.5928184474	-29.7172341086	0	1	56.5325	18.7471	18.985	53.2411	132.7861	97.8	incorrect
955	-48.8180741277	-9.9427276584	-34.3150597048	-8.8592475048	-25.2985314063	0	1	56.2316	22.8014	23.3027	51.8386	177.8113	96.1	incorrect
1048	-48.5786802803	-41.2655352838	-71.909329157	-36.0395474869	-32.192624271	0	1	57.6426	21.1122	21.282	54.307	138.1358	95.8	incorrect
590	-48.4937323617	-47.9281265564	-51.401091122	-74.6122682566	-30.0194481152	0	1	58.4498	20.3128	20.8324	54.5173	172.0996	97.8	incorrect
772	-48.3097044794	-5.3255348676	-124.647174203	-76.9673382868	-35.5776620216	0	1	51.8569	18.0047	18.5197	49.3569	103.3682	95.8	incorrect
277	-48.1162107262	-3.4877775558	-49.0868740457	-4.6290505748	-0.1218969558	0	1	47.7326	19.4601	20.5635	46.9929	47.7564	95.8	clashes,incorrect
722	-48.0896284233	-31.5709676596	-16.4710012855	0	-22.8755577321	0	1	53.7094	17.0081	17.4383	50.1822	138.2795	95.8	incorrect
1014	-48.0412291424	-251.082895334	-218.482060997	-127.417865406	-49.9168696383	0	1	57.445	18.9377	19.4762	55.1667	111.1552	95.8	incorrect
270	-47.9638328548	-15.7213508627	nopmf	-2.0782839321	-4.4402257994	0	1	47.6588	19.3645	19.5605	43.3748	176.9447	97.8	incorrect
99	-47.7452991661	-3.5122904889	-38.5804988572	-39.0997329357	-99.4488309006	0	1	31.4075	7.4914	8.2432	28.7548	77.2679	95.8	incorrect
803	-47.6347770126	-76.1402842979	-74.0371388197	0	-5.460219525	0	1	50.6776	17.5963	17.8618	46.9873	147.3006	95.8	incorrect
138	-47.4555327131	-53.9405862855	-12.3438366667	-169.56601362	-26.1979556837	0	1	15.721	9.2037	9.5059	7.0619	89.1092	97.8	incorrect
405	-47.3556882796	-43.5587426354	-56.3257235164	-26.0940157114	-37.8574830253	0	1	56.3122	23.429	23.8271	52.6294	176.3191	95.8	incorrect
451	-47.2374309498	-31.6339850624	0	-42.9493119885	-0.9911383738	0	1	53.9206	20.0489	21.0881	53.286	51.6607	95.8	incorrect
328	-47.1430283421	-111.851109669	-59.7729388503	-113.547962378	-59.5350600274	0	1	51.9545	20.2176	20.5218	48.8577	119.3864	95.8	incorrect
318	-46.9932349453	-71.5479681956	-23.0171861519	-72.7425191256	-33.4620700295	0	1	52.4837	17.5302	17.9176	49.012	135.1476	95.8	clashes,incorrect
0	-46.9609272171	-26.6027031992	-37.9393324047	-47.6537069653	-37.3271918856	0	1	56.4296	24.085	24.3241	52.3483	150.412	95.8	incorrect
697	-46.9006776571	-8.6684848496	-14.8999376221	-111.595211065	-25.285702936	0	1	57.0472	20.403	20.3921	53.1761	163.247	95.8	incorrect
1115	-46.8177743193	-174.736796375	-170.425859278	-147.595981558	-103.770335691	0	1	51.787	18.8957	19.3213	47.4078	175.1494	95.8	incorrect
1096	-46.7711802649	-70.9731552128	0	-105.787880779	-33.7613735375	0	1	34.0207	14.9703	15.4335	27.9679	140.2785	95.8	clashes,incorrect
663	-46.7672783496	-59.377742322	-29.8292823892	-206.417152293	-11.293188135	0	1	57.1815	24.21	24.1947	52.9504	173.1756	95.8	incorrect
1158	-46.7229367593	-53.9595766535	nopmf	-440.110627633	-319.724972418	0	1	31.0468	18.2967	17.8445	24.5435	140.4766	95.8	incorrect
860	-46.1688905313	-63.6622433763	-79.3358487529	-194.743169937	-32.2160064115	0	1	28.5486	13.3105	14.0915	25.6627	75.288	95.8	clashes,incorrect
705	-45.9827099768	-59.1491946034	-6.684064187	-59.9108132803	-35.571379148	0	1	48.7836	17.7629	17.8245	44.3398	149.254	95.8	incorrect
322	-45.9765821644	0	-154.162040585	-97.0871319485	-3.7012595314	0	1	58.2215	20.3143	20.7769	54.6379	153.9841	95.8	incorrect
321	-45.9653868592	-115.475215252	-107.48196988	-206.311602302	-16.779130212	0	1	50.5046	22.7542	22.6336	46.1407	176.2936	95.8	incorrect
895	-45.3841561581	0	-49.6627494134	-218.585353563	0	0	1	31.7218	13.0346	13.0689	25.2185	132.8882	95.8	incorrect
865	-45.315728203	-3.4562129954	-0.0202690599	-36.2493601808	-7.1732176852	0	1	53.1974	19.604	20.204	49.1955	142.2644	95.8	incorrect
57	-45.2446213804	0	0	0	-20.7466850569	0	1	53.9434	23.7308	24.4143	51.8279	102.6004	95.8	incorrect
1182	-45.1551822095	nopmf	nopmf	-55.1618437178	-424.460632136	0	1	25.3284	10.3009	10.2808	20.4264	87.9508	95.8	incorrect
1371	-44.8422053067	-84.5478751765	-134.723295065	0	-7.5452280545	0.098	0.9286	21.6798	9.9726	10.0935	15.7118	91.1477	96.1	incorrect
390	-44.7787733357	-109.624803795	-115.816828523	-31.8029475013	-42.7264864435	0	1	57.0532	19.3029	19.5894	53.9525	126.4058	95.8	incorrect
695	-44.7505326962	0	-176.11173211	-273.810479537	-27.4901356042	0	1	57.958	21.6246	22.1686	54.2822	164.2356	95.8	incorrect
1034	-44.7310970592	-139.511525818	-64.8148123718	0	0	0	1	25.6333	11.5925	11.4075	23.7631	60.0484	95.8	incorrect
975	-44.6090397458	-37.2528075755	-19.2782086068	-58.8035803181	-16.6817738255	0	1	34.6395	15.3179	15.1373	29.3777	150.7346	95.8	incorrect
1021	-44.4582885654	-27.0015336121	-5.6965397629	-11.7143917342	-23.1977074055	0	1	58.4787	17.459	18.0697	55.0785	149.1681	95.8	incorrect
1188	-44.3628707164	-3.8156232396	0	0	-0.2269284728	0	nan	52.804	22.878	23.496	50.8652	90.6288	97.8	incorrect
779	-44.2768140968	-40.1451316795	-49.3175306446	-0.5490108844	-30.3276003952	0	1	33.4887	13.9785	14.3217	27.3135	145.0575	96.1	incorrect
1061	-43.8622720623	-21.2776893439	-83.6658325069	0	0	0	1	58.4732	21.4035	21.9398	55.8184	113.5554	95.8	incorrect
548	-43.4064743468	-25.6156772792	-11.5332726624	-47.5391942301	0	0	1	55.2718	18.4504	19.0953	51.3602	163.2119	95.8	incorrect
993	-43.1656616793	-32.6451251338	-30.0365229943	-20.9125451411	-31.1886496246	0	1	53.2831	17.4538	17.8275	49.7588	136.107	95.8	incorrect
1322	-42.8692809872	-270.525341052	-509.723552065	-982.890027355	-176.886778584	0	1	28.9089	9.8594	10.1021	27.7342	45.7777	95.8	incorrect
1383	-42.7549170008	-161.393192121	-93.0522075749	-10.4643078644	-17.0136011956	0	1	41.0343	19.6353	19.1497	34.9937	177.0593	95.8	incorrect
29	-42.7145731961	-222.824063378	-265.955678283	-142.098831618	-16.5063432197	0	1	33.9167	13.8115	14.1617	30.13	98.9186	95.8	incorrect
214	-42.6868067398	0	-0.4354848353	-146.150186473	-5.0272777591	0	1	66.6578	25.7568	25.8443	63.9548	173.8372	95.8	incorrect
140	-42.406084411	-57.3947985728	-39.8699274796	-57.4679390478	-17.2416639761	0	1	57.9932	17.9862	18.6334	54.173	173.8015	96.1	incorrect
671	-42.370777214	-92.8221459772	0	-88.9684865304	-52.5320918013	0	1	44.6142	17.6524	17.911	40.1667	138.2443	95.8	incorrect
731	-42.0670339963	0	-8.0492942393	-143.873278521	-33.0901889268	0	1	56.2653	21.1363	22.17	53.2019	117.0623	97.8	incorrect
790	-41.9098533579	-55.3598046507	-84.2719245766	-67.9236071542	-53.2661651	0	1	50.8867	19.2511	19.1619	46.8028	146.9042	95.8	incorrect
638	-41.669071359	-114.323847751	-116.539314751	-61.7971909591	-130.147310744	0.0196	0.98	21.8416	7.5481	7.706	19.83	50.5156	95.8	incorrect
103	-41.6464234194	-25.7111114487	-38.811254201	-0.7123194292	-5.1796535463	0	1	58.5025	23.2038	23.5584	54.9887	172.7906	95.8	incorrect
170	-41.5080447636	-42.2680451153	-30.749646261	-28.5704634804	-54.1320337338	0	1	54.8147	17.1697	17.6151	51.2747	143.1252	95.8	incorrect
402	-41.464743214	-27.2771034507	-31.2576867561	-29.5222227998	-31.8184593303	0	1	56.4145	18.8627	19.0951	53.6652	113.5855	96.1	incorrect
793	-41.4448850397	-75.3797198026	-74.6713567942	-59.6722629032	-76.1240914145	0	1	48.9692	18.6588	19.0599	45.3709	158.0299	97.8	incorrect
856	-41.4436942438	-4.367051046	-58.2377822776	-24.8969646367	-3.721866546	0	1	54.9054	18.8852	19.7214	53.2448	78.9534	95.8	clashes,incorrect
403	-41.3340376841	-16.8058860491	-66.2811539043	-65.6222363793	-3.9081252397	0.1961	0.8413	29.2864	7.1976	7.7936	24.7964	98.9997	96.1	incorrect
764	-41.2639849379	-16.2810235848	0	-1.7362810017	-33.4747308479	0	1	60.7197	17.8144	18.7317	57.1722	154.9973	95.8	incorrect
284	-41.1448604172	-4.5034204074	-23.7033306163	-21.5585301748	-35.1963466611	0	1	59.2499	18.6438	19.2796	56.3954	122.3631	97.8	incorrect
877	-41.1170703237	-154.986021861	-13.9102799326	-406.198350322	-37.063652742	0	1	53.8072	18.8357	19.9104	52.6109	64.8678	95.8	incorrect
843	-41.1028254044	-123.984865598	-20.2254238062	0	-7.6836239474	0	1	68.169	29.3685	29.2889	66.098	103.9904	95.8	incorrect
531	-40.8487283511	-1.8875353823	-73.9735954034	-45.7315962841	-51.9472314801	0	1	49.2787	17.2296	17.6975	47.1807	89.954	95.8	clashes,incorrect
381	-40.6350968248	0	-30.6470418306	-208.433484846	-64.2035431716	0	1	57.122	18.9121	19.4352	54.7875	113.1733	95.8	incorrect
104	-40.6003376336	-0.8014005004	-100.010565271	-1.1658908047	-12.1751968938	0	1	60.3973	16.1159	17.2658	56.6715	179.5035	95.8	incorrect
872	-40.4752894575	-70.2821589801	-16.4185930752	-23.3711744301	-12.6686030281	0	1	54.744	24.6874	24.8032	50.8668	158.6922	95.8	incorrect
884	-40.4544265842	-25.3524148101	-11.4509415397	-11.4578023731	-5.1168981158	0	1	66.7866	23.5643	24.3565	64.1035	157.3538	97.8	incorrect
59	-40.3941526876	-44.1218456193	-66.2060731677	-5.409642243	-19.7679594343	0	1	57.7631	19.8834	20.5612	53.9452	165.2016	95.8	incorrect
1007	-40.3704414624	-4.3291832046	0	-2.6845720197	-18.2397857556	0	1	65.324	26.0393	26.7472	62.6001	139.0503	97.8	incorrect
1121	-39.3237544316	-55.9848961212	-153.762360061	0	-47.1180535224	0.1	0.898	29.5368	13.2884	13.3277	21.7839	147.4469	97.8	incorrect
1269	-39.2383100782	-139.976902113	-47.297818901	-178.427634451	-81.1412204898	0	1	45.9442	19.8486	19.675	42.6415	113.6435	95.8	incorrect
493	-39.1852196145	-5.0834805251	nopmf	nopmf	-7.8656117882	0	1	48.2075	18.9881	18.8588	43.472	161.2857	96.1	incorrect
310	-39.1747386683	-14.6666658116	-48.7549131207	-0.7593343121	-39.7412871273	0	1	50.4415	18.4697	19.0714	46.3684	155.1559	95.8	incorrect
986	-39.1419163072	-83.3136038585	-16.9124703356	-42.2635706324	-60.5692683879	0	1	37.2492	16.0667	16.0583	30.7006	156.245	97.8	incorrect
857	-38.7504203942	-105.203803972	-9.5613677532	-63.4958000515	-59.4142551567	0	1	56.9653	18.6614	19.163	54.5766	116.3043	95.8	incorrect
1084	-38.7464599415	0	-185.683202734	-181.326070693	-25.3442118702	0	1	56.1278	20.3535	21.3474	54.7762	71.0202	95.8	incorrect
1207	-38.556323967	-112.398218449	-260.517907694	-18.8485796624	-58.8273403408	0	1	57.0713	18.76	19.2934	54.7318	114.6919	95.8	incorrect
177	-38.5296759824	0	-17.9311646703	-5.4531869521	-25.2310669333	0	1	60.1033	24.7155	24.4804	56.7587	156.3151	95.8	incorrect
241	-38.4941436638	-340.333163677	-344.203756407	-160.549813174	-63.5533462812	0	1	56.8627	18.9455	19.4111	54.4956	113.5875	95.8	incorrect
300	-38.4529027688	-13.5359235579	-90.3480829312	-122.801359331	-49.6902873915	0	1	48.594	18.3947	18.8386	47.3306	65.1196	95.8	incorrect
567	-38.4424628081	-144.655893621	-50.6184842598	-52.6648781813	-180.597557592	0.1765	0.8767	18.7012	10.5963	10.283	6.0302	113.019	95.8	incorrect
156	-38.2142744218	-139.14182665	-30.5878125035	-1.394480789	-45.7335509405	0	1	48.4048	15.4775	15.8241	46.2115	88.6498	95.8	incorrect
127	-38.1120343217	-224.91824556	-59.5646648322	-122.047807139	-32.7339565663	0	1	50.1944	20.1251	20.5922	46.565	129.938	95.8	clashes,incorrect
962	-38.0610649742	-42.2668953657	-242.759947891	0	-95.719966357	0	1	58.2371	19.3669	19.9462	55.3653	127.2869	96.1	incorrect
1090	-38.0155830899	0	-9.9657685343	-56.6189292037	-12.2109358032	0	1	57.6059	19.2118	19.6182	54.658	132.2958	95.8	incorrect
783	-37.9539996866	-33.4203701301	-60.9467351024	-31.6376544295	-37.6142842217	0	1	52.1516	18.6449	18.8171	47.9916	152.3606	95.8	incorrect
724	-37.7767033538	-60.4721803607	-23.169306869	-39.2766939074	-40.0316882929	0	1	49.4394	22.4693	22.5013	45.2286	177.8002	96.1	incorrect
543	-37.6813169264	-23.7503403234	-71.6158601865	-14.6647612931	-24.052177006	0	1	57.76	16.7469	17.6214	54.6944	150.5979	95.8	incorrect
573	-37.1949879711					0	1	19.5297	10.7404	11.0969	6.8074	154.2916	95.8	incorrect
1116	-37.1363414354					0	1	59.5515	20.444	20.6126	56.3741	137.1184	97.8	incorrect
635	-37.047700493					0	1	52.9598	15.7877	16.5658	49.2739	178.4544	95.8	incorrect
716	-36.8768233721					0	1	37.1799	17.477	17.402	34.3701	85.3387	96.1	incorrect
789	-36.6656857814					0	1	30.7694	14.1079	14.6129	23.0246	174.7391	95.8	incorrect
948	-36.2447385601					0	1	40.4685	19.6974	19.6116	35.2883	133.8804	95.8	incorrect
452	-36.2033164808					0	1	45.6896	18.47	19.0242	41.9881	136.5607	95.8	incorrect
292	-36.2025337304					0	1	60.3447	23.3941	23.8479	59.334	64.3791	95.8	incorrect
330	-36.1260265908					0	1	48.8663	18.2185	18.2766	44.3095	170.6044	97.8	incorrect
676	-35.882044248					0	1	50.4481	16.6983	17.1412	48.4813	89.9744	95.8	incorrect
1204	-35.8317124677					0	1	47.4246	17.9057	17.7198	42.3664	172.4581	95.8	incorrect
672	-35.3363754761					0	1	53.7974	22.1075	22.6231	49.7484	173.5816	96.1	incorrect
734	-35.2706498807					0	1	58.3972	17.7621	18.5698	54.7888	166.6644	97.8	incorrect
744	-35.2572669213					0	1	37.6781	12.4053	12.6267	35.8713	68.7071	95.8	incorrect
280	-35.1378147119					0	1	53.7847	18.4879	19.6401	52.523	66.731	95.8	incorrect
447	-35.0540483117					0	1	50.9571	22.3491	22.6919	47.6615	120.0208	95.8	clashes,incorrect
960	-34.9930177947					0	1	57.9377	17.5004	18.1485	54.8835	150.2348	95.8	incorrect
66	-34.8658787704					0	1	56.9236	19.0172	19.4289	54.6148	110.9248	95.8	incorrect
153	-34.6265997414					0	1	53.593	19.6005	20.7472	52.7914	51.2092	95.8	incorrect
1267	-34.3442403057					0	1	53.5845	18.7475	19.075	51.3774	95.5737	95.8	incorrect
173	-34.2618746637					0	1	56.6177	24.311	24.0448	52.8478	160.0094	95.8	incorrect
787	-34.1802743462					0	1	57.5037	19.1257	19.6534	55.2229	111.8758	95.8	incorrect
629	-34.004730943					0	1	59.6273	17.7104	18.6817	56.0886	153.2965	95.8	incorrect
61	-34.0022905312					0	1	54.98	22.5503	22.8726	52.7947	95.2671	95.8	incorrect
233	-33.797136733					0	1	55.4641	21.8347	22.2513	52.2034	121.759	97.8	incorrect
389	-33.5154928115					0	1	59.989	21.5793	21.1808	57.1153	123.2694	95.8	incorrect
260	-33.4747286403					0	1	53.0754	18.6562	19.1155	50.4198	108.9867	95.8	incorrect
919	-33.3014792384					0	1	48.1641	19.7508	20.3109	45.1117	113.2943	96.1	incorrect
968	-33.1985765241					0	1	57.4601	15.8531	16.9419	54.2074	144.1174	95.8	incorrect
1380	-33.0031187576					0	1	56.6452	17.8067	18.4963	53.3251	173.2402	95.8	incorrect
704	-32.9195569751					0	1	60.0583	22.1371	22.2607	57.0826	140.6846	95.8	incorrect
48	-32.837529146					0	1	50.6114	18.6385	18.9036	48.3013	93.1738	95.8	incorrect
538	-32.7929037025					0	1	27.7044	12.7142	13.2951	19.3878	160.6801	96.3	incorrect
22	-32.4278489619					0	1	48.2982	18.8913	19.3817	45.4009	105.592	95.8	incorrect
121	-32.1671692298					0	1	31.5986	14.4374	14.6045	26.756	111.2748	95.8	clashes,incorrect
1174	-32.1287049954					0	1	57.0475	18.9274	19.3975	54.7229	111.7953	95.8	incorrect
1055	-31.9140647957					0	1	57.2212	18.973	19.4933	54.8738	113.724	95.8	incorrect
537	-31.900562523					0	1	29.3851	12.6907	12.5244	23.2471	147.4999	95.8	incorrect
1027	-31.828153551					0	1	55.9482	17.5022	17.9603	53.3181	122.701	95.8	incorrect
1175	-31.799283194					0.0392	0.9459	33.8013	10.4396	10.4368	28.6662	117.3634	95.8	incorrect
11	-31.3931846679					0	1	57.1281	19.3032	19.8666	53.1074	149.794	96.1	incorrect
1259	-31.0287922728					0	nan	60.9947	24.014	24.0691	57.9275	149.3204	97.8	incorrect
1036	-31.0072939935					0	1	60.1629	23.3673	23.6122	58.7814	78.4057	97.8	incorrect
859	-30.9933174223					0	1	31.5198	16.0333	16.166	27.1313	109.8319	95.8	incorrect
107	-30.8481549426					0	1	54.4019	18.2634	18.7802	51.6048	117.4765	95.8	incorrect
239	-30.830046025					0	1	62.6733	23.4106	24.4089	60.8407	88.8375	96.3	incorrect
703	-30.7827098605					0	1	36.291	17.6641	17.9309	29.8777	173.5571	95.8	incorrect
831	-30.5313905367					0	1	58.6799	23.8259	23.9742	57.1815	83.3183	97.8	incorrect
219	-30.5084447692					0	1	51.6675	17.3227	17.8115	49.4545	97.2279	95.8	incorrect
1176	-30.4618244232					0.0196	0.9655	34.8275	13.962	14.2783	28.9264	140.3361	96.3	incorrect
1369	-30.4600525814					0	1	44.5311	16.4401	17.2226	42.0134	89.349	96.3	incorrect
302	-30.2898636353					0	1	61.6661	19.8772	20.4447	59.963	96.3675	97.8	incorrect
525	-30.1731831534					0	1	47.1853	20.9091	21.4047	43.4215	124.8458	96.3	incorrect
664	-30.0890839114					0	1	53.8978	19.1604	18.7992	49.9727	151.4484	95.8	incorrect
1391	-29.4801163691					0	1	56.7374	19.0573	19.4866	54.3453	113.2598	95.8	incorrect
1143	-29.4009609048					0	1	20.0345	11.5639	11.6789	16.8215	63.5495	95.8	incorrect
709	-29.3935913851					0	1	56.779	18.6146	19.1369	54.442	114.4004	95.8	incorrect
1110	-29.3164096712					0	1	42.0586	13.4843	13.6906	40.2159	73.2288	95.8	incorrect
353	-29.2961958035					0	1	58.8311	20.2263	20.8669	56.5534	110.8181	97.8	incorrect
569	-29.2530189305					0	1	57.0939	18.7107	19.2125	54.7529	114.9169	95.8	incorrect
271	-29.2125876677					0	1	57.1576	18.1762	18.7082	54.6947	119.422	95.8	incorrect
885	-28.8584695164					0.098	0.918	24.1458	13.0429	13.1708	10.4676	173.5614	96.1	incorrect
135	-28.8174923594					0	1	66.7132	31.4866	31.5346	65.0019	93.5567	95.8	incorrect
510	-28.534219658					0	1	62.2522	23.4173	23.7627	58.9608	173.8627	95.8	incorrect
560	-28.4549986718					0	1	29.7141	13.9121	14.2231	27.0268	71.1749	95.8	incorrect
1039	-28.3045979514					0.0784	0.942	25.9942	10.3996	10.6422	17.9668	122.9623	95.8	incorrect
622	-28.2863155497					0	1	53.0744	18.4909	18.9637	50.4746	107.9985	95.8	incorrect
207	-28.2657700225					0	1	47.5644	19.4527	20.5002	46.5981	55.2296	95.8	clashes,incorrect
595	-28.2513314761					0	1	54.9207	20.185	21.1943	54.3323	46.2242	95.8	incorrect
858	-28.2058223393					0	1	52.3469	18.4817	18.6416	48.3282	153.2007	95.8	clashes,incorrect
13	-28.1586783719					0	1	53.7556	21.4557	21.7818	49.8364	151.6624	95.8	incorrect
446	-28.030779752					0	1	55.6594	22.9384	23.2708	52.0256	177.2092	96.1	incorrect
485	-27.9922827161					0	1	66.7646	23.5012	24.399	64.1065	155.8208	97.8	incorrect
396	-27.9043305527					0	1	66.3989	26.7421	26.8283	63.9411	125.6418	95.8	incorrect
141	-27.8475212656					0.0784	0.942	24.9302	12.7283	12.3266	18.3928	120.0193	95.8	incorrect
658	-27.7569714217					0	1	33.0598	18.4828	18.1388	27.175	128.3506	95.8	incorrect
230	-27.6895907369					0	1	55.6768	18.7001	18.9279	52.6397	124.7558	95.8	incorrect
427	-27.6635031048					0	1	50.4252	20.3678	20.0913	46.5159	172.2941	95.8	incorrect
1321	-27.5679939791					0	1	52.3122	20.0506	20.6675	47.948	147.5646	95.8	incorrect
483	-27.2740705708					0	1	21.4885	9.063	9.2798	15.7527	90.7816	95.8	incorrect
1191	-27.2097210767					0	1	56.9606	21.6033	22.0877	52.8518	162.1501	95.8	incorrect
312	-27.0462769894					0	1	42.3185	16.9885	17.4944	36.9428	168.2158	95.8	incorrect
1173	-26.8977918845					0	1	57.1551	19.0398	19.4932	54.8282	111.8784	95.8	incorrect
1180	-26.8639916082					0	1	54.1584	19.9792	21.1178	52.7746	68.5618	96.3	clashes,incorrect
871	-26.7815454817					0	1	57.883	18.4924	19.0013	54.6176	136.711	95.8	incorrect
728	-26.6643253886					0	1	53.7325	19.2632	20.3373	52.6493	61.9083	95.8	incorrect
1089	-26.5471590751					0	1	53.4797	21.5423	21.9656	48.8413	177.9738	95.8	incorrect
359	-26.3635898711					0	1	55.3211	21.8894	22.2786	51.8694	141.0178	95.8	clashes,incorrect
762	-26.3116406438					0	1	25.9221	11.466	11.8696	20.038	110.4899	95.8	incorrect
1201	-26.2721094415					0	1	25.4041	12.9097	12.5843	16.3469	141.6326	95.8	incorrect
769	-26.0542266486					0	1	56.6062	21.9574	23.0442	56.1409	40.5209	95.8	incorrect
992	-25.819727276					0	1	24.3202	14.3214	13.9874	16.5916	118.7675	95.8	incorrect
158	-25.8149861915					0	1	55.8893	19.5986	19.6484	52.0027	161.4628	95.8	clashes,incorrect
1311	-25.7962423919					0.0588	0.9388	26.1743	15.0623	14.4719	15.9609	163.7351	95.8	incorrect
1344	-25.4775672674					0	1	57.0338	18.8816	19.4063	54.6964	113.1847	95.8	incorrect
69	-25.3319612526					0	1	53.7076	22.3255	22.2805	49.9363	151.8997	95.8	incorrect
222	-25.1170541361					0	1	57.6349	17.2627	17.9963	54.464	164.9874	96.1	incorrect
749	-24.8975123626					0	1	58.3083	20.2053	21.237	54.484	167.4886	95.8	incorrect
42	-24.8776758699					0	1	66.1237	23.8352	23.4232	63.739	114.3471	95.8	incorrect
1071	-24.7417223414					0	1	34.908	15.8194	16.3851	30.1557	117.3188	95.8	incorrect
1017	-24.5290628621					0	1	65.4413	27.0205	27.0308	63.3587	101.9614	95.8	incorrect
68	-24.2803311405					0	1	56.1394	18.3366	19.2505	54.9702	70.641	97.8	incorrect
874	-24.2414189238					0	1	58.7695	21.3675	21.9913	54.9569	164.6899	95.8	incorrect
739	-24.2388924221					0	1	59.6056	21.8019	22.7265	56.9527	130.2314	96.1	incorrect
41	-24.0887169274					0	1	56.5645	18.1577	18.9784	53.8997	110.9468	97.8	incorrect
76	-24.075645746					0	1	53.1596	16.0748	16.6272	50.2916	125.8576	95.8	clashes,incorrect
817	-24.035398911					0	1	62.354	22.3371	23.1708	59.8534	110.2709	95.8	incorrect
448	-23.9959276738					0	1	50.0321	17.9918	17.869	45.3999	155.4597	95.8	incorrect
979	-23.9742559573					0	1	58.4432	16.3929	17.509	54.6738	162.6098	95.8	incorrect
839	-23.836207704					0	1	51.9478	17.4047	17.2702	47.9699	162.7904	95.8	incorrect
918	-23.597012142					0	nan	60.2813	23.9298	24.2423	56.9166	159.4403	97.8	incorrect
339	-23.2914451633					0	1	47.1113	20.7886	20.859	42.8258	138.0454	95.8	incorrect
994	-23.2856078168					0.0588	0.925	15.5884	7.5539	7.5984	7.388	83.2329	95.8	incorrect
501	-23.2033224504					0	1	67.3751	30.4905	30.5273	64.9393	112.8081	95.8	incorrect
434	-23.0585932629					0	1	57.4669	19.6451	20.1751	54.0463	138.9691	95.8	incorrect
238	-23.0403347307					0	1	63.7122	26.3366	26.4735	63.5123	29.0239	96.3	incorrect
730	-22.903383769					0	1	63.9508	28.104	27.959	61.7393	112.3547	95.8	incorrect
626	-22.7834573357					0	1	55.901	19.7605	19.8278	51.9861	155.792	95.8	clashes,incorrect
393	-22.6676828437					0	1	58.2256	21.9012	22.4167	54.4825	159.3613	95.8	incorrect
984	-22.6246287907					0	1	44.7964	21.7233	21.4192	40.7178	148.855	95.8	incorrect
203	-22.5575294054					0	1	32.3305	12.9005	13.5047	24.4335	175.6583	95.8	clashes,incorrect
489	-22.3258607501					0	1	74.9828	32.2357	32.6032	72.3966	171.0778	97.8	incorrect
1070	-22.3063512627					0	1	49.4507	17.4852	17.9462	47.1622	94.5622	95.8	clashes,incorrect
587	-22.256514404					0.1176	0.9231	26.8486	14.2956	13.7657	16.6898	179.0654	95.8	incorrect
777	-22.2308074025					0	1	34.8207	15.0676	14.9524	29.4243	160.1622	95.8	incorrect
226	-22.2221217436					0	1	19.4328	11.1726	11.2287	12.0705	106.4115	96.3	incorrect
1299	-22.0837702517					0.0392	0.9661	25.1474	14.5346	13.832	14.7319	161.7502	95.8	incorrect
329	-22.0713853206					0	1	48.8139	20.4087	20.981	46.6787	87.3253	96.1	incorrect
1242	-22.0528286365					0	1	56.963	18.958	19.4559	54.638	111.9616	95.8	incorrect
589	-21.9560542583					0	1	37.7955	14.3491	14.8778	34.7791	88.2465	95.8	incorrect
347	-21.8610239924					0	1	47.6422	17.6299	17.9553	43.8371	129.3952	96.1	incorrect
254	-21.7934349338					0	1	51.9742	22.7091	23.0259	48.7478	119.8927	95.8	clashes,incorrect
825	-21.679887737					0	1	53.6321	21.6296	22.635	52.6199	59.6582	95.8	clashes,incorrect
1099	-21.6788666885					0	1	51.7388	17.7221	18.1922	48.1163	127.3127	95.8	incorrect
418	-21.6660220845					0	1	65.467	26.1036	26.1362	65.3698	20.8327	97.8	incorrect
908	-21.5479119922					0	1	57.3252	18.8914	19.4747	54.9724	114.2514	95.8	incorrect
1135	-21.40524507					0.0196	0.9853	37.2804	16.6006	16.4248	30.6275	174.5468	95.8	incorrect
149	-21.3515253509					0	1	65.5412	19.6388	20.4523	62.7312	147.8195	96.3	incorrect
26	-21.3090645566					0	1	59.8698	23.7141	24.2164	56.664	135.9695	96.1	incorrect
746	-21.2893906758					0	1	25.0609	12.4015	12.922	15.7235	178.6771	96.1	incorrect
750	-21.2639917302					0	1	58.1353	19.3167	19.6575	55.7186	104.1124	95.8	incorrect
1042	-21.2374824236					0	1	57.2188	19.0599	19.4693	54.875	112.4231	95.8	incorrect
649	-21.1367689952					0	1	21.6081	13.2042	13.0077	16.6998	82.686	95.8	incorrect
938	-21.0303230701					0	1	38.8946	13.663	14.0269	33.9919	120.643	97.8	incorrect
977	-20.9406380729					0	1	57.5914	25.3942	25.9561	55.0523	102.5975	95.8	incorrect
535	-20.7472305606					0	1	57.0762	15.6204	16.8296	54.7095	104.9347	95.8	incorrect
58	-20.6912275723					0	1	55.4725	21.8982	22.3345	51.7396	149.1038	95.8	incorrect
23	-20.6166677501					0	1	58.7104	21.6369	22.5052	56.957	85.5937	95.8	incorrect
1094	-20.5673065967					0	1	43.5135	18.9823	18.9536	39.231	149.5583	95.8	incorrect
442	-20.4435973318					0	1	50.5891	20.717	20.5748	46.1341	173.5227	97.8	incorrect
882	-20.3767384761					0	1	49.7798	22.4444	22.6082	47.9796	75.9262	95.8	incorrect
835	-20.2957572277					0	1	24.8101	14.7945	14.4226	16.2845	124.6175	97.8	incorrect
852	-20.2692363463					0	1	26.8763	13.3956	13.4672	21.3187	108.1357	95.8	clashes,incorrect
435	-20.2453187315					0	1	45.4283	18.5957	18.8899	41.1266	129.2922	95.8	incorrect
1111	-20.1173867533					0	1	57.0443	18.8644	19.4119	54.692	113.5498	95.8	incorrect
482	-20.0665829011					0	1	57.1218	19.1898	20.1281	54.7322	100.6053	95.8	incorrect
134	-19.8676588365					0	1	56.8178	18.5556	19.446	54.5117	100.0877	95.8	incorrect
1230	-19.7408622507					0	1	34.9321	16.1343	16.7792	28.771	140.0558	95.8	incorrect
1137	-19.3972159276					0	1	56.9973	19.8648	20.4862	53.8828	150.0845	95.8	incorrect
1043	-19.3857109266					0	1	52.3315	17.4873	17.8758	48.9396	133.4773	95.8	clashes,incorrect
1038	-19.378017501					0	1	21.9427	14.2086	13.4904	13.3775	118.6828	97.8	incorrect
108	-19.3698828369					0	1	23.0114	10.9197	10.9754	20.5711	62.1323	95.8	incorrect
1363	-19.3627495182					0	1	50.0834	22.5738	22.8771	47.6902	94.2029	96.1	incorrect
768	-19.2533936919					0	1	46.422	22.0838	21.8217	42.492	148.7302	95.8	incorrect
1114	-19.2455542239					0	1	51.2471	15.1806	15.6249	49.3493	93.767	95.8	clashes,incorrect
509	-19.2163997666					0	1	56.6786	19.3269	19.9722	53.1539	172.6128	95.8	incorrect
792	-19.1196822393					0	1	48.2179	21.8897	21.8675	46.1111	80.9069	95.8	incorrect
506	-19.059709966					0	1	52.4281	21.3303	21.5175	47.7884	164.8102	95.8	incorrect
258	-19.0190158692					0	1	68.8824	29.0092	29.1829	65.6422	166.1979	96.3	incorrect
847	-18.968052277					0	1	56.5726	17.3471	17.8433	53.7858	132.9484	95.8	incorrect
422	-18.6738245274					0.0784	0.9216	27.0655	11.7558	11.7384	19.8127	157.221	95.8	incorrect
582	-18.6351106687					0	1	49.4788	20.9409	21.4794	46.658	107.6568	95.8	incorrect
1286	-18.5023755728					0	1	52.9789	21.59	21.8397	49.8344	114.7152	95.8	incorrect
1279	-18.4161424081					0	1	57.1482	19.1772	19.5457	53.956	134.6415	95.8	incorrect
503	-18.4141946172					0	1	59.7463	25.3638	26.0324	58.016	83.1621	95.8	incorrect
289	-18.2321702					0	1	67.0106	27.0668	27.1679	63.7056	169.7411	96.3	incorrect
383	-17.8149865277					0	1	53.3075	18.4817	18.661	49.1312	161.4911	95.8	incorrect
602	-17.7637488946					0	1	58.8146	20.8187	21.2402	55.4173	132.0938	97.8	incorrect
151	-17.695848661					0	1	54.7949	17.932	18.9271	51.1993	159.995	95.8	incorrect
1390	-17.6115101278					0	1	59.3552	23.5458	23.6116	57.4714	85.861	95.8	incorrect
809	-17.423659269					0	1	37.6733	18.1372	17.7997	33.1574	125.5155	95.8	incorrect
942	-17.4199714215					0	1	20.7467	13.2141	12.9258	12.2319	107.818	96.1	incorrect
193	-17.3116473749					0	1	28.5003	15.4129	15.4743	25.9932	68.9473	95.8	incorrect
82	-17.257589857					0	1	50.2103	20.184	20.2257	45.8585	164.2384	95.8	incorrect
1200	-17.2552163268					0	1	54.9796	19.2649	19.8174	51.0337	168.8616	96.1	incorrect
1060	-17.1882774993					0	1	53.4572	21.999	22.1437	49.6361	176.9834	95.8	incorrect
438	-17.1181686084					0	1	56.5201	20.3555	20.6154	52.5433	155.3161	95.8	incorrect
1075	-16.9830434665					0	1	38.5986	15.4741	15.4513	32.7737	148.7358	95.8	incorrect
255	-16.8380217636					0	1	53.3555	18.7519	18.9087	49.2185	157.3468	95.8	incorrect
546	-16.7471666709					0	1	55.1809	22.3359	22.8888	53.7651	72.9523	95.8	incorrect
1217	-16.6103334123					0	1	60.672	23.6049	23.9955	59.0513	82.1066	97.8	incorrect
60	-16.4158243187					0	1	51.2991	17.6163	17.9574	47.8154	131.6483	95.8	clashes,incorrect
912	-16.3388978486					0	1	24.8406	15.1523	14.621	14.8328	152.0097	95.8	incorrect
920	-16.1692541666					0	1	54.5411	18.4847	18.9865	51.5906	121.8438	95.8	incorrect
1103	-15.9495300334					0	1	62.6611	26.6225	26.563	60.5682	95.8433	95.8	incorrect
1232	-15.8772613602					0	1	27.4457	10.9883	11.117	24.4279	77.5277	95.8	clashes,incorrect
468	-15.8549151842					0	1	66.0204	30.3716	30.4975	63.9486	98.9565	95.8	incorrect
1244	-15.7885279603					0	1	19.7403	12.021	12.1283	4.1216	140.3715	96.1	incorrect
941	-15.523596266					0	1	57.856	17.5091	18.3363	54.8705	142.6905	96.3	incorrect
667	-15.2692353258					0	1	27.8128	12.6807	12.4403	20.436	129.546	95.8	incorrect
279	-15.2411970234					0	1	50.9115	19.4585	20.024	47.8187	132.442	97.8	incorrect
788	-15.1445096059					0	1	55.875	21.9065	22.2048	52.3044	147.4923	95.8	incorrect
1190	-15.0094897806					0	1	53.0038	19.7786	20.8356	51.7825	66.3521	96.3	incorrect
84	-14.8937431848					0	1	60.822	18.7653	19.6935	58.5717	120.0076	97.8	incorrect
235	-14.7583906262					0	1	56.6206	23.1126	23.6758	54.0964	123.6894	95.8	incorrect
417	-14.6747777186					0	1	53.0975	17.8365	17.6751	49.1854	141.479	95.8	incorrect
1388	-14.6664434113					0	1	19.5328	11.5093	11.1394	7.9971	117.7295	96.3	incorrect
1109	-14.5700127424					0	1	60.2539	23.9716	24.5934	57.0293	147.3936	95.8	incorrect
556	-14.419475105					0	1	53.3902	19.0898	19.481	49.2417	149.8301	95.8	incorrect
655	-14.4165507123					0.0196	0.9859	37.208	15.4002	15.0716	32.6467	118.3428	95.8	incorrect
757	-14.3330044671					0	1	22.1064	13.7974	13.2591	15.2936	103.8859	95.8	incorrect
404	-14.2402988588					0	1	59.4744	18.4185	19.349	56.1032	141.9634	95.8	incorrect
1031	-14.2045136396					0	1	21.8454	9.5362	9.6363	15.8845	103.0621	95.8	incorrect
900	-14.1481156475					0	1	43.2641	20.1711	19.6126	37.8688	175.3081	95.8	incorrect
218	-14.0843498587					0	1	35.8119	18.8424	18.4134	29.9444	153.1742	95.8	incorrect
723	-14.0680252025					0	1	59.5678	15.891	16.9365	55.8806	161.7298	95.8	incorrect
758	-13.7849791218					0	1	56.5526	16.4462	17.5828	54.5293	91.5388	95.8	incorrect
1195	-13.6029836311					0	1	23.1115	11.6538	12.3268	11.3315	155.1139	96.1	incorrect
898	-13.3815684825					0	1	27.4272	13.4575	13.9663	18.296	176.5188	95.8	incorrect
909	-13.2120500238					0	nan	53.9329	25.5063	25.4492	49.9325	153.3717	97.8	incorrect
1126	-13.1962746338					0	1	31.4189	14.6197	15.1118	26.4549	117.5958	95.8	incorrect
1377	-13.1538507902					0	1	34.0659	11.6047	12.3927	33.6282	30.4531	96.1	incorrect
199	-13.0562441766					0	1	41.1324	17.1294	17.0558	37.9608	100.2172	97.8	incorrect
110	-12.7400828832					0	1	37.0002	17.3009	17.2165	31.6278	141.3555	95.8	incorrect
174	-12.6157934775					0	1	41.0742	10.8335	11.6106	38.609	92.3182	97.8	incorrect
702	-12.465834497					0	1	56.9164	18.6633	19.1658	54.5738	114.805	95.8	incorrect
737	-12.4401820154					0	1	22.5694	13.5266	13.2299	9.923	158.2634	97.8	incorrect
798	-12.3829675879					0	1	48.5358	16.2009	16.7358	47.1637	68.4599	97.8	incorrect
454	-11.9771578213					0	1	51.4038	19.2575	19.699	49.9564	72.8786	95.8	incorrect
216	-11.969548956					0	1	51.863	17.3544	17.8617	49.3519	105.8085	95.8	clashes,incorrect
1072	-11.9446421007					0	1	50.9285	18.9578	19.3143	46.3379	174.3562	95.8	incorrect
862	-11.8277048728					0	1	47.8007	14.1091	14.6023	45.031	111.6243	95.8	clashes,incorrect
1077	-11.8122236442					0	1	20.9661	10.9486	11.4214	7.7895	153.2354	96.3	incorrect
539	-11.7542462427					0	1	50.427	17.7535	18.2936	46.5685	138.3488	97.8	incorrect
735	-11.7132599589					0	1	50.2551	24.1026	24.2694	46.7593	129.1029	95.8	incorrect
464	-11.6186140021					0	1	60.0388	26.0053	26.2058	56.5061	160.5199	97.8	incorrect
1092	-11.6159368589					0	1	39.1603	15.3324	15.3031	33.5534	150.8276	97.8	incorrect
922	-11.5277309919					0	1	55.8758	19.667	19.7589	52.0485	153.2141	95.8	incorrect
89	-11.4384370926					0	1	35.0411	14.6477	15.4193	30.9803	104.0503	95.8	clashes,incorrect
1253	-11.2536672546					0	1	13.7039	8.4386	8.7463	6.4323	80.2176	96.3	clashes,incorrect
44	-11.1212778191					0	1	59.5409	21.5567	22.0632	56.3557	136.9155	95.8	incorrect
609	-11.1117498559					0	1	37.1948	15.6839	15.863	31.5	164.898	97.8	incorrect
386	-11.1052565676					0	1	57.8196	19.2687	19.7636	55.5856	108.5205	95.8	incorrect
571	-11.0020050772					0	1	58.2954	18.2158	19.1416	54.9915	137.2895	95.8	incorrect
621	-10.8588246066					0.0588	0.9531	22.253	12.7945	12.6727	8.0382	174.4662	95.8	clashes,incorrect
1210	-10.8389854935					0	1	57.9696	18.6882	19.6286	56.2719	89.1196	97.8	incorrect
323	-10.8089300405					0	1	55.6978	23.252	23.7529	52.0834	163.1275	95.8	incorrect
526	-10.4282303584					0	1	57.7597	19.0327	19.9899	55.389	101.8429	95.8	incorrect
1167	-10.4165026854					0	1	54.5146	24.1198	24.0698	50.3634	167.8731	95.8	incorrect
479	-10.4154236662					0	1	48.1226	14.9412	15.4283	45.5325	96.2811	95.8	incorrect
487	-10.2663421511					0	1	60.6841	20.7107	21.4868	57.3993	130.1529	97.8	incorrect
585	-10.2404801558					0	1	56.7596	18.6091	19.0907	54.4036	114.8524	95.8	incorrect
940	-10.239032782					0	1	46.1848	20.9114	21.417	43.7754	90.6573	95.8	incorrect
1102	-10.224951425					0	1	49.318	20.0122	20.3325	45.4551	174.3456	95.8	incorrect
1325	-10.1452014019					0	1	28.6645	14.7851	14.7531	23.3608	107.2226	95.8	incorrect
1113	-10.1182303872					0	1	25.4206	13.0713	13.1169	17.6473	151.0525	96.3	incorrect
1386	-10.1164251773					0	1	52.6555	17.6114	18.2655	48.7429	162.9497	95.8	incorrect
800	-10.0796963255					0	1	18.957	10.602	11.1372	7.5642	123.5937	96.3	clashes,incorrect
976	-9.9540442599					0	1	49.736	15.1493	15.5488	48.2723	77.4148	95.8	clashes,incorrect
185	-9.7714677673					0	1	57.2582	22.9078	23.1941	52.9898	172.8105	95.8	incorrect
1273	-9.6379032512					0	1	62.0415	25.9978	25.789	61.7674	32.3984	95.8	clashes,incorrect
431	-9.5364966819					0	1	49.1805	18.9072	19.2732	44.7112	154.5624	95.8	incorrect
1056	-9.4482182706					0	1	56.7137	18.942	19.9874	55.7168	67.2193	95.8	incorrect
261	-9.2972597741					0	1	60.7428	20.2895	20.9411	57.9127	121.1187	96.3	incorrect
910	-9.1469672436					0	1	57.6377	19.0857	19.521	54.266	140.4444	95.8	incorrect
1154	-8.9888493617					0.0588	0.9667	22.2637	9.4394	9.5033	14.646	107.4954	96.3	incorrect
242	-8.3720619058					0	1	57.8722	20.5373	20.8412	54.7464	120.9318	95.8	incorrect
1057	-8.1771667725					0	1	33.6511	16.0879	15.8728	26.5266	176.6084	95.8	incorrect
661	-8.1235792707					0	1	35.9858	14.3145	14.1702	30.0692	151.8053	95.8	incorrect
674	-8.035508481					0	1	55.7681	17.4984	18.546	53.575	103.2542	95.8	incorrect
488	-7.9984457601					0	1	63.964	25.5425	25.7104	63.7894	25.2442	97.8	incorrect
190	-7.9042589685					0	1	61.6808	27.9823	27.8581	58.6717	127.2315	95.8	incorrect
1062	-7.8682918444					0	1	45.7669	18.9646	19.3932	41.1216	139.8946	97.8	incorrect
5	-7.6169095316					0	1	50.519	21.7532	22.0196	49.1426	67.7004	95.8	incorrect
175	-7.5394880759					0	1	61.7153	23.0032	23.4263	58.3838	143.8902	97.8	incorrect
467	-7.5301477309					0	1	59.5064	20.926	20.6076	56.3728	134.4389	95.8	incorrect
924	-7.3688355136					0	1	65.8139	24.1954	24.5979	63.413	128.0452	95.8	incorrect
997	-7.3467014271					0	1	49.3755	19.4455	19.9802	47.6311	78.8343	95.8	clashes,incorrect
1328	-7.3396902796					0.0392	0.9683	23.0868	14.1017	13.453	9.8297	170.5789	96.1	incorrect
360	-7.3051602707					0	1	21.5898	9.8459	10.0766	16.7607	78.2684	95.8	incorrect
400	-7.2614881208					0	1	53.7992	18.4872	19.2089	51.015	114.4031	95.8	incorrect
717	-6.9160702452					0	1	41.2487	21.8469	21.5274	37.7917	106.0265	95.8	clashes,incorrect
1292	-6.8639269136					0	1	30.651	17.6296	17.2734	27.7625	81.1329	95.8	clashes,incorrect
1300	-6.8328505429					0	1	34.6334	14.5083	15.0216	30.2746	105.6122	95.8	incorrect
419	-6.8038431157					0	1	31.8165	14.5701	15.0542	26.0639	121.7439	95.8	clashes,incorrect
598	-6.7312270681					0	1	32.975	18.1415	18.3536	28.361	113.037	95.8	incorrect
904	-6.6053423824					0	1	57.0392	19.0717	19.4738	54.6967	112.0508	95.8	incorrect
1257	-6.5854502069					0	1	55.1936	21.147	21.1356	51.2265	154.4673	95.8	incorrect
998	-6.5849349897					0	1	50.6204	17.6475	18.1206	48.2361	99.1942	95.8	clashes,incorrect
581	-6.526410541					0	1	23.7306	11.0002	11.6352	14.6379	149.1326	96.3	incorrect
1276	-6.3354237189					0	1	57.3535	20.4796	20.7831	54.0791	124.3315	95.8	incorrect
999	-6.2932775933					0	1	57.1592	19.2033	19.5559	53.954	133.952	95.8	incorrect
1161	-6.2717983234					0	1	28.5725	12.6373	12.8544	24.0268	105.1862	96.3	incorrect
1389	-6.2697463479					0	1	58.2466	18.841	19.7664	56.3524	102.2213	95.8	incorrect
439	-6.1435878537					0	1	52.4528	24.3398	24.5103	48.8199	136.5964	95.8	incorrect
1255	-6.0127775264					0	1	64.3155	23.8303	24.4964	61.7407	118.3052	95.8	clashes,incorrect
1013	-5.9815306437					0	1	45.0602	16.164	16.0465	41.1351	124.8885	95.8	clashes,incorrect
1132	-5.9778867502					0	1	53.4968	22.122	22.2797	49.6456	177.7936	95.8	incorrect
1147	-5.8100373158					0	1	29.1221	11.2765	11.4839	25.5488	86.9958	95.8	incorrect
105	-5.5272431067					0	1	24.1144	14.5827	14.4589	14.0259	131.859	97.8	incorrect
601	-5.4678231308					0	1	51.8382	17.818	18.294	49.3655	103.2784	95.8	incorrect
281	-5.3471961033					0	1	65.9802	30.9832	30.9913	64.0903	101.3909	95.8	incorrect
760	-5.3391409018					0	1	57.627	18.5303	18.966	54.3209	137.6437	95.8	incorrect
1330	-5.2124345756					0	1	51.1819	21.0108	20.8661	48.975	94.9964	95.8	incorrect
164	-5.1681377058					0	1	54.9806	20.3211	21.3436	54.5125	40.813	95.8	incorrect
1336	-5.0947720103					0	1	56.7911	18.8546	19.2745	53.2867	141.1689	95.8	incorrect
1185	-4.9783525948					0	1	53.4912	18.2871	18.7935	50.5031	120.0494	95.8	incorrect
718	-4.8890484995					0	1	47.9761	16.7718	17.3685	46.2387	78.7929	96.1	incorrect
974	-4.8727206721					0	1	41.0436	19.7484	19.2639	35.0173	173.7803	95.8	incorrect
867	-4.8640579134					0	1	53.2114	18.4536	18.9619	50.4832	111.7975	95.8	incorrect
1348	-4.8074152656					0.0588	0.9524	29.9966	9.2761	9.9561	24.3076	134.8985	95.8	clashes,incorrect
90	-4.8072127059					0	1	58.9822	19.1176	19.9571	55.5901	139.7665	95.8	incorrect
1365	-4.7999800916					0	1	63.6433	21.2328	22.1784	61.3952	106.0529	96.3	incorrect
961	-4.7053011262					0	1	57.7708	21.7113	22.2754	54.1232	155.0376	95.8	incorrect
810	-4.6176139789					0	1	59.3506	19.9629	20.2042	56.0325	167.1071	95.8	incorrect
311	-4.6042881717					0	1	57.8594	18.917	19.5177	55.4182	119.6715	95.8	incorrect
681	-4.4007044471					0	1	55.575	19.7311	20.2911	52.227	130.0377	95.8	clashes,incorrect
1393	-4.3807370936					0	1	58.0586	18.5793	19.2034	55.5771	120.9268	95.8	incorrect
1392	-4.1340120223					0	1	57.826	21.2345	21.7563	57.1062	53.071	95.8	incorrect
615	-4.0836408814					0	1	57.5213	19.348	19.729	54.1723	137.7258	95.8	incorrect
502	-4.0234230948					0	1	53.0995	20.7628	20.3421	48.9365	167.3639	95.8	incorrect
1184	-3.8498506613					0	1	52.1105	18.1301	18.6202	49.2709	112.7265	95.8	incorrect
225	-3.8450509959					0	1	59.5696	17.9847	18.9447	56.0931	148.7933	95.8	incorrect
445	-3.81157216					0	1	69.13	29.0341	29.205	65.9019	166.1979	96.3	incorrect
801	-3.738094365					0	1	58.0598	21.809	22.3114	54.4767	155.4662	95.8	incorrect
453	-3.7353315303					0.098	0.9206	16.3541	6.7173	6.9961	15.081	35.7578	96.1	incorrect
679	-3.6372991999					0	1	53.688	17.7263	18.5358	50.1496	141.4467	95.8	incorrect
563	-3.5907367449					0	1	38.4059	17.8079	17.5653	32.366	166.9601	95.8	incorrect
1360	-3.5260386113					0	1	50.6507	20.7434	21.388	48.3158	94.5082	95.8	clashes,incorrect
776	-3.4839371612					0	1	34.4128	13.7146	13.7439	29.2478	120.4866	95.8	incorrect
399	-3.4448569643					0	1	48.3322	15.2492	15.6472	47.2234	65.6296	95.8	clashes,incorrect
842	-3.4369770383					0	1	36.1221	20.0223	20.1475	29.8439	146.1929	95.8	incorrect
886	-3.3767455773					0	1	44.9463	16.4499	16.851	39.9028	179.1901	97.8	incorrect
824	-3.3397143464					0	1	53.3693	14.7194	15.9689	49.0411	162.6581	96.1	incorrect
1373	-3.2694480034					0	1	50.6661	17.518	17.9509	48.3369	98.3946	95.8	incorrect
365	-3.1651621683					0	1	45.2857	15.5504	15.9199	41.7441	117.9549	95.8	clashes,incorrect
1297	-3.0467423077					0	1	54.8362	19.4583	20.6823	54.601	29.1903	95.8	incorrect
1005	-2.9898621451					0.0196	0.9873	22.3916	9.4332	9.4968	18.7703	81.2909	95.8	incorrect
443	-2.9607742405					0	1	45.2287	16.3605	16.2988	41.1825	127.5877	95.8	clashes,incorrect
873	-2.9030932863					0.0196	0.9839	19.2808	6.2845	6.5759	17.5538	44.3267	96.1	incorrect
1349	-2.8829831859					0	1	30.2414	16.1603	16.0277	22.9324	131.6098	97.8	incorrect
550	-2.817270041					0.0588	0.9474	30.6255	16.0623	15.6514	23.278	145.2659	95.8	incorrect
1342	-2.7742744006					0	1	38.7523	16.6376	17.2884	34.609	114.6039	95.8	incorrect
1009	-2.6981405632					0	1	54.4514	18.7115	19.1894	51.6161	117.2446	95.8	incorrect
652	-2.6910027153					0	1	30.1622	13.7336	14.2939	24.9651	112.1154	95.8	incorrect
20	-2.6559448473					0	1	58.2893	21.9247	22.4609	54.6916	152.5917	95.8	incorrect
504	-2.6230661853					0	1	53.8666	15.9059	16.946	51.7062	90.6317	95.8	incorrect
564	-2.6072167231					0	1	59.5739	23.0627	23.6655	56.3421	167.7354	97.8	incorrect
1003	-2.5313927086					0	1	56.7398	19.0128	19.4164	54.3507	113.246	95.8	incorrect
684	-2.4911235957					0	1	47.8743	19.8895	20.9816	46.7009	62.228	96.1	incorrect
228	-2.470926143					0	1	50.8558	15.4385	15.9742	48.1624	114.4762	95.8	clashes,incorrect
547	-2.424069139					0	1	52.1235	15.8191	16.3939	49.3252	119.5961	95.8	clashes,incorrect
458	-2.414115718					0	1	47.4507	20.7298	20.9848	43.9924	134.5337	97.8	incorrect
729	-2.3860874517					0.4118	0.6912	15.6527	4.4816	4.6746	11.9459	55.3884	96.1	incorrect
27	-2.3828210229					0	1	59.3163	22.583	23.5715	57.7401	80.8874	96.3	clashes,incorrect
1261	-2.3252143347					0	1	47.9653	17.3053	17.9249	43.8572	148.5751	95.8	incorrect
274	-2.2985496507					0	1	42.5897	16.1513	17.0675	40.4165	81.5269	96.3	incorrect
10	-2.251162779					0	1	27.0537	9.6827	9.9042	22.9342	84.8336	95.8	clashes,incorrect
286	-2.1591289638					0	1	62.9448	27.1538	27.1076	60.5256	106.6963	95.8	incorrect
384	-2.1421946132					0	1	65.9515	25.6537	25.7496	64.8058	72.0057	96.3	incorrect
499	-2.0897694722					0	1	54.5814	18.9587	19.4385	51.5845	121.923	95.8	incorrect
334	-1.9918306464					0	1	56.4039	21.2427	21.4667	54.9048	82.1586	97.8	incorrect
1205	-1.8276629317					0	1	52.0452	18.1099	18.6272	49.384	107.4358	95.8	incorrect
450	-1.785172171					0	1	64.4259	26.9295	26.8028	64.2638	26.443	95.8	incorrect
472	-1.7809986967					0	1	59.4771	18.9254	19.7951	56.1736	137.4613	95.8	incorrect
100	-1.7065243712					0	1	51.2077	17.2572	17.6331	47.8777	127.9114	95.8	clashes,incorrect
1250	-1.6417737709					0	1	30.9797	15.7593	15.7999	26.4106	96.8387	96.1	incorrect
1068	-1.535654314					0	1	53.599	20.0129	20.25	50.0021	146.2348	95.8	incorrect
883	-1.3854496649					0	1	19.63	9.9784	10.497	16.6963	62.4063	96.1	incorrect
1251	-1.3458885742					0	1	26.2097	11.1012	11.1672	20.9769	110.7127	95.8	incorrect
166	-1.1986335838					0	1	36.0919	13.2632	13.923	30.8069	163.7436	97.8	incorrect
86	-1.1700141537					0	1	58.378	24.66	25.0633	54.8963	172.3589	96.1	incorrect
1125	-1.080420525					0.0784	0.9216	22.2623	8.777	8.668	14.3343	109.0394	95.8	incorrect
844	-0.9784983151					0	1	20.8135	10.8084	10.8536	18.0769	62.983	95.8	incorrect
421	-0.9706930171					0	1	57.8679	21.6806	22.2643	54.2633	160.1489	95.8	incorrect
1287	-0.9478023294					0	1	22.7609	11.5574	11.7231	12.8671	151.9332	95.8	incorrect
669	-0.8285934901					0	1	50.7975	15.7852	16.0323	47.4557	125.7154	95.8	incorrect
806	-0.7522805944					0	1	28.2217	14.4173	14.3777	23.3133	101.5384	95.8	incorrect
251	-0.6951009274					0	1	59.5123	18.7162	19.5859	56.1578	140.0864	95.8	incorrect
136	-0.6841304878					0	1	61.3252	22.932	23.3989	57.8325	172.1859	95.8	clashes,incorrect
916	-0.6631370346					0	1	50.5042	17.3312	17.7845	48.3909	92.4714	95.8	incorrect
291	-0.6403090852					0	1	52.5542	23.9567	24.0089	48.6935	142.9108	95.8	incorrect
1203	-0.5956040274					0	1	57.978	21.7161	22.2864	54.3352	157.8941	95.8	incorrect
911	-0.5289661507					0	1	48.0648	18.0678	18.1634	43.3893	153.332	97.8	incorrect
1162	-0.4851433172					0	1	58.3578	16.2431	17.293	54.9936	178.7496	95.8	incorrect
907	-0.4502744197					0	1	51.7233	18.2672	18.568	47.5304	152.1422	95.8	incorrect
1004	-0.4436298269					0	1	57.1837	20.6584	20.9308	54.168	116.3851	95.8	incorrect
498	-0.3805996517					0	1	56.2668	18.6052	19.2724	52.4059	167.976	97.8	incorrect
1372	-0.3628834479					0	1	54.9868	21.5468	22.6876	54.3959	45.5838	95.8	incorrect
1076	-0.3535369729					0	1	49.03	20.1764	21.21	48.3533	46.119	95.8	incorrect
33	-0.27160793					0	1	23.1693	10.9973	11.1874	13.5945	165.5843	96.3	incorrect
925	-0.1996241431					0	1	48.4883	19.6665	19.8797	45.4363	111.1807	95.8	clashes,incorrect
1193	-0.1800571615					0	1	52.3026	15.8286	16.2367	50.4386	94.7925	95.8	clashes,incorrect
505	-0.1027802882					0	1	52.8691	20.1787	21.1787	51.597	69.9327	96.3	incorrect
1266	-0.0667445846					0	1	40.9865	17.2159	17.2166	35.1508	152.9771	95.8	incorrect
126	-0.0403618863					0	nan	61.0439	23.9404	23.9455	57.9007	156.3527	97.8	incorrect
2	0					0	1	57.2031	21.496	22.0395	53.1962	156.677	95.8	incorrect
9	0					0	1	58.5872	21.2034	21.7138	54.987	163.1092	96.3	incorrect
14	0					0	1	57.5247	19.0631	19.5237	55.1629	111.1069	95.8	incorrect
15	0					0	1	29.8656	15.3419	15.0639	23.6252	130.9483	95.8	incorrect
16	0					0	1	57.1139	18.6855	19.1595	54.7211	116.6824	95.8	incorrect
24	0					0	1	33.492	15.3778	15.2063	29.7148	106.8994	95.8	incorrect
30	0					0	1	19.6673	7.1999	7.4438	15.5421	74.7606	95.8	incorrect
32	0					0	1	50.6309	24.2299	24.2181	46.7502	127.3124	95.8	incorrect
40	0					0	1	46.9251	18.6949	19.1898	42.405	152.2731	97.8	incorrect
46	0					0	1	47.9254	24.206	23.9089	46.4398	69.2071	95.8	incorrect
49	0					0	1	58.4496	19.5191	20.4353	55.8561	108.8895	95.8	incorrect
53	0					0	1	37.9931	18.7319	18.294	32.9678	135.6631	95.8	incorrect
63	0					0.0392	0.9877	22.8589	11.1204	10.9406	14.0205	143.1631	95.8	clashes,incorrect
64	0					0	1	53.3061	18.2891	18.8012	49.1015	161.9473	95.8	incorrect
75	0					0	1	46.4283	19.136	19.522	42.8501	144.7693	96.1	incorrect
79	0					0	1	20.7832	13.9515	13.4669	9.2887	128.0772	97.8	incorrect
87	0					0	1	31.4362	18.0657	17.8841	24.0433	154.47	95.8	incorrect
93	0					0	1	58.4903	20.3515	20.7006	54.5896	174.3216	95.8	clashes,incorrect
94	0					0	1	49.7933	22.5551	22.3163	46.4367	124.0731	95.8	incorrect
112	0					0.1569	0.8873	16.6481	6.5788	6.6078	12.7452	59.2654	95.8	incorrect
118	0					0	1	45.4493	18.1484	18.0174	43.4153	89.032	95.8	incorrect
122	0					0	1	56.5051	21.0763	21.8572	53.9303	103.3537	96.1	incorrect
124	0					0	1	55.4294	18.607	18.9858	52.6035	123.2735	95.8	incorrect
125	0					0.0784	0.931	20.5585	12.3411	12.0114	5.3691	144.4063	96.1	incorrect
133	0					0	1	58.851	21.2975	21.9235	55.2584	143.9684	95.8	incorrect
139	0					0	1	13.3006	7.5488	7.6423	4.1506	74.7238	95.8	incorrect
142	0					0	1	31.3021	17.8276	17.4492	24.6793	146.5742	95.8	incorrect
144	0					0	1	57.6149	21.4531	21.6721	54.2067	134.8009	95.8	incorrect
155	0					0	1	25.1647	15.3719	15.199	18.182	118.3663	95.8	incorrect
159	0					0	1	54.4146	18.0994	18.6285	51.6455	117.3067	95.8	incorrect
160	0					0	1	55.5235	25.6979	25.8829	51.5027	157.6828	95.8	incorrect
163	0					0	1	31.1681	15.9448	16.3476	23.5681	145.6419	95.8	incorrect
165	0					0	1	47.5668	15.3602	16.1862	45.3128	98.631	95.8	clashes,incorrect
178	0					0	1	31.7821	15.8977	15.8774	23.7954	178.0137	95.8	incorrect
179	0					0	1	27.5968	11.0357	11.2722	20.9419	141.7083	97.8	incorrect
182	0					0	1	58.4995	21.9426	22.4235	55.5671	138.4058	95.8	incorrect
183	0					0	1	50.4234	15.6065	16.4381	46.852	166.9718	95.8	clashes,incorrect
184	0					0	1	47.0269	22.9883	22.8801	43.7236	107.4257	96.3	incorrect
196	0					0	1	57.4402	19.5686	19.5965	53.5262	163.158	95.8	clashes,incorrect
198	0					0	1	49.0472	25.5453	25.1861	47.0057	85.5147	95.8	incorrect
200	0					0.0196	0.9927	24.8986	9.4623	9.7999	22.0903	66.4257	95.8	clashes,incorrect
202	0					0	1	59.6372	18.4478	19.285	56.1684	146.33	95.8	incorrect
208	0					0	1	52.4515	17.4776	18.2845	48.7803	141.8954	95.8	clashes,incorrect
211	0					0.0392	0.95	31.3467	14.7262	14.8976	23.7153	159.1818	95.8	incorrect
215	0					0	1	49.6773	22.7104	22.4129	45.0557	154.1002	95.8	incorrect
221	0					0	1	15.6098	9.0097	9.5375	5.0318	96.3207	95.8	incorrect
231	0					0	1	53.0262	17.4876	17.9681	50.4873	109.6771	95.8	clashes,incorrect
237	0					0	1	28.457	14.6281	14.6612	23.3646	103.3169	95.8	incorrect
240	0					0	1	52.3943	15.2793	15.9092	48.3572	172.6828	95.8	incorrect
243	0					0	1	36.7728	20.4753	20.0183	31.6712	130.4208	95.8	incorrect
247	0					0	1	56.9585	14.6146	15.9685	54.0902	133.9045	95.8	incorrect
248	0					0	1	59.9197	21.5031	22.0869	56.2385	169.2507	95.8	incorrect
249	0					0	1	12.8341	7.3776	7.589	8.6202	59.6168	96.1	incorrect
250	0					0	1	23.6356	15.3187	14.8703	13.753	135.351	95.8	incorrect
259	0					0	1	34.4929	11.0825	11.5868	31.9416	77.7785	96.1	incorrect
262	0					0	1	51.0325	18.1396	18.7282	47.5297	152.5676	95.8	clashes,incorrect
265	0					0	1	26.3882	14.3838	13.8349	17.3156	155.1041	95.8	incorrect
268	0					0	1	54.4423	23.2521	23.9401	52.9802	81.0332	95.8	incorrect
290	0					0.0588	0.94	49.7222	14.5878	15.5833	45.1578	149.448	96.1	incorrect
294	0					0	1	54.7397	19.4376	20.0143	53.6007	63.7969	95.8	incorrect
305	0					0	1	56.971	21.1609	21.8902	54.0459	118.6493	95.8	incorrect
306	0					0	1	48.929	23.7846	24.0664	44.2011	167.7286	95.8	incorrect
315	0					0	1	24.2226	10.2353	10.326	23.5157	32.7445	95.8	incorrect
316	0					0	1	50.1605	22.5619	22.4691	45.7506	151.8474	95.8	incorrect
317	0					0	1	55.6613	19.6843	20.226	52.2232	133.307	95.8	clashes,incorrect
324	0					0	1	51.3886	20.7946	20.9595	46.9478	153.6437	95.8	incorrect
327	0					0.0588	0.9412	21.247	7.0407	7.1847	16.1943	84.7313	95.8	incorrect
332	0					0	1	54.7445	19.699	19.9316	50.8378	163.7848	95.8	incorrect
333	0					0	1	59.8302	18.0073	18.8635	56.2101	155.5212	95.8	incorrect
336	0					0	1	57.4084	16.9108	17.4432	54.1439	174.3004	95.8	incorrect
337	0					0	1	23.6246	14.341	13.9123	14.4345	128.2389	95.8	incorrect
338	0					0	1	53.9043	19.2718	19.7573	51.1926	111.1475	95.8	incorrect
346	0					0	1	23.8609	15.0795	14.1776	13.5422	158.5117	95.8	incorrect
350	0					0	1	57.193	18.7042	19.1822	54.7684	118.2627	95.8	incorrect
352	0					0	1	34.6144	15.7336	15.7968	29.1743	152.5706	95.8	incorrect
366	0					0	1	57.0093	18.9604	19.4567	54.7319	111.0051	95.8	incorrect
377	0					0	1	49.4786	20.7658	20.3101	45.0027	156.0155	95.8	incorrect
379	0					0	1	39.5029	18.9631	18.8237	37.5138	77.344	95.8	incorrect
380	0					0	1	58.4066	22.389	22.9923	54.9618	145.9751	95.8	incorrect
382	0					0	1	45.0143	18.384	18.3915	43.4571	76.3812	95.8	incorrect
387	0					0	1	41.7635	13.7474	14.1736	37.463	120.5243	95.8	incorrect
391	0					0	1	57.992	18.4146	18.929	55.5048	120.8325	95.8	incorrect
401	0					0	1	47.0604	20.448	20.3125	46.7663	30.2575	95.8	incorrect
408	0					0	1	53.0025	17.5121	18.3308	49.415	141.4468	95.8	clashes,incorrect
413	0					0	1	28.5056	15.013	14.4827	19.6535	177.009	96.1	incorrect
420	0					0	1	49.5347	19.1271	19.6294	44.8381	168.1534	96.1	incorrect
433	0					0	1	23.4081	11.8065	11.65	14.0545	166.0271	97.8	incorrect
455	0					0	1	52.2574	15.5487	15.9488	50.2829	86.8968	95.8	incorrect
459	0					0	1	58.9118	19.797	20.377	56.6452	108.2803	97.8	incorrect
465	0					0	1	62.5427	24.1478	24.1697	61.0423	77.5883	95.8	incorrect
466	0					0	1	55.6637	19.6922	20.2838	52.2622	131.6275	95.8	clashes,incorrect
469	0					0.0392	0.9524	15.7162	6.6446	6.6645	11.3783	65.3092	95.8	incorrect
473	0					0.02	0.9808	37.9941	16.2992	16.1134	31.3837	166.8165	97.8	incorrect
475	0					0	1	29.2978	15.8498	15.946	20.8525	142.1688	95.8	incorrect
478	0					0	1	63.7989	27.8391	27.8813	60.4891	142.2448	95.8	clashes,incorrect
494	0					0.0196	0.9545	17.4273	9.7363	9.9177	5.1604	124.6952	96.3	incorrect
496	0					0	nan	57.0622	21.1029	21.2743	53.3189	145.9097	97.8	incorrect
518	0					0	1	18.2597	11.5002	11.4243	0.5562	133.8904	96.3	incorrect
521	0					0	1	41.0567	19.6665	19.1785	35.0269	175.3584	95.8	incorrect
533	0					0	1	41.1964	17.2907	17.5252	36.7416	139.4749	96.1	incorrect
549	0					0	1	51.881	17.7899	18.2509	49.4099	103.9306	95.8	incorrect
553	0					0	1	57.6329	18.9931	19.4998	55.2631	116.2947	95.8	incorrect
565	0					0	1	58.2142	18.9948	19.7134	55.2737	124.7332	95.8	incorrect
575	0					0	1	58.3014	16.0693	17.1576	54.4547	170.7265	96.1	incorrect
578	0					0	1	57.4159	19.126	19.6166	55.1265	111.93	95.8	incorrect
583	0					0	1	52.8596	23.6633	23.5797	48.8314	159.1526	95.8	incorrect
597	0					0	1	34.3239	18.3934	18.3386	28.3801	126.0827	95.8	incorrect
607	0					0	1	54.3766	21.8723	22.8644	53.3785	59.6582	95.8	incorrect
617	0					0	1	57.0256	16.7097	17.5156	54.307	134.1698	95.8	incorrect
627	0					0	1	52.23	19.9249	20.7234	48.2438	136.4337	97.8	incorrect
628	0					0	1	40.7139	16.0885	15.9659	37.1328	123.0658	95.8	incorrect
631	0					0	1	26.6526	13.3232	13.0631	17.913	143.0539	95.8	incorrect
632	0					0	1	51.0132	20.4516	20.3689	48.3402	114.1174	95.8	incorrect
634	0					0	1	58.1494	18.4889	18.7268	54.4449	167.0272	97.8	incorrect
643	0					0	1	43.0363	19.4547	19.3607	42.8602	21.8243	95.8	incorrect
645	0					0	1	55.795	19.5692	20.1113	52.2467	137.6121	95.8	clashes,incorrect
648	0					0	1	36.5198	12.2497	12.4587	35.14	58.1741	96.3	incorrect
651	0					0	1	49.739	22.9257	23.0001	46.072	124.7669	95.8	incorrect
654	0					0	1	43.2793	20.0845	19.5501	37.8571	177.6152	95.8	incorrect
656	0					0	1	20.5406	13.0276	12.3714	9.6932	124.8027	95.8	incorrect
657	0					0	1	66.9619	27.9283	28.1529	64.6868	109.8022	96.3	incorrect
668	0					0	1	57.0572	21.8415	22.4756	56.5303	44.0158	95.8	incorrect
677	0					0	1	43.389	19.0299	19.04	41.4639	76.4876	96.1	incorrect
678	0					0	1	35.8899	11.3408	11.6689	30.4952	133.5471	95.8	clashes,incorrect
686	0					0	nan	53.9581	20.3327	20.4935	50.4965	144.2137	97.8	incorrect
687	0					0.098	0.8913	24.2096	14.5483	14.1458	13.1429	147.0445	95.8	incorrect
690	0					0	1	54.4955	20.5332	20.3571	52.2347	107.1446	95.8	incorrect
696	0					0	1	54.8155	17.8502	17.7246	51.3844	130.7546	95.8	incorrect
698	0					0	1	50.5043	20.4647	20.5442	47.3659	113.7732	95.8	incorrect
706	0					0	1	56.1469	23.5973	23.98	52.4786	166.6447	95.8	incorrect
713	0					0	1	22.7569	9.3085	9.7519	21.8517	38.0509	96.3	incorrect
714	0					0	1	24.7106	14.1117	13.9917	21.6919	69.6484	97.8	incorrect
715	0					0	1	44.9284	17.6901	18.1628	40.3271	144.429	95.8	incorrect
725	0					0	1	58.1447	16.9336	18.1656	55.5302	127.4299	97.8	incorrect
732	0					0.098	0.9808	26.7877	12.1325	12.2008	17.7301	178.7444	95.8	clashes,incorrect
733	0					0	1	52.1328	15.634	16.0274	50.234	84.4699	95.8	incorrect
741	0					0	1	53.3732	17.8845	18.4423	50.5466	116.3093	95.8	clashes,incorrect
742	0					0	1	58.8718	17.2491	18.2543	55.4536	147.6008	95.8	incorrect
747	0					0	1	55.7134	18.4544	19.6866	54.196	75.8401	95.8	incorrect
748	0					0	1	51.8158	17.5155	18.2111	47.9195	177.6038	95.8	incorrect
754	0					0	1	35.5677	19.2831	19.1848	30.3358	118.9213	95.8	incorrect
755	0					0	1	50.5497	15.7964	16.4672	47.6656	102.3942	95.8	incorrect
761	0					0	1	54.1733	25.6483	25.7398	50.1633	152.9909	95.8	incorrect
782	0					0.0196	0.9787	38.2257	15.3228	15.3495	32.1039	149.716	96.1	incorrect
804	0					0	1	20.1935	12.0517	12.0933	16.7309	73.5785	97.8	incorrect
807	0					0	1	28.1384	14.7651	14.8558	18.5734	156.7082	95.8	incorrect
812	0					0	1	58.2746	19.0398	19.331	55.3923	121.3463	97.8	incorrect
816	0					0	1	57.0925	18.8086	19.2961	54.7569	114.5295	95.8	incorrect
819	0					0	1	28.2054	14.4881	14.5191	23.3396	100.1111	95.8	clashes,incorrect
826	0					0.098	0.9231	28.6046	14.2647	13.946	20.4746	164.4159	95.8	incorrect
830	0					0.1176	0.8696	17.3631	8.8408	8.6052	8.5258	90.5538	96.3	incorrect
832	0					0	1	55.241	16.2587	16.493	52.8493	102.0267	95.8	incorrect
833	0					0	1	61.2992	22.9639	23.1052	57.7595	150.079	95.8	incorrect
837	0					0	1	42.0912	18.1688	18.0553	36.5533	167.5533	95.8	incorrect
850	0					0	1	53.9598	20.5602	20.7301	50.5352	140.599	95.8	incorrect
853	0					0	1	57.6007	17.0494	17.6525	54.3572	162.6575	95.8	incorrect
854	0					0	1	55.9304	24.1263	24.319	53.4711	101.3826	97.8	incorrect
855	0					0	1	60.0027	22.6032	23.1384	56.2002	169.9126	96.3	incorrect
861	0					0.0588	0.9667	20.2081	10.3706	10.8026	7.5625	148.816	96.3	clashes,incorrect
866	0					0	1	57.0645	16.7563	16.9059	53.2504	164.2578	95.8	incorrect
880	0					0.0196	0.9859	25.3688	13.9194	13.8836	15.0945	141.7051	95.8	incorrect
888	0					0	1	50.0586	18.6505	19.0078	45.3801	174.3561	95.8	clashes,incorrect
889	0					0	1	38.9556	17.8115	17.9516	36.058	101.8754	95.8	incorrect
905	0					0	1	57.4271	17.1574	17.9101	54.7855	131.7369	95.8	incorrect
921	0					0	1	50.701	19.3904	20.0157	47.6898	128.3628	97.8	incorrect
927	0					0	nan	61.6377	21.7782	22.0247	58.5525	158.796	97.8	incorrect
929	0					0	1	53.3617	18.0014	18.5266	50.5158	116.257	95.8	incorrect
933	0					0.0196	0.9865	37.4526	15.7996	14.8249	31.7629	164.4154	95.8	incorrect
935	0					0	1	59.9875	20.6578	20.9924	56.3168	153.9114	95.8	incorrect
943	0					0	1	66.4946	23.8364	23.6918	65.438	69.122	95.8	incorrect
963	0					0	1	30.4499	14.4478	15.114	27.6579	84.3466	95.8	clashes,incorrect
973	0					0	1	45.2451	16.2315	16.844	41.9362	108.7779	96.3	clashes,incorrect
981	0					0	1	45.4673	19.303	19.2308	44.3969	57.0802	95.8	incorrect
983	0					0	1	16.3194	9.112	8.9912	7.6019	99.9295	96.3	incorrect
987	0					0	1	58.4028	19.4722	19.8224	55.9123	120.1331	95.8	incorrect
990	0					0	1	53.4127	16.8643	17.3179	49.9277	137.3367	95.8	incorrect
996	0					0	1	64.005	18.4619	19.2602	60.472	177.0833	95.8	clashes,incorrect
1006	0					0	1	64.9131	25.4343	25.7068	61.4553	170.1349	97.8	incorrect
1008	0					0	1	58.809	16.2286	17.1798	55.2273	152.5425	95.8	clashes,incorrect
1010	0					0	1	26.0721	10.427	10.7639	17.0523	137.4607	96.1	incorrect
1018	0					0	1	46.921	24.3272	23.9873	44.8338	83.2448	95.8	incorrect
1032	0					0	1	55.7746	22.4783	22.7493	52.6929	150.7481	95.8	incorrect
1037	0					0	1	57.4975	21.6113	22.1642	53.8579	152.0045	95.8	incorrect
1040	0					0	1	66.2758	25.7882	26.0342	63.0185	155.5471	97.8	incorrect
1050	0					0	1	47.2211	20.3853	20.142	42.4708	175.7144	97.8	incorrect
1064	0					0	1	58.6287	19.4966	20.0221	55.744	130.4158	95.8	incorrect
1073	0					0	1	57.8027	20.6394	21.036	54.7619	118.1474	95.8	incorrect
1079	0					0	nan	53.6482	24.3663	24.7201	50.1281	127.0175	97.8	incorrect
1080	0					0	1	24.4634	9.7518	10.1947	23.4382	40.2838	95.8	incorrect
1087	0					0	1	58.349	22.0994	22.6717	54.2324	178.8855	97.8	incorrect
1088	0					0	1	53.1846	17.9019	18.4249	50.4791	112.5747	95.8	incorrect
1091	0					0.0392	0.9512	16.4823	8.6135	8.6054	11.3473	68.2719	95.8	incorrect
1100	0					0	1	60.7554	17.7356	18.6181	57.1664	158.2946	95.8	incorrect
1101	0					0	1	53.4921	17.844	18.4818	49.4816	167.7522	95.8	incorrect
1106	0					0	1	58.589	16.643	17.5701	54.9492	155.1993	95.8	incorrect
1112	0					0	1	53.4622	18.8514	19.1214	49.9735	125.166	97.8	incorrect
1118	0					0	1	64.8321	24.5901	24.1617	61.4095	160.1387	95.8	incorrect
1120	0					0	1	57.4537	20.7299	21.0524	54.0177	129.0649	95.8	incorrect
1122	0					0	1	57.5539	19.2833	19.6766	54.0825	143.0361	95.8	incorrect
1124	0					0	1	51.1679	21.0387	21.5826	47.2231	159.2107	96.3	clashes,incorrect
1129	0					0	1	63.734	26.4098	26.2159	63.486	30.603	95.8	incorrect
1130	0					0	1	49.8135	15.0266	15.4654	48.1626	84.6178	95.8	clashes,incorrect
1131	0					0	1	31.9835	14.074	13.8569	24.4575	172.7626	95.8	clashes,incorrect
1138	0					0	1	33.7963	14.6705	15.6386	31.2073	84.8351	96.1	clashes,incorrect
1140	0					0	1	49.81	18.9607	19.3666	45.3929	177.6655	96.1	incorrect
1146	0					0	1	62.9318	25.7494	25.5538	62.6389	32.7503	95.8	incorrect
1151	0					0	1	27.9758	13.6302	13.2703	19.8963	147.4558	95.8	clashes,incorrect
1157	0					0	1	43.4094	16.5288	16.5582	38.5978	146.5039	95.8	incorrect
1165	0					0	1	45.7522	17.6015	17.49	40.486	176.573	95.8	incorrect
1198	0					0	1	56.1017	15.0931	16.4401	52.5168	150.287	95.8	incorrect
1214	0					0	1	58.5416	22.193	22.6927	54.9306	146.0516	95.8	incorrect
1218	0					0	1	66.0236	27.583	27.9714	64.0318	101.5392	96.3	incorrect
1221	0					0	1	20.2964	12.7356	12.403	11.5011	119.1294	97.8	incorrect
1222	0					0	1	38.8473	15.5988	15.6151	33.1361	147.5942	95.8	incorrect
1225	0					0.0588	0.9375	16.686	9.5485	9.4784	4.7872	104.2104	96.1	incorrect
1227	0					0	1	48.8602	25.0859	24.7386	46.919	82.3313	95.8	clashes,incorrect
1229	0					0	1	57.291	19.0892	19.5161	54.9615	112.6312	95.8	incorrect
1231	0					0	1	46.7956	19.0391	19.8569	44.0678	95.9026	95.8	incorrect
1233	0					0	1	59.2489	18.5581	19.1204	55.6584	173.0599	96.3	incorrect
1235	0					0.0392	0.9487	32.8018	10.2433	10.7376	28.0631	126.1858	95.8	incorrect
1241	0					0	1	56.8618	18.5663	19.0439	54.4932	115.6746	95.8	incorrect
1256	0					0	1	62.4812	23.2385	24.1351	60.643	99.5167	96.3	incorrect
1272	0					0	1	49.6002	16.5306	16.6014	45.7009	176.6991	96.1	incorrect
1280	0					0	1	34.734	15.2128	15.0497	29.4011	155.1371	95.8	incorrect
1288	0					0	1	56.0865	22.488	22.7729	53.6996	99.7558	95.8	incorrect
1290	0					0	1	57.5001	19.0813	19.4229	55.0555	104.1123	95.8	incorrect
1298	0					0	1	31.6085	14.2058	14.381	24.9906	126.3904	95.8	clashes,incorrect
1309	0					0	1	56.9348	19.0034	19.4319	54.5813	112.7138	95.8	incorrect
1312	0					0	1	75.5627	32.7029	32.4993	73.0146	164.0693	95.8	incorrect
1315	0					0	1	57.8773	18.7318	19.1577	55.4899	116.3529	95.8	incorrect
1317	0					0	1	43.4884	22.5475	22.2359	41.2122	85.6568	95.8	incorrect
1327	0					0	1	58.9226	24.0003	24	55.0847	171.2483	95.8	incorrect
1329	0					0	1	57.6185	19.3613	19.9947	54.5304	138.1845	95.8	incorrect
1335	0					0	1	58.9148	20.7959	20.9895	55.4333	177.5921	95.8	incorrect
1343	0					0	1	57.5325	25.7803	25.9083	54.2843	153.4774	95.8	incorrect
1346	0					0	nan	53.7231	24.3	24.6532	50.1418	129.7324	97.8	incorrect
1351	0					0	1	46.8541	19.2867	19.4392	42.2196	163.4692	95.8	incorrect
1355	0					0	1	47.1493	19.8755	20.4994	43.7361	133.6759	96.1	incorrect
1356	0					0	1	48.3836	21.4989	21.2397	43.8163	145.9627	95.8	incorrect
1357	0					0	1	58.4509	21.3931	21.9855	54.3849	165.2431	95.8	incorrect
1368	0					0	1	57.8159	18.4028	18.9103	54.4855	139.1425	95.8	incorrect
1375	0					0	1	53.436	18.9843	20.0953	52.5261	56.3119	95.8	incorrect
1387	0					0	1	57.5257	18.9389	19.4495	55.1454	116.7719	95.8	incorrect
6	nopmf					0	1	14.717	9.418	9.2423	0.9789	89.6071	96.1	incorrect
21	nopmf					0.0588	0.9474	25.5731	14.1525	13.6206	16.0107	152.4215	95.8	incorrect
39	nopmf					0	1	48.4009	25.0287	24.6729	46.1697	88.7242	95.8	incorrect
96	nopmf					0	1	29.5937	13.4114	13.9832	24.4388	110.2585	95.8	incorrect
102	nopmf					0	1	25.6769	12.0578	12.4709	21.1643	83.8968	95.8	incorrect
115	nopmf					0	1	33.5307	18.3738	18.4203	27.3887	148.4863	95.8	incorrect
152	nopmf					0	1	25.4755	15.0338	14.9744	15.4282	156.0723	95.8	incorrect
157	nopmf					0	1	33.7105	19.2842	18.8895	28.7199	116.1705	95.8	incorrect
169	nopmf					0	1	33.2073	19.1377	18.7635	27.3527	137.503	95.8	incorrect
191	nopmf					0	1	34.1914	16.5617	16.8095	30.5305	95.4729	95.8	incorrect
220	nopmf					0	1	23.1704	14.9923	14.5745	13.4029	140.7642	95.8	incorrect
224	nopmf					0	1	58.854	20.5876	21.0697	54.9755	175.8217	97.8	incorrect
269	nopmf					0	1	55.4778	18.7765	19.5921	51.8651	147.4028	96.1	incorrect
285	nopmf					0	1	35.054	16.0027	16.0412	29.9164	144.2235	95.8	incorrect
301	nopmf					0	1	28.1053	14.3816	14.4011	19.5275	139.6274	96.1	incorrect
348	nopmf					0	1	32.7638	16.6938	16.8742	28.3503	103.9243	95.8	incorrect
356	nopmf					0	1	19.5887	10.1379	9.9493	18.0354	46.5149	95.8	clashes,incorrect
369	nopmf					0	1	53.9051	27.9376	27.4754	50.6443	129.8513	95.8	incorrect
370	nopmf					0	1	53.8361	21.2936	21.1582	50.4072	168.897	97.8	incorrect
371	nopmf					0	1	47.3321	19.5032	19.9079	43.0702	133.7121	95.8	incorrect
372	nopmf					0	1	50.6515	21.6368	22.2644	49.0455	80.0391	95.8	incorrect
378	nopmf					0	nan	66.3654	26.4995	27.041	65.0631	84.3801	97.8	incorrect
388	nopmf					0	1	47.289	16.7316	16.8239	46.5411	51.2434	95.8	incorrect
395	nopmf					0	1	30.8176	13.5236	13.3727	24.7264	157.8476	95.8	incorrect
444	nopmf					0	1	21.0324	10.4109	10.9729	8.1455	174.884	95.8	incorrect
527	nopmf					0	1	50.035	15.0168	15.1343	47.1374	117.7458	97.8	incorrect
529	nopmf					0.02	0.9818	22.4693	11.3987	11.6246	12.0639	158.2841	97.8	incorrect
557	nopmf					0	1	53.7952	19.6183	20.718	52.928	54.5652	95.8	incorrect
566	nopmf					0	1	53.1322	15.7616	16.3888	49.1123	179.9657	95.8	incorrect
596	nopmf					0	1	68.0779	28.0764	28.0378	67.0328	72.9393	96.3	incorrect
611	nopmf					0	1	58.2008	18.5431	19.0839	55.7907	118.9532	95.8	incorrect
618	nopmf					0	1	38.2776	18.6316	18.4334	36.032	80.9994	95.8	incorrect
637	nopmf					0	1	51.3999	17.5285	17.6834	47.8192	127.3624	95.8	clashes,incorrect
640	nopmf					0	1	57.1874	18.9157	19.444	54.8515	113.0533	95.8	incorrect
683	nopmf					0	nan	55.5404	21.0443	21.2208	52.2021	138.7157	97.8	incorrect
685	nopmf					0	1	25.523	14.811	15.0227	19.3668	106.6983	95.8	incorrect
701	nopmf					0	1	56.9371	20.3294	21.06	55.1323	82.5895	95.8	incorrect
708	nopmf					0	1	38.4225	20.6349	20.3318	33.4875	148.6149	95.8	incorrect
766	nopmf					0	1	44.0412	18.1199	18.4523	41.5743	92.258	96.1	incorrect
774	nopmf					0	1	45.5047	19.4836	19.7357	44.5865	52.3632	95.8	incorrect
778	nopmf					0	1	20.0287	11.1851	11.2128	16.5972	72.3384	95.8	incorrect
878	nopmf					0	1	39.6556	20.2757	20.3823	37.8456	69.776	97.8	incorrect
896	nopmf					0	1	46.3464	20.1154	20.2631	41.9543	141.0195	95.8	incorrect
917	nopmf					0	1	32.8424	14.6601	14.7098	26.6306	155.5841	96.3	incorrect
923	nopmf					0	1	55.9592	17.3057	18.2872	52.9401	139.6806	95.8	incorrect
951	nopmf					0	1	49.2744	15.7299	16.5467	47.2348	95.2091	95.8	incorrect
957	nopmf					0	1	47.3244	23.4585	23.2457	43.6578	120.7661	95.8	incorrect
967	nopmf					0	1	37.9692	15.2079	15.3079	33.9298	126.9719	97.8	incorrect
969	nopmf					0	1	31.7975	16.1793	16.1478	23.9177	170.2671	95.8	incorrect
982	nopmf					0	1	54.5838	18.191	18.7216	51.686	120.8019	95.8	incorrect
1000	nopmf					0	1	54.0044	20.415	20.1013	49.9659	176.9761	95.8	incorrect
1016	nopmf					0	1	43.6593	19.2193	19.151	38.3094	155.9335	97.8	incorrect
1058	nopmf					0	1	66.8627	25.9088	26.4515	64.724	113.7203	97.8	incorrect
1144	nopmf					0	1	44.6792	23.2489	23.3756	41.3102	106.8668	95.8	clashes,incorrect
1152	nopmf					0	1	32.1125	18.3878	18.5287	25.7632	134.3813	95.8	incorrect
1155	nopmf					0	1	47.7911	24.1345	23.8354	46.1612	72.8627	95.8	incorrect
1172	nopmf					0	1	31.9195	17.0831	16.5925	23.9966	168.6458	97.8	incorrect
1247	nopmf					0	1	28.3339	12.9141	13.3211	23.6845	108.0613	96.3	incorrect
1289	nopmf					0	1	56.6319	18.8793	19.6682	54.2774	103.4863	95.8	incorrect
1307	nopmf					0	1	49.2656	20.1188	20.2531	47.2507	91.9909	95.8	incorrect
1314	nopmf					0	1	56.2751	19.3139	20.0613	54.4838	87.66	95.8	incorrect
