# Supplementary material for: CLUB-MARTINI: Selecting Favourable Interactions amongst Available Candidates, a Coarse-Grained Simulation Approach to Scoring Docking Decoys
Source: PLoS One. 2016 May 11;11(5):e0155251. doi: 10.1371/journal.pone.0155251 (PMC4864233; doi:10.1371/journal.pone.0155251)
Supplement: S1 File — (ZIP) [file pone.0155251.s006.zip › Target_40.csv]

struct #	min_PMF_1	min_PMF_2	min_PMF_3	min_PMF_4	min_PMF_5	fnat	fnonnat	L-rms	I-rms	S-rms	dl	theta l	Seq_id	score
629	-156.69848747	-115.631860691	-95.5930321105	-77.6414703711	-136.531856706	0	1	46.2022	13.0588	13.5167	42.5629	100.3966	100	incorrect
1129	-145.398352183	-98.5555917358	-120.594407163	-121.012366213	-97.2327163158	0.4474	0.6667	14.5915	4.2526	4.5036	11.432	44.1519	100	incorrect
28	-144.01874343	0	-111.055586336	-87.2927145552	-82.6079504052	0.4375	0.7455	7.6624	4.5028	4.8716	6.6763	18.293	100	acceptable
1580	-137.174402744	-50.8478230419	-27.2113734523	-59.1696975148	-50.2269659219	0.8281	0.209	1.1498	0.6073	1.2716	0.9192	3.168	100	high
1249	-136.483111022	-103.193121025	-73.6292814552	-94.4687435187	-101.437200739	0.0395	0.9524	37.6168	14.7878	15.5976	29.1455	160.3414	100	incorrect
2119	-136.278330508	-72.8467120283	-90.4315888533	-96.26385944	-116.144920581	0.9079	0.1154	1.2107	0.4076	0.9669	1.0355	2.8273	100	high
1656	-133.106003265	nopmf	nopmf	nopmf	nopmf	0	nan	89.174	35.655	36.3841	87.3373	105.1775	100	incorrect
110	-128.236278844	-122.64335942	-117.29818979	-73.9243861047	-91.7714729157	0.0263	0.9355	39.0086	14.2911	14.85	31.3901	143.6371	100	incorrect
160	-127.710450365	-54.1875582759	-69.5856696459	-63.3890994259	-57.4521744797	0.0658	0.9153	20.3789	6.5088	7.3684	14.5405	76.4649	100	incorrect
2076	-126.087278851	-26.6693782658	-1.8150587612	-0.6030447678	-8.737128896	0	1	26.9252	11.918	12.7088	26.5042	23.7333	100	incorrect
439	-126.057678253	-91.9057707486	-103.751152252	-97.0128092964	-114.417041352	0.0789	0.8966	37.5975	15.2193	16.13	28.986	168.1935	100	incorrect
1289	-125.05678763	-40.8725253161	-77.1782823411	-96.1920774505	-66.0942758289	0	1	59.9943	15.5251	16.0026	56.5963	107.9148	100	clashes,incorrect
683	-124.071343718	-116.577780871	-87.894568078	-105.377825735	-97.1719630536	0.8158	0.2346	4.7177	1.0337	1.3643	4.0022	11.4935	100	medium
935	-123.836688042	-72.8469587583	-115.931273533	-89.9463896583	-101.112671758	0.9041	0.3592	5.5706	1.3763	1.6149	4.7936	13.1533	98.2	clashes,medium
1412	-123.395335192	-31.6331102231	-26.5248735508	-49.9841286351	-38.3185488949	0.0263	0.9259	33.711	14.7168	15.4708	23.8249	151.0205	100	incorrect
1461	-123.16774711	-36.5064185968	-13.5485346201	-43.3421669201	-39.1260378691	0.0263	0.9825	14.6739	6.2809	6.6967	5.9957	68.1954	99.4	clashes,incorrect
2096	-122.498368795	-86.0019978967	-90.06731919	-65.7235348367	-91.6258178867	0.9452	0.2737	2.8004	0.8801	1.2355	2.4957	5.9858	98.2	clashes,high
408	-122.351836398	-100.266414096	-89.6647424952	-105.764375398	-42.7036218428	0.0526	0.9298	36.7542	14.7693	15.6104	28.0172	161.4155	100	incorrect
2127	-122.124855286	-42.4744539199	-41.191393333	-67.3084092399	-51.9600306046	0	1	60.8864	21.8983	23.0907	58.0074	100.5615	100	incorrect
599	-118.797156602	-54.8592671455	-61.5454708937	-61.1814550437	-75.0518060204	0.5789	0.3623	6.5436	1.7759	2.1184	4.5723	23.0501	100	medium
603	-117.806759853	-114.06589766	-110.575369515	-132.16228866	-122.568057735	0.0263	0.9688	35.8174	14.0478	14.84	27.2201	154.114	100	incorrect
1356	-116.690254181	-67.8607383282	-95.4357140884	-68.8719305331	-106.103181421	0.0132	0.9762	32.6878	11.568	11.9296	29.0824	76.4269	100	incorrect
748	-115.882085155	-116.479981751	-94.2185041071	0	-68.2174335071	0.0685	0.918	35.1439	7.8953	8.2798	30.7959	87.5095	98.2	incorrect
928	-115.29944405	-77.7699568074	-107.271912082	-48.9350672877	-79.9653843765	0	1	23.4985	12.9154	14.2293	9.3293	139.1147	100	clashes,incorrect
987	-115.282437603	-84.8652922136	-70.7578629061	-82.9328421611	-79.6773762461	0.8356	0.39	5.8616	1.4626	1.7643	5.0409	14.8184	98.2	clashes,medium
1833	-114.997362963	-32.6387520601	-37.6727502351	-24.7582048017	-49.9177627906	0	1	66.2385	19.0324	19.6233	62.1837	166.6747	100	incorrect
1403	-114.973737503	-45.9901532592	-32.9981108426	-19.0805361829	-16.8281828091	0.7969	0.1053	3.399	0.7544	1.1722	2.9865	8.0173	100	high
1836	-114.71000885	-22.2541852066	-8.1472668927	-19.6931546477	-13.3334660002	0	1	31.6528	14.6717	15.9879	22.5532	146.3128	100	incorrect
1425	-114.570962614	-48.0953964442	-71.6924949728	-68.8245846208	-41.275696335	0	1	26.3826	14.1888	15.6478	12.9232	151.5537	100	incorrect
227	-114.375753761	-101.772116954	-110.867812476	-70.1099687861	-91.8585757461	0.0548	0.9333	35.4075	8.0024	8.3796	31.0211	88.4536	98.2	incorrect
2069	-114.279280625	-11.0169602153	-21.3573990391	-0.4541376648	-8.5948542784	0	1	56.3172	19.7329	20.6584	50.7003	167.8474	100	incorrect
2106	-114.119032656	-68.1644267918	-43.9124410211	-66.5768543043	-87.779689072	0	1	25.9391	9.9565	10.484	24.1814	48.9668	100	clashes,incorrect
1904	-113.882794818	-80.9455126612	-81.8832977084	-74.1839317542	-78.5258966553	0.726	0.3117	4.8573	1.2367	1.6227	3.916	14.242	98.2	medium
23	-113.598865323	-103.945971922	-70.836085222	-137.239360477	-122.242402844	0.0789	0.85	24.0887	10.5965	11.0352	16.4107	92.1165	100	incorrect
347	-113.430187864	-102.785789354	-95.5893302188	-59.9637848398	-93.2735732248	0.0685	0.9194	35.1583	7.9744	8.3437	30.7661	87.9752	98.2	incorrect
340	-113.326177102	-80.2968359888	-87.1995096488	-66.0518405369	-83.3568816165	0.9041	0.4054	5.444	1.4192	1.7222	4.6491	13.9949	98.2	clashes,medium
1715	-113.034600491	-42.1274127292	-63.3520395042	-56.5358516453	-52.4600065799	0	1	48.9595	16.4093	17.5473	41.5878	178.1191	100	incorrect
1696	-112.907296735	-27.1082905402	-42.8166879803	-36.9922325977	-29.9001294748	0	1	49.2163	13.4921	14.5459	43.6236	147.1911	98.2	incorrect
213	-112.795590106	-138.355921376	-110.483815899	-94.0430609512	-93.0993995855	0.0685	0.9123	35.5174	7.9883	8.3604	31.1641	88.2878	98.2	incorrect
778	-112.495348282	-98.2900633749	-102.8503577	-85.6636258734	-47.9363870705	0.0789	0.8846	26.5579	10.9488	11.5013	18.3559	103.7623	100	incorrect
2015	-111.872537558	-75.5118395437	-64.8667104036	-78.8927805686	-91.4142839183	0.8026	0.0469	1.7655	0.6877	1.1377	1.3019	5.3276	100	high
1563	-111.777429559	-13.1961264182	-22.9084446073	-8.4329394848	-38.8032246209	0.625	0.4366	9.2472	1.952	2.2355	7.8285	24.7507	100	medium
641	-111.726099133	-101.671855016	-85.2469421775	-89.5210949455	-100.235249441	0.8082	0.1806	1.4558	1.2664	1.6833	1.1307	4.3558	98.2	medium
1839	-111.5394179	-74.3227351276	-45.7161544865	-31.8609596815	-38.2576949315	0.8281	0.4904	4.6259	1.6708	2.0094	3.9236	12.37	100	medium
883	-110.522681489	-62.037593196	-92.0471500918	-90.7884280278	-89.6302029218	0.0526	0.931	25.5291	10.7668	11.3519	17.0238	102.2225	100	incorrect
1305	-110.513099525	-11.7954987293	-112.580622861	-108.071335786	-77.3631573305	0	1	26.149	9.3218	9.7462	24.9551	38.8488	100	incorrect
453	-109.916440832	-95.9097493026	-86.4664386366	-86.593213099	-123.771016187	0.0526	0.8974	36.3821	13.3215	13.8649	28.6656	135.4167	100	incorrect
390	-109.804295289	-91.6286691386	-64.4452228733	-76.2997150461	-66.6940528283	0.6712	0.1091	1.8426	0.9609	1.7545	0.6885	8.0853	98.2	high
331	-109.718748598	-117.122336985	-98.1911439576	-116.529599046	-85.7260115573	0.0526	0.92	37.7619	12.921	13.3449	30.8601	126.6226	100	incorrect
521	-109.400583931	-65.4832545432	-94.2517455963	-93.9296016872	-74.9984183455	0.9315	0.299	2.0509	0.99	1.3338	1.1888	7.8743	98.2	clashes,high
1848	-108.782520005	-37.0298347768	-9.9735131932	-36.8770678267	-41.3229033483	0.0132	0.975	23.0462	10.5418	11.2196	10.1143	115.2502	100	incorrect
1768	-107.230733982	-52.8161300299	-50.7309558764	-46.6227456228	-34.4046049308	0.0132	0.9901	30.8707	8.309	9.2891	24.3826	111.1179	100	clashes,incorrect
234	-106.879329719	-74.5822815451	-58.7877044656	-74.8485985156	-60.1694755656	0.0789	0.9231	21.6361	6.8639	7.7917	15.4145	82.0206	100	incorrect
1648	-106.552657152	-94.1252372747	-98.5592106243	-97.1717552324	-70.4667706179	0	1	65.779	16.2213	16.6817	60.6234	165.4358	100	incorrect
1588	-106.055289009	-6.1331674592	0	0	-8.0110895141	0	1	69.4869	17.4778	17.8058	65.1219	168.6537	100	incorrect
550	-105.822675992	-107.556995921	-89.5477958688	-105.423295833	-83.1606422286	0.6849	0.3902	6.8341	1.7381	2.071	5.7081	18.9252	98.2	clashes,medium
1999	-104.886035345	-12.7240570709	-92.4386297599	-91.0538378263	-72.0944383111	0.8493	0.3111	4.0811	1.1483	1.5054	3.1719	11.3964	98.2	clashes,medium
415	-104.705580296	-6.6392304769	-88.6381518097	-55.3151357897	-117.837236609	0.0156	0.9888	21.103	10.0552	10.7692	6.3314	119.8381	100	incorrect
570	-104.121076633	-69.03107676	-76.544122846	-80.6112582679	-62.7240150406	0.0156	0.9833	20.7106	9.859	10.5492	7.1295	113.6318	100	incorrect
381	-104.019210831	-115.625362463	-65.5864454328	-113.514748979	-77.2875522922	0.0395	0.9483	37.0276	14.5748	15.3876	28.4979	158.2548	100	incorrect
542	-103.882107573	-57.4888382561	-87.3803303561	-88.6160297311	-109.081978641	0.9315	0.3398	1.7332	0.8154	1.2823	1.4146	4.7009	98.2	clashes,high
774	-103.441376148	-58.3103612835	-34.5181427059	-54.7254174659	-56.9587584756	0.6986	0.0893	2.2102	0.796	1.6291	1.9509	5.1769	98.2	high
1639	-102.789600826	-15.5664806857	-19.9934516293	-1.2928706439	-25.8034787462	0.0625	0.9355	30.3705	10.123	10.5898	20.7414	120.1139	100	incorrect
1446	-102.269560485	-68.7789047039	-65.5056459039	-51.1510063039	-26.7398318008	0.0132	0.9867	23.2797	11.3034	11.7411	12.3134	109.5368	99.4	incorrect
557	-102.135480692	-67.3143846547	-119.520644049	-100.947964124	-75.9413599744	0.7895	0.1176	1.1695	0.7895	1.4504	0.9544	2.896	100	high
955	-101.845808894	-75.4768580537	-66.4357427059	-87.3433389721	-95.0375233309	0	1	66.0849	16.278	16.7194	60.8993	168.7114	100	incorrect
1455	-101.823583913	-39.1682382422	-53.2741907503	-24.0156029922	-17.2129803214	0	1	61.1676	21.1234	22.222	58.469	98.3749	100	incorrect
841	-101.786430782	-76.7554893438	-103.598755638	-78.1835135438	-97.1826861188	0.9041	0.3196	3.1025	1.2596	1.6028	1.7199	12.124	98.2	clashes,medium
2022	-101.698567829	-14.6015314592	-21.4417070133	-29.011612407	-43.4075872009	0.1094	0.8772	23.5937	8.2938	8.639	15.7795	86.5073	100	incorrect
2055	-101.035623036	-65.4450989522	-55.1006860212	-71.0267638932	-62.5869872337	0.0658	0.898	28.8923	14.3741	15.4863	15.1544	171.7944	100	incorrect
1953	-100.937085915	-27.6075734773	-2.5147217564	-43.3836066408	-87.9275168648	0.5156	0.5479	10.4285	3.5573	3.8044	6.6224	37.7212	100	acceptable
1331	-100.761873074	-55.9375851783	-66.5703062933	-63.9605072405	-39.9323569096	0.0263	0.9649	21.8135	10.5387	11.1992	6.0658	115.866	99.4	incorrect
73	-100.614865702	-122.54476255	-75.5851647484	-102.730712849	-92.2488410395	0	1	44.1903	12.539	13.107	41.1051	87.1536	100	incorrect
1665	-99.893409423	-65.3130355183	-70.6208324914	-63.6950581983	-65.1629545795	0.0789	0.7391	18.0793	6.5011	6.9501	11.6668	70.2026	99.4	incorrect
635	-99.8816808084	-117.079672063	-92.2024839116	-81.1784847436	-89.6088625544	0.0132	0.9787	33.1804	11.5963	11.9691	29.5568	77.5559	100	incorrect
219	-99.1655681233	-129.155537087	-94.2404276955	-121.274002807	-87.8028630455	0.0395	0.9434	36.2216	14.6185	15.4508	27.3735	159.6985	100	incorrect
837	-98.9163612377	-80.1341446928	-84.7420177619	-114.511680574	nopmf	0.8082	0.4537	7.6101	2.0632	2.2501	6.4085	18.7099	98.2	clashes,acceptable
762	-98.8437453473	-93.0413804094	-106.828026518	-61.9162205748	-101.887989062	0.0685	0.918	35.2065	7.9702	8.3441	30.8299	87.8991	98.2	incorrect
306	-98.6218986299	-86.6052299097	-80.1092045755	-83.5649852755	-78.5345125627	0	1	64.7465	16.8272	17.3918	60.3319	175.3627	100	incorrect
210	-98.3482133741	-85.909356486	-64.7004936534	-76.6693276855	-78.5200285717	0.0789	0.8889	26.8288	12.0864	12.8202	16.2392	120.5865	100	incorrect
537	-98.1013910429	-8.4747152471	-86.4721128601	-68.1203572101	-77.0127119426	0.1429	0.85	18.7156	7.5375	7.8857	7.3031	87.5372	98.2	incorrect
1546	-98.0460246657	-55.1416556046	-63.3598848229	-61.5134497025	-48.9592489298	0.0789	0.875	31.3433	14.7634	15.808	19.7397	162.6986	100	incorrect
1512	-97.8550187507	-36.6379510491	-22.452215265	nopmf	-33.5711524274	0.9062	0.1343	1.6588	0.5425	1.0803	1.3368	4.5654	100	high
1148	-97.7624778208	-75.5079522853	-71.7938631096	-15.4978851888	-106.681663752	0.0263	0.975	25.3839	12.3786	14.4585	12.6191	141.7366	100	incorrect
1622	-97.7398724739	-72.2653319206	-80.6717188456	-41.4373617634	-59.964835195	0.3026	0.4651	18.9626	4.6685	4.7651	16.096	46.35	100	incorrect
638	-97.6625148978	-76.581672342	-82.2150498573	-67.6628041073	-80.4302549215	0.8947	0.15	1.2395	0.4523	0.9973	0.8939	3.8314	100	high
1545	-97.6241798182	-79.8691788547	-72.647093732	-33.2692262709	-10.9888027411	0.3906	0.5192	10.1337	3.3528	3.8005	6.4971	36.1554	100	acceptable
286	-97.4693603259	-1.7557094565	-81.9767391624	-47.4453608494	-68.3677455494	0.0822	0.9294	19.7437	7.6055	7.8842	11.7618	77.5223	98.2	incorrect
1230	-97.2448353196	-81.9805024629	-76.6349344537	-63.5487971039	-108.978296	0.6164	0.3077	4.1377	2.0877	2.3761	2.6015	15.0257	98.2	medium
1269	-97.2050873757	-74.0510413154	-88.3262300063	-91.7085523784	-119.786534206	0	1	67.0717	16.5447	16.9968	61.9712	168.7	100	incorrect
755	-97.1097785287	-42.4246809917	-68.2663938917	-51.5803680185	-101.339320494	0.0132	0.9796	15.1967	4.8675	5.4656	11.5631	48.701	100	incorrect
1898	-97.0374340748	-18.4389950605	-39.8830299509	-38.2937610559	-23.018228392	0.3438	0.75	17.7775	5.5188	5.7741	13.3772	56.6429	100	clashes,incorrect
1388	-97.0342982393	-33.2941705891	-35.7296168	-42.6164934752	-29.154537332	0.5625	0.5765	7.4543	2.8005	3.3082	4.326	29.3329	100	acceptable
816	-97.0307938409	-92.7564660339	-91.3122206357	-90.993166055	-79.7253879899	0.0548	0.9333	35.1607	7.9874	8.3627	30.7802	87.7729	98.2	incorrect
2172	-96.8115650618	nopmf	nopmf	nopmf	nopmf	0	nan	90.6463	34.8399	35.834	88.445	119.0719	100	incorrect
452	-96.7226843085	-76.6841716199	-79.0232799486	-59.1835292786	-79.4655588336	0.0395	0.9434	9.0987	4.6339	4.8605	6.1192	32.6214	100	incorrect
586	-96.672642629	-18.9071608128	-65.4721967888	-117.219535099	-92.0472497988	0.8493	0.4561	7.0884	1.6442	1.919	6.1416	17.5426	98.2	clashes,medium
606	-96.3603074092	-64.5739042325	-89.9262522338	-70.0968129613	-30.1732356707	0.0789	0.9032	22.8249	6.6499	7.5147	17.2802	81.0217	100	incorrect
2099	-95.9399858752	-12.1527396343	-7.3138406546	-15.9046027443	-18.1466548445	0	1	68.9411	22.3796	23.8445	65.2464	134.047	100	incorrect
360	-95.8348266868	-62.1540894364	-73.7027905114	-104.629098827	-102.193754444	0.8158	0.0746	1.0004	0.5243	1.1307	0.7943	2.7405	100	high
744	-95.7221988725	-94.4355710833	-72.4876490933	-95.3421331633	-126.30133032	0.0395	0.9286	22.3925	7.6039	8.1685	16.3895	79.8217	100	incorrect
539	-95.2582981635	-83.1818481593	-73.6710005093	-76.2839606961	-89.2364704158	0	1	49.2251	15.0703	15.8562	43.6113	147.5817	100	clashes,incorrect
1638	-94.7466101365	-41.4230755509	-69.2353969712	-67.0290866712	-82.0394209611	0.0921	0.8793	20.1224	5.8071	6.5878	15.1203	70.5267	100	incorrect
1261	-94.6789579185	-106.527434114	-91.2569313541	-88.1669420969	-92.5865847819	0.0685	0.9153	35.1715	7.9781	8.3563	30.7746	88.1571	98.2	incorrect
1537	-94.4957083559	-61.3472512823	-82.4836687154	-75.1989702923	-69.1332286043	0.6406	0.5859	12.5809	3.1065	3.4747	10.1809	36.6403	100	acceptable
1348	-94.4918018503	-96.322262771	-58.1744004357	-79.4793109789	-78.9239242539	0.0548	0.9375	35.0802	7.9578	8.3211	30.7379	87.1337	98.2	incorrect
1102	-94.4521930289	-63.1636929282	-67.7357097312	-70.0476814594	-81.1973755735	0.0658	0.9153	22.6473	6.6363	7.5177	17.08	80.8318	100	incorrect
1717	-94.3613875894	-41.2038485553	-30.8581736369	-37.0319171744	-43.2601007597	0	1	52.7666	13.7365	14.2681	48.3407	138.3423	100	incorrect
1540	-94.1745055785	-41.2274279856	-43.90411328	-57.5921923706	-19.8141816155	0.8594	0.4954	4.7715	1.7904	2.1979	4.1693	11.7373	100	medium
503	-94.0580503348	-83.1545059972	-66.5434884855	-96.37090788	-88.4245458304	0.8421	0.0986	1.3672	0.5929	1.1397	1.0721	3.8286	100	high
2133	-94.0205926488	-0.1843618638	-16.4595873773	-56.8196856033	-63.8505470197	0	1	68.9215	23.8949	24.7563	64.5672	172.9732	100	incorrect
721	-93.5487785488	-85.1146115082	-106.054906351	-90.6085372015	-91.4303481012	0.0685	0.9194	35.1881	7.9065	8.2877	30.807	88.008	98.2	incorrect
1404	-92.9317760638	-61.8528022077	-66.7342681266	-58.5143607175	-67.9522183475	0	1	66.4186	22.9436	24.5089	62.2113	146.0411	100	incorrect
1541	-92.5484314253	-97.3311730653	-117.11457505	-98.1024664248	-81.9987503251	0.0395	0.96	34.57	13.3107	14.1353	25.9937	145.9604	100	incorrect
1379	-92.525836152	-54.5605280675	-47.478132608	-63.7743653838	-68.0325011731	0	1	24.6188	12.7946	15.0481	9.6742	147.7407	100	incorrect
628	-92.5058135034	-90.6513026167	-67.4309446149	-86.9787045818	-72.987119906	0.0526	0.9091	27.0139	12.4846	13.183	17.4769	115.4853	100	incorrect
803	-92.4078039663	-82.3873566644	-93.3346671099	-71.6980267899	-95.6930973399	0.8421	0.1111	1.6357	0.6812	1.1978	1.3385	4.5626	100	high
584	-92.1939263447	-26.5111896169	-45.6022255536	-41.8153784636	-45.4042396765	0	1	22.8426	12.2043	13.3351	14.1842	101.1452	100	incorrect
594	-91.6230749999	-96.4304427915	-87.698032607	-101.463322327	-84.1946196728	0.9452	0.2959	2.6724	0.9	1.2461	2.324	6.2019	98.2	clashes,high
1931	-91.5916268311	-25.7295822022	-5.5246492239	-25.9559786219	-45.6127126881	0	1	52.3371	16.7981	17.7209	50.6988	61.495	100	incorrect
964	-91.5426039382	-81.6236807769	-93.8384474159	-62.3834809559	-70.6735311113	0.0476	0.95	20.5148	10.3275	10.7824	3.11	111.0937	98.2	incorrect
1485	-91.3676341561	-1.9206604881	-21.5576760391	-12.3635238688	-5.2383676775	0.4688	0.5588	11.5384	3.0118	3.2118	9.4212	33.5402	100	acceptable
2053	-91.1935722311	-53.5829659809	-62.8156613392	-17.5720442529	-54.023058351	0.8125	0.1186	2.7565	0.642	1.1156	2.3786	6.7654	100	high
869	-91.1422088281	-70.4190980914	-58.3073307224	-63.8367761224	-40.8501966384	0.0781	0.918	23.8567	11.2815	11.7728	6.0816	138.6507	100	incorrect
266	-91.0234918959	-78.7184133825	-75.1933836914	-100.225809041	-71.2099803614	0.1053	0.8462	18.2941	5.6157	6.3879	13.3778	65.5414	100	incorrect
1670	-90.9917406455	-83.3470904994	-89.178078204	-93.2563134195	-84.9395670418	0	1	59.4042	15.6761	16.2501	56.1388	104.9761	100	incorrect
287	-90.9221660019	-82.1052090923	-95.8595982111	-79.9254105039	-104.632462639	0.0685	0.9219	35.4922	8.0161	8.3918	31.0965	88.7112	98.2	incorrect
1493	-90.906657757	-9.1106963857	-10.0875517426	-1.8526780931	-15.2221480879	0.0132	0.9833	39.7812	11.5926	12.5585	33.8952	124.272	100	clashes,incorrect
728	-90.7614540047	-68.6197002555	-87.5644285913	-56.759925112	-72.2134414113	0.0658	0.9138	20.5721	6.6624	7.5197	14.611	77.3127	100	incorrect
1816	-90.6238187596	-17.3396069439	-42.1167491379	-28.4893682449	-23.7040573605	0	1	58.2325	21.1859	23.0805	55.204	98.367	100	incorrect
814	-90.1398546211	-93.0681381673	-97.5119252173	-93.6959980147	-110.922286567	0.8026	0.0896	1.3689	0.5632	1.1986	1.138	3.3973	100	high
1062	-89.618741931	-53.5438069784	-62.7417613088	-53.8076214463	-57.7198738913	0.1562	0.8	20.1533	7.6229	7.9486	11.2499	82.3468	100	incorrect
483	-89.3719747721	-101.983490243	-98.2485770817	-71.7166554328	-109.507473644	0.8082	0.4537	7.6101	2.0632	2.2501	6.4085	18.7099	98.2	clashes,acceptable
595	-89.3203941049	-35.502015963	-30.4428677641	-62.9081795795	-93.327957533	0.9041	0.2667	2.3889	0.7282	1.2079	1.7146	7.7361	98.2	high
487	-89.2759219982	-92.5131783064	-70.9499652844	-95.0468850583	-86.2216594429	0.0526	0.9184	25.7716	10.7956	11.3807	17.3983	102.4323	100	incorrect
1760	-89.1884418373	-13.6091797502	-7.4233262973	-2.5363156942	-6.8165795088	0	1	70.4737	22.4938	23.508	66.4109	163.0892	100	incorrect
1205	-89.146048433	-62.9752921268	-70.4447184449	-107.987413093	-33.1833523149	0.1429	0.8571	18.5516	7.5044	7.8578	7.0058	87.1778	98.2	incorrect
1724	-89.0861897734	-76.3986375906	-68.2575131307	-65.6561513557	-41.4484316497	0	1	66.6702	16.4855	16.9561	61.469	179.3073	100	incorrect
1459	-89.0584961802	-67.2092300684	-62.3952618684	-55.7379750434	-80.3211079562	0	1	55.834	17.8039	18.79	52.3228	97.99	100	incorrect
1053	-88.7950231902	-53.0207356	-44.458815883	-44.647865858	-59.7448921516	0.7969	0.4796	5.1157	1.7364	2.2791	4.539	11.9669	100	medium
267	-88.7353540833	-61.2776306148	-69.2049525477	-77.6697455848	-84.9478984853	0.8289	0.0735	1.7321	0.5892	1.147	1.4325	4.6158	100	high
791	-88.6785907646	-70.164862129	-79.909159269	-73.6563123574	-67.6192629005	0.9079	0.1977	1.1562	0.4836	1.0185	0.7546	3.9175	100	high
1591	-88.6305102007	-7.9588347326	-15.2156321921	-12.0261541699	-14.8450361065	0	1	12.0379	7.1912	8.1507	8.5333	43.9443	100	clashes,incorrect
1340	-88.6163964101	-55.6906449379	-80.7899244124	-82.6445601079	-65.4597250814	0.0789	0.9032	24.884	11.6784	12.3418	11.2072	126.4561	100	incorrect
518	-88.4608276354	-65.0041497202	-52.7256718185	-0.5431427424	-62.6434822633	0.0658	0.8529	21.1323	10.3103	10.6676	8.5868	105.3516	100	incorrect
1197	-88.4456599531	-57.8461664032	-52.7078551791	-72.0108351632	-93.8628997092	0.0395	0.9464	28.6942	11.7386	12.207	19.2541	113.6349	100	incorrect
1697	-88.4029000317	-35.7229441042	-40.2796043627	-34.3756533065	-27.983491314	0	1	64.2965	21.3016	22.8617	60.1832	137.9966	100	incorrect
1948	-88.380894475	-31.8154374546	-9.6814147134	0	-24.0337813634	0.1184	0.9328	21.6719	11.2674	11.9446	4.7516	121.7534	100	clashes,incorrect
1668	-88.2876784066	-22.5599965758	-27.7486556185	-49.2476859235	-8.8448153258	0	1	25.1629	10.6843	12.0071	19.1561	89.6546	100	clashes,incorrect
184	-88.148463452	-121.72508703	-50.7177849424	-78.3702326424	-98.4162007532	0.0938	0.9	19.7883	10.384	10.8646	1.9324	105.0164	100	incorrect
145	-88.00769207	-70.1466592517	-74.3395518707	-78.2559808763	-97.2923342457	0.0658	0.9206	20.7858	11.0918	11.6488	2.9156	117.1015	100	incorrect
2017	-87.9768373598	-56.4692919952	-42.9150906459	-54.5708475959	-82.2606408353	0.6094	0.602	10.0205	2.4482	2.9102	7.8982	30.5361	100	acceptable
304	-87.7085842099	-82.3583847147	-84.2924600147	-71.2322472897	-83.6779118039	0.8421	0.1579	1.1992	0.6517	1.1973	0.7487	4.1511	100	high
667	-87.5867116424	-63.1341734762	-104.324664468	-97.8324039679	-84.2198176789	0.0789	0.8723	20.1359	6.859	7.7066	13.8798	77.3206	100	incorrect
1650	-87.5376123493	-34.2745252407	-44.4264185507	-35.2187286719	-49.9615581246	0.0132	0.9872	51.5797	13.3241	13.7755	47.2032	133.2476	100	incorrect
520	-87.4719466473	-78.6628597661	-112.119034118	-65.8424410532	-78.0342889661	0.8289	0.0735	1.4484	0.5911	1.1436	1.1399	4.2679	100	high
1335	-87.229636813	-102.260578922	-108.753633114	-104.590670821	-77.5566053175	0.8219	0.4783	9.2133	2.0172	2.2291	8.0999	21.2364	98.2	clashes,acceptable
1937	-87.0993968997	-21.779430376	-34.2310980346	-33.4050777946	-25.2845595393	0.7656	0.1833	1.5311	0.6123	1.2484	1.0324	5.3595	100	high
819	-87.0185473815	-30.4510155407	-69.1278702679	-22.1284952257	-100.336054239	0	1	59.9332	15.1163	15.5733	56.6285	102.4131	100	clashes,incorrect
896	-86.9438203084	-92.1319800372	-49.360767781	-98.3638466259	-58.258640381	0	1	62.2361	20.878	22.4069	57.7949	157.1202	100	incorrect
1802	-86.8759448615	-10.682174906	-48.1697153514	-49.3496497962	-19.6313155514	0	1	31.7479	14.9969	16.4829	27.1767	92.1451	100	incorrect
1492	-86.7757016378	-71.9070009329	-49.1525750607	-78.4888490129	-68.6350328399	0.0658	0.8387	26.2538	13.0433	13.893	11.2237	150.8935	100	incorrect
1312	-86.7467771441	-82.4448519153	-73.2075919159	-63.245457348	-59.8770812911	0.5526	0.2075	5.7705	1.4647	1.802	4.7787	15.9667	100	medium
77	-86.7278109041	-153.852213396	-108.774455396	-125.182014225	-113.088258378	0.1842	0.7971	11.2791	5.7434	6.0607	2.174	54.4906	100	incorrect
1281	-86.6883721137	-48.2736417637	-35.2646255633	0	-50.0627908476	0	1	67.4348	17.4854	17.9078	63.3246	156.1474	100	incorrect
2125	-86.6773920347	-59.6554083253	-50.4899723303	-44.7212387787	-79.3333301287	0	1	62.9587	20.749	21.9308	61.6278	64.7484	100	incorrect
507	-86.5891899483	-64.654201874	-127.133656202	-91.5014997522	-69.2499395522	0.2368	0.6897	13.9139	3.8241	4.3659	10.5279	46.8101	100	acceptable
962	-86.5685886052	-80.7350290328	-90.9760162944	-49.3702604805	-63.0143442979	0	1	64.6186	15.9986	16.456	59.3061	170.1592	100	clashes,incorrect
1731	-86.5306955474	-52.3351328049	-2.6441195003	-37.1218926003	-24.5388794325	0	1	49.0975	17.6021	17.7752	44.066	120.9146	100	incorrect
566	-86.4035446777	-59.2370862551	-116.773647032	-93.2025261548	-113.957055757	0.0658	0.9194	36.9855	14.5185	15.3362	28.4159	156.3792	100	incorrect
900	-86.1670086674	-72.8568954159	-104.993066548	-88.5632272259	-95.8795445905	0.9605	0.2065	1.6357	0.5614	1.0534	1.3459	4.6845	100	high
1012	-86.0701117113	-57.3483033455	-75.3596963051	-76.7182252651	-100.82761265	0.0263	0.9661	34.2144	15.7588	16.9318	24.9034	157.2376	100	incorrect
1963	-86.0513829818	-51.6967771009	-58.7577856184	-85.1759096372	-11.7507763627	0	1	30.1448	14.6262	16.0611	18.1491	169.7329	100	incorrect
1189	-86.017807076	-120.597047561	-71.9758141873	-78.2008606123	-102.46851595	0.0548	0.95	13.7457	7.0007	7.2986	1.7912	70.1571	98.2	incorrect
1869	-85.8364162085	-20.6844061272	-59.1662076466	-45.1640801974	-40.721465944	0.5781	0.5698	8.3367	2.5868	3.2143	6.0289	28.2577	100	acceptable
1445	-85.797464621	-34.9999061517	-27.4569144355	-47.6074353752	-29.5775167036	0	1	56.743	22.6685	24.2806	53.4963	106.5951	100	incorrect
222	-85.7862953929	-58.1813820233	-64.9830991027	-109.882990055	-81.7061386127	0	1	56.4896	15.0364	15.5005	50.9084	162.6492	100	incorrect
958	-85.7098849652	-26.7498807117	-52.1368012448	-46.9078585997	-49.4156793379	0.0395	0.967	24.0792	12.7821	15.0822	8.7681	148.279	100	incorrect
403	-85.535172353	-75.4576081272	-104.577752236	-81.6862175925	-85.1725928359	0.0789	0.8909	25.7821	10.6512	11.2309	17.5215	101.5934	100	incorrect
947	-85.5148119028	-97.3959789804	-68.9501674524	-87.0380395874	-73.2019310704	0.6438	0.3974	4.2917	1.7241	2.0852	2.1587	17.9503	98.2	medium
375	-85.1809356146	-30.6474155241	-43.1031103273	-82.675320022	-75.5413351609	0	1	19.7412	12.2235	13.2646	14.7097	66.2398	100	incorrect
1794	-85.0986577486	-25.6083495147	-11.9694012165	-21.5374995869	-21.6404464442	0	1	50.2997	20.519	22.1137	45.85	115.0388	100	incorrect
246	-85.0803167824	-110.600317778	-116.470003627	-97.729066237	-100.432216241	0.0789	0.9032	36.1886	14.62	15.4495	27.3354	159.9358	100	incorrect
1535	-84.9401712959	-30.4416861188	-50.9001030432	-41.0197144228	-46.8963145051	0.0395	0.9318	18.8049	8.7726	9.6982	8.9633	84.795	100	incorrect
531	-84.9136785637	-1.1956462216	-62.7139450698	-70.2851885755	-62.8292366473	0	1	56.2861	14.9736	15.4376	50.7045	162.0593	100	incorrect
551	-84.9073659205	-77.565121089	-77.8896510363	-97.787384039	-80.1963329073	0.7632	0.1212	4.6107	1.0344	1.4204	3.932	12.0788	100	medium
1914	-84.7568257595	-61.9645023575	-43.7716523761	-69.4912472832	-57.033964175	0	1	58.7954	23.6494	25.0366	54.8615	113.9098	100	incorrect
991	-84.5598417306	-45.5428845989	-67.3781921485	-62.4546064084	-53.0026445176	0.375	0.6471	11.4365	3.695	4.1258	7.4926	40.8621	100	acceptable
700	-84.3207690811	-111.871275545	-81.7456235906	-66.8837985867	-77.8486789792	0.0526	0.9167	39.3249	16.3976	17.6801	30.7535	166.5809	100	incorrect
1634	-84.3050561861	-29.0509764271	-29.0816441496	-24.5807430171	0	0.0156	0.96	33.366	8.8979	9.3482	28.5589	87.5722	99.4	incorrect
2057	-84.2789318247	-36.1085984401	-64.8409622281	-83.9130304153	-58.9322590323	0.5781	0.6373	11.8629	3.2365	3.6598	9.193	37.6336	100	acceptable
1923	-84.153540137	-70.4498413234	-132.095350156	-47.162483724	-62.2642478723	0.0789	0.9032	37.3873	15.0729	15.9707	28.6953	165.5886	100	incorrect
1018	-84.1533864653	-36.8459324596	-92.3297226826	-37.1999151138	-90.7849397126	0.0411	0.97	35.7724	10.3797	11.0808	28.7955	111.3591	98.2	clashes,incorrect
2159	-84.1236198947	-12.4281360234	-32.4984248961	-33.4987398561	-25.3017027311	0.5625	0.4462	9.666	1.9749	2.2723	8.3524	23.5105	100	medium
953	-84.1132170009	-88.418557982	-61.7879596037	-77.7894779577	-90.8314019537	0.9726	0.268	1.5279	0.6856	1.1452	1.186	4.4163	98.2	clashes,high
965	-84.0923536493	-64.1486021621	-86.1094382235	-78.7612546621	-53.887363999	0.0658	0.9123	22.313	6.4427	7.3202	16.8358	79.4984	100	incorrect
1524	-84.0676521157	-38.5466616958	-29.7341204663	-30.179698854	-27.8595215478	0	1	33.2123	17.4932	18.1413	29.6501	75.4363	99.4	incorrect
1995	-83.9491066515	-4.7380927576	-0.8070458201	-6.3363815376	-7.7617090583	0.0395	0.925	23.4238	11.4568	12.3173	6.6508	131.8376	100	incorrect
1558	-83.9064160024	-51.3013901064	-11.4003441307	-31.8210597464	-79.7544774118	0.0132	0.9848	22.9948	11.5425	12.175	6.1179	133.4533	100	incorrect
1514	-83.8315795123	-25.5397789702	-58.5310032333	-61.3715226283	-71.3716469719	0.0263	0.9512	39.7259	14.3042	14.9007	31.9843	144.8731	100	incorrect
1208	-83.8139985115	-102.626487662	-45.523505738	-45.5696911711	-49.0480496623	0.6406	0.5773	9.7302	2.5899	2.9483	7.6282	29.6686	100	acceptable
1039	-83.7869360708	-67.5880635722	-56.2031444883	-38.7827221585	-40.2641013446	0.3289	0.7222	21.8171	5.9175	6.134	17.6364	60.2163	100	clashes,incorrect
2083	-83.7865444302	-29.2743406136	-107.853295765	-45.9069809853	-47.5484268253	0	1	46.8574	13.2978	14.1134	43.2828	97.3961	100	incorrect
83	-83.7095510331	-68.7119035804	-81.6546228343	-77.2899670619	-83.2723180369	0.8947	0.1282	1.3281	0.5028	1.025	0.8807	4.7176	100	high
55	-83.6993351078	-82.9755099774	-71.1700760271	-103.677547307	-103.619608852	0.8289	0.137	1.5412	0.6914	1.0875	1.2884	4.038	100	high
1390	-83.5055635522	-97.7034677741	-58.409900333	-51.253291928	-64.339211603	0.7397	0.0526	2.1378	0.7705	1.242	1.8186	5.2559	98.2	high
797	-83.4402498545	-92.4225110359	-50.0542911993	-77.8597253193	-25.3786115843	0.8553	0.0845	1.4068	0.5681	1.0528	1.1391	3.7397	100	high
707	-83.2026363483	-86.3497523827	-89.2724373537	-85.7272664037	-80.4156270759	0.1053	0.873	21.3733	10.3913	10.8562	6.9756	111.6113	100	incorrect
2014	-83.1570008756	-45.2518846149	-36.6201504195	-54.6090001195	-48.9520951695	0	1	50.3082	21.2798	22.2124	48.2925	69.646	98.2	incorrect
746	-83.1468095999	-63.2312121622	-46.4299111601	-9.0251917521	-53.2539301291	0.0789	0.9048	21.4354	5.9701	6.7883	16.4293	74.2131	100	incorrect
959	-83.1042905859	-0.3223190533	-52.0364308463	-37.3121687974	-87.401467656	0.0921	0.8704	31.1647	13.1985	13.8524	21.1391	135.3663	100	incorrect
47	-83.0054342656	-80.826204574	-84.8617975544	-85.073801024	-99.496199174	0.9211	0.1463	1.062	0.4322	0.9837	0.8253	3.0011	100	high
1323	-82.9833453846	-87.9813998124	-103.379210636	-91.8005504464	-55.4188529065	0.75	0.3736	7.6942	1.7896	2.0204	6.4132	19.6585	100	medium
1750	-82.8178019045	-22.7091770315	-15.9892708736	-39.7073142589	-5.5965784612	0	1	39.4687	18.8742	20.2439	37.9411	51.5668	100	incorrect
368	-82.7037597356	-75.7418016782	-103.644115573	-82.4708574126	-63.6858376376	0.0789	0.9348	18.9789	8.8093	9.1266	6.6938	94.6355	100	clashes,incorrect
846	-82.6736265562	-58.8604495021	-67.8566173419	-6.8781283067	-89.7870276762	0.0526	0.9024	26.5542	12.0663	12.7103	14.1985	126.0424	100	incorrect
328	-82.5830840814	-77.5946477588	-64.2571370587	-85.6655765594	-83.2028654928	0.7632	0.0492	1.6605	0.5619	1.0598	1.5024	3.2325	100	high
807	-81.9699761628	-56.5414698993	-52.0351739951	-95.2856294701	-109.960670925	0.6579	0.1803	3.3541	1.1839	1.5588	2.2042	11.9564	100	medium
850	-81.9638068975	-25.5701163516	-74.6932829516	-60.8025447813	-55.2301010634	0	1	65.587	16.1829	16.657	60.4017	167.0182	100	incorrect
1687	-81.9022066126	-51.0865134216	-27.2905631261	-23.5777683743	-49.0077003474	0.6094	0.5185	10.5784	2.2644	2.5683	8.9862	27.915	100	acceptable
1387	-81.8864809941	-60.1611422315	-69.7256060565	-106.215111081	nopmf	0.0921	0.8852	24.7692	11.7134	12.3738	10.8654	127.0032	100	incorrect
1250	-81.8027239818	-15.2292667066	-48.5444836023	-49.3592083473	-71.3541639488	0.0658	0.9306	22.0305	6.4321	7.3042	16.6017	78.5513	100	incorrect
237	-81.7636793528	-49.5061045771	-47.5481644878	-49.8940159271	-47.3069888572	0.0395	0.9167	27.4493	8.5391	9.33	21.5581	95.1016	99.4	incorrect
695	-81.729842998	-123.666017243	-111.713661004	-73.6521796043	-92.5744524793	0.0685	0.9219	35.1865	7.9716	8.3293	30.8292	87.5591	98.2	incorrect
2027	-81.6899984826	-41.4315765113	-25.5469630513	-13.9439744655	-18.3003893195	0.25	0.7288	22.7163	10.6736	11.1613	5.015	121.5904	100	incorrect
693	-81.6367284738	-63.4554648501	-104.872704994	-72.0346150239	-71.1613399136	0.863	0.2759	2.4421	0.7768	1.2325	1.6675	8.2354	98.2	high
998	-81.5640239782	-60.6274767735	-70.7471541299	-85.1191408199	-37.0821446383	0	1	58.8987	18.7652	20.4637	54.9097	138.8868	100	incorrect
575	-81.5621966009	-109.18500793	-83.6014881826	-75.0854545821	-91.4265032645	0.0789	0.9	26.3906	11.0497	11.6274	17.9341	105.3962	100	incorrect
1284	-81.2893691272	-76.9504745406	-67.4003822291	-76.1590520329	-60.9115291856	0	1	57.6813	15.0912	15.8819	52.3053	142.4574	100	incorrect
569	-81.1533841317	-89.7644022424	-57.6585192424	-67.7960264724	-71.2509707929	0.6053	0.2698	5.4754	1.7514	2.4476	3.6311	19.6502	100	medium
1582	-81.0010109478	-71.1588670639	-88.7596011716	-113.075519072	-66.5450495274	0	1	66.4808	16.2413	16.6799	61.3405	169.1431	100	incorrect
918	-80.8814777641	-48.6230647502	-56.2484696258	-76.4403804836	-83.5605638516	0.8356	0.337	4.8218	1.1965	1.5591	4.1974	11.3643	98.2	clashes,medium
8	-80.7837965318	-47.2879706136	-36.1785809928	-27.235834558	-13.2674482351	0	1	32.4112	14.3362	14.7127	24.5173	123.7428	99.4	incorrect
1092	-80.7431391891	-68.710707613	-17.2186919545	-41.4591022976	-38.6410519815	0.2344	0.7826	16.8883	5.0799	5.4018	11.5369	58.3453	100	incorrect
910	-80.6874697392	-95.7325268435	-91.4587353169	-67.4539744803	-67.7917313385	0.6579	0.0741	1.6735	0.65	1.0974	1.596	2.2473	100	high
583	-80.653202537	-69.7353585279	-47.3449294534	-34.4184876556	-77.5967738771	0.0658	0.8611	21.6121	10.0036	10.3175	15.6212	75.7264	100	incorrect
769	-80.6433712336	-64.5588495762	-80.4495884384	-75.0414952262	-95.0583154875	0.0395	0.96	28.2328	12.4787	13.1269	16.7592	126.9422	100	incorrect
1666	-80.6309087721	-94.0981577146	-48.7116489824	-30.2995411424	-67.6096703561	0.0132	0.9796	26.0749	14.1603	16.1417	11.2349	156.2059	100	incorrect
793	-80.5936803188	-47.6231132827	-88.8720913982	-21.0266505594	-105.393572916	0.9452	0.31	2.4701	0.8577	1.292	1.7854	7.6285	98.2	clashes,high
1835	-80.5133940355	-42.1315037688	-54.3219603511	-86.4791933788	-40.4925578317	0.2105	0.7193	14.067	6.5022	6.8211	4.4659	65.3398	100	incorrect
524	-80.2868618082	-16.7637228853	-114.777083352	-114.548553902	-126.008689381	0	1	43.3035	12.4309	12.9721	40.1464	87.1866	100	incorrect
1636	-80.2043875141	-23.3267499847	-26.2126424171	-26.3337142555	-21.5087646116	0.875	0.3978	3.5518	1.1385	1.5116	2.8946	9.3234	100	clashes,medium
372	-80.2026260068	-97.1419530583	-48.7328326779	-109.999953573	-89.4575053817	0.0526	0.9412	28.6941	13.773	14.7204	17.5807	138.3009	100	incorrect
1344	-80.1570911438	-42.8481973746	-31.0161747248	-67.0263875448	-46.4975847683	0	1	59.2238	19.6838	21.2649	54.2136	164.3489	100	incorrect
1946	-80.1366915291	-55.3408654209	-85.4955454659	-75.5210326118	-36.939595483	0.0156	0.9868	23.4214	11.8663	12.5038	8.2582	128.7414	100	incorrect
1801	-80.0319888014	-23.1080748033	-24.1941702506	-20.6544162555	-23.8211170206	0	1	49.2193	14.4616	15.2817	43.5511	146.4365	100	clashes,incorrect
899	-79.9012793636	-65.7482321571	-66.5633218921	-44.7683911071	-51.0133681577	0	1	24.0478	12.7685	13.4922	8.8362	138.3725	100	clashes,incorrect
749	-79.823433752	-9.9693269198	-19.3008724384	-29.4122509643	-71.2399113384	0.7656	0.1695	5.5642	1.3422	1.7303	4.6633	14.5078	100	medium
974	-79.762430884	-79.8278293814	-56.1132934214	-58.6259292587	-96.8717728177	0	1	65.6729	17.4126	18.2625	61.0664	152.8945	100	incorrect
666	-79.719634758	-68.3593804687	-78.7204395893	-84.9003631743	-68.4138772411	0.8553	0.0845	1.5433	0.6055	1.1467	1.1679	4.5514	100	high
1490	-79.6894883255	-10.4416609221	-11.9815096745	-36.2612666724	-27.1106721448	0	1	53.2608	19.6718	20.5038	47.3544	158.8103	100	incorrect
1949	-79.6805226436	-36.8430486256	-34.4326747006	-25.5253687506	-24.1100751213	0	1	52.1296	13.6444	14.1799	47.6801	136.9071	100	incorrect
1196	-79.6295477787	-85.5150720643	-112.096035167	-68.3597122193	-83.9410586615	0.9315	0.3333	1.8745	0.8251	1.2597	1.4916	5.1223	98.2	clashes,high
733	-79.6093104384	-47.789921004	-30.5330497534	-37.0820849216	-54.7074010966	0.7969	0.5189	5.0903	1.7855	2.1934	4.4326	12.697	100	medium
954	-79.5764484706	-82.175570488	-91.0402614622	-59.5573213158	-64.8043505608	0.0526	0.913	39.5793	15.6758	16.6898	31.4152	172.3344	100	incorrect
623	-79.3066568168	-90.9089694585	-76.63776351	-91.10700311	-95.436682349	0.7123	0.381	4.8565	1.8079	2.1364	3.0401	18.4183	98.2	clashes,medium
247	-79.2649357985	-63.597942507	-71.109061117	-28.4923775697	-61.2749969095	0.7969	0.5446	4.2205	1.9043	2.402	3.633	10.8646	100	medium
1033	-79.2557393547	-67.8468653302	-84.251972121	-56.943304321	-80.595958696	0.2344	0.7656	16.4238	6.8381	7.2701	6.3972	72.4675	100	incorrect
1347	-79.144230508	-53.4365209165	-91.4616517993	-60.5174246293	-76.0512494476	0.0263	0.9048	33.0517	12.0948	12.5584	25.7537	118.4286	100	incorrect
1557	-78.9894610313	-81.9501365276	-72.0767822298	-112.85052003	-52.5672251948	0.0526	0.913	39.713	15.6401	16.5452	31.6211	171.4375	100	incorrect
1958	-78.9218340862	-23.6420812259	-39.6711596059	-44.9610710421	-43.3615445659	0.1579	0.6571	9.1229	3.621	4.4808	6.0906	32.4301	100	acceptable
821	-78.8943518382	-60.8818461375	-110.988127719	-98.1912591226	-114.027149688	0.6875	0.6106	9.5629	2.4022	3.0018	7.777	27.2694	100	acceptable
1034	-78.8655824992	-56.2099440735	-35.95233382	-96.6961180735	-64.771724745	0.7969	0.5364	5.1538	1.8763	2.2536	4.5752	12.0297	100	medium
858	-78.7490502074	-73.7700426151	-37.9276859361	-77.3793074106	-37.7997395391	0.0469	0.9464	24.2649	11.2071	11.5881	7.5927	134.118	100	incorrect
985	-78.6827429036	-77.9837465864	-82.9386015364	-37.0486469846	-65.6781708998	0	1	66.4731	16.8608	17.5992	62.1987	149.4878	100	incorrect
450	-78.5460286432	-74.1330559602	-87.3794290916	-82.7153825928	-63.7239259178	0.0526	0.9149	22.1559	6.4047	7.1582	17.148	75.2302	100	incorrect
12	-78.5381737194	-105.540430233	-121.827556123	-75.1273885496	-79.4614525905	0.0132	0.9762	35.0785	12.6412	12.9903	29.8103	101.9828	100	incorrect
724	-78.5079067298	-68.3498034813	-59.3036518875	-15.1584003624	-63.5137507375	0.0395	0.9455	21.7419	7.4918	8.4464	14.926	86.1229	100	incorrect
1980	-78.4701969579	-62.0721930981	-77.7177403581	-48.1352118981	-87.6290205468	0.0263	0.974	25.7211	14.2095	16.2807	8.6955	179.2477	100	incorrect
624	-78.3427625389	-7.1546846981	-25.7649001149	-43.1508466524	-31.8914807337	0	1	51.4081	16.8346	17.8761	50.2842	54.2671	100	incorrect
1320	-78.1349184086	-43.0005814372	-49.8525698204	-35.2490468264	-59.9945161195	0	1	50.2117	21.1731	21.9882	48.3961	66.959	100	incorrect
1609	-78.0589762895	-33.0492760341	-20.4821226026	-20.0981292096	-45.2869741783	0	1	64.3668	17.2687	17.9215	59.7094	146.1189	100	clashes,incorrect
1079	-78.0539710691	-35.5729078636	-38.6715772277	-18.5752942004	-50.2177745357	0.0469	0.9643	21.0997	9.8911	10.4233	6.4096	116.4527	100	incorrect
1345	-78.0424214921	-76.1431262894	-57.6784432894	-100.544430534	-82.4025237977	0.0789	0.875	24.2195	11.8625	12.6926	7.4248	136.0116	100	incorrect
1272	-77.9597978302	-97.1884092398	-42.2508067856	-64.1838823148	-43.2926258398	0.6094	0.5895	9.9096	2.4941	2.8529	7.7806	30.038	100	acceptable
2093	-77.8454302278	-23.5897580028	-22.5710337956	-16.8302184377	-12.9712013667	0.6094	0.5806	9.9814	2.6163	2.9676	7.8624	30.7634	100	acceptable
776	-77.8031461293	-76.6573347758	-53.0835786298	-79.0104914589	-78.4289482717	0.8904	0.1875	1.6975	1.2844	1.565	1.5193	3.681	98.2	medium
798	-77.6198247013	-75.3443840887	-49.6536690263	-69.7252283761	-58.575687665	0.7763	0.0781	1.2	0.5792	1.1228	0.8656	3.7117	100	high
2157	-77.6100684074	-20.842095382	-48.7739412478	-14.6448699079	0	0	1	60.2542	22.6441	23.7193	59.821	37.0113	98.2	incorrect
564	-77.4690631363	-59.3647274721	-54.6893694972	-80.5226933849	-71.1145800235	0.0789	0.8846	24.787	11.766	12.4719	13.5154	116.5156	100	incorrect
1355	-77.4630588877	-62.7395698888	-36.9850657383	-44.6945323183	-54.0798165327	0.125	0.9208	25.4318	13.0307	13.7058	6.1391	177.5352	100	clashes,incorrect
1161	-77.4224657408	-104.806556275	-111.438287075	-102.026837133	-68.9489380674	0	1	65.6671	16.1604	16.6015	60.4919	166.2525	100	incorrect
2140	-77.3281968668	-0.733323871	0	-0.8670245689	-16.7307315208	0.0156	0.9583	29.1646	15.0684	15.8499	13.9674	170.7096	100	incorrect
831	-77.2033497802	-90.8916719886	-68.0235207677	-63.0637324886	-47.9932046897	0	1	14.5586	7.8705	8.4411	11.6863	42.3204	98.2	clashes,incorrect
1100	-76.9774526862	-80.705999691	-54.2358654064	-64.613582166	-57.2420767725	0	1	24.8978	14.2225	15.7845	12.4029	132.9746	100	incorrect
946	-76.9407093953	-70.4216338568	-105.476153377	-64.4940107385	-91.8195435485	0.2188	0.7255	16.9011	7.0649	7.406	6.6145	74.8913	100	incorrect
2002	-76.9149328131	-13.8846109187	-63.9525414091	-49.0829906921	-55.3803864471	0.0526	0.913	34.1496	10.4828	10.9563	28.8406	95.9769	100	incorrect
895	-76.8474122946	-65.4222650551	-67.4655505261	-60.1801035361	-40.8311455675	0.0156	0.9804	19.2114	5.4858	5.9049	14.7423	65.6222	100	incorrect
1631	-76.8135943149	-101.410397274	-70.1240061238	-77.5893393748	-79.6419215238	0	1	28.0656	13.1952	14.9801	17.2237	144.2492	100	incorrect
281	-76.7279758954	-50.9391965497	-39.3596605493	-65.8906221243	-44.0764138286	0	1	55.4236	16.1947	17.2297	50.7419	123.2622	100	incorrect
274	-76.5642167713	-48.1686888114	-66.9603241848	-49.16758444	-55.893738595	0	1	63.2065	20.8758	22.0714	61.8779	64.6181	100	incorrect
1152	-76.5009135716	-28.342896255	-96.8089952698	-71.2594099692	-69.9863505798	0.5625	0.625	11.9912	3.4539	3.916	9.2807	38.1307	100	acceptable
1901	-76.3636869347	-34.8590859569	-19.8186247912	-36.319173226	-3.5539051894	0.8254	0.381	4.1242	1.3553	2.0216	3.6163	10.0574	98.2	medium
600	-76.2309763769	-74.3576111265	-63.7079594721	-54.7307276998	-83.2701487327	0.3289	0.4565	6.542	2.6844	2.8834	4.1308	23.6988	100	acceptable
335	-76.1402830356	-93.4962230938	-94.7966838938	-115.270595144	0	0.0789	0.875	24.3076	11.9086	12.7479	7.5122	136.6104	100	incorrect
254	-76.0051849859	-50.1513489994	-38.1675368614	-65.4197350231	-29.5447538634	0.0156	0.9821	20.9509	9.9578	10.6631	6.8978	116.9938	100	incorrect
1526	-75.9643474101	nopmf	nopmf	nopmf	nopmf	0	nan	95.9473	42.5759	44.2267	95.3676	51.6367	100	incorrect
817	-75.9503496486	0	-71.0574031919	-53.3019807231	-65.0440571919	0.0395	0.9508	14.5569	5.5575	5.9495	7.4178	64.0434	99.4	incorrect
1444	-75.9313495756	-3.7313781922	-33.9720169236	-56.5255453275	-20.5359640033	0.0159	0.9767	19.1971	6.6716	7.2156	14.8211	64.256	98.2	incorrect
1686	-75.929544179	-2.8625912561	-19.7472529153	-24.9560465914	-15.6186900331	0	1	46.7793	20.8018	22.996	43.0804	106.2103	100	incorrect
1858	-75.8816830693	-31.9545732065	-32.0567551078	-26.1897912688	-22.4259390265	0	1	65.5359	21.8255	22.4472	63.7897	76.1962	100	incorrect
712	-75.8251931019	-69.6859266626	-64.6573697776	-103.552220865	-67.6093009126	0.8553	0.0714	1.4783	0.602	1.2473	1.2089	4.1479	100	high
741	-75.7225216463	-50.7877872063	-45.1364999063	-47.6197604063	-65.0430909698	0.0789	0.8776	28.0579	13.9568	15.0013	13.4711	168.2507	100	incorrect
1742	-75.7220382594	-30.6521491256	-20.3366968111	-21.9165198413	-23.7842607804	0	1	23.8875	14.161	15.3431	4.4767	130.5452	100	clashes,incorrect
1109	-75.6799232698	-57.9523938788	-82.4292705538	-92.5266993774	-75.3690356088	0.8684	0.0294	0.6809	0.4429	1.1229	0.5424	1.9856	100	high
72	-75.6525824553	nopmf	-106.059252477	-72.0470044404	-58.6603340032	0.0395	0.9318	33.8766	15.5703	16.8174	24.0928	168.5156	100	incorrect
231	-75.652360854	-79.0649457527	-93.9804337528	-103.169230961	-91.7794482628	0.0658	0.878	35.5624	14.4697	15.3125	26.6242	159.0653	100	incorrect
1200	-75.6360140364	-61.0546848997	-73.6878225124	-98.1385205318	-62.6590495862	0.589	0.3281	6.2056	1.4612	1.8326	5.0689	17.3573	98.2	clashes,medium
2102	-75.4462259399	-12.6599994786	-36.0319132967	-23.694414177	-49.1091564892	0	1	39.631	19.5244	20.3331	36.3652	78.5266	99.4	incorrect
1549	-75.1028836967	-72.82106195	-36.4379423588	-68.9315016464	-63.8726976763	0.0263	0.9535	35.9498	16.1456	17.492	26.8546	163.2144	100	incorrect
585	-75.0750798993	-17.3840199558	-75.5411494195	-17.5251192677	-83.1936066945	0.6986	0.0556	1.5577	0.7243	1.2024	1.423	2.9681	98.2	high
1574	-75.0035467686	-17.088690161	-12.1100251592	-7.3188835492	-23.2227059435	0.4688	0.5312	11.0621	2.7929	3.0028	9.1962	31.3061	100	acceptable
245	-74.9678011034	-90.1361186279	-98.1276419029	-49.4783476341	-39.0995807374	0	1	51.7483	14.1764	14.8982	47.7397	110.9602	100	incorrect
462	-74.7145630005	-100.467977795	-90.2829416674	-97.1512530196	-92.3031141874	0.8816	0.1829	1.3837	0.9405	1.3187	0.9996	4.764	100	high
992	-74.646015847	-57.4643010976	-83.4789747096	-93.0650335946	-60.6363473696	0.9452	0.25	2.0378	0.7356	1.1761	1.6465	5.3794	98.2	clashes,high
2004	-74.6272386174	-15.6521443344	-32.2369210195	-10.1223761381	-22.3658025773	0	1	61.4626	22.4571	24.1213	58.6736	97.1462	100	incorrect
127	-74.6149616173	-78.7051226502	-83.0557005665	-89.4168301306	-70.7689848481	0	1	64.4388	21.6713	22.7559	60.3376	143.6062	100	clashes,incorrect
809	-74.6002408091	-43.4923417098	-72.7755597998	-73.5411966048	-67.1830125549	0	1	64.8518	19.5374	20.5579	59.6673	171.7265	100	incorrect
482	-74.4984572941	-100.923109776	-105.108814549	-94.7194377788	-67.8233508412	0.7895	0.1304	1.8616	0.8239	1.2635	0.9713	7.5579	100	high
916	-74.486902771	-4.4794097375	-69.9716735452	-37.5360717221	-67.3777147702	0.0685	0.9123	21.6043	6.218	7.1706	16.2592	77.3987	98.2	incorrect
1130	-74.4097825148	-86.3807729948	-70.9935506921	-68.4586966153	-65.8556738353	0.6301	0.3333	5.0343	1.6144	1.9527	3.6303	17.1752	98.2	medium
448	-74.3429871689	-41.6794389741	-69.163072025	-52.0439018455	-68.9075265649	0.0526	0.9459	12.6303	5.2203	5.6434	5.1154	58.7691	99.4	incorrect
2081	-74.2157760853	-57.3989166076	-41.7340053693	-22.9808794497	-70.7828548516	0.2344	0.7	16.926	6.0647	6.355	9.5646	65.6429	100	incorrect
14	-74.1610577158	-38.0550359087	-56.2669741162	-60.1296540627	-7.0930239419	0.0789	0.9032	25.8351	12.2915	13.0319	11.5806	135.9646	100	incorrect
580	-74.0777901663	-67.2286076143	-48.8346742214	-65.2841391964	-69.8326173364	0.0658	0.8214	31.0741	13.6448	14.4214	19.7907	147.3423	100	incorrect
1501	-74.0576708584	-24.1892159363	-35.2017678518	-15.5257727775	-40.3847939219	0	1	61.6631	21.1683	22.7361	58.0451	118.3027	100	incorrect
1515	-73.7679275741	-40.9551890316	-19.4084467099	-24.8447208849	-24.595005579	0	1	18.7315	9.8333	10.4168	3.8674	99.9329	99.4	incorrect
1885	-73.7215299294	-54.3119839616	-63.1793605629	-76.7740787067	-55.5204982579	0	1	61.7452	19.9386	21.4701	57.1165	167.1376	98.2	incorrect
456	-73.7171749679	-68.2676589726	-61.2905134976	-67.5166948654	-53.5316288307	0	1	61.8407	14.8647	15.1052	57.9625	132.0224	100	incorrect
676	-73.5378459578	-48.7366355398	-59.063712897	-32.2882011698	-5.5239551668	0.1406	0.9135	25.1955	12.9761	13.6687	5.7435	176.1023	100	clashes,incorrect
2143	-73.4954972384	-54.4329225988	-33.052424271	-31.097755921	-50.2031116051	0.0312	0.974	20.8815	9.8765	10.4548	5.735	116.6194	100	incorrect
97	-73.4858687775	-26.5547073921	-31.4461580219	-10.4667663615	-21.3747960071	0.0921	0.9557	27.7344	11.0106	11.6922	16.4652	120.1543	100	clashes,incorrect
758	-73.292798744	-97.0738925328	-83.2437125026	-91.465862606	-84.6934333185	0.0526	0.9286	37.6872	12.8669	13.2558	30.8347	126.3955	100	incorrect
1247	-73.271634764	-2.8496232413	-45.7441533554	-77.7840119054	-81.3873375054	0.0395	0.9545	28.4866	12.6818	13.7663	14.1978	153.3676	100	incorrect
1641	-73.2568472878	-31.8227096094	-69.1927064401	-89.6327529051	-103.769185479	0.8158	0.0746	2.7132	0.9862	1.3362	1.8398	9.5034	100	high
1005	-73.2535654656	-92.2672693603	-81.0642746334	-103.779512963	-90.0209024298	0.8158	0.0882	2.5043	0.7572	1.2525	1.9213	7.4501	100	high
46	-73.2016180401	-19.9836259213	-54.5541124599	-63.0190747506	-70.2249521706	0.0526	0.9487	19.6207	9.9764	10.5462	0.8799	109.3548	100	incorrect
1939	-73.1927196689	-89.1512572518	-94.7444647351	-75.1451813426	-69.0923496377	0.0685	0.9254	35.414	8.0025	8.3742	31.0264	88.4016	98.2	incorrect
2149	-73.0903760542	-49.2883555502	-52.3753866928	-47.6255683887	-45.7327380601	0	1	50.8653	16.9429	17.1396	45.3228	137.8216	100	incorrect
2121	-73.0678758624	-22.021409756	-26.6760446266	-0.734075779	-26.9661813641	0	1	27.0998	11.9773	13.8674	20.1209	102.0277	100	incorrect
736	-73.0454254756	-46.7113475441	-63.241934236	-53.4394676241	-41.5361075016	0.0469	0.94	20.1582	6.4526	6.811	13.4227	72.9739	100	incorrect
649	-73.0419935223	-68.5140878084	-25.680089089	-61.365701949	-62.8638770334	0.0952	0.9318	20.9133	10.7067	11.3221	2.0225	112.953	98.2	clashes,incorrect
1896	-72.772810406	-2.3496693571	-35.7721702985	-33.058854795	-26.999039346	0.7344	0.2985	6.0784	2.0171	2.3489	3.8483	22.234	100	acceptable
1988	-72.7604587145	-44.9946373691	-54.5026035745	-22.9069051245	-54.7460006291	0	1	57.4437	22.2564	23.5219	53.5359	108.5244	100	incorrect
1361	-72.7379054343	-41.5542003401	-36.11440761	-36.7456357834	-33.5752426273	0.0156	0.9863	17.6168	9.1782	9.7457	9.055	78.9617	100	incorrect
444	-72.5449311675	-13.4081992606	-69.2262609145	-92.1491995125	-54.7171986145	0.0822	0.9032	33.7913	7.6783	8.0667	29.4385	85.0257	98.2	incorrect
488	-72.4509627892	-46.8297027954	-42.2428540604	-23.3274140074	-33.7493693133	0	1	19.0371	10.2058	11.0214	14.3241	64.9648	98.2	incorrect
1825	-72.4290116444	-20.4193737756	-43.6612367609	-29.0277959256	-39.5414253201	0	1	56.0068	20.0737	21.5931	54.855	53.8041	100	incorrect
543	-72.3881741902	-73.9431047147	-69.9029075438	-60.8727108067	-44.5446254167	0.8281	0.4952	4.1482	1.6649	1.9981	3.4773	11.4151	100	medium
1346	-72.3816826691	-3.8174032468	-67.310260471	-60.104425496	-36.640736499	0.0789	0.8824	25.6173	12.7246	13.7217	8.6405	148.5479	100	incorrect
102	-72.3502472985	-38.7008862022	-31.1879430504	-23.9621077044	-40.2854345332	0.9219	0.169	0.8238	0.4581	1.0808	0.6273	2.5507	100	high
1642	-72.3364351167	-70.7962325105	-97.3781213244	-90.2932202984	-93.3515156844	0.0395	0.9318	31.3969	15.2488	16.2986	20.8749	151.3572	100	incorrect
611	-72.3256365758	-51.8957695706	-54.4466477106	-65.1814013106	-43.7618444851	0.8906	0.2297	2.0189	0.8474	1.2965	0.8255	8.6313	100	high
1180	-72.1452507903	-70.3303660934	-128.153496714	-114.506461323	-75.9347486044	0.9452	0.2737	2.6488	0.8167	1.2572	2.0622	8.2569	98.2	clashes,high
849	-72.1285953009	-70.651375252	-86.1384105804	-45.9974481304	-92.6957695304	0.8553	0.0972	0.5413	0.5407	1.1533	0.3092	2.181	100	high
754	-71.8772085259	-55.2192749135	-41.9632043643	-18.5050026524	-57.3794732328	0.625	0.5652	8.997	2.5239	2.8819	7.1563	27.5071	100	acceptable
1893	-71.8149294468	-24.5567428972	-39.3886302254	-20.6574364384	-14.7656614048	0.6562	0.44	6.8358	1.7314	1.971	5.8129	18.099	100	medium
67	-71.7637867591	0	-89.6372733002	-54.3534617152	-55.2662301407	0.0658	0.9324	26.4859	12.7379	13.8188	10.2694	145.3226	100	incorrect
1464	-71.7332893942	-36.104089447	-53.2682740499	-22.0134941999	-57.8241053978	0	1	64.7737	19.419	20.5976	60.3934	146.6111	100	incorrect
805	-71.7243702571	-50.7369308113	-76.5072437257	-53.2699586507	-75.7352565921	0	1	29.8872	12.6035	13.3177	18.8666	130.4411	100	incorrect
853	-71.7046837855	-95.7400267772	-83.5048019684	-100.953165302	-36.3562595458	0.8904	0.2614	3.8338	0.9777	1.3921	3.1725	10.8277	98.2	clashes,high
433	-71.6992253684	-67.488475939	-68.119369815	-73.03411021	-77.196583205	0.0921	0.8871	20.8804	6.0183	6.9135	15.5872	74.9741	100	incorrect
1503	-71.6622395712	-41.2585270049	-30.7110901271	-70.6509512746	-28.7355171921	0.8594	0.1667	0.946	0.5725	1.1294	0.7389	2.8033	100	high
165	-71.5288868373	-51.6720786613	-36.7040785427	-43.0114612713	-70.2899916169	0.1053	0.68	24.8321	7.8517	8.0942	19.5283	73.8565	99.4	incorrect
1127	-71.5274743266	-32.8128360591	-66.0114353941	-40.8572933948	-46.5586597487	0.1406	0.8302	19.6889	6.7717	7.241	11.4544	77.972	100	incorrect
1149	-71.5142916468	-84.4180744153	-25.9515963535	-29.5508769513	-38.7609928886	0.0312	0.9775	13.0713	6.376	6.8023	6.679	59.0013	100	incorrect
660	-71.3113762975	-47.8556651533	-60.366949161	nopmf	-26.717860153	0	1	58.7495	20.2796	21.7105	53.5957	162.1753	100	incorrect
126	-71.2787667002	-63.6439013091	-66.5376139384	-16.1301288651	-50.4249746716	0.0263	0.9825	14.6739	6.2809	6.6967	5.9957	68.1954	99.4	clashes,incorrect
490	-71.2289854393	-66.8621623668	-70.3366331753	-53.0813235612	-94.7539491612	0.6712	0.3378	5.8619	1.8143	2.1173	4.419	18.8752	98.2	medium
334	-71.1507764234	-59.0313094599	-50.7414585633	-49.6645097683	-51.7599270678	0.0263	0.9535	30.2049	14.317	15.7035	18.5944	171.6061	100	incorrect
1138	-71.122239664	-50.6635380601	-58.4850930812	-58.2621885916	-67.0128339711	0.127	0.873	18.2545	7.4289	7.76	6.67	86.074	98.2	incorrect
1593	-71.1165313389	-7.5601485056	-50.1914992653	-69.3813366902	-32.8406685802	0	1	59.8481	22.1297	23.3393	58.9951	49.6826	98.2	incorrect
715	-71.0680667912	-100.983984189	-76.9610779888	-100.06074066	-74.6366168577	0.0469	0.961	20.8829	9.8408	10.4115	5.7279	116.7185	100	incorrect
1619	-71.0486160855	-35.1768848335	-50.2373545545	-28.2309061709	-12.7207183006	0.0263	0.9747	33.0997	8.8324	9.4155	27.3227	102.149	100	incorrect
1799	-70.9636787731	-61.200866132	-32.8611719063	-41.4069512163	-9.2339780945	0	1	59.4604	22.5569	23.1666	54.4642	139.3598	100	clashes,incorrect
1466	-70.9576921159	-59.8422735614	-44.2566319954	nopmf	-32.2329783769	0.7656	0.0755	2.1376	0.6924	1.1754	1.809	5.408	100	high
764	-70.9437311942	-69.7127025251	-71.4476436886	-77.6026660897	-71.7400811836	0.0317	0.9615	20.3319	10.4196	10.8507	3.3254	110.3487	98.2	incorrect
651	-70.8925526174	-12.8909093978	-30.4715643318	-10.9952360055	-10.5731380066	0	1	23.7516	10.0364	10.5915	13.3606	108.6245	100	incorrect
2162	-70.8822844918	-47.5900576296	-49.1839884983	-45.7329888483	-25.6148608836	0	1	44.21	15.8928	16.2802	43.1996	46.5281	100	incorrect
1099	-70.8383368188	-45.6621216434	-78.0588972734	-94.4533440958	-64.7229370601	0.0156	0.987	20.6357	9.8905	10.4793	5.5035	116.6614	100	incorrect
647	-70.661697083	-68.8823151318	-83.076342056	-76.9195013918	-79.235746769	0.0395	0.9559	26.8795	11.9416	12.4946	15.9049	117.5956	100	incorrect
1500	-70.61493389	-43.473524209	-14.9027409797	-29.8322846197	-12.2358492802	0	1	68.9184	22.9203	24.3924	66.8811	86.0981	100	incorrect
589	-70.6104127464	-48.5231430196	-78.3451702512	-53.1389432303	-82.6727897819	0.0789	0.8636	26.0559	13.1989	14.0596	10.4311	153.4486	100	incorrect
307	-70.5534608883	-24.6647655231	-49.2752976904	-37.4223357717	-8.5383799504	0.0526	0.9551	25.1251	12.3215	14.3426	12.1719	140.5522	100	incorrect
203	-70.5383465193	-62.9076549072	-35.9425522727	-78.7795483677	-77.9508139377	0.1429	0.8525	18.5871	7.5094	7.862	7.0998	87.1478	98.2	incorrect
1380	-70.5173111482	-90.3576870566	-80.1163169352	-61.5120772602	-42.1719325969	0.0395	0.96	28.427	12.6534	13.701	14.26	150.6152	100	incorrect
1919	-70.4892596208	-63.434236878	-37.1739592319	-38.407366488	-42.3728599525	0	1	65.8117	19.036	20.223	61.2474	144.0415	100	incorrect
1905	-70.3301501046	-92.1125482275	-51.160815906	-80.009981106	-81.8266042273	0.8421	0.1111	1.5943	0.6026	1.1365	1.1995	5.312	100	high
672	-70.2837918109	-76.0324809889	-83.0206201473	-58.1276664597	-70.6373475063	0.0658	0.9153	32.3716	10.4887	10.9733	26.8711	95.2681	100	incorrect
1297	-70.2642321646	-70.5409020399	-50.9733725699	-87.9328303257	-90.8478121357	0.0469	0.95	25.6669	13.3898	14.1382	2.1659	167.1407	100	incorrect
698	-70.2422310957	-47.8939526191	-49.5255023449	-34.2902086263	-66.2274341763	0.2368	0.7429	10.5094	4.772	5.1074	2.1581	50.1975	100	incorrect
205	-70.22185285	-71.4602166771	-53.4182227771	-71.5208160771	-66.3149424521	0	1	70.1302	25.743	27.0802	66.0812	149.0013	100	incorrect
1030	-69.9631890897	-72.9451787397	-35.970453314	-48.699584349	-56.4628228401	0	1	66.0491	16.1294	16.5594	60.8323	174.535	100	incorrect
705	-69.9286233882	-41.0554578851	-46.6966619908	-46.2398183758	-55.1739582305	0	1	22.0911	12.1238	12.7136	7.0059	114.1	100	incorrect
140	-69.8548011296	-46.465672176	-33.175034606	-65.790884487	-52.780356002	0.6562	0.1429	4.3748	1.0343	1.4045	3.7331	10.6847	100	medium
1806	-69.8464751687	-7.1433120171	-87.1823636751	-106.0379274	-60.5942799817	0.0658	0.9074	39.0061	15.0103	15.8962	30.8536	162.2763	100	incorrect
137	-69.7847425164	-63.4591753005	-62.1401398732	-74.5252689232	-72.8355969118	0.0789	0.875	28.3731	14.0861	15.1597	14.0216	170.844	100	incorrect
22	-69.764034748	-17.3475719408	-89.8317146881	-97.4654673624	-80.2708432588	0.8684	0.12	2.3194	0.8456	1.343	1.7991	6.8967	100	high
1620	-69.7428507639	-60.9268635269	-55.6246819307	-52.0161588069	-19.5903320518	0.0263	0.9756	28.5109	9.5859	10.134	19.8751	105.6599	100	clashes,incorrect
1048	-69.7211004253	-36.7608332972	-66.643958344	-61.5279026344	-60.8728890544	0.2344	0.7794	16.3686	6.8616	7.3633	5.9064	73.1481	100	incorrect
702	-69.7024663343	-16.5267215151	-10.1843965975	-41.5342729206	-35.6470435017	0.125	0.875	23.9173	10.1112	10.6157	10.7516	113.5992	100	incorrect
1873	-69.6515126322	-82.9778878008	-12.4535861755	-42.4328891208	-48.9110838923	0.0263	0.9718	28.9034	8.5511	9.4419	22.1193	106.8258	100	incorrect
868	-69.6106212344	-109.225127288	-97.3484173055	-78.4065193805	-142.891224028	0.3425	0.7423	10.0427	3.426	3.9413	6.6886	36.8164	98.2	clashes,acceptable
1226	-69.5859273674	-23.3635925139	-31.2996324539	-17.4794384389	-65.3695327509	0.3438	0.8087	17.7279	7.6143	7.9959	6.0732	84.968	100	clashes,incorrect
1718	-69.5835893627	-65.9572958555	-44.7294545094	-58.3859459594	-19.3569381494	0	1	54.9855	18.3869	19.7527	50.6094	126.0003	98.2	incorrect
1228	-69.542619569	-92.9646670587	-111.446941007	-97.1625357566	-104.873233709	0.8289	0.1711	2.0582	0.7524	1.3586	1.6523	5.8236	100	high
178	-69.5337772675	-80.8477425368	-111.61382208	-72.5929960836	-66.7209971155	0.7763	0.1061	1.776	0.6742	1.1125	1.5166	4.5017	100	high
943	-69.5232339435	-67.8493356584	-49.3095535084	-54.1024077134	-59.0637025566	0.0395	0.9545	13.5938	5.9852	6.4602	5.4916	64.2444	100	incorrect
1610	-69.4339213177	-78.3809154627	-11.9303669921	-33.9428884921	-57.9615991627	0	1	53.0187	20.8098	22.4404	48.975	122.4634	100	incorrect
1022	-69.3957678385	-68.7359403471	-72.8153071061	-95.0505962883	-81.4156820036	0.0526	0.9444	13.4787	5.6101	5.9949	5.7839	61.6825	100	incorrect
523	-69.3950721122	-62.8817770581	-34.4465763055	-33.0116957568	-55.6296204877	0.6094	0.5761	9.4563	2.3416	2.8602	7.6921	26.8154	100	acceptable
1054	-69.3002287527	-85.2480815132	-87.3528692827	-83.6219031882	-62.8414575662	0.0395	0.94	34.0727	15.6245	16.9179	24.4169	166.4186	100	incorrect
2100	-69.263209159	-84.5430412533	-116.086587298	-80.4069639616	-101.693616048	0.0263	0.9623	26.1587	11.4697	11.7511	18.4576	100.2936	100	incorrect
938	-69.154583422	-60.5618107207	-58.8704569207	-49.0192376207	-57.0802844012	0.0526	0.9494	32.3904	15.3643	16.5673	21.9386	167.7637	100	clashes,incorrect
1128	-69.1372411431	-70.0884190982	-86.8877104101	-95.8987403666	-75.1365629501	0.1096	0.8621	33.1621	14.8177	15.8589	22.5775	160.241	98.2	incorrect
861	-68.9672157862	-17.3711221693	-61.2424501017	-52.0014082517	-36.8921925643	0.1094	0.8814	20.907	8.1088	8.4265	10.0522	94.7855	100	incorrect
2003	-68.9500126372	-73.4063425724	-88.4846314298	-101.004329513	-81.5480468645	0.6164	0.4828	9.8938	2.8642	3.127	7.971	28.5634	98.2	clashes,acceptable
2058	-68.9064495627	-56.9396276169	-49.5685604419	-57.4268214141	-77.6560065431	0.0658	0.898	25.4535	13.0704	13.9484	8.8456	153.9119	100	incorrect
1244	-68.8051599184	-59.8815662705	-66.7680023012	-79.3136613412	-30.4565893886	0.0921	0.9239	21.1715	8.6602	9.4514	12.357	88.5732	100	clashes,incorrect
1502	-68.7547019425	-38.9081470373	-62.2024740522	-55.7490305922	-42.7810389972	0.7969	0.1207	3.2554	0.7375	1.1694	2.8989	7.1914	100	high
2007	-68.7358544191	-43.8789677056	-46.5378973417	-54.1460246087	-50.4149823167	0.1053	0.8596	28.0311	14.005	15.0777	13.3056	171.0574	100	incorrect
686	-68.6611931625	-54.3387614001	-55.7459969102	nopmf	-84.5452152883	0.8767	0.2644	3.8809	1.0525	1.4161	3.131	10.6594	98.2	clashes,medium
1748	-68.5969534392	-35.5737080403	-72.6962204972	-54.6521772119	-64.3646049162	0	1	30.3157	14.4902	15.9397	18.2965	171.4238	100	incorrect
590	-68.5169078689	-58.8906790024	-76.0875403574	-75.5302855429	-56.0302956503	0	1	42.1974	17.9084	18.9881	37.7996	97.7324	100	incorrect
818	-68.5002554155	-59.0616127772	-66.6545985306	-30.2796153715	-49.6129239165	0	1	64.8807	19.2145	20.0973	59.6558	172.2715	100	incorrect
2061	-68.4144450337	-64.4066455271	-71.1059781459	-53.4962833959	-94.8103949959	0.0526	0.931	20.4517	6.2462	7.1131	14.9933	74.8369	100	incorrect
1996	-68.4092886425	-25.0301741831	-11.2269798084	-16.4600071934	-1.8766920317	0.0938	0.6842	20.2963	5.754	6.0642	16.0027	59.1466	99.4	incorrect
781	-68.3271139376	-15.8367964169	-85.1413698385	-15.2963653169	-73.4657116064	0.9211	0.0789	0.7587	0.4782	1.0422	0.5655	2.2181	100	high
89	-68.3261953996	-51.6286428985	-69.9580990342	-75.5307929342	-59.2657297342	0.0274	0.963	28.1758	14.7877	16.0492	12.0286	166.145	98.2	incorrect
675	-68.2666439881	-76.2961686931	-60.7187014912	-46.6720164206	-54.1450068378	0.1096	0.8621	33.1929	14.7414	15.7846	22.5794	159.6739	98.2	incorrect
263	-67.9668022299	-73.9814635307	-45.0019834233	-44.3971315978	-43.5393752621	0.0395	0.9634	24.9168	12.312	14.4189	11.874	139.7022	100	incorrect
399	-67.9636118668	-25.5794496923	-55.9124062223	-3.6461206202	-42.9047923449	0.7656	0.0755	3.3819	0.7661	1.1725	3.0218	7.3791	100	high
476	-67.9511674043	-56.6778291648	-98.9499022298	-85.8497607303	0	0.0526	0.931	8.1849	4.153	4.4416	2.5909	38.2059	100	incorrect
1732	-67.9426256991	-19.7299343488	-14.9307708986	-6.3445934051	-14.3910552115	0.6825	0.5222	8.7779	2.1506	2.4089	7.3723	24.2017	98.2	clashes,acceptable
115	-67.9089133308	-44.5434261261	-67.977582166	-94.8162229701	-0.4211470708	0	1	52.8061	18.5318	19.4777	49.8562	94.5585	100	incorrect
1611	-67.9067486573	-10.6553955757	-9.2943714612	-30.1951156954	-7.7633549042	0	1	54.2382	17.4511	18.3949	49.8524	120.6002	100	incorrect
1091	-67.8899864892	-103.209132859	-84.6128690086	-82.4265747876	-70.3508465482	0	1	22.7287	8.3726	8.7339	22.2043	24.5307	100	incorrect
1145	-67.8623086163	-71.8826156942	-65.0123590954	-43.1596992242	-73.3096015742	0.625	0.604	10.169	2.4741	2.9184	8.0527	30.7845	100	acceptable
139	-67.8482520458	-93.3536394765	-91.6530589906	nopmf	-85.4152912055	0.7895	0.0909	1.5604	0.5955	1.0891	1.3733	3.3265	100	high
885	-67.8050579041	-1.2956813528	-110.252873356	-104.97296953	-100.141482318	0.9589	0.2784	1.7614	0.778	1.202	1.3332	5.1973	98.2	clashes,high
318	-67.7991727977	-28.143702291	-11.1886274403	-59.210362541	-33.718928058	0	1	25.3497	13.8522	15.747	7.7585	166.3052	100	incorrect
364	-67.7614187716	-81.7476639297	-69.0148596746	-76.6919605691	-93.5276910296	0	1	56.2421	14.9841	15.4571	50.6408	162.6456	100	incorrect
397	-67.7601468488	-102.415583169	-78.2351993337	-51.0269277915	-52.2680194015	0.127	0.8667	18.613	7.522	7.8768	7.1228	87.2145	98.2	incorrect
1110	-67.5392897671	-58.6234098552	-12.6059424306	-35.2009960552	-34.3612198107	0	1	24.5262	14.1697	16.1076	2.4235	176.5628	100	incorrect
1765	-67.5187873656	-0.2128140188	-73.6274246455	-36.3681987894	-50.8969161355	0.0959	0.9231	25.715	11.4553	12.392	11.7348	126.6949	98.2	incorrect
851	-67.4487566134	-45.1154061104	-39.5141089773	-22.6617227954	-38.3102011396	0	1	52.7159	13.6644	14.1868	48.3024	137.8211	100	incorrect
1343	-67.3444057027	-2.8458773024	-1.6024156314	-61.8273010187	-59.9468711999	0	1	26.8855	9.274	9.7777	25.5436	40.7805	100	incorrect
422	-67.332995269	-95.7729817809	-90.5525421529	-64.5553916939	-83.9476198676	0.8158	0.0606	1.356	0.6304	1.1781	0.879	4.7312	100	high
581	-67.2467351068	-66.1089319453	-52.8439106256	-66.9608614096	-30.8329119515	0.0789	0.8723	9.0156	3.7152	4.1467	4.2019	40.2209	100	incorrect
1617	-67.1970163279	-14.8654565246	-30.7464587551	-8.2984982813	-19.549241487	0.5714	0.6897	9.1764	2.9113	3.1142	5.8833	33.9755	98.2	clashes,acceptable
2169	-67.1963451018	-33.044862126	-41.7909750578	-22.354608291	-15.1875551228	0	1	61.7798	23.3974	24.6747	61.3137	35.024	100	incorrect
59	-67.0683657717	-103.700403182	-78.3264794867	-69.0225775117	-85.8303460472	0.8684	0.1538	1.5408	0.6516	1.1216	1.2316	4.1723	100	high
309	-67.0542249125	-58.2191794885	-72.1772090224	-65.1560953394	-64.44948451	0.7397	0.3415	4.1912	1.6115	1.908	2.6227	15.7203	98.2	clashes,medium
500	-66.9593472892	-80.6730046959	-56.2102309545	-82.7927909474	-76.1146923668	0.0263	0.9672	42.2404	16.8341	17.9101	35.2384	161.3552	100	incorrect
1685	-66.8314553986	-38.5073832508	-50.9517538127	-27.4791881266	-34.4381653508	0.5938	0.4242	10.3304	2.1523	2.4397	8.8182	27.0863	100	acceptable
1553	-66.8227724331	-14.7901779301	-13.9724355837	-52.6888756377	-36.5682370187	0.3816	0.4423	14.2884	3.4331	3.5993	12.0961	34.4414	100	acceptable
1491	-66.7929343051	-65.4256179413	-31.5231028823	-30.6259411908	-22.8198302684	0.746	0.1132	2.918	0.7958	1.2329	2.6322	6.0882	98.2	high
1850	-66.724198894	-34.0997398026	-55.9669204505	-77.283061987	-50.0752939005	0.0938	0.8333	25.4957	9.2841	9.7286	18.0721	91.877	99.4	incorrect
1468	-66.702523367	-47.065064829	-55.7038806894	-67.5103231794	-86.9728191994	0.0685	0.9057	21.4872	6.1536	7.0941	16.1861	76.7208	98.2	incorrect
1365	-66.6464603489	-119.519379591	-60.1324670448	-75.2863727077	-93.9181177977	0.1447	0.7609	13.4555	6.1301	6.7159	6.1521	58.3984	100	incorrect
1720	-66.5743176582	-38.1538485269	-36.5058506087	-3.8628828751	-41.5211559019	0.7031	0.5946	8.6952	2.2714	2.5365	6.551	26.9813	100	clashes,acceptable
865	-66.5388584189	-52.2811039997	-54.2986912297	-2.070889421	0	0.4062	0.4694	14.37	3.5992	3.9756	12.3435	35.0249	100	acceptable
445	-66.3010949132	-88.5883294753	-90.6119548303	-68.6203449653	-80.6071312682	0.7895	0.0476	1.676	0.7224	1.1629	1.4408	4.053	100	high
1684	-66.1710890767	-62.7663469279	-56.8179217879	-38.2702959234	-63.8526415739	0.0658	0.8438	26.2101	13.1197	13.9754	11.0298	151.8718	100	incorrect
1245	-66.0436809793	-65.9401217149	-34.5412874199	-59.9156375398	-47.3936856541	0.0789	0.8462	31.1999	11.3452	11.9416	22.2586	119.1333	100	incorrect
2011	-65.893622154	-81.1784207556	-44.8582579409	-72.7567715567	-68.0279104917	0.0132	0.9855	38.3574	15.9301	16.5416	29.8563	175.6406	100	incorrect
863	-65.866185508	-61.8815768782	-43.2872625832	-47.6847556214	-55.3521260058	0	1	59.9703	20.6736	22.216	54.996	176.5273	100	clashes,incorrect
1911	-65.8245608143	-60.926972701	-60.070631081	-60.8236858624	-40.7025731085	0	1	65.0054	19.1976	20.0837	60.4303	167.6388	100	incorrect
1940	-65.7505203784	-16.1956842963	-26.5104873008	-40.1565512036	-20.1003739878	0	1	65.9883	16.7323	17.2507	61.4455	166.6998	100	incorrect
82	-65.7504175243	-113.679594376	-55.8707850467	-26.9612074121	-71.0594600496	0.7671	0.4227	6.2709	1.9762	2.3045	4.3626	21.6004	98.2	clashes,medium
1177	-65.7378807913	-89.4441247177	-75.7981474427	-79.5560010527	-74.6497115321	0.0658	0.9057	21.103	11.7136	13.4656	9.7289	104.911	100	incorrect
21	-65.6731207752	-39.9503500166	-59.5667887332	-37.1319313016	-79.6540593613	0.0789	0.8286	28.3171	12.7464	13.471	16.3691	138.8439	100	incorrect
1973	-65.6294973533	-34.4718338858	-68.5298827213	-42.228426734	-48.3998258617	0.0658	0.9153	28.4772	8.9627	9.8047	22.0728	101.1995	100	incorrect
111	-65.5273670989	-36.6961164045	-45.9799201833	-67.2088185749	-50.2750761333	0.7969	0.1356	3.1391	0.8872	1.4085	2.5009	9.0849	100	high
153	-65.4247724114	-35.1359795193	-53.6302514492	-48.5243444936	-39.2891853411	0	1	23.8439	13.6044	14.7952	8.1293	149.577	100	incorrect
923	-65.3913133171	-89.4169788536	-97.3752252429	-86.7170095929	-99.2197697229	0.0658	0.881	35.9327	12.6123	12.9504	28.8422	121.964	100	incorrect
386	-65.3486912	-59.1325825861	-72.3677073234	-65.038146091	-85.7909753565	0.7237	0.0833	1.5706	0.6326	1.1534	1.4464	2.8163	100	high
1052	-65.3165916283	-57.9384995471	-54.8311094065	-61.7415704315	-65.6698227204	0.8281	0.5	4.4304	1.7624	2.1994	3.729	12.0384	100	medium
922	-65.2966896961	-53.1071492551	-37.2010323849	-83.6492823101	-50.6950748714	0.0921	0.8511	24.5161	11.0037	11.7425	13.3033	112.4185	100	incorrect
1688	-65.2843245236	-59.6521229589	-61.4868221889	-58.2504527639	-66.5327795081	0	1	47.0727	16.5029	17.7337	39.3906	178.4776	100	incorrect
172	-65.2746141503	-65.0564970669	-50.6143022476	-98.9098720476	-84.3141365276	0	1	55.1088	15.743	16.5224	49.7611	179.2606	100	incorrect
2110	-65.253605886	nopmf	-69.0167634515	-74.4906761685	-73.1628419832	0.7895	0.1176	2.2363	0.7114	1.177	1.8964	5.5899	100	high
528	-65.184259363	-72.7424113281	-54.4158206571	-82.9065684321	-22.6723134486	0.7188	0.098	3.535	0.9715	1.4513	3.018	8.8216	100	high
1134	-65.1095417534	-40.107360934	-40.3643115129	-32.1263870228	-14.4650704629	0.0274	0.9667	26.1618	10.9265	11.7533	14.0896	117.8899	98.2	incorrect
1698	-65.1001001308	-57.2627854016	-53.0912494496	-26.5863549287	-12.1314063523	0.8125	0.3882	4.9615	1.2382	1.8341	4.3052	11.4218	100	medium
1487	-65.0882692828	-46.4360128982	-27.1215648903	-17.8974211625	-15.0691499803	0.0132	0.9714	30.6295	10.5747	11.708	23.5648	112.1892	100	incorrect
1935	-65.0739398826	-96.3977379401	-80.192660121	-95.114534796	-61.9882838883	0.0658	0.9153	38.0483	15.0759	15.9947	29.6465	165.0415	100	incorrect
1962	-65.0050572841	-102.759968737	-94.5236564579	-95.5121982498	-87.4246394498	0.7808	0.4466	7.3737	2.0492	2.2583	6.0823	19.0268	98.2	clashes,acceptable
654	-64.9855911083	-62.8589155622	-107.979186645	-88.1843846984	-86.7279367934	0.8684	0.1429	1.6744	0.6298	1.129	1.4084	4.2429	100	high
692	-64.8852560691	-9.4854452441	-5.6843410304	-5.7642135354	-61.4576243069	0.0312	0.98	26.8889	13.086	13.7189	10.6677	179.7992	100	clashes,incorrect
662	-64.8457730419	-73.1164775051	-63.2562225555	-80.9216283055	-68.0354360775	0.0921	0.8571	27.922	13.1702	14.1444	13.6579	149.2391	100	incorrect
341	-64.7588071925	-52.5651747007	-25.5605103292	-49.5541340969	-37.1076599792	0.1711	0.7636	16.8901	6.6792	7.1062	9.3373	71.1066	100	incorrect
1560	-64.73238687	-17.8624849151	-40.9583106577	-48.3921649539	-22.8079138719	0.2031	0.6389	18.6514	7.8788	8.2343	8.2961	84.9855	100	incorrect
1415	-64.6318008889	-43.3445539389	-67.5510885478	-42.6919675239	-61.9672522917	0.0658	0.8864	27.1451	13.9371	14.9936	11.585	172.9745	100	incorrect
2035	-64.577015943	-55.7002386598	-29.7637761893	-18.9611946663	-32.0003428165	0.7937	0.359	3.7585	1.2398	1.562	2.8195	11.7875	98.2	medium
104	-64.5348453797	-6.9533226258	-37.665392594	-101.119292513	-75.864040865	0	1	42.3582	11.4071	12.0374	37.6044	118.3971	100	clashes,incorrect
1385	-64.5249013071	-45.0996329058	-31.2550460661	-55.5296067696	-23.5653610711	0.0159	0.9737	19.8302	6.6676	7.2179	15.5299	64.7598	98.2	incorrect
1830	-64.3925146581	-54.8700265334	-38.2716375334	-50.7076614334	-32.2142410977	0.2188	0.7083	16.2632	6.145	6.4926	9.7979	64.5247	100	incorrect
871	-64.3604857312	-26.6631846494	-40.8908911907	-30.2596492894	-45.014088757	0.0312	0.9412	43.6472	13.8113	14.7573	36.2653	160.7626	100	incorrect
735	-64.3368560809	-48.9833630683	-71.1465819746	-46.7041027985	-47.485754358	0	1	56.1854	21.3542	22.0554	55.4237	43.5679	100	incorrect
1155	-64.3317413741	-116.068689067	-65.8577511792	-88.1914250604	-107.580536418	0.0132	0.9767	33.8783	11.7768	12.1622	30.1663	79.6691	100	incorrect
1416	-64.3183430378	-89.4894209718	-117.075795684	-63.679488434	-118.814569334	0.0658	0.9254	40.8967	15.1913	15.9776	33.1137	161.9932	100	incorrect
653	-64.2908984015	-58.4186783217	-62.0505193511	-61.4317772801	-69.940427941	0.0526	0.9245	21.7319	11.6875	12.2117	6.4934	118.1457	100	incorrect
568	-64.2518242059	-72.7461520452	-76.4543646406	-79.4648998406	-94.3473933462	0.8553	0.1096	1.0228	0.5346	1.0273	0.7845	2.9609	100	high
1775	-64.2312348552	-51.910278608	-54.8023907832	-14.2712285734	-25.6725298882	0	1	44.8428	18.0197	19.2258	40.9105	98.46	100	incorrect
1295	-64.2041790153	-36.1047302076	-31.7644236198	-51.0428009293	-13.2187953639	0.0789	0.7	22.6222	8.6961	8.9412	16.5196	78.8165	99.4	incorrect
2028	-64.1655132851	-31.4595970099	-16.2416785562	-36.7150257366	-43.0865124885	0.5312	0.6264	9.4219	2.7436	3.093	6.8073	32.6016	100	acceptable
1632	-64.128804382	-39.4774549962	-19.7188909425	-8.613590557	-54.5439804943	0	1	40.1904	13.4711	14.5026	31.7924	147.5984	100	incorrect
1964	-64.1154247085	-90.7129164848	-50.7247770686	-70.1269156575	-33.9874793034	0.0395	0.9211	32.1808	14.0425	14.9561	21.7632	165.7524	100	incorrect
734	-64.1094226322	-79.0854232583	-65.0821107301	-78.2433270465	-106.660618771	0.0395	0.9318	23.3894	11.0452	11.6596	9.6364	118.8937	100	incorrect
1427	-64.0435786073	-101.239342089	-113.347775483	-108.062508334	-119.407600533	0.0789	0.8868	35.4653	14.2645	15.0691	26.5931	157.6301	100	incorrect
2087	-64.0131698702	nopmf	nopmf	nopmf	-71.2526274748	0.1974	0.5714	11.8568	4.7186	5.0364	8.3725	39.6283	100	incorrect
1423	-64.0015679798	-53.7016156616	-85.2730955216	-89.0493528616	-64.9126704116	0.0789	0.9048	21.1615	6.1198	6.9786	15.9163	75.3823	100	incorrect
1667	-63.9911244418	-15.4271779646	-0.5478797143	0	-5.8667208658	0	1	36.9524	11.6393	12.8926	31.7809	97.0668	100	clashes,incorrect
464	-63.9767780033	-24.3977857915	-48.7269698307	-14.0873214548	-43.3772044322	0	1	65.5783	22.2662	23.6306	61.2864	152.1704	98.2	incorrect
2115	-63.9058248587	-54.6772099433	-68.6857465761	-48.9525277428	-40.045379551	0.1562	0.8734	20.2632	4.9896	5.4011	16.1845	63.8744	100	incorrect
1629	-63.8611619159	-66.8628355421	-38.6423412982	-43.1874135701	-83.037121114	0.0548	0.9529	26.524	11.0528	11.8323	14.5859	118.7363	98.2	incorrect
1965	-63.829129431	-25.8032955493	-35.3332931071	-39.6289389606	-34.9401378875	0	1	29.233	13.9817	16.2504	18.3104	164.1048	100	incorrect
1655	-63.7387395213	-10.6689188979	-14.6261693754	-19.2097103281	-28.3485100309	0.5625	0.4462	11.0476	2.2942	2.5678	9.5025	28.0361	100	acceptable
1045	-63.735217109	-76.9017782343	-46.9964158088	-47.8865328123	-35.5910118623	0.0526	0.9344	25.6948	13.6563	14.4852	9.9202	157.0314	100	incorrect
679	-63.7242169465	-36.5347959251	-34.6013467663	-19.5898917493	-35.0981528844	0	1	40.2071	10.461	10.6187	37.4686	71.7745	100	incorrect
1081	-63.7053716646	-47.9441204458	-53.652893252	-57.9711203958	-59.4912781708	0.125	0.8182	20.7237	7.7201	8.0333	11.9119	83.7246	100	incorrect
1934	-63.6311298463	-66.8354474024	-61.0942939737	-39.910171536	-18.5218028741	0.0526	0.8889	22.6384	8.7925	9.5324	14.4036	94.4386	100	incorrect
1771	-63.5235143651	0	-5.057567629	-29.6029874257	-3.5737662186	0.0526	0.9529	33.8481	14.048	15.0502	24.2815	167.0013	100	clashes,incorrect
1420	-63.4091049342	-58.344148266	-74.8823225022	-74.8269496058	-85.1409033072	0.6986	0.2917	7.0373	1.4878	1.8543	6.1112	17.5391	98.2	clashes,medium
1955	-63.3850049907	-56.3565834565	-23.0504909181	-24.5114994946	-21.3184896941	0.7031	0.4156	5.1187	1.7484	2.1351	4.1053	15.3976	100	medium
1568	-63.3470949746	-48.5170344367	-34.9889392567	-70.2691097515	-35.0690744234	0.0395	0.8846	29.6208	13.3654	14.1367	18.2682	151.5314	100	incorrect
2092	-63.3368703083	-0.5516842935	-47.4054403478	-51.8442989798	-47.1871150241	0	1	20.4096	12.0046	12.4569	12.4582	84.3931	100	incorrect
639	-63.3229560944	-67.2249860623	-47.2722039528	-5.9963408752	-34.8626047114	0.1842	0.6889	15.9289	6.8817	7.1413	8.8363	64.937	100	incorrect
238	-63.304443009	-33.7221474884	-52.4213070264	-14.6938040114	-63.8683162179	0.1719	0.8493	26.2847	13.4168	14.0081	7.9237	165.1269	100	incorrect
1886	-63.2191089217	-34.5873804589	-56.6449901828	-19.9326295951	-49.836922989	0.0312	0.9655	30.3098	10.265	10.7411	20.4284	121.9706	100	incorrect
1317	-63.1729361374	-43.2123473962	-49.8429035162	-46.9672136634	-52.0765268012	0	1	24.8374	12.2049	12.8779	17.6418	93.6078	99.4	incorrect
1644	-63.1509327054	-80.5244788272	-76.2130357259	-54.46982383	-21.141394114	0	1	53.7259	14.9634	15.5307	51.6936	71.3554	100	clashes,incorrect
407	-63.0340929277	-21.0442519633	-45.5108922633	-24.9049674943	-22.7108919482	0	1	66.496	17.5525	18.1884	61.7819	149.2687	100	incorrect
311	-62.9933616282	-60.3115687507	-56.9458481886	-80.6412208576	-59.6751512786	0.8438	0.5221	4.3855	1.8072	2.2349	3.7408	11.561	100	medium
1271	-62.9673220939	-21.6040903498	-20.4639475756	-45.0700993956	-35.2754780032	0	1	24.1128	8.7375	9.25	23.9677	12.5847	100	incorrect
573	-62.9667930596	-25.467505551	-45.526945191	-20.4767512831	-76.5446479875	0.0132	0.9861	21.3453	9.3709	9.6926	15.1131	76.1877	100	incorrect
1454	-62.9324880912	-5.2934980543	-24.0783356028	-45.7584179328	-51.9274081828	0.2812	0.7534	18.4855	5.4561	5.731	13.0507	62.3007	100	incorrect
2141	-62.8844092578	-10.0865901882	-37.6075292772	-38.2417610272	-4.306422158	0.3438	0.5217	11.1262	2.4661	2.6989	10.1057	23.4036	100	acceptable
1740	-62.8671675311	-32.2519162301	-50.953862088	-46.148029933	-32.5700972079	0	1	36.1798	13.9469	15.3368	31.8192	89.4649	100	clashes,incorrect
1108	-62.8422081394	-46.3610074772	-70.8632031871	-58.9756113274	-44.4014859191	0.0526	0.931	39.4198	12.3625	12.8285	33.5212	117.8812	100	incorrect
1246	-62.812235079	-46.4992337074	-30.3529531724	-51.0415006074	-43.4953783273	0.5938	0.5476	11.0554	2.6439	2.9344	8.9861	32.5049	100	acceptable
1448	-62.7901842713	-82.1409110406	-51.3843331181	-74.0991717481	-73.3736054938	0	1	55.7313	20.635	22.6548	51.737	118.5812	98.2	incorrect
1855	-62.7636881408	nopmf	nopmf	nopmf	nopmf	0	nan	89.2375	35.2818	36.0604	86.9558	123.0124	100	incorrect
1450	-62.653604749	-90.6865258963	-93.1865342232	-70.6051546232	-116.192998273	0.0921	0.8158	23.6587	10.7146	11.1228	15.8219	92.0384	100	incorrect
936	-62.6308746138	-87.603593437	-50.4748625495	-50.6320574495	-50.5901926705	0	1	51.0428	21.3673	22.1148	49.0267	70.0774	100	incorrect
1829	-62.6259345515	-59.6045497685	-47.0442061685	-57.5884137185	-39.8474603285	0.0395	0.9492	22.0122	6.7916	7.6581	16.209	80.6128	100	incorrect
207	-62.6129146792	-55.7575589847	-55.8596983902	-61.2155005387	-69.3623077902	0.0658	0.9219	35.41	11.2378	11.7157	29.5858	106.3687	100	incorrect
27	-62.5498715405	-109.921171969	-86.5618072001	-63.7983134163	-104.45662348	0.0658	0.8936	36.8848	12.5471	12.9475	30.1076	123.0734	100	incorrect
11	-62.5434175095	-53.1103724926	-52.3263234562	-89.9222645648	-90.4561817398	0.0658	0.881	19.5339	6.2447	7.1051	13.8243	72.9102	100	incorrect
272	-62.5387402557	-56.394493084	-87.6985829481	-38.3820277054	-37.3812750977	0.8594	0.4712	3.9477	1.7108	2.1051	3.3395	10.6584	100	medium
1422	-62.4716674887	-32.6263114046	-53.5670273161	-21.7490257536	-39.8515100588	0	1	27.2155	13.4908	14.2597	17.7432	115.317	100	incorrect
740	-62.4270292786	-27.213093146	-31.451868833	-26.1796248234	-50.2776466664	0	1	66.0255	20.3462	21.2942	61.2637	176.6796	100	incorrect
1781	-62.3535484818	-31.9500145743	-38.2023554626	-54.9419811376	-59.2090562318	0.0658	0.9438	25.7123	13.2187	15.2121	10.9223	155.575	100	incorrect
652	-62.3325173449	-32.7199800197	-57.2654917658	-37.3211871055	-31.732258414	0.0658	0.8936	40.5936	12.7919	13.3267	34.2955	129.1059	100	incorrect
19	-62.2484593739	-31.5542846109	-50.6571591456	-37.438629491	-36.8473927774	0.3438	0.5217	10.6133	3.5934	3.8393	6.5652	39.089	100	acceptable
16	-62.1740827532	-50.754649287	-61.6931977081	-52.611828781	0	0.1094	0.9067	17.6033	7.4862	7.715	4.7871	86.106	100	incorrect
689	-62.114330103	-61.2768557728	-61.7409426128	-60.4173636428	-72.4906266267	0.0526	0.8788	12.1267	4.9745	5.3807	6.6918	50.559	100	incorrect
838	-62.1133094415	-63.589177144	-110.121447348	-72.5572808263	-63.2808199249	0.0789	0.8966	25.0433	11.7816	12.4514	11.2875	127.7469	100	incorrect
1763	-62.0812314548	-61.4000039516	-64.1285804266	-18.2457089645	-29.9873330714	0.625	0.5876	12.0986	2.9652	3.407	9.8125	35.1935	100	acceptable
1337	-62.0399252649	-45.6084914276	-49.2139641535	-42.6504904955	-44.9079911234	0.2368	0.7391	15.1778	3.8306	4.7603	11.9629	47.9237	100	acceptable
158	-61.9400967029	-143.17104986	-123.456721993	-98.1518474604	-91.7495268929	0.0789	0.8929	38.2547	14.799	15.629	29.9674	158.0455	100	incorrect
1154	-61.820787091	-9.4742522658	-107.757811436	-49.0540688379	-82.6725797879	0.7105	0.129	2.999	0.9508	1.3798	2.4844	7.9304	100	high
714	-61.7879996477	-80.7284170073	-94.7938641459	-86.2597428788	-81.4934413459	0.0263	0.9714	16.7325	5.9457	6.063	14.7577	38.0535	100	incorrect
966	-61.7804161584	-65.52026343	-46.5958311717	-27.3371013864	-48.6095107258	0.0132	0.9831	33.4932	11.9499	12.936	25.0155	139.6607	100	incorrect
1242	-61.7802018812	-77.43859656	-49.8208914491	-19.6487062891	-50.6361960753	0.0156	0.9878	17.8033	9.1556	9.7136	9.8546	76.8188	100	incorrect
1598	-61.7555241261	-12.700412214	-10.1744932789	-44.6300296367	-39.9465979616	0	1	56.6481	21.5111	22.7348	51.051	143.4107	98.2	incorrect
447	-61.750146449	-52.2701954498	-48.0163652005	-72.4118193998	-12.6034116124	0	1	22.5381	11.8271	12.6516	6.492	113.2659	100	clashes,incorrect
2167	-61.7087609251	-13.7116063162	-14.2955524254	-14.2430197988	-6.4799400758	0.6094	0.48	8.1585	1.9702	2.2148	6.791	23.0034	100	medium
722	-61.7071826152	-59.888559909	-56.695210289	-51.528976871	-65.927276812	0.1053	0.8182	12.656	4.6528	5.0806	7.7072	50.2676	100	incorrect
1551	-61.6854678189	-31.3355270308	-0.6174633207	-36.2582095653	-11.6406256458	0.625	0.5	8.79	2.4264	2.8325	6.9345	27.209	100	acceptable
1637	-61.6793200093	-59.7067451699	-42.8202766582	-26.8569238482	-16.3127335584	0	1	24.1697	7.9093	8.7258	18.1056	87.1818	100	clashes,incorrect
1737	-61.6095255202	-40.5680011024	-0.7873551488	-29.7301153761	-37.4698665507	0.0469	0.9268	24.4781	7.9291	8.293	18.7791	84.0545	100	incorrect
2088	-61.5556296795	-34.9675683409	-35.1372835007	-15.9537631909	-22.6834191925	0.1053	0.8261	27.4433	13.7754	14.8464	12.4282	160.7824	99.4	incorrect
1438	-61.5405729668	-97.7567306409	-51.6035296313	-69.7073981334	-86.9435284313	0.7763	0.1061	1.8208	0.6679	1.1694	1.4637	4.8617	100	high
37	-61.5327028146	-23.1315413058	-28.6939640701	-63.8132480138	-31.1230450074	0.0312	0.9747	21.2519	9.9096	10.4526	6.9281	115.9296	100	incorrect
1942	-61.4975620061	0	-47.9282192315	-13.1725071753	-30.5976981903	0.0658	0.8387	24.0922	10.7337	11.4183	13.5515	110.9563	100	incorrect
2005	-61.4429817694	-21.9508665141	-3.1245702407	-5.1432132241	-0.255067148	0	1	70.8206	23.2297	24.4823	67.1355	144.0012	100	incorrect
789	-61.4261052579	-52.845222046	0	-43.8883745327	-59.8153710327	0.1719	0.8167	18.0388	7.1175	7.4573	8.9699	75.9175	100	incorrect
1612	-61.408382631	-27.7704999172	-18.8773763859	-16.2978274939	-19.8963462926	0	1	28.093	13.8907	15.3803	13.9641	160.2227	100	incorrect
1362	-61.3510878559	-57.8036399914	-45.8856628711	-75.8515094651	-96.0919568889	0.0263	0.9706	25.0523	12.4944	14.559	11.8756	141.4427	100	incorrect
377	-61.3162367508	-25.717294441	-50.4130179335	0	-25.8675619172	0	1	63.9799	20.4556	21.7305	59.0089	157.1015	100	incorrect
656	-61.2857841327	-15.3463203427	-34.6575157046	-59.8196607696	-40.0256371945	0.0789	0.9167	21.3948	9.1441	9.7793	11.0555	99.3072	100	clashes,incorrect
233	-61.2818672228	-0.0754683027	-98.7612547688	-66.2938189438	-51.7112863267	0	1	56.1667	17.7932	18.7686	52.6119	99.1343	100	incorrect
253	-61.2551780911	-60.4395639468	-46.8732163846	-68.8177257742	-38.9743220692	0	1	44.2163	12.2736	12.9564	40.1092	108.377	100	incorrect
2109	-61.2182549556	-34.2004437542	-8.6153004695	-4.7246121338	-56.941865154	0.7344	0.5648	8.219	2.2475	2.5143	6.0489	26.4482	100	acceptable
225	-61.1843622096	-28.5752721171	-36.5328803446	-49.7110983304	-52.0824213649	0.3553	0.4375	14.245	3.4883	3.6155	12.2406	32.8156	100	acceptable
1040	-61.164994499	-88.3057144683	-97.3551262083	-49.9650792083	-46.7120251833	0.6094	0.5851	9.5927	2.4618	2.8124	7.4698	29.4246	100	acceptable
457	-61.076609071	-59.0866811685	-52.1214690253	-45.3698080253	-64.4333030513	0.1842	0.8182	21.2256	9.0615	9.5262	11.4966	91.1239	100	incorrect
497	-61.0250429159	-52.0096847937	-62.1478128937	-73.2187405237	-57.1249969149	0.1316	0.8276	20.6583	9.3725	9.761	8.567	102.0699	100	incorrect
1925	-60.9222441511	-30.5936366588	-33.2090936861	-6.6686727259	-8.7747194828	0.7969	0.2714	4.3768	0.9675	1.382	3.6479	11.8915	100	high
1680	-60.8579556862	-53.5766927642	-38.7279437857	-34.6143160164	-72.1647576965	0.0156	0.98	50.2107	13.374	14.024	45.195	148.2315	100	incorrect
1701	-60.7943934217	-10.9468621433	-95.9880521151	-103.455391333	-72.1531158151	0.8356	0.4554	7.2887	1.6858	1.9681	6.3114	18.1283	98.2	clashes,medium
2019	-60.7941426386	-83.7199852421	-103.6674509	-129.494406666	-98.1985649957	0.9589	0.3137	2.3737	0.8821	1.2536	2.1183	5.2544	98.2	clashes,high
388	-60.788748263	-44.5411909548	-21.937871698	-61.6673959864	-49.711083456	0.0312	0.9792	12.8625	6.4496	6.9002	5.7723	60.3809	100	incorrect
1024	-60.7631338844	-66.9414545967	-86.6873586556	-53.2708686069	-51.2410808355	0.5781	0.6263	11.8619	3.1774	3.5618	9.2443	36.835	100	acceptable
934	-60.7108241534	-86.9277034202	-50.1753856671	-105.834313123	-62.549884348	0	1	22.2447	13.186	14.8448	6.6565	126.8423	98.2	incorrect
681	-60.7055880281	-106.416015935	-81.56478496	-79.03710891	-79.3141393227	0.75	0.1364	2.0159	0.6551	1.1836	1.628	5.5983	100	high
194	-60.6934122187	-44.2514245161	-32.667077339	-36.2083168954	-42.6061515869	0.0263	0.9375	34.549	10.572	10.6112	29.3999	97.1588	100	incorrect
285	-60.6743438367	-104.474623388	-78.282345714	-79.033894699	-81.0989158824	0.8684	0.0704	1.584	0.6206	1.1207	1.2648	4.5223	100	high
2131	-60.6298612019	-98.8322929209	-107.894658742	-95.9076294735	-87.1226612675	0.0548	0.9556	17.0485	7.1074	8.0882	11.2576	61.5692	98.2	clashes,incorrect
1370	-60.5820838678	-86.5733484733	-82.0676843361	-103.713696983	-80.0159597061	0.0789	0.9032	22.8779	6.6995	7.5808	17.2893	81.455	100	incorrect
1457	-60.575842354	-41.5226640216	-38.1105256284	-52.1555056566	-24.5260029192	0	1	64.8514	23.9578	25.5577	60.6353	136.8314	100	incorrect
1095	-60.5078272184	-40.2919624468	-39.0931564768	-51.3472770917	-70.0465833465	0.8906	0.0656	1.2857	0.461	1.069	1.1797	2.4868	100	high
2151	-60.4938375757	-9.8788122625	-24.5642361482	-31.4796256897	-24.8941339362	0	1	51.2473	18.2564	20.301	46.32	147.7369	100	incorrect
1223	-60.3247898307	-35.7013373665	-46.0774422977	-27.3346931338	-47.4402807343	0.8438	0.3415	3.2028	1.1552	1.5248	2.0881	11.5299	100	medium
1199	-60.3199510259	-44.7577622653	-41.9486745738	-40.0623693957	-3.2791618041	0	1	40.3803	18.1602	19.251	35.5672	99.5102	100	incorrect
1707	-60.2620667583	-12.3363534291	-26.9648970841	-19.7101851314	-54.6286482464	0.8594	0.2568	2.6177	1.0272	1.4113	1.3084	10.1946	100	medium
533	-60.1962098835	-0.8678408063	-55.7743093918	-68.8603894768	-35.8051566502	0.0789	0.8983	19.3651	5.9791	6.8568	13.856	72.2476	100	incorrect
85	-60.1882705613	-49.677608683	-54.4505515226	-54.1222985728	-49.5317341499	0.8281	0.4536	4.6675	1.6997	2.0112	3.9229	12.7542	100	medium
40	-60.1418226814	-83.7489148907	-32.8761184315	-73.7877225168	-47.1516669054	0.7812	0.5495	4.8636	1.8735	2.3379	4.1136	13.1038	100	medium
1406	-60.1277075596	-49.1826375237	-14.043165631	-29.7676799977	-68.2276514494	0.0132	0.9815	27.828	14.4064	16.4977	14.0265	169.5569	100	incorrect
1190	-60.1019332309	-35.0885939065	-72.7474000607	-27.3882552516	-54.4146265828	0.0789	0.8776	28.1455	14.0714	15.1482	13.5749	172.0696	100	incorrect
983	-60.0108894348	nopmf	nopmf	nopmf	-78.0784235236	0.1875	0.7333	16.3838	4.8965	5.1818	11.9649	52.6614	100	incorrect
183	-60.0062271572	-61.0897935067	-78.5658824693	-84.1868863952	-104.262191428	0.4474	0.6495	6.5741	2.9221	3.9573	3.3304	26.5697	100	acceptable
226	-60.0037615892	-71.5090774085	-43.6632117937	-58.6159267037	-50.7545677237	0	1	47.1661	19.1239	19.6725	41.4338	140.1833	98.2	incorrect
800	-59.928368223	-4.2315202686	-73.4576465299	-63.6119113405	-69.72164824	0.0132	0.9778	25.0042	13.1311	14.2146	5.2278	173.797	100	incorrect
1236	-59.8811752558	-106.616183394	-122.236067617	-75.3260385854	-116.459501645	0.0789	0.8776	37.3728	12.6885	13.0689	30.6424	123.8696	100	incorrect
1872	-59.8756077669	-35.4346286364	-55.8332942958	-46.5666610138	-44.1736357693	0	1	40.9932	11.4818	11.8236	36.9034	99.9506	100	incorrect
1783	-59.8372359479	-23.8490973989	-38.7764538638	0	-29.7595130889	0	1	55.946	17.211	18.1027	51.6409	132.7504	100	incorrect
909	-59.7005478078	-12.3495052701	-62.5537480301	-67.2609656812	-60.6011874751	0	1	38.894	17.6609	19.2703	34.3357	100.6487	100	incorrect
446	-59.6903487924	-33.4666592943	-56.318042392	-57.3652468027	-56.8181211887	0	1	35.2428	15.1913	16.0577	27.718	125.542	100	incorrect
2032	-59.6421380776	-87.0335656557	-50.0446908843	-51.6864398043	-65.4191597693	0	1	52.0388	19.2602	20.2448	48.7358	101.727	100	incorrect
406	-59.627911646	-26.890526405	-50.0514033925	-65.1413261785	-48.3998313146	0.0658	0.7727	20.671	8.8762	9.2179	11.8261	88.3698	100	incorrect
2043	-59.610220734	-4.4459644271	-52.7891162346	-62.1543349596	-46.4112474846	0	1	25.4743	13.9196	15.8613	8.0097	165.8694	100	incorrect
1702	-59.5864884425	-22.8865958573	-94.4752934723	-52.0656024197	-52.9964575706	0.0658	0.9342	21.4897	6.4764	7.3823	15.8716	78.2198	100	incorrect
931	-59.55025612	-53.2899823926	-22.0996207776	-32.4320168588	-31.6259440196	0	1	66.5292	16.8742	17.4621	61.5025	161.9833	100	clashes,incorrect
209	-59.5211673906	-52.4090055253	-68.9521597807	-52.9002298713	-112.307717741	0.9178	0.2637	3.2202	0.8695	1.3084	2.5459	9.7196	98.2	clashes,high
143	-59.5130973874	-48.7952314674	-56.4326296722	-43.9667696647	-8.6615706459	0.0132	0.9744	34.4633	10.2515	10.4397	30.7415	83.9557	100	incorrect
412	-59.4816407276	-70.745530643	-65.5116294851	-75.1171091596	-58.0198245811	0.1053	0.8947	22.3145	6.3449	7.1902	17.0821	77.5668	100	incorrect
249	-59.4800853423	-67.9312380778	-74.7591967857	-57.5607037607	-79.9508500117	0.0658	0.8864	38.6605	15.3379	16.2697	30.3306	168.1157	100	incorrect
494	-59.4746682634	-52.8527722571	-65.5483592339	-84.2736563073	-70.0682980435	0.1974	0.6875	13.4159	5.194	5.588	8.2514	52.0108	100	incorrect
1010	-59.4214053354	-52.1810076997	-50.9418520247	-54.335581213	-64.5645821122	0.0132	0.9333	15.8638	7.7659	8.0865	5.5387	75.4091	99.4	incorrect
417	-59.4158508215	-62.1001635464	-52.6099109596	-16.0164210946	-29.7963659228	0.5938	0.6162	11.5368	2.9791	3.4106	9.0709	34.8912	100	acceptable
289	-59.368839002	-18.7871130104	-48.008667318	-51.1579352081	-42.562461268	0.6875	0.5368	10.3461	2.5301	2.8473	8.4653	29.4946	100	acceptable
1976	-59.3272088378	-65.3779378724	-79.6771697654	-65.2359957154	-37.8538739683	0.75	0.0952	1.4458	0.6223	1.2109	1.0816	4.507	100	high
1554	-59.325883743	-52.1954002516	-19.2284811737	-14.7392203258	-42.5958723637	0.375	0.5932	11.4984	4.7109	5.0112	3.9825	51.4735	100	incorrect
255	-59.3196789397	-101.177037892	-62.904245993	-61.5405193324	-76.9305343563	0	1	64.4457	19.1367	20.0128	59.2127	169.5447	100	incorrect
730	-59.2894958157	-49.5770916788	-45.9913376248	-45.770907422	-37.835081772	0.0625	0.9259	21.8806	5.7529	6.3096	19.4276	48.1265	100	incorrect
713	-59.2860419236	-47.4886517395	-20.218007378	-17.1893213329	-27.4972850805	0	1	23.4772	11.6307	12.2627	5.428	143.3605	100	incorrect
440	-59.2835574347	-49.535286134	-69.0077323032	-45.4185589244	-65.678243189	0	1	46.8382	18.9065	19.466	41.1134	138.8786	100	incorrect
33	-59.1569862056	-50.4652816664	-63.5557474604	-84.0168917104	-37.6260327599	0	1	26.4496	13.4692	15.5699	12.011	168.0544	100	incorrect
832	-59.0866442094	-57.9409060264	-85.0784358167	-52.196351146	-40.070795466	0	1	61.863	21.5321	23.0315	59.0851	90.8929	100	incorrect
856	-59.0415610272	-41.1702356603	-57.4546878083	-46.0008246723	-62.7662757973	0.0312	0.9753	21.3803	10.1722	10.7472	5.9252	119.7085	100	incorrect
168	-58.9904063846	-84.7102770132	-58.0645338254	-11.2557957647	-48.3746132855	0.0317	0.9623	20.4353	10.4271	10.8595	3.4524	110.994	98.2	incorrect
157	-58.949800719	-49.9605084685	-40.8786834015	-38.6774963579	-37.907831255	0.0263	0.9259	29.8521	14.6008	15.0738	17.5147	177.9607	100	incorrect
1764	-58.9373096843	-98.7393129209	-72.4107196919	-66.2749123648	-120.452588238	0.7237	0.0833	2.7427	0.7952	1.2564	2.378	6.5015	100	high
1871	-58.8509544635	-48.2023918027	-51.9313711147	-48.4524942317	-33.2526898067	0	1	30.5108	14.5458	16.0253	18.9072	167.1901	100	incorrect
1352	-58.8199324084	-75.452235535	-59.0211223595	-81.6872568677	-94.4984277577	0.6986	0.0377	1.9181	0.8226	1.2368	1.6399	4.7349	98.2	high
353	-58.7911552373	-56.5906618605	-63.7258124943	-71.6020040644	-70.6693331739	0.0658	0.9074	27.0323	13.7998	14.8571	11.2063	171.2949	100	incorrect
52	-58.7656368069	-51.1862915751	-38.5636784503	-11.8009901816	-51.935403817	0.7344	0.4598	5.7186	1.5664	2.0799	4.846	14.9919	100	medium
1534	-58.7649321541	-29.7689427164	-41.9194743356	-27.8388922394	-42.6100244519	0.625	0.3846	9.3449	2.2146	2.4379	7.7136	24.8094	100	acceptable
552	-58.7590210643	-63.9517905139	-28.9104805984	-62.2575852914	-58.4199638989	0.0312	0.9773	13.4693	6.3813	6.8331	6.9238	60.8655	100	incorrect
1088	-58.7170403808	-83.7399800163	-76.4376331913	-88.4415127114	-76.0092482427	0	1	62.6907	21.2476	22.6948	58.6709	131.7922	100	incorrect
1998	-58.6090858386	-42.7178803309	-52.4657460798	-15.855212733	-61.2292933548	0.0469	0.9545	16.4549	8.1865	8.7854	5.6029	74.9719	100	incorrect
1139	-58.6051788271	-65.1628495366	-57.0178590339	-42.2799804266	-42.9547900102	0.0921	0.8627	23.8174	10.1154	10.5326	12.8393	112.2783	100	incorrect
107	-58.5684885566	-17.9996558415	-17.9895395984	-58.0913257223	-54.6918075815	0.0263	0.9783	23.9907	12.7551	15.0979	8.589	147.749	100	incorrect
1972	-58.5566695652	-12.3329710289	0	-8.9905545713	-29.4472609863	0	1	52.6483	18.1369	19.8009	46.8175	165.6378	100	incorrect
1141	-58.4186592511	-67.8275334572	-64.0419147126	-67.0909530872	-54.0889206099	0.1316	0.8438	21.1608	9.1108	9.5625	11.1565	91.9586	100	incorrect
1994	-58.3675030895	-3.9840922344	-20.1314522344	-56.3433279298	-52.1736648343	0.0156	0.9873	23.2182	11.1182	11.721	6.7412	133.8664	100	clashes,incorrect
299	-58.3550413387	-47.7247060166	-17.2354138015	-29.9124752414	-54.9941919936	0	1	26.5909	13.7839	15.7206	14.1695	151.4125	100	incorrect
1866	-58.2245277346	-35.4278503797	-3.3803434407	-56.6884728628	-27.7680991172	0.0658	0.8276	18.2831	7.4579	8.0329	10.644	77.0578	100	incorrect
680	-58.1973802339	-51.1921975226	-92.2341899779	-118.684403638	-83.3549563439	0.8219	0.4872	7.3595	1.9792	2.1716	6.195	18.4686	98.2	clashes,medium
1782	-58.1819454311	-42.6358261387	-43.3548537517	-10.9817739253	-38.6343641436	0.0263	0.9785	27.3111	6.9095	7.8527	21.633	94.3556	100	clashes,incorrect
1397	-58.1041364122	-18.9814612135	-43.3328477373	-25.6200443455	-24.049916693	0.0263	0.9394	46.8576	11.3928	11.4848	43.0577	93.0329	100	incorrect
1478	-58.0972371663	-38.9294555425	-31.2338096973	-42.6947316828	-34.0936170925	0.0526	0.9024	7.3369	3.8668	4.5019	3.1248	34.1153	100	incorrect
26	-57.9745069663	-54.9325136695	-71.8747367923	-73.4445358123	-58.1789894303	0.0263	0.9615	37.1108	15.6126	16.5786	28.5535	171.2689	100	incorrect
792	-57.9580682228	-47.3163467457	-27.5314545857	-46.4764036607	-43.2062052879	0	1	67.7624	23.0115	24.6725	63.3222	169.1142	100	incorrect
637	-57.8194018835	-27.0565125973	-44.2115840894	-19.3013033581	-65.2348207717	0.0312	0.9778	12.1221	6.2803	6.7293	5.2566	56.923	100	incorrect
1861	-57.7900855488	-39.0429444046	-54.0908923975	-18.6305754356	-27.8439472747	0.0658	0.9038	25.2835	12.1473	13.1452	9.2527	133.5068	99.4	incorrect
217	-57.7846587959	-75.4517632147	-85.2604480955	-43.8555990486	-67.9943381765	0	1	24.8333	12.4632	12.8987	13.825	117.1088	100	incorrect
34	-57.7766997179	-20.7745776568	-48.4727826	-43.001497955	-37.604644	0	1	32.6408	9.3721	10.1507	28.389	89.6771	100	incorrect
424	-57.7044931029	-67.1736652362	-66.2783939812	-40.9763155809	-78.4472062192	0	1	19.7989	10.3618	10.8216	5.5155	104.2761	100	incorrect
1766	-57.6931661894	-18.6300012914	-48.9516812518	-13.4147559247	-27.7704619868	0	1	27.8098	11.0647	12.4816	18.526	125.659	100	clashes,incorrect
643	-57.6923214773	-65.6310409734	-64.6346789568	-78.1723694118	-50.36943402	0.0395	0.9464	12.8678	5.6877	6.1337	5.1707	60.0529	99.4	incorrect
903	-57.6497256485	-36.0061674439	-48.2385766922	-28.7606501335	-48.8106869444	0.4079	0.2439	10.6633	3.103	3.2948	8.456	29.826	100	acceptable
1837	-57.614226383	-109.13493328	-122.243334539	-104.192997073	-102.594963288	0.6842	0.1186	2.6169	0.8469	1.3263	2.1374	7.2498	100	high
1218	-57.6104404534	-47.5505838858	-64.8019734252	-55.1510032947	-72.7563182544	0	1	30.3557	14.4859	15.9275	18.3803	170.9839	100	incorrect
554	-57.5783570718	-19.6795311169	-57.3399002579	-37.2602442348	-29.4356434473	0	1	23.9232	11.5045	12.2589	19.2975	73.2219	100	clashes,incorrect
546	-57.5611994343	-54.5032066588	-79.7891316984	-74.6081856489	-93.1339671489	0.8356	0.4602	8.2448	2.0069	2.1945	7.1188	19.9064	98.2	clashes,acceptable
913	-57.5183367753	-48.5799181527	-68.4947503371	-86.8911354054	-118.717302593	0	1	21.2261	9.536	10.9104	12.8891	92.6925	100	clashes,incorrect
1542	-57.5027273311	-31.1131090086	-53.5737154657	-33.0746082407	-24.4841317817	0	1	28.38	15.2082	16.6316	25.1875	70.2553	100	incorrect
30	-57.4969426046	-34.8028817419	-44.8530683749	-54.4695734433	-33.9998365593	0	1	38.335	15.4618	16.3044	31.328	127.5099	100	clashes,incorrect
134	-57.4845266031	-45.7687731588	-83.4714677588	-55.3873302786	-31.5085405336	0.1562	0.8795	20.0815	4.9295	5.3433	16.0361	63.2856	100	incorrect
1267	-57.4389803759	-13.2460943976	-53.8178810807	-80.7150240707	-67.7131661411	0	1	46.1323	13.2257	14.1048	42.0996	94.3289	100	incorrect
87	-57.4330482769	-67.0609221573	-6.7288935905	-27.1676917686	-33.6920518292	0.2031	0.8617	19.2506	7.2311	7.5173	9.331	86.3137	100	clashes,incorrect
1690	-57.4046239947	-33.4901533534	-4.2560152691	-72.92115037	-83.74830437	0.1406	0.8163	17.0894	6.8535	7.2818	7.796	73.2015	100	incorrect
1910	-57.3676847489	-89.2484050748	-114.364174905	-90.9893128114	-99.9664799302	0.0685	0.9123	35.08	7.8807	8.2585	30.7387	87.2716	98.2	incorrect
2144	-57.3057861209	-82.867639751	-77.4485897511	-70.5211134038	-73.6855011099	0.8684	0.1852	0.8279	0.6184	1.1795	0.5789	2.7395	100	high
1442	-57.2956685065	-16.2475624299	-46.686193255	-42.3956750649	-38.4742322299	0	1	47.1432	12.0395	12.207	42.8547	99.814	100	incorrect
1862	-57.284350277	-89.45899613	-43.8104575406	-9.0379643464	-40.5224914189	0	1	56.1013	14.9291	15.4149	50.5015	162.1045	100	incorrect
810	-57.2318631787	-66.6488301359	-49.6740655103	-72.8199208603	-69.0830457563	0	1	51.3485	17.8923	18.1493	49.0921	77.3806	100	incorrect
181	-57.2198924603	-32.9234683288	-43.8844818075	-2.1328277548	-46.3479038225	0.1406	0.8929	20.4524	5.0493	5.4787	16.4479	63.5956	100	incorrect
7	-57.1829848352	-89.2606556065	-67.1555007228	-54.8854141523	-4.211002072	0.0789	0.8537	5.154	3.2091	3.5096	3.7079	17.4485	100	incorrect
1661	-57.1579080068	-24.2350659851	-1.3733687311	-19.1850138312	-46.6275631939	0	1	53.1481	18.6232	19.9775	47.3223	159.4933	100	incorrect
442	-56.8945197815	-54.2475423553	-26.2038873953	-30.7284454353	-37.4668716214	0	1	51.2461	18.275	20.3371	46.3107	147.0551	100	incorrect
280	-56.893721821	-56.3288470454	-40.3475097488	-42.0518924454	-47.4344570161	0.0658	0.8148	28.9765	14.2562	15.0677	16.1557	158.0539	100	incorrect
1400	-56.8646126393	-13.0419711965	-2.3050450901	-24.9181305394	-18.6167424881	0	1	24.4736	10.2998	10.8831	19.4777	77.3819	99.4	incorrect
642	-56.8157571277	-31.4927816133	-58.3196187483	-56.3323969433	-19.8324626126	0	1	51.7697	18.1568	18.8814	46.0933	147.4749	100	incorrect
1436	-56.7761378898	-55.1631336147	-60.468108412	-41.881030412	-54.2045003606	0.0156	0.9846	20.6391	9.7504	10.4301	6.4354	115.2814	100	incorrect
1386	-56.7310754339	-37.4094142083	-24.8249043976	-64.5926174994	-35.6857640434	0	1	46.147	12.5315	13.1958	41.6588	110.6832	100	clashes,incorrect
419	-56.6733954538	-77.9612802093	-43.6346783524	-81.0814219841	-85.7302077774	0.8553	0.058	0.5338	0.489	1.0889	0.4303	1.5165	100	high
345	-56.6615983218	-11.9187731949	-44.9446266867	-61.1212841442	-76.0126302672	0	1	57.7272	14.861	15.4231	52.4974	140.2374	100	incorrect
1853	-56.6544080608	-32.7722819888	-36.486884023	-7.5194994859	-5.0859976093	0.1562	0.901	26.4063	8.4815	9.2215	18.7589	94.0708	100	clashes,incorrect
601	-56.6424028392	-47.4478341584	-54.9155545314	-44.7560774584	-32.9700879215	0	1	63.481	18.4084	18.892	59.972	132.2834	100	incorrect
904	-56.5947844651	-71.5293259382	-102.873165791	-85.9584020333	-69.929656734	0.9315	0.3982	4.7646	1.2844	1.5601	4.2244	10.6137	98.2	clashes,medium
1313	-56.5870783562	-72.2184046215	-46.3186007865	-37.2648805886	-40.2488728002	0.0526	0.9149	33.4612	14.1185	15.0648	23.6856	166.4181	100	incorrect
1132	-56.5791935916	-19.6460402843	-20.9485770192	-76.6850975442	-35.2504804587	0	1	65.1118	16.577	17.1727	60.0311	161.525	100	incorrect
1000	-56.5537844875	0	-88.7257482882	-90.4905596662	-65.8256223162	0.0789	0.9077	22.58	6.4721	7.3219	17.1907	79.4391	100	incorrect
330	-56.5388234037	-50.6723826715	-61.1810369587	-58.4503012838	-34.9458538838	0.3289	0.7826	13.2234	6.1271	6.7557	3.6275	62.1266	100	clashes,incorrect
108	-56.5193486117	-29.9655464148	-60.7439441554	-28.1802188691	-1.7233009588	0.2188	0.7778	20.9551	8.9538	9.4066	9.2468	97.8522	100	incorrect
1906	-56.4747439434	-96.2443570122	-71.8677946677	-96.3677010922	-70.4039902077	0	1	65.7565	16.2021	16.718	60.5779	166.9946	100	incorrect
2038	-56.4545797357	-36.7511135808	-61.413530106	-9.0204138554	-61.0348181595	0.1316	0.6774	10.3098	3.1138	3.4134	8.5054	28.7051	100	acceptable
961	-56.4525210307	-49.2466205148	-46.2123955234	-30.3236974849	-53.2605511949	0.6406	0.6058	10.5132	2.5688	3.029	8.4647	30.8847	100	acceptable
2161	-56.403992419	-89.1608659752	-9.4947771233	-67.5621517839	-94.6177043571	0.0789	0.9016	38.133	15.1571	16.0385	29.6638	165.6055	100	incorrect
1067	-56.3724041716	-94.2054587322	-64.4552267597	-80.7261104647	-77.4276569147	0.0789	0.8605	35.8828	12.8273	13.1869	28.5876	124.4591	100	incorrect
1066	-56.3449087816	-46.7555755436	-46.612663572	-77.587897727	-61.3084094441	0.5658	0.1731	7.0404	1.6715	2.3036	6.1125	15.7029	100	medium
1206	-56.3324069203	-60.8970001731	-42.8043868519	-45.3044069981	-28.4704218503	0	1	36.843	13.5534	14.4888	28.4457	160.7687	100	incorrect
1146	-56.2759046446	-21.5030434339	-42.3528757775	-18.8700557497	-22.1796754603	0.5469	0.2857	6.5444	1.6608	2.0368	5.7693	15.6823	100	medium
2075	-56.2721039253	nopmf	-18.9377367104	-18.6019028726	-22.5906452337	0.7344	0.4268	4.5906	1.3892	1.6874	3.3702	15.3694	100	medium
1332	-56.2644025724	-50.8029952923	-54.0317118338	-40.9918397058	-55.4522658858	0.0156	0.9943	17.2605	6.7263	7.2533	9.2817	75.2304	100	clashes,incorrect
1867	-56.2519659499	-37.5737289722	-55.1656884064	-26.8748680552	-38.2396594571	0.1053	0.7714	18.8564	4.6275	4.8437	16.9622	41.9322	100	incorrect
626	-56.2243318774	-5.8773571718	-74.8306924532	-71.5883214178	-48.4753345232	0.0658	0.878	22.2881	9.7263	10.0282	17.3621	70.0783	100	incorrect
743	-56.2147736746	-83.2908781224	-62.2459498018	-50.756973178	-42.5455630417	0.0263	0.9714	24.8915	12.3044	14.317	11.7543	139.8818	100	incorrect
437	-56.1868927868	-64.3322339666	-36.218081677	-52.3252025362	-47.424795753	0.0789	0.8723	20.1623	10.0361	10.4321	6.416	103.721	100	incorrect
1058	-56.1825508942	-32.3481263771	-44.0707682442	-35.5917769942	-19.8777140249	0.0395	0.9268	21.2617	10.2108	10.8658	7.0652	111.359	100	incorrect
997	-56.1618846933	-24.100916872	-34.0230156303	-46.6007093697	-31.9882597648	0	1	61.9301	18.5841	20.1523	57.6046	152.3802	98.2	incorrect
197	-56.1451305889	-71.9713994929	-75.3241211268	-58.6801745018	-67.4484461647	0.6986	0.1207	2.5941	0.7757	1.6277	2.3571	5.4785	98.2	high
186	-56.1101824607	-56.0952901753	-47.6099421533	-41.1409990233	-47.6249197251	0.7656	0.0577	3.2291	0.8956	1.3	2.7651	7.9997	100	high
690	-56.0877929742	-64.5875410178	-78.6093517628	-42.9358940268	-63.7619605631	0	1	44.6865	18.5929	20.4085	38.2372	146.4998	100	incorrect
1809	-56.0736978006	-37.8829695542	-54.6127660981	-45.3305964612	-23.3500928993	0.0132	0.9773	30.3479	12.98	13.3939	21.6275	115.0746	100	incorrect
1213	-56.0465013123	-47.9349833774	-57.4442894861	-32.1300131942	-32.0858168186	0.0658	0.875	32.9373	8.3734	8.4333	29.5996	69.1336	99.4	incorrect
1401	-56.0219240881	-82.5912927704	-53.5123283543	-62.0899738647	-55.5904781793	0.0526	0.9273	22.6025	6.6766	7.5509	17.0127	80.8557	100	incorrect
346	-55.994823483	-65.0439621192	-53.3043108609	-40.8375006593	-69.8603752593	0.1447	0.8036	28.8189	11.1963	11.8819	18.1485	122.8247	100	incorrect
493	-55.9573893708	-26.9512143775	-16.8249295303	-31.8786664746	-34.439247737	0.625	0.5604	8.8766	2.4867	2.8478	6.694	28.7005	100	acceptable
2	-55.9504654548	-33.635385579	-55.8593420095	-18.3133400295	-19.8570333445	0.1053	0.907	29.7475	11.0986	11.2737	22.9667	96.0631	100	incorrect
98	-55.8745772363	-57.4524559247	-62.2224886375	-55.798155998	-62.8192659839	0.1406	0.55	14.1137	5.9383	6.2694	5.8747	59.7591	99.4	incorrect
496	-55.8144483435	-31.266943324	-15.3280119032	-32.845334256	-19.1779983183	0	1	68.3016	23.1162	24.7072	65.2811	112.8439	100	incorrect
15	-55.7870680034	-74.6626966901	-50.8268318673	-59.3863618638	-75.3178173452	0.1184	0.7857	22.4936	9.0649	9.6482	14.2814	88.667	100	incorrect
785	-55.7864243337	-33.2299689027	-4.4385528246	-68.5076900358	-56.3366151105	0.1711	0.7111	12.9672	5.1153	5.4877	7.7497	50.9683	100	incorrect
1368	-55.7812160595	-47.6530582757	-36.876905845	-72.965212005	-45.9655847257	0	1	57.8435	21.5506	22.7191	55.9121	74.3131	98.2	incorrect
777	-55.7641014634	-43.0060787899	-24.2701239402	-38.533125045	-32.268586495	0.6406	0.0682	4.1723	1.1713	1.5735	3.5913	10.1026	100	medium
156	-55.73366969	-50.0749291069	-59.442533775	-63.5154855741	-59.50452448	0	1	33.8989	16.8329	17.8347	27.0142	106.5402	100	incorrect
133	-55.6264788472	-25.0426235972	-44.0848132709	-32.0891355674	-12.4828743057	0.3289	0.5968	14.6685	3.9833	4.1431	12.4692	37.6485	100	acceptable
1417	-55.6102979155	-19.545724033	-27.9184201859	-14.3173111419	-31.434189761	0.1094	0.6957	24.9434	8.5681	8.9595	16.4972	92.6594	99.4	incorrect
129	-55.6100695238	-16.7673969779	-42.4874841279	-50.6883955779	-58.6133793162	0.7969	0.0727	3.1647	0.7104	1.1132	2.8005	7.2571	100	high
1377	-55.6062586301	-49.7228345259	-46.9942302301	-85.2177783909	-65.6842832219	0	1	58.8658	15.3359	15.681	54.6238	128.9663	100	incorrect
71	-55.5099252612	-19.0003999526	-31.2694994355	-27.8901667193	-49.2007704862	0.8281	0.2933	4.5332	1.4619	1.8122	3.0012	16.0947	100	medium
670	-55.4999263134	-73.6603206692	-73.9815726142	-65.631334317	-60.6443713539	0	1	26.7202	12.1582	13.9991	16.4642	132.0607	100	incorrect
1303	-55.3444311626	-69.8923558696	-51.2079006387	-33.5039151071	-36.0111502542	0.0395	0.9565	27.8676	10.6688	11.5262	19.0785	117.8574	100	incorrect
1915	-55.2673932426	-76.3460759752	-112.434288456	-61.2982785805	-83.5061268571	0.1974	0.7794	11.97	5.846	6.1304	3.6709	56.0681	100	incorrect
1456	-55.2645139994	-12.1981036414	-20.8734010858	-60.5955651058	-43.1814548904	0.25	0.8447	19.1518	4.8513	5.2366	14.6123	64.9265	100	clashes,incorrect
49	-55.2051116158	-71.7254818259	-38.2636700914	-61.4290785014	-17.1438514369	0.7969	0.15	0.9909	0.6217	1.2858	0.3386	4.2909	100	high
1755	-55.0962748757	-0.4129763189	-2.3704932775	-8.1659880128	-2.8973878548	0	1	23.5829	13.6209	14.8199	11.1481	110.212	100	clashes,incorrect
1628	-55.0752814082	-21.411576976	-28.7168452028	-27.0660210391	-28.8215374717	0	1	61.7832	19.1639	20.2797	58.624	111.5612	100	incorrect
1831	-55.0421808523	-25.1396754721	-37.5465468834	-32.8500094103	-34.3315640683	0	1	58.1736	17.2347	17.6755	53.1962	167.3854	100	incorrect
1369	-55.0349184272	-8.217495651	-18.6758662614	-24.0374871708	-28.6177701688	0	1	19.7627	11.8313	13.5262	7.2385	108.362	98.2	incorrect
775	-54.9843473101	-52.5350718882	-33.1238971288	-16.4718012178	-50.9677599186	0.7812	0.4565	5.2798	1.8279	2.066	3.9397	17.2707	100	medium
1791	-54.9281368393	0	-10.5644582489	-19.5625225589	-29.0993206132	0	1	35.23	14.8338	15.263	33.4361	54.3797	100	incorrect
634	-54.7983568806	-30.5351446652	-35.6402314809	-49.3685574631	-33.1464521734	0.8438	0.194	3.4916	0.8777	1.3538	2.8957	9.2495	100	high
92	-54.7953200111	-91.0203777006	-90.7111500283	-64.0115076933	-94.1715190752	0.0526	0.9375	13.4892	5.5987	5.948	5.9715	61.0938	99.4	incorrect
970	-54.7749413413	-40.9302296438	-60.2375347938	-67.2080711188	-34.1815305563	0	1	32.5569	14.3955	15.0615	22.5042	151.103	100	incorrect
1316	-54.7436113964	-46.9518005944	-27.5504714572	-61.3590426572	-26.1885067084	0.0312	0.9733	20.8036	9.8135	10.3953	5.7908	116.0369	100	incorrect
640	-54.7138355474	-2.0175837171	-15.7465913866	-42.7998228504	-54.110620644	0	1	47.5881	12.6768	12.8799	42.8338	108.8744	100	incorrect
2104	-54.647690168	-64.0569085614	-61.2124616432	-64.8115664702	-43.1418805565	0	1	65.8752	16.4195	16.9248	60.7923	163.4065	100	incorrect
1572	-54.6308516678	-65.1085602197	-51.2972008436	-34.0535211436	-75.8468780326	0	1	56.7954	17.0574	18.1655	51.6324	136.1676	100	incorrect
685	-54.5669402321	-43.4999724571	-78.8756091236	-68.7469322195	-55.8514216851	0.3553	0.3415	11.0322	3.2011	3.6537	8.9964	29.6514	100	acceptable
1640	-54.5471048334	-86.4865033313	-70.5178412233	-56.8768102111	-71.9284120611	0.0526	0.9394	22.7321	7.2003	8.119	16.5058	85.5194	100	incorrect
1706	-54.5279281245	-49.1326656264	0	-24.4586029764	-20.9762538853	0	1	52.3194	20.0624	21.6493	48.4873	104.1353	100	incorrect
1474	-54.526937781	-21.7375481786	-27.4200224179	-8.3891125925	0	0.6719	0.4028	7.7552	1.7674	2.0814	6.3352	20.815	100	medium
218	-54.4905411683	-27.4709568102	-44.7323917352	-27.9656398352	-22.4570878816	0	1	19.8066	10.1088	10.812	16.183	56.6661	100	clashes,incorrect
78	-54.4336805001	-53.2621822479	-60.9147581845	-59.4539753645	-40.4112917229	0.125	0.5556	15.4401	6.6332	6.9852	5.7783	67.6859	99.4	incorrect
1805	-54.4072476864	-106.010888712	-82.6332536385	-87.6302129385	-106.145675666	0.0685	0.9206	34.0647	7.7279	8.1197	29.6946	85.7488	98.2	incorrect
116	-54.4015404088	-42.8870906583	-53.3695388728	-41.7387208628	-62.2927416783	0.9062	0.2927	2.7011	0.9586	1.3896	1.9651	8.6828	100	high
704	-54.395043851	-47.7455567797	-46.7016261856	-14.9831914106	-54.7047824556	0	1	28.1309	14.4474	16.5429	15.3817	159.6193	100	incorrect
117	-54.3377484844	-33.5078432688	-17.4608184068	-45.7978211438	-65.6793855452	0.0469	0.9595	24.1818	12.2914	12.998	4.8233	158.3123	100	incorrect
2175	-54.322732324	-70.2209077747	-61.3372827897	-94.1304197947	-93.5077685567	0.0156	0.963	23.0574	7.979	8.382	19.2831	62.9392	99.4	incorrect
2176	-54.322732324	-59.4844778039	-74.5405449704	-58.5876401734	-55.3128892664	0	1	40.933	15.8851	16.3435	38.7929	64.7619	100	incorrect
2177	-54.322732324	-22.8708775675	-84.3902624332	-55.3354465672	-52.8749219027	0	1	49.7956	19.9269	21.3095	43.8554	151.7985	98.2	incorrect
2178	-54.322732324	-41.2339847936	-38.3543806711	-34.3013988477	-40.4005599338	0	1	20.137	10.4979	11.1352	16.5266	56.9844	98.2	incorrect
2179	-54.322732324	-17.8904533178	-29.2230039124	-23.5446096333	-50.994546365	0.8438	0.129	2.8632	0.7522	1.255	2.2515	8.3388	100	high
582	-54.3035832515	-74.985089842	-85.2905653841	-74.1269330795	-62.964716626	0.8158	0.0606	0.9642	0.5495	1.0501	0.8211	2.2966	100	high
887	-54.2927001805	-37.2258168014	-65.298495072	-32.8702166883	-20.9896639173	0.6406	0.5859	8.4373	2.7677	3.2522	5.819	30.3312	100	acceptable
1597	-54.2905615069	-27.1176908584	-86.8922962154	-50.2720056204	-78.8806818469	0.8082	0.314	4.9668	1.2437	1.6001	3.8818	14.3574	98.2	clashes,medium
291	-54.2823975936	-40.3361890395	-47.9487603972	-53.1712885472	-54.7758276395	0.3425	0.537	12.9599	3.8937	4.0942	10.846	34.4098	98.2	acceptable
413	-54.2693019148	-32.7258063736	-32.5954870274	-34.4734093596	-28.4399833446	0.0312	0.9545	25.3733	8.2682	8.6298	17.4121	95.1573	100	incorrect
268	-54.1286108496	-55.9009185578	-54.2473558827	-56.9154498827	-20.4173471655	0	1	25.3648	8.9811	9.6024	25.0885	17.7064	100	incorrect
1970	-54.0780158921	-30.595348921	-48.1958642016	-33.4277557342	-3.0617697483	0	1	27.3152	14.8986	15.8665	14.6848	129.9306	100	incorrect
980	-53.9801364714	-64.334815241	-25.2139531823	-55.1159213461	-41.8678735527	0.6825	0.2037	5.7631	1.3767	1.6405	5.0022	13.8627	98.2	medium
179	-53.9652441297	-75.4588400338	-43.3876902646	-41.3760904124	-35.0330347674	0	1	60.7771	21.1063	22.1564	59.4544	67.497	100	incorrect
1434	-53.9067465601	-103.947637842	-70.0343919105	-74.8923580076	-80.0492716114	0	1	41.0318	14.1687	14.9048	35.2645	127.5549	100	incorrect
112	-53.9012816654	-45.7367310407	-58.9613164657	-66.9188585759	-70.4852586141	0	1	56.0096	17.7936	18.9243	51.8359	111.924	100	incorrect
164	-53.8846156367	-25.9679689568	-51.4444201818	-69.8154844568	-64.4380215818	0.6406	0.59	10.9393	2.7539	3.2411	8.7415	32.6986	100	acceptable
264	-53.8568371108	-81.2849562306	-26.8255667882	-62.8302146447	-20.7646530555	0.5781	0.6022	8.1519	2.6949	3.2548	5.6335	28.8169	100	acceptable
833	-53.8491278321	-98.6348556074	-65.3013674345	-93.3524253924	-66.9751247826	0	1	49.5945	19.0654	19.5714	44.0748	144.2582	100	incorrect
358	-53.742894223	-55.4721255968	-44.7420178127	-56.3802593477	-52.9212327798	0	1	32.4855	13.2878	14.0682	24.0813	132.8464	100	incorrect
1749	-53.7423649991	-33.7923785602	-55.8431183802	-24.9723440861	-40.0110142383	0.125	0.9167	24.8547	12.9489	13.6474	3.7159	178.1761	100	clashes,incorrect
1125	-53.7305260934	-29.8614508146	-20.5714914899	-48.6725286646	-66.8820467127	0	1	51.6742	20.6252	22.1025	49.2374	80.7738	100	incorrect
1692	-53.6592840457	-42.25883136	-71.2785408177	-35.9116076427	-88.8911218927	0.75	0.0943	2.1864	0.6171	1.1947	1.8739	5.0774	100	high
988	-53.6571301559	-43.0601211688	-31.34143185	-29.4986210849	-35.8773011175	0.1429	0.8732	18.9579	7.6455	7.9538	7.1347	89.9817	98.2	incorrect
1469	-53.649655322	-43.7717749456	-32.3274730043	-25.8420421443	-53.8517427618	0	1	21.3105	11.176	12.1724	17.7293	61.5666	100	incorrect
1063	-53.6457224002	-56.3463366851	-79.1601458398	-61.5428484298	-53.1838170148	0	1	33.3563	17.126	18.2965	27.882	96.2104	100	incorrect
847	-53.6131842751	-27.1194370905	-43.9297211655	-37.8802308462	-67.9459450227	0.2031	0.8243	21.4536	8.3139	8.7328	11.6156	97.2845	100	clashes,incorrect
1106	-53.5960358506	-38.08169461	-23.6213936689	-39.6282954522	-67.797739259	0	1	57.9589	17.7367	18.7752	53.3273	123.4716	100	incorrect
1463	-53.5136493617	-103.653420388	-87.299306559	-73.7385924383	-91.7314121718	0.1316	0.7619	18.929	9.2116	9.6021	8.9135	86.3284	100	incorrect
605	-53.4397937118	-47.565015638	-50.6492512703	-45.1541454803	-26.7827895584	0.7969	0.2817	4.2356	0.9806	1.3549	3.5404	11.0405	100	high
2048	-53.3563179633	-43.6957911366	-82.0622350866	-79.160965246	-51.9633740126	0	1	51.7122	17.998	18.2762	50.0284	69.0711	100	incorrect
1573	-53.3417617776	-20.6438856561	-43.1192182272	-59.8917496095	-63.3790875061	0.2344	0.8421	18.6103	4.5745	5.0039	14.9149	58.2442	100	incorrect
1960	-53.2870281514	-36.7020486774	-16.482633292	-33.3066318674	-45.1616952386	0	1	48.3764	14.5497	15.5415	44.8339	90.879	100	incorrect
336	-53.2659825105	-30.984042908	-29.6738764995	-32.723631358	-19.7454191624	0	1	31.8224	14.3529	15.0206	21.4429	149.5479	100	incorrect
1307	-53.2356875558	-58.7399651196	-56.0282658332	-62.8548435312	-66.9495533311	0	1	59.5588	21.4726	22.6711	57.227	86.4174	98.2	incorrect
699	-53.2352454034	-37.6112342036	-49.5229880435	-49.914438151	-40.334093026	0.0156	0.9565	19.8475	10.2053	10.856	3.5069	113.1418	100	incorrect
684	-53.2307739707	-50.8731120811	-54.5789093991	-58.6214803371	-79.6749570417	0.6986	0.0893	2.0582	0.7388	1.582	1.9366	3.3683	98.2	high
1255	-53.1899042737	-63.973039826	-54.4893744888	-58.9837906788	-51.007414026	0.0789	0.9062	36.1031	16.057	17.0358	27.5525	147.754	100	clashes,incorrect
881	-53.1760433233	-37.9835904349	-51.4545787148	-42.2478033749	-33.3141757749	0	1	55.1417	19.1459	20.2038	50.6865	122.5106	98.2	incorrect
18	-53.1582000241	-37.2034620478	-47.51520193	-16.5494332768	-53.8026104233	0.0658	0.8387	28.1941	13.5346	14.5006	15.4236	153.1889	100	incorrect
1257	-53.1559078567	-69.8726000585	-72.6540953535	-22.8655872467	-41.3307937551	0	1	37.8575	17.9118	19.2531	29.4547	156.996	100	incorrect
155	-53.1410206067	-26.3063554575	-37.3445978995	-21.6284116401	-33.1274109841	0.4531	0.7071	9.3691	3.5632	4.1479	5.8511	36.1581	100	acceptable
95	-53.0131078531	-57.5184913836	-77.1620152643	-60.2387731817	-50.6497280765	0.7808	0.2963	3.9481	1.258	1.5997	2.8569	13.1081	98.2	medium
29	-52.9088406329	-42.9805883287	-26.0788675921	-38.8810992502	-36.3490355171	0	1	27.1007	8.8396	9.4338	26.3428	30.4385	100	incorrect
618	-52.8592260569	-52.4761373271	-72.1935461109	-61.5853068359	-55.1800511928	0.2632	0.5556	19.9269	5.1202	5.2865	16.6262	50.7593	100	incorrect
1517	-52.8493420779	-31.4792986828	-29.9437495571	-9.0086324974	-19.3287448271	0	1	23.5896	9.6413	10.9138	14.1636	107.8417	100	incorrect
1050	-52.8313282831	-35.2735267055	-51.4381627903	-35.9726285703	-37.7292704827	0.4474	0.3929	11.6166	2.8086	2.9646	9.8562	27.5875	100	acceptable
1578	-52.7653874319	-87.2203446412	-46.8889045912	-45.6030423212	-40.6198508782	0.0395	0.9211	25.6126	7.166	7.9184	20.4959	84.3568	100	incorrect
354	-52.7476615244	-15.1902016754	-46.3128787194	-77.0565763194	-51.2861741508	0	1	52.4855	17.7578	17.9741	46.7121	162.0258	100	incorrect
474	-52.7227977336	-69.2017984905	-68.2645799597	-51.5008296729	-56.8629174953	0.0526	0.9494	24.6381	12.1336	14.1654	11.7189	136.3086	100	incorrect
508	-52.6606293521	-47.2594807669	-41.0429429118	-72.6138730718	-55.8607970879	0.0789	0.8537	28.7844	13.0074	13.7873	16.6294	143.9146	100	incorrect
2148	-52.6541628515	-80.2511826164	-102.214438275	-59.0744969666	-82.8629168104	0.0658	0.9	27.6555	14.3115	15.6365	10.6417	177.7467	100	incorrect
742	-52.6369205744	-60.6218423192	-69.6118972502	-30.5229375952	-49.8713820928	0	1	49.5911	20.2997	21.713	43.7551	161.1908	100	incorrect
130	-52.6169823562	-92.6143678889	-48.2112805939	-51.5474007858	-68.1720775243	0.1974	0.7321	10.4997	4.4282	4.8126	5.0124	44.7994	100	incorrect
1049	-52.5916811072	-48.8703689235	-16.5260390639	-39.4235712995	-13.6372934139	0	1	48.105	13.8124	14.9439	42.5882	124.3329	100	incorrect
319	-52.560316229	-94.3648425756	-80.8068692328	-85.1976589728	-94.1141641756	0.0395	0.9464	34.4862	13.4907	14.3526	25.7597	149.8039	100	incorrect
1602	-52.5525764397	-25.7428840115	-45.0703194418	-8.3555804875	-23.8120970612	0.6094	0.5851	9.2896	2.4898	2.8872	7.1178	29.4121	100	acceptable
2170	-52.5448313467	-60.481155044	-44.2020215191	-56.6449121046	-52.0885147133	0	1	64.1495	17.8146	18.0527	59.9959	155.7049	100	incorrect
1741	-52.4143322048	-56.64210674	-57.9427167298	-11.8162881846	-60.1212940089	0.1711	0.7234	13.8777	5.2991	5.6769	8.736	53.1273	100	incorrect
515	-52.4080844027	-20.281476885	-24.8583348005	-53.68663195	-39.515349945	0.0312	0.9773	23.9093	11.677	12.0282	8.3728	126.3022	100	incorrect
1625	-52.3537501709	-34.8639459885	-42.281207907	0	-29.6134858639	0	1	66.2478	23.2228	25.1468	62.1335	137.0174	100	incorrect
17	-52.3518733033	-93.6477442768	-101.830653957	-62.8904281268	-55.0870762109	0.0921	0.8986	24.5503	6.1456	6.9472	19.7011	80.2604	100	incorrect
1462	-52.3236023384	-17.3379367291	-66.1606955822	-34.6190129658	-5.9954438279	0	1	57.9359	21.91	23.5523	52.6286	164.2365	98.2	incorrect
1126	-52.2792730357	-41.0439745448	-59.2906704191	-3.5937940354	-47.7451532128	0	1	22.6668	9.3892	10.3935	19.354	55.0466	99.4	incorrect
1900	-52.2723842868	-13.0457063839	-52.5791867274	-57.5402962221	-63.4240203937	0.726	0.4239	7.0751	1.974	2.2699	5.3612	22.0458	98.2	clashes,medium
784	-52.2261067575	-41.5285887688	-34.9957563793	-25.5418350954	-57.201556455	0	1	27.4656	13.8008	15.0967	24.3253	67.1448	100	incorrect
1421	-52.2210038104	-61.1807788097	-63.9023645172	-78.6186080192	-93.9550398742	0.2237	0.6458	16.004	5.3866	5.7808	11.6203	55.3967	100	incorrect
348	-52.0653050072	-66.2557068705	-25.20403405	nopmf	-73.8732636605	0	1	63.195	20.2997	21.5393	58.2179	157.0199	100	incorrect
1078	-51.9806714959	-44.5657803612	-38.9444813359	-38.7887148755	-43.691462007	0.0132	0.9655	25.8755	12.8518	13.6304	11.3297	146.423	99.4	incorrect
1392	-51.9649693374	-78.1408571388	-105.911048593	-60.5891429097	-44.2888332497	0.2105	0.6098	8.0793	3.7933	4.1747	3.6594	34.3267	100	acceptable
732	-51.9617907148	-61.4592620779	-7.5964218668	-46.7602684253	-52.016976154	0	1	65.6974	19.7838	20.7513	60.5616	175.037	100	incorrect
1969	-51.877005651	-48.9760246237	-2.558737691	-76.3361048522	-5.523440201	0.0132	0.9857	24.9538	12.3002	14.2767	12.1003	138.4417	100	incorrect
597	-51.8723789053	0	-86.2832254223	-49.9143682723	-70.8987747223	0.127	0.8644	18.4772	7.4888	7.8358	6.9621	86.9221	98.2	incorrect
596	-51.8656749751	-35.3465918154	-12.9372828367	-28.6634667161	-3.8231127911	0.0159	0.9762	21.3867	6.9092	7.4351	17.0008	68.4916	98.2	incorrect
211	-51.8583143338	-46.2278005598	-54.1574721207	-16.5006519681	-38.3053715281	0	1	28.3021	14.4474	16.5494	15.3062	164.1036	100	incorrect
925	-51.7732315002	-13.5647791336	-5.8283117122	-38.5629797407	-36.3356836657	0.0395	0.9634	24.5344	12.125	14.0801	11.8253	134.0714	100	incorrect
1810	-51.7559463292	-56.9514678663	-62.7248913043	-66.6108077663	-15.5241193675	0	1	61.0761	15.0684	15.3593	56.1386	162.6207	100	incorrect
355	-51.7505409085	-44.2672357576	-55.3622422047	-37.3526150653	nopmf	0.1316	0.7872	25.5588	8.7065	9.1798	18.7911	86.2252	100	incorrect
2134	-51.6624819694	-39.8200001355	-31.5521823629	-8.2647593524	-12.6409572895	0	1	66.6949	23.214	24.5043	62.5381	136.7408	100	incorrect
674	-51.6331144126	-67.7846256709	-86.7226961297	-54.7128081926	-64.6103013526	0.0395	0.9318	21.3446	10.0484	10.6654	10.3074	99.9848	100	incorrect
1691	-51.6272668005	-23.3535804342	-58.8422653791	-105.555735374	-92.2043261502	0	1	66.0887	16.1944	16.622	60.897	170.8958	100	incorrect
1979	-51.6184313602	-37.8151123201	-60.6312685201	-35.9800403696	-43.7366758116	0.0263	0.9615	24.6418	13.0348	13.9823	10.616	123.2416	100	incorrect
1086	-51.5954788665	-70.83092733	-65.5820466536	-56.791376529	-51.156336414	0.0789	0.8667	27.2259	10.8751	11.5818	18.3594	107.3268	100	incorrect
1371	-51.5287650796	-44.1003249605	-65.251117437	-24.9031849868	-40.6938314968	0.1875	0.7	16.8703	6.6521	6.9703	9.488	70.2205	100	incorrect
492	-51.4321362806	-2.207601391	-46.1168942114	-20.7942344381	-43.9856562261	0	1	35.0348	15.7161	16.6138	26.9797	136.6874	100	incorrect
1649	-51.4181258347	-16.3070434142	-45.6261276052	-25.6714204274	-11.9542675525	0	1	51.1805	14.5115	14.4198	45.0012	144.6075	100	clashes,incorrect
948	-51.3280511084	-46.9798534599	-54.5969270421	-50.6642368974	-28.900029647	0.0921	0.7308	11.7469	3.6223	3.9905	9.8963	32.2613	100	incorrect
1300	-51.3186644343	-9.1429194569	-4.2116906472	-6.1088796315	-32.6010266091	0.0263	0.9231	44.0997	17.9373	19.7964	36.091	179.5007	100	incorrect
1107	-51.3101816176	-53.4887469231	-73.2824158878	-31.9016353778	-61.8796227463	0.2656	0.5641	9.8342	3.9087	4.1655	5.2261	39.8961	100	acceptable
269	-51.2982731677	-55.1568881516	-68.2513179629	-40.3590306629	-68.0953381647	0	1	58.2347	20.2297	21.818	54.532	114.631	100	incorrect
258	-51.2861585027	-43.3226862868	-79.3984978137	-44.9905130369	-32.8220770395	0	1	22.7898	13.4915	14.7991	14.2084	94.4294	100	incorrect
380	-51.1894425375	-37.5597195796	-65.2703570457	-55.9714562697	-57.1808215047	0.0317	0.963	20.3098	10.4016	10.8356	3.2658	110.1508	98.2	incorrect
889	-51.1370160711	-0.1817756493	-39.8975787319	-21.4922298265	0	0.6719	0.4625	7.8944	1.7709	2.076	6.323	22.4317	100	medium
195	-51.1301850031	-57.1598063647	-100.416715875	-33.0016521452	-40.0551087702	0.0526	0.92	27.4016	12.4143	13.3601	17.117	125.2883	100	incorrect
1471	-51.113086428	-74.8844911141	-70.9504799819	-99.2765990869	-68.1049697284	0.8553	0.1772	0.8616	0.614	1.1104	0.6692	2.5271	100	high
185	-50.9908314917	-50.2434441169	-53.459444798	-50.3953825669	-37.0889927717	0.625	0.5833	7.3477	2.5341	3.0793	5.0123	26.3801	100	acceptable
339	-50.9170725145	-55.4564784184	-62.4083748049	-55.2492583423	-2.7561268506	0	1	47.4749	18.777	19.7968	40.6458	159.1451	100	incorrect
701	-50.901723241	-61.8901224499	-21.4561420255	-50.1091596649	-6.4169293482	0	1	32.5985	14.2533	14.9196	22.4325	152.1307	100	incorrect
491	-50.7771012434	-26.4445038872	-12.3190828617	-26.3619889921	-25.8070241717	0	1	37.8493	12.2772	12.9648	33.0357	102.4615	100	incorrect
1169	-50.68176001	-28.4457087551	-51.1554960769	-53.0389126851	-11.1774678341	0	1	29.4396	15.9801	17.546	18.0487	154.3603	100	incorrect
2020	-50.6525184088	-73.0743659047	-22.4925753547	-31.047944812	-25.4765303601	0.0132	0.9756	22.8436	7.3331	8.3508	16.6439	86.3983	100	incorrect
2037	-50.6515920157	-66.8408374507	-51.3684338058	-41.8730959458	-70.1305375507	0.0263	0.9636	23.9403	9.3852	10.5192	17.821	77.7983	100	incorrect
362	-50.6051108223	-1.1127084814	-41.0998477705	-87.5695841205	-24.5234182705	0.1875	0.8812	21.7127	5.9031	6.2712	16.4084	75.4845	100	clashes,incorrect
661	-50.5753281756	-32.8487450234	-56.3767249988	-77.5299682786	-18.701987965	0.8281	0.5047	4.2886	1.7871	2.1736	3.6872	11.0606	100	medium
499	-50.5399221045	-51.7329470105	-50.7846385355	-59.3099649405	-54.6447518664	0	1	60.2277	19.396	20.4987	57.479	92.841	100	incorrect
2073	-50.4935723743	-66.42732243	-96.1171394354	-71.6430825394	-105.14653183	0.7763	0.0328	1.7412	0.657	1.1511	1.5135	3.8175	100	high
323	-50.4310710077	-53.8359249538	-78.8605809788	-73.2838861318	-52.071169336	0.0159	0.9833	23.1174	10.7631	11.4351	8.9561	127.984	98.2	incorrect
1382	-50.4070504771	-46.1825518987	-87.3001522722	-51.5607233987	-61.1641006372	0.0312	0.9789	13.2066	6.2741	6.7665	6.5675	60.0689	100	incorrect
1880	-50.3034923271	-4.9605302267	-11.6288140323	-47.3861626984	-23.7883891873	0	1	67.8248	18.4731	19.4442	63.8074	133.7028	100	incorrect
664	-50.2657141446	-31.1328088769	-60.8824434882	-59.5570672869	-64.957814098	0	1	26.8267	12.4407	13.3713	14.6817	137.1175	100	clashes,incorrect
2062	-50.2341439605	-65.8455303305	-68.7279439389	-62.7574465839	-89.9752065489	0.0921	0.8333	25.4383	12.2782	12.9855	11.1564	133.8749	100	incorrect
2071	-50.0327342802	-45.1068011988	-8.1750763366	-10.8694462289	-8.0251904289	0.1094	0.9533	23.2833	9.3391	9.7353	11.4727	115.5795	100	clashes,incorrect
1658	-50.0270230917	-8.25942536	-7.3381729091	-8.0175437239	-51.9834655729	0.625	0.4872	9.9765	2.0884	2.3602	8.4781	25.629	100	clashes,acceptable
1479	-50.0161386196	-24.8415161411	-17.7575025605	-19.8466153405	-19.2926631853	0	1	67.081	22.7915	23.9644	65.0667	91.7318	100	incorrect
1525	-50.0072993482	-4.7086731362	-23.9839127541	-8.2676808041	-38.6396030549	0	1	62.1383	21.0525	22.1044	56.8243	173.767	100	incorrect
939	-50.0070094136	-21.3740984549	-49.9941543049	-33.1810209653	-42.4482569653	0.625	0.5745	10.6018	2.6793	3.0441	8.6817	30.3712	100	acceptable
333	-49.9821806065	-35.0263305772	-46.1259213427	-15.4621041129	-56.7480402294	0.0921	0.8372	28.1317	11.8513	12.5876	18.139	127.6893	99.4	incorrect
1784	-49.934803088	-71.8715478351	-61.8608422008	-35.1755638338	-55.9644259508	0.6053	0.2069	5.2217	1.2943	1.5844	4.5327	12.2738	100	medium
1887	-49.9169501242	-16.9385884662	-29.9672613893	-64.9408683393	-30.7198638642	0.1094	0.8889	31.1372	12.7689	13.4847	17.9917	163.5948	100	incorrect
460	-49.915212841	-44.2871592474	-33.142268037	-51.2647197823	-63.4657782469	0.0526	0.9481	16.9334	9.0541	9.4641	3.7295	86.7871	100	incorrect
1373	-49.9072167148	-28.5774803565	0	-14.8747032002	-10.1401693254	0.7656	0.3378	6.4597	2.0107	2.3101	4.2361	22.8885	100	acceptable
300	-49.8927513119	-60.2657378985	-77.9023386385	-80.7486388885	-87.8726884174	0.0789	0.9104	22.5781	6.0175	6.7934	17.5956	76.7553	100	incorrect
315	-49.8350365168	-28.1066953889	-47.9018629537	-67.3194447637	-52.1971317589	0.1562	0.8	21.4928	8.2308	8.5829	12.5156	87.8732	100	incorrect
1626	-49.8340749284	-29.6410449412	-41.5583742526	-52.8583041965	-45.2492193937	0.6562	0.6075	7.9362	2.2048	2.6349	6.276	23.8844	100	acceptable
1407	-49.7843677152	-86.7018201012	-94.3381879606	-108.515175656	-61.5229322784	0.0685	0.9153	35.2351	7.9827	8.3485	30.8396	88.1757	98.2	incorrect
121	-49.7147812482	-47.8623244088	-74.5189068425	-72.6502988702	-49.0403306619	0	1	38.8494	14.211	15.1049	32.5028	130.8307	100	incorrect
826	-49.7111215331	0	-51.044453266	-46.254107591	-44.6567955848	0	1	34.0808	14.6788	16.1874	28.8674	103.9928	100	incorrect
1695	-49.5704176205	-2.2991184226	-89.1666180662	-67.9023487412	-61.348084651	0	1	25.6107	8.9713	9.5631	25.3933	15.8813	100	incorrect
1162	-49.5646402605	-45.7312710529	-54.2498813087	-39.6559154737	-51.0459487003	0.0156	0.9808	52.1319	13.1563	13.8425	47.2681	147.01	100	incorrect
960	-49.5601590857	-50.339099798	-59.1831531437	-41.905340743	-48.317408643	0.6406	0.5729	8.0515	2.5206	3.0586	5.8451	27.2471	100	acceptable
874	-49.5573883588	-44.8104997025	-90.9775217858	-57.4652868793	-13.8385594821	0.2895	0.56	9.6755	3.7543	4.2889	6.4404	34.175	100	acceptable
1854	-49.548640398	-71.5175612985	-65.8916739697	-84.1751986736	-63.8401296596	0.0132	0.9804	35.7964	11.8565	12.1382	32.9273	71.874	100	incorrect
1402	-49.5476737973	-11.5373599193	0	-31.1149424584	-27.8006000043	0.25	0.8609	18.7128	8.3939	8.8197	4.4158	95.8799	100	clashes,incorrect
911	-49.524707645	-35.3533954982	-46.2221829749	-12.0616196249	-58.056747702	0.1094	0.8889	25.4245	10.2527	10.7552	13.2017	115.6934	100	incorrect
1333	-49.5042453436	-2.453094593	0	-37.3913195191	-64.3492513216	0.8125	0.1746	3.3613	0.8313	1.2568	2.9872	7.6098	100	high
1841	-49.4455553823	-8.8830788765	-57.5222501936	-55.1094768027	-49.1659677788	0.1053	0.7714	29.0335	12.4184	13.0348	18.6525	126.6557	100	incorrect
235	-49.4248748364	-57.5061662427	-60.1287998802	-43.1218027184	-25.9537487516	0	1	38.4511	15.3307	16.0537	36.8577	54.9315	100	incorrect
973	-49.3663537258	-41.8528178489	-53.3910242214	-51.5204195239	-55.0308853839	0	1	62.4269	16.4191	16.8947	58.5237	147.1994	100	incorrect
1627	-49.2728173159	-36.206582206	-36.9819150732	-35.1400948753	-24.7955491868	0	1	36.0034	10.5886	11.2632	32.4381	83.7349	100	incorrect
1769	-49.2549027339	-87.7680922614	-0.540136445	-39.7375976635	-95.5439926414	0.3594	0.5577	10.0579	3.3912	3.8679	6.3757	36.4698	100	acceptable
1156	-49.2154564897	-58.8885489799	-44.5325854491	-78.4636427299	-57.9016676761	0	1	42.6623	13.4938	14.2338	35.9095	151.5339	100	incorrect
1884	-49.2135058775	-42.8661207339	-42.9827656658	-39.3793335173	-30.9551395923	0.5938	0.1364	4.8031	1.5157	1.8615	3.8047	13.7242	100	medium
782	-49.1986509998	-48.3329188609	-60.940373168	-24.6397228354	-56.011565243	0.5781	0.5934	11.0558	2.7422	3.1213	8.7624	33.1022	100	acceptable
114	-49.1947984704	-22.8965953565	-35.8628994765	-27.3794462591	-26.8212834993	0.7188	0.3947	7.4843	1.5878	1.8421	6.5156	18.0092	100	medium
1306	-49.136997411	-49.8066115137	-32.3700673027	-18.9497737627	-8.5882652654	0.875	0.2222	3.2035	0.7924	1.2485	2.9136	6.3707	100	high
2128	-49.1230552512	-22.876117123	-38.9271385314	-32.8691028662	-32.1394280828	0.6094	0.2353	5.9481	1.3062	1.6189	5.037	15.5797	100	medium
1318	-49.0871544156	-30.0744677383	-29.4694850203	-31.8238140803	-28.2604215633	0.7031	0.4578	7.1688	1.7726	2.0601	5.9209	20.2809	100	medium
1984	-49.061843955	-13.7856232842	-66.8019683641	-123.710413239	-81.2635724241	0.8553	0.1333	0.9563	0.6245	1.094	0.7553	2.6455	100	high
905	-49.0228416156	-47.7458726802	-33.5100999898	-64.8633706648	-53.4813495752	0	1	63.7144	20.4796	21.9807	59.2588	159.8828	100	incorrect
2120	-49.0029858499	-22.0144735284	-32.4077520538	-24.1464279869	-41.8986995831	0.5938	0.4062	9.5927	1.9831	2.2677	8.2609	24.0534	100	medium
1164	-48.9933593656	-67.0780820845	-26.3518078121	-40.2222618694	-48.3879733288	0.0658	0.8387	33.8809	10.0028	10.5061	28.5531	102.1227	100	incorrect
147	-48.9899468307	-31.6737884547	-27.1549866459	-21.3305916098	-10.6154395904	0.7656	0.4096	6.2254	1.5766	1.8222	5.2888	15.5386	100	medium
2008	-48.9899138189	-53.4396097068	-46.4227892335	-64.2495996603	-72.378688041	0	1	63.4478	21.1139	22.6545	58.9713	151.2659	100	incorrect
2009	-48.9657874421	-34.8016094136	-29.8720467624	-39.2743593799	-41.8310533124	0	1	64.635	24.7295	26.1014	63.3267	64.3806	100	incorrect
2051	-48.9601162457	-29.6614433717	-22.2589541175	-20.3816090629	-25.2853950129	0.0263	0.963	38.5961	11.6057	12.5626	32.5663	129.3132	100	incorrect
1677	-48.9318507178	-7.2963478218	-19.0037051767	-1.8834512205	-52.6283683044	0	1	65.0365	21.1681	22.1226	62.1348	108.5918	100	incorrect
1439	-48.9097732865	-40.4289940624	-34.3748218349	-12.9755846804	-52.3648354096	0	1	50.3613	16.0251	17.2327	44.8333	172.7566	100	incorrect
556	-48.9025353926	-67.1039855224	-71.8534689574	-66.3803832474	-52.2596306224	0	1	62.4043	21.1819	22.7416	57.6667	166.7386	100	incorrect
43	-48.8497393718	-46.5067429691	-48.4902176776	-65.1746272174	-37.1892184727	0.2237	0.8365	15.4979	6.5072	7.252	7.8854	64.9699	100	clashes,incorrect
1217	-48.8379780057	-41.7600161185	-26.128600325	-39.741423905	-30.4821231434	0.7969	0.4848	4.7674	1.6479	2.1731	4.1939	11.458	100	medium
1003	-48.8347468464	-75.4596729591	-89.154291667	-48.7956675634	-26.8026866042	0.0789	0.9423	33.9406	14.603	15.5846	24.215	172.0383	100	clashes,incorrect
1035	-48.8275548303	-57.9638569861	-28.6397566887	-44.2204607641	-52.3360498675	0.0263	0.95	28.747	13.79	14.6462	15.9479	165.4002	100	incorrect
1739	-48.8035149011	0	-10.1652642755	-12.3575561969	-1.2363690767	0.0156	0.991	19.2172	9.923	10.3941	4.245	99.2462	100	clashes,incorrect
1314	-48.8026225041	-35.6413215859	-37.4698680903	-19.3503055234	-49.9657130163	0.7969	0.15	2.8098	0.7585	1.2346	2.5022	6.0154	100	high
823	-48.7684386167	-54.5514031432	-29.8380665657	-23.0748379706	-55.8830091986	0.1053	0.8519	29.6735	14.5698	15.6834	16.5798	174.9017	100	incorrect
1729	-48.6964982125	-48.9887823504	-33.0941849193	-21.4544980635	-65.6137722885	0.2812	0.6667	12.2138	4.6556	4.9214	5.8644	49.8992	100	incorrect
1215	-48.6962618498	-59.0510565981	-44.1265647959	-26.5110583231	-82.8190557459	0.7969	0.3929	5.4508	1.5608	1.8844	4.4445	15.9628	100	medium
1903	-48.679522158	-36.7855817288	-5.188481762	-31.4222551375	-14.9822961875	0.7188	0.4026	7.2966	2.0449	2.3348	5.3021	23.2429	100	acceptable
694	-48.6753914669	-3.1172602526	0	-20.6224568882	-1.9797975728	0.2031	0.7347	26.428	10.253	10.7087	14.8883	115.1481	100	incorrect
74	-48.6455564218	-43.800941993	-60.9870225986	-60.1537196342	-41.9793804746	0.7945	0.3176	5.147	1.3065	1.656	4.0208	15.0442	98.2	clashes,medium
824	-48.6435655909	-38.5492594631	-32.5407570631	-63.4115676873	-41.0539499072	0	1	28.7568	11.4532	12.1621	25.504	69.0424	100	incorrect
1773	-48.6366734041	-56.4320663945	-43.7842868804	-20.251843851	-18.0403722225	0	1	51.4632	16.9655	18.0921	50.2608	56.0338	100	incorrect
6	-48.5652630749	-50.4160393043	-17.1492403735	-36.927800798	-53.1396344302	0.3684	0.5556	18.7303	4.6333	4.8011	15.527	47.7904	100	incorrect
288	-48.5138364916	-33.3644627864	-22.3926165106	-18.3055937864	-26.3282675764	0	1	26.1226	15.0241	16.0384	13.1537	126.265	100	incorrect
200	-48.4981841804	-52.5677888437	-86.5438988707	-50.6951504745	-66.2526760462	0	1	31.6114	15.0184	16.4099	20.3943	167.8082	100	incorrect
1241	-48.4974390412	-28.8025498788	-39.3183227295	-25.2036905895	-41.6897865295	0.0132	0.9844	26.1574	13.3652	15.3166	11.8745	156.129	100	incorrect
1238	-48.3476202455	-52.1695392791	-46.3969772059	-57.7447124309	-52.3546006682	0.1053	0.8491	19.0346	6.0039	6.139	15.7416	48.9218	100	incorrect
169	-48.3359167981	-49.2971098232	-28.8222221242	-34.2975836481	-24.3541195952	0	1	60.9539	17.2799	18.0183	57.3372	120.9232	100	incorrect
915	-48.3271156905	-67.6947373263	-64.8006561763	-43.0521257899	-54.0289660763	0.6875	0.2	8.5669	2.0766	2.4496	7.3487	20.7363	100	acceptable
103	-48.3102911122	-46.6343703584	0	-31.4352543476	-28.8300105226	0	1	43.9218	18.7521	20.5163	42.3085	60.1889	98.2	incorrect
465	-48.3022214105	-48.4943872104	-61.8391946578	-53.7132368721	-50.8045697854	0.1447	0.8659	8.8334	4.1068	5.0817	3.7868	40.939	100	acceptable
880	-48.2962216374	-62.5928337549	-58.8596208499	-33.3366275118	-82.7799977177	0.1053	0.8769	19.7934	5.7533	6.651	14.5298	72.3974	100	incorrect
105	-48.2749120657	-64.4547805883	-38.226047073	-48.6468470514	-32.0938763235	0.8125	0.4348	4.8769	1.4883	1.8483	4.1703	12.7056	100	medium
199	-48.2351112647	-6.2706948221	-48.4337967431	-18.4546128609	-35.1231669681	0.8125	0.1746	1.5568	0.6852	1.1996	1.0593	5.3934	100	high
329	-48.2218705696	-63.1917347649	-14.6463511275	-35.7831689749	-13.8098860675	0.0156	0.9821	38.1626	10.647	11.229	33.3979	98.0178	100	incorrect
321	-48.2212141835	-26.5125708601	-9.974399057	-13.3199896633	-45.3951941633	0.6562	0.6693	10.0723	2.4527	2.7131	8.0229	28.761	100	clashes,acceptable
2040	-48.217088293	nopmf	nopmf	nopmf	nopmf	0	nan	101.2452	46.1237	48.1474	99.3398	107.1157	100	incorrect
1846	-48.2027707472	-48.4159375604	-58.4416405915	-26.6787332558	-48.4380575565	0	1	61.6807	22.0685	23.4397	59.674	78.8419	98.2	incorrect
658	-48.1589957386	0	-8.3627924795	-37.4862383699	-35.2419033818	0.7188	0.4651	8.1577	2.1321	2.4233	6.1112	25.0525	100	acceptable
1890	-48.1120823135	-101.229471041	-126.563822991	-104.970484932	-118.072046918	0.0658	0.881	36.6765	12.5289	12.9341	29.8417	122.455	100	incorrect
20	-48.0912980529	-40.7464415375	-37.6653184373	-23.0373267625	-38.9936933124	0.8125	0.3418	5.649	1.567	2.0279	4.2089	16.9338	100	medium
963	-48.0715062822	-31.2004311256	-54.4529878238	-63.2610298597	-46.0062921099	0.5781	0.5595	7.4546	2.7967	3.3476	4.2615	29.5505	100	acceptable
1117	-48.0627338395	-55.0579018351	-50.856318968	-59.8283042813	-50.178632968	0	1	28.947	9.7218	10.4489	28.4878	23.6619	100	incorrect
1118	-48.0380780372	-21.4659006956	-26.303272611	-26.8920779942	-26.2646304352	0.2031	0.6389	18.6589	7.982	8.3399	7.6944	86.6319	100	incorrect
429	-47.993940501	-61.236186925	-57.84696287	-45.229025435	-51.8942879791	0	1	47.9204	16.5362	17.6678	40.3764	179.7869	100	incorrect
687	-47.9898918136	-37.7278408668	-42.7755297368	-8.6984817863	-36.7261353069	0.8281	0.1846	2.4395	0.6788	1.2572	2.0957	6.3113	100	high
612	-47.9012434586	-25.9961437619	-19.8211632667	-31.2996913003	-37.6186281418	0.8438	0.3165	3.866	1.0394	1.4553	2.9488	11.9272	100	medium
779	-47.8923841177	-48.974948449	-31.634258993	-55.0082949248	-42.3712868572	0.1447	0.8382	34.2295	15.2215	16.2178	23.8767	166.9832	100	incorrect
1716	-47.8493706187	-60.0077345005	-47.1181884198	-60.4622721365	-23.9918582877	0.5556	0.4444	7.1206	2.0733	2.4226	5.8155	19.3727	98.2	acceptable
1028	-47.8477878086	-55.9888153538	-69.9938517606	-56.7344476506	-36.752034907	0	1	49.9396	19.5912	19.9421	46.313	102.5063	100	incorrect
2174	-47.8454378999	-0.4967723442	-70.7973512245	-50.4951413745	-48.8920823044	0	1	62.224	23.7173	24.808	61.7379	39.1939	100	incorrect
1877	-47.8262049529	-87.5388646966	-105.849711997	-62.4617317216	-69.2141426167	0	1	55.5523	15.0353	15.5943	53.185	79.0613	100	clashes,incorrect
357	-47.818429802	-40.6627747422	-49.7404514977	-5.6724143477	-19.7823324343	0.5781	0.5795	8.5525	2.601	3.2077	6.2554	28.6515	100	acceptable
501	-47.7390583271	-27.6308345277	-63.2876242702	-79.2550381902	-47.3856198869	0.0132	0.9655	24.2409	11.8882	12.6553	9.1326	131.4507	100	incorrect
1116	-47.7267187989	-35.1353036257	-52.2638227126	-35.6123174968	-36.1257349501	0.75	0.5596	4.6118	1.8159	2.2479	4.0114	11.5348	100	medium
822	-47.7043493569	-83.5480624003	-88.6565988482	-48.5811637538	-46.8426612582	0.1096	0.8644	33.2662	14.8071	15.8562	22.6854	160.4522	98.2	incorrect
1959	-47.6331370045	0	-46.7776561252	-62.3890370402	nopmf	0	1	66.59	16.4897	16.9943	61.3978	174.6518	100	incorrect
2173	-47.624331323	-5.5519097856	-28.4037072701	-61.5650303739	-50.4463062068	0	1	58.0581	21.6195	23.4031	54.6133	106.5365	100	incorrect
1064	-47.5988734354	-32.2280736032	-32.6635189489	-2.5804601583	-29.6807765796	0	1	28.1268	12.114	13.1207	23.3811	75.2556	100	incorrect
1467	-47.5963973724	-32.0632302331	-32.5916926745	-16.8452300765	-52.5729083974	0	1	38.2347	16.6732	17.4274	28.1876	179.7245	100	incorrect
1137	-47.592704231	-44.4783541794	-47.7425687712	-61.5722668362	0	0.0156	0.9825	20.915	9.8761	10.5924	7.2112	116.0174	100	incorrect
2023	-47.5581104437	-45.2255541328	-56.2372615527	-72.5936938607	-45.1344166522	0.0789	0.8182	17.9469	6.6824	7.1968	11.047	72.5414	100	incorrect
502	-47.533326173	-35.4090143782	-28.2607898149	-15.9091529918	-21.3638375563	0.1094	0.8293	25.3271	8.5186	8.9533	16.8927	96.0769	100	incorrect
38	-47.530165685	-28.3244084691	-36.7985094085	-23.2314185826	-3.9442373574	0.1053	0.875	30.8616	13.9956	15.0508	18.3142	162.0159	100	incorrect
1780	-47.5245735415	-34.5319752749	-18.2883364797	-24.2143565105	-36.9764501936	0.125	0.6364	18.5503	8.0779	8.4133	8.0341	84.5072	99.4	incorrect
1759	-47.4871813299	-12.2434714493	-29.1648843993	-38.3560138869	-10.0339575843	0.8438	0.1	1.8987	0.5431	1.1576	1.7329	3.7554	100	high
1832	-47.466092101	-23.878383102	-58.6760346032	-15.2515521622	-39.653016592	0.0159	0.9773	19.3111	6.6468	7.1919	14.9149	64.4719	98.2	incorrect
32	-47.3560427781	-38.4508668849	-30.7812198144	-45.9816644566	-47.3842897609	0	1	23.2429	10.3951	11.0283	19.7454	64.1057	98.2	incorrect
1575	-47.3501588092	-89.4394907295	-43.6360889029	-46.6286574545	-92.3750952769	0.0526	0.942	14.3175	5.5535	5.9136	7.2148	62.5416	99.4	incorrect
1941	-47.3281579805	-46.0218748821	-126.02569567	-68.6840237419	-90.7569343032	0.0263	0.9767	14.2672	5.4724	5.6431	11.5907	39.8457	100	incorrect
678	-47.2891032685	-32.6669458909	-10.7877823301	-55.3619309865	-26.5078714818	0	1	23.9585	11.709	12.8489	11.2321	110.235	100	clashes,incorrect
1725	-47.1496997509	-26.6075817581	-42.4948476236	-29.0590504457	-22.0855756477	0	1	61.2645	22.4125	23.521	60.409	51.5844	98.2	incorrect
1978	-47.1473874146	-31.0004636344	-21.8713196434	-11.5441167205	-29.324693827	0	1	31.1841	14.3255	15.9637	26.9712	84.8278	100	incorrect
1662	-47.0200676633	-32.9453172227	-48.0393012997	-37.4810893891	-27.4766284661	0.8594	0.1129	2.4116	0.6989	1.2583	2.0774	5.6923	100	high
813	-47.0155800514	-48.694401536	-43.3271671985	-58.7632860535	-79.3256540087	0.0789	0.85	28.0224	14.0499	14.9021	13.9987	167.0661	99.4	incorrect
159	-46.9830999764	-38.8154859942	-56.9852328162	-19.1590736245	-53.1460259981	0	1	47.3703	16.5705	16.8931	40.9288	142.578	100	incorrect
1950	-46.9028383794	-3.0172159982	-28.1707388089	-26.6912513589	-46.5976972839	0	1	19.9592	12.0991	13.2317	8.646	94.5331	100	clashes,incorrect
907	-46.8549277912	-90.8363426897	-78.0822594947	-82.9251605897	-63.9032454647	0	1	70.2372	17.8501	18.4934	66.0815	166.5187	100	incorrect
1280	-46.8105725746	-74.150317969	-61.2430797214	-77.2850861748	-52.6125976248	0.0156	0.9886	21.5113	10.4348	10.8747	6.8829	110.3192	100	incorrect
1838	-46.8009216897	-9.0326539636	-58.9962360352	-64.5463749152	-55.8930361715	0	1	63.6516	15.1986	15.3805	59.6728	137.3209	100	incorrect
394	-46.7023468558	-36.6244477182	-34.6130211417	-69.9104489358	-47.1129190858	0.1406	0.82	23.6489	9.1049	9.44	14.1359	96.872	100	incorrect
1879	-46.6651551837	-27.3584944757	-1.117867024	-1.0525661861	-0.9721905779	0	1	27.4036	14.6059	15.6862	14.9545	130.0811	100	incorrect
2156	-46.6573608706	-28.4345753331	-32.0016129214	-29.1730400142	-10.4109875304	0.3158	0.6522	16.6786	4.4007	4.5571	14.2993	42.1031	100	incorrect
430	-46.6347867655	-99.3939107007	-80.4587820818	-86.3591119055	-109.828906786	0.0526	0.9619	12.9716	5.6643	6.0459	4.9575	60.2346	100	clashes,incorrect
811	-46.6320096823	-12.1796678449	-45.9494515165	-33.3417720449	-16.9657791323	0.2344	0.8193	18.4905	8.2782	8.6951	4.4053	93.7994	100	clashes,incorrect
303	-46.6123756908	-15.489519827	-30.340586337	-27.9046780914	-21.6690820869	0.8281	0.4536	3.8203	1.2568	1.8443	3.0147	10.9492	100	medium
1868	-46.607068514	-26.4610572214	-27.0628152613	-24.3994304613	-42.6285986807	0.8281	0.4045	6.915	1.5779	1.9356	5.7761	18.3618	100	medium
1292	-46.5690629356	-76.9397692141	-109.225641345	-9.3206567227	-87.121201775	0.9041	0.3053	2.7592	1.1011	1.4709	1.7347	9.9765	98.2	clashes,medium
815	-46.4575009773	-30.069875846	-44.5215359118	-32.3440862844	-85.3127988138	0	1	53.6006	21.4686	22.2608	48.4527	124.7813	98.2	clashes,incorrect
827	-46.452568161	-34.6590215327	-22.1759183305	-55.4217857355	-37.7800874542	0.8438	0.1148	1.8312	0.6072	1.177	1.736	2.6864	100	high
1465	-46.4268356014	-18.2963781238	-71.9586031515	-96.573008794	-71.3351592227	0.726	0.4646	3.9767	2.0319	2.5761	2.27	15.5116	98.2	clashes,medium
796	-46.4250288337	-62.826216296	-44.0714669315	-28.7733383765	-48.8480924465	0.5156	0.6374	9.8918	3.226	3.7549	6.5291	36.9116	100	acceptable
53	-46.4043925646	-26.4143934146	-24.3164560099	-33.2813953102	-10.3127189347	0.5469	0.4444	11.1739	2.3325	2.6084	9.5576	28.5364	100	acceptable
1358	-46.4029570769	-45.0168982518	-65.4937342057	-61.2606677357	-27.1545682178	0.0658	0.9057	27.0524	13.8087	14.8635	11.3053	170.1733	100	incorrect
632	-46.3584053291	-18.2760954657	-34.0653732905	-46.3297930856	-39.2277226096	0.8594	0.466	8.4525	1.9609	2.3326	7.1938	22.4987	100	medium
1391	-46.275026235	-56.685805596	-63.765539901	-48.4514031993	-69.2195872688	0.5789	0.2414	6.0577	2.0445	2.2977	4.2683	19.5873	100	acceptable
1090	-46.2338758691	-47.5073128942	-20.0425713086	-49.1636350042	-57.2118758502	0	1	55.7487	21.5682	22.7934	52.2477	102.9099	100	incorrect
1543	-46.2211274978	-21.3290414476	-40.3981254624	-15.5007381433	-29.6066452183	0.6719	0.1042	4.5563	1.0439	1.373	4.0049	10.7366	100	medium
2111	-46.1865444033	-27.5643893578	-9.6854199887	-0.6994947721	-31.0475160531	0	1	50.0611	20.3308	21.8798	44.4318	142.3594	100	incorrect
2074	-46.1435967998	-47.7404640929	-11.7410136729	-38.2920039081	-12.6752439885	0	1	32.3666	16.0816	17.3596	25.7987	108.4501	100	incorrect
385	-46.1197015433	-36.5211655607	-47.9268830205	-61.8799249557	-35.2522626574	0.0395	0.925	26.6941	13.8405	14.6913	11.3277	178.4404	100	incorrect
1916	-46.0369176313	-49.4092649189	-32.6313415411	-45.4110855523	-33.8780387514	0	1	64.0826	24.5661	25.5495	63.4924	39.6527	100	incorrect
951	-45.9869489709	-55.4421985457	-44.0491122702	-5.5163806691	-20.674088315	0	1	69.2836	22.5683	23.9706	65.0403	161.8135	100	incorrect
825	-45.8923494776	-0.4171069076	-66.8401094426	-59.2972044676	-33.7205437763	0.0395	0.9302	20.9053	7.642	8.0405	13.2727	82.8574	100	incorrect
191	-45.8797884103	-13.1260488143	-40.3339257493	-31.8014640375	-8.2159664404	0.0469	0.88	22.1042	8.0415	8.4417	17.0548	70.3916	99.4	incorrect
609	-45.8674942052	-5.8681450234	-34.8005755334	-47.6850362704	-32.6171854213	0.3289	0.5968	14.323	3.9585	4.1255	12.0753	37.5216	100	acceptable
747	-45.8362698712	0	-44.5117135738	-56.1598394628	-79.393255935	0.0789	0.8776	21.2604	10.3175	10.7669	6.2898	113.5858	100	incorrect
1097	-45.7538561594	-26.7585083942	-51.5549180985	-62.3080006647	-53.69432215	0.0526	0.9216	19.1158	6.0253	6.8303	13.7851	70.5148	100	incorrect
834	-45.7524695862	-9.4037681257	-20.2802349164	-21.7125639267	-34.9725543587	0.7619	0.6033	8.3941	2.1879	2.4959	6.4766	25.9368	98.2	clashes,acceptable
68	-45.728647801	-6.3882387129	-5.3449439538	-15.9105447259	-25.424873879	0.0781	0.9405	26.238	11.2549	11.7114	14.3292	116.6039	100	incorrect
1059	-45.6834110099	-19.6527254574	-44.6889411444	-49.4417907421	-62.5718773113	0	1	21.135	12.385	13.5793	10.6951	95.166	100	clashes,incorrect
1523	-45.6603497087	-40.039506409	-37.1120829277	-51.9841405559	-28.0821449658	0	1	33.916	12.9595	14.6269	26.2325	137.8135	100	incorrect
144	-45.5771707759	-14.5029285142	-29.4276616419	-33.4519813819	-18.4660436784	0	1	67.067	21.1855	22.5169	63.448	116.4214	100	incorrect
1253	-45.5183293084	-87.409939374	-46.3835737136	-45.8889002615	-65.4834143886	0.0263	0.9459	20.941	9.493	10.2026	7.1941	110.4707	100	incorrect
2013	-45.4728065054	-59.3387382274	-103.532633102	-62.3443564502	-69.3421999112	0.1184	0.9143	24.2444	6.2961	7.1364	19.1601	81.5045	100	clashes,incorrect
1583	-45.4325125716	-20.7403579751	-10.9428183169	-5.3242306119	-29.2379525133	0.6984	0.4359	4.5908	1.6355	2.0017	3.6474	14.0323	98.2	medium
725	-45.3526183912	-28.5761106367	-46.0325750867	-30.4662610751	-25.3023133324	0.0263	0.9706	41.191	14.3695	15.3988	34.3909	149.6712	100	incorrect
106	-45.3183304978	-46.0727926161	-31.2103765792	-41.2776402641	-55.9974623051	0.0921	0.8293	21.3122	6.568	6.7119	16.9837	59.7972	100	incorrect
1433	-45.3122470655	-6.601992426	-30.9848048194	-34.7994255137	-21.2256485575	0.5938	0.4242	9.2312	2.0208	2.2929	7.8819	24.1806	100	acceptable
2126	-45.3017564022	-25.9096487206	-43.7524149796	-69.7131884115	-63.826170374	0.0789	0.7273	28.4097	10.0688	10.5471	22.1136	96.6722	100	incorrect
650	-45.2761657771	-51.8719894206	-22.9522705208	-48.7972404633	-28.0674242558	0.0921	0.8158	22.2672	10.1858	10.8277	11.8259	101.1964	100	incorrect
2135	-45.2408074011	-35.6450223577	-47.1400410581	-25.904558753	-51.8811235383	0	1	27.3639	12.0075	12.6697	23.3537	73.3692	100	incorrect
1275	-45.1983108923	-56.944493614	-37.4752961175	-40.5051294097	-32.0279434775	0	1	47.7059	19.7991	21.2043	41.8135	152.1738	100	incorrect
1902	-45.1603939594	-90.5078321757	-63.4644821853	-42.7922229241	-71.5600605003	0.8684	0.1081	1.5232	0.6286	1.149	1.3172	3.4907	100	high
1437	-45.1572418274	-37.5040358433	-1.2016294431	-36.6704251933	-13.5251642533	0.6719	0.5612	10.0274	2.3772	2.6627	8.0367	28.0368	100	clashes,acceptable
1651	-45.1547362489	-68.1105688398	-18.2748964873	-98.1290962753	-76.922477662	0.0395	0.9651	15.5494	6.3402	6.6843	7.5191	69.1221	100	incorrect
1795	-45.1532608693	-33.0983618394	-47.2322162145	-63.0573069289	-75.1996126066	0.0312	0.9672	30.5347	12.6569	13.0794	18.2539	150.4344	100	incorrect
920	-45.1348595191	-23.1505070755	-28.0956621186	-55.2759356416	-27.9819984407	0.0526	0.8261	31.4156	15.5072	16.3732	21.3565	144.8758	100	clashes,incorrect
378	-45.0828910674	-1.9555884554	-21.3571380868	-31.647817022	-50.7263430383	0.0132	0.9655	18.0139	8.6123	9.4283	6.1598	88.7338	100	incorrect
1607	-45.0756030468	-29.3251715413	-33.4147467386	-33.9182488363	0	0	1	52.7836	21.4637	23.0363	46.5972	166.5488	100	incorrect
475	-45.0551362024	-36.0342638831	-52.3432197626	-57.4017971264	-51.6383004426	0.3816	0.1944	8.6018	2.3048	2.5206	7.2754	20.6625	100	acceptable
1679	-45.0384680214	-27.9249351868	-40.7437142338	-57.9626517568	-39.7247282498	0.8906	0.0339	0.9849	0.4798	1.1331	0.7615	2.9418	100	high
1510	-44.9883633817	-26.2771254151	-37.8235504071	-0.950380385	-16.3430914571	0.3968	0.7396	16.2374	5.0656	5.3835	10.6573	57.8645	98.2	clashes,incorrect
432	-44.9824290724	-50.8221829674	-51.5032739076	-60.7854999241	-68.6615465724	0	1	26.6459	9.1005	9.6946	26.3727	18.0027	100	incorrect
709	-44.9784802572	-68.2427274612	-15.9874889483	-32.0658558433	-59.5645362755	0.1406	0.8636	18.0588	7.5238	7.8355	5.6762	86.5994	100	incorrect
1240	-44.9768835436	-36.2771427018	-35.8806282385	-50.2045334285	-52.3634680182	0.6406	0.5729	10.1707	2.6247	2.9007	8.0394	31.2253	100	acceptable
1288	-44.9736757372	-47.536537093	-11.9784892268	-67.265431675	-75.2721176001	0.0395	0.9	37.353	11.8621	12.0524	31.9428	98.4595	100	incorrect
659	-44.9510942517	-24.0915570029	-41.4587018172	-27.9741262279	0	0.0921	0.6667	20.2445	8.3648	8.6337	13.1422	78.135	99.4	incorrect
2150	-44.9427918307	-34.6075862693	-13.1790878229	-66.8094117453	-25.6960269442	0	1	26.1644	14.8587	15.8972	12.7404	129.134	100	incorrect
1221	-44.9393689861	-45.0470133356	-52.2054983239	-39.0272734094	-45.1202655027	0	1	52.4223	18.0685	18.3846	50.491	72.2271	100	incorrect
1538	-44.8405355142	-74.6470961002	-22.4870703232	-50.6743789735	-19.0306166856	0.3281	0.8158	17.8146	7.7469	8.1412	5.7071	86.8966	100	clashes,incorrect
1069	-44.8148107268	-46.5838699055	-52.5612763682	-63.8735112925	-49.5349188825	0.0132	0.95	39.7539	11.94	12.2705	35.5454	93.4334	100	incorrect
374	-44.7318623786	-52.1733705309	-19.4877598545	-37.9025734559	-43.0581399834	0.0395	0.9091	37.8994	10.3524	10.4237	33	98.4467	100	incorrect
1840	-44.7286713499	-80.2552038597	-104.401333678	-107.108822096	-67.2576926111	0.6842	0.0877	1.7578	0.6028	1.1861	1.5614	3.7266	100	high
1824	-44.7148331721	-25.3674504358	-5.785852107	-40.9312444602	-47.5330994015	0.9219	0.2805	2.5845	0.8338	1.2891	2.1203	7.1076	100	high
1817	-44.7018524579	-33.0077432479	-58.5321092144	-27.1609265385	-18.9856262383	0	1	59.9166	21.6338	23.5144	56.72	105.7383	100	incorrect
152	-44.6994238564	-69.6541701331	-48.0683167361	-50.8901953783	-60.0861645552	0.0469	0.9571	16.8451	8.8115	9.4496	6.7522	74.1486	100	incorrect
278	-44.5565624737	-40.028679488	-34.1066408431	-59.0834048281	-60.7278223313	0.625	0.5918	10.3511	2.6922	3.2104	8.1879	30.9924	100	acceptable
510	-44.5144175563	-12.6612828589	-14.9740322067	-17.2035243835	-6.9592459128	0.1406	0.8235	21.1881	9.2191	9.5719	9.1002	95.6316	100	incorrect
1353	-44.4947761792	-31.9641928376	-43.1975428252	-85.9039512176	-40.8768510552	0.0312	0.9765	13.277	6.4272	6.9072	6.8057	59.8825	100	incorrect
984	-44.4162961597	-19.415777761	-4.5128452215	-19.0852815005	-11.8574562156	0	1	17.403	7.4782	7.8028	11.2034	64.416	100	incorrect
737	-44.3673355572	-43.2523529967	-29.1411242428	-71.9885959699	-39.576814185	0	1	26.8932	14.2336	16.2686	11.6828	175.7183	100	incorrect
529	-44.3651348757	-23.7832643769	-40.1981938494	-33.9109746065	-0.7709246961	0.8438	0.2174	3.7645	0.9269	1.3926	3.185	9.5385	100	high
757	-44.3583105477	-62.3693869263	-20.2193960513	-17.6548595392	-43.2473128292	0	1	22.274	11.4852	11.9202	15.2639	83.8739	100	clashes,incorrect
852	-44.334911743	-18.6016113881	-50.1449788275	-9.974530432	-47.7319879494	0.0132	0.9767	30.6653	15.2574	16.2064	21.0363	135.8845	100	incorrect
146	-44.3209795303	-38.1303014539	-42.1999891439	-55.2244585789	-48.1405463399	0	1	55.1822	14.473	15.0812	50.6909	149.0658	100	incorrect
51	-44.2330688166	-59.0324540391	-72.84045315	-63.7596639057	-98.3572938106	0.1842	0.7143	13.181	5.1364	5.5044	8.0396	51.2997	100	incorrect
937	-44.1604170788	-22.5102942391	-38.6669184186	-48.6594617839	-42.3668631289	0	1	32.4603	16.6103	17.755	22.4653	133.2295	100	incorrect
2054	-44.1503366653	-7.789120613	-17.1388510332	-14.7958285056	-10.8531214232	0	1	61.4306	16.9978	17.9284	56.472	163.3621	100	incorrect
292	-44.1179950949	-58.7458269803	-13.2143140937	-74.838399337	-63.6397404053	0.0312	0.9866	14.6789	6.0904	6.5686	6.9257	64.5272	100	clashes,incorrect
620	-44.091629094	-63.0642759232	-48.9134328201	-63.8339185161	-65.7180150501	0.0263	0.9726	25.217	12.111	14.1045	13.0524	135.9601	100	incorrect
986	-44.0678865112	-33.6142143416	-75.4852001351	-37.4902742261	-35.1852403476	0	1	52.0373	15.2064	16.0345	46.7109	145.7322	100	incorrect
1927	-44.0578187219	-64.407016133	-105.270924121	-86.5376703795	-49.7564204661	0.1053	0.9121	23.6197	6.2682	7.1154	18.4572	80.5439	100	clashes,incorrect
1080	-44.0571265093	-55.5714083291	-31.4917800791	-43.5660989014	-46.1702910513	0.0625	0.9551	16.3542	8.4758	8.8027	2.9798	83.8402	100	clashes,incorrect
1235	-44.0532645088					0.6875	0.1538	5.1482	1.6387	2.4187	4.5612	11.8096	100	medium
2103	-44.0262213934					0.8158	0.0882	1.8711	0.5932	1.0947	1.5992	4.7593	100	high
1262	-44.0089057975					0.0789	0.8636	12.434	4.1509	4.6676	7.9558	48.9473	100	incorrect
420	-43.9957702222					0.6667	0.5579	7.9636	2.0048	2.3163	6.2536	23.3878	98.2	clashes,acceptable
2052	-43.9289898002					0.0526	0.942	14.3175	5.5535	5.9136	7.2148	62.5416	99.4	incorrect
1509	-43.8388131788					0	1	46.8842	14.5465	15.3984	43.4776	96.7078	100	incorrect
36	-43.7722862471					0	1	66.7396	20.357	21.2969	61.8216	173.534	100	incorrect
1693	-43.7525886142					0.8125	0.0714	2.9613	1.0482	1.8531	2.794	4.7852	100	medium
1237	-43.6503821713					0.0526	0.913	34.4978	9.0143	9.7816	29.517	101.9503	100	incorrect
1243	-43.638989441					0.7123	0.1186	2.4428	0.7459	1.6203	2.1557	5.7941	98.2	high
668	-43.6040355722					0	1	61.583	21.6883	22.6735	59.1527	92.1429	100	incorrect
463	-43.4933796091					0	1	61.5832	19.7663	20.8011	59.0598	95.937	100	incorrect
1511	-43.4910737114					0	1	71.8948	24.4657	25.7457	69.046	114.6584	100	incorrect
1360	-43.4733498991					0.8438	0.1818	1.3398	0.5674	1.1878	1.207	2.9074	100	high
1023	-43.4349431566					0.1711	0.7719	23.3101	7.7677	8.1886	17.0945	77.4033	100	incorrect
1014	-43.3726271888					0	1	20.9302	12.4211	13.4782	10.7852	93.7982	98.2	incorrect
1614	-43.3562061362					0.3438	0.6	11.6314	3.8764	4.0788	7.4752	42.3484	100	acceptable
1182	-43.316216725					0.8281	0.3977	2.271	0.9428	1.5605	1.559	7.382	100	high
924	-43.3148645496					0.0156	0.9857	13.653	6.5355	7.0124	6.776	62.6201	100	incorrect
418	-43.3050021044					0	1	55.7811	17.136	18.0299	51.5379	130.242	100	incorrect
101	-43.2617813814					0	1	28.1956	14.4267	16.5187	15.5986	158.6597	100	incorrect
752	-43.261076453					0.0938	0.76	18.995	5.0601	5.362	16.5176	48.1117	99.4	incorrect
1176	-43.230307233					0.0263	0.96	13.3963	5.7648	6.252	5.7301	62.4615	99.4	incorrect
1800	-43.2007106618					0.0156	0.9897	14.0661	6.1583	6.621	7.3817	63.286	100	clashes,incorrect
1042	-43.1070446413					0.2105	0.5789	12.6266	4.9621	5.2899	7.4946	50.0456	100	incorrect
252	-43.0951963812					0.8438	0.3415	4.526	1.1448	1.52	3.6339	12.6946	100	medium
167	-43.0946731324					0.5873	0.6942	9.7965	3.196	3.4442	6.1169	37.1454	98.2	clashes,acceptable
1163	-42.9777594391					0.9041	0.3592	5.5596	1.3748	1.6144	4.7809	13.1533	98.2	clashes,medium
519	-42.958285781					0.0658	0.9074	24.2367	12.7204	13.2756	11.9159	121.2138	100	incorrect
1159	-42.9178386716					0	1	40.5339	11.7551	12.452	34.6778	109.552	100	clashes,incorrect
489	-42.9026252623					0	1	54.0441	20.1938	21.5259	48.4383	173.5915	100	incorrect
607	-42.8418960924					0	1	63.5543	23.1892	24.9038	61.5862	77.8631	100	incorrect
1009	-42.8305865261					0.6349	0.2593	5.2411	1.2463	1.524	4.4628	13.1886	98.2	medium
1482	-42.8164490321					0.7895	0.1045	1.0528	0.6017	1.0479	0.8301	3.0881	100	high
972	-42.8035637703					0	1	66.7978	16.5322	17.1229	61.7425	179.5489	100	incorrect
123	-42.7998360535					0.0312	0.9556	17.8126	8.4349	8.6815	3.5079	86.145	100	incorrect
1561	-42.7809518704					0.9041	0.2235	1.8172	1.3479	1.6042	1.6519	3.6808	98.2	medium
2098	-42.7395517762					0.0789	0.88	26.6063	7.7755	8.1335	21.5099	79.2613	100	incorrect
1399	-42.7365446951					0	1	55.786	21.6179	22.4439	54.9764	45.7146	98.2	incorrect
1559	-42.5794455122					0.2969	0.6042	12.8303	3.7764	4.0105	9.7261	40.421	100	acceptable
2029	-42.5762390952					0	1	66.8336	22.6703	24.2562	62.3722	167.0351	100	incorrect
1676	-42.5759068242					0.0395	0.9434	14.6552	6.2527	6.5949	7.044	64.9545	100	incorrect
1918	-42.5603012481					0.8281	0.47	4.3369	1.6172	1.9389	3.6182	11.9839	100	medium
387	-42.5554704462					0.6406	0.6019	10.1072	2.6918	3.2694	7.9232	30.7173	100	acceptable
1072	-42.5002660849					0	1	66.4884	18.8337	19.9616	62.3367	131.5922	100	incorrect
1736	-42.5000495408					0.0781	0.9315	25.8731	13.5911	14.3591	3.0473	175.9317	100	incorrect
1745	-42.4919537305					0	1	61.5877	17.778	18.2055	58.0044	127.9781	100	clashes,incorrect
1608	-42.4816767874					0	1	27.3464	11.8341	13.3628	20.0973	101.1143	100	incorrect
1004	-42.4772920235					0	1	58.6437	15.151	15.925	53.4363	142.994	100	incorrect
2142	-42.4631990079					0.0938	0.7857	19.3469	4.7814	5.0305	16.4661	53.2501	99.4	incorrect
1310	-42.3596808595					0.7368	0.1385	1.8216	0.7393	1.1951	1.1024	6.8679	100	high
926	-42.3565996059					0	1	44.7227	13.8458	14.0308	39.704	106.7615	100	incorrect
1150	-42.3129584542					0.0132	0.9804	25.3164	11.079	12.4072	13.9842	127.054	100	clashes,incorrect
1820	-42.2859701172					0.8553	0.1447	1.4899	0.4899	1.0149	1.2087	4.2528	100	high
1260	-42.1887602066					0.8281	0.4421	3.9361	1.5813	1.8928	3.3312	10.5627	100	medium
1082	-42.1333820319					0.1562	0.878	26.8783	13.2631	13.8757	7.4716	177.3432	100	incorrect
350	-42.1106974961					0.0395	0.9531	14.467	5.998	6.4079	6.7767	65.4849	99.4	incorrect
1248	-42.088725085					0.0526	0.9167	19.7277	8.0529	8.5624	11.1054	85.3025	100	incorrect
120	-41.9867071539					0	1	52.1647	17.6603	18.8207	49.042	96.423	100	incorrect
431	-41.9706433803					0	1	32.6777	14.7427	15.7988	24.4306	136.2109	100	incorrect
763	-41.9384274589					0	1	31.9547	9.4922	10.0185	30.7394	40.5809	100	incorrect
541	-41.9336356972					0	1	24.2892	13.1377	14.435	9.2187	145.6967	100	incorrect
921	-41.9091067823					0	1	20.5266	10.4381	11.0205	17.8789	51.4315	100	incorrect
1151	-41.8788829307					0	1	55.4397	17.5794	18.5377	50.1589	139.5581	100	incorrect
898	-41.8671282445					0.0132	0.973	33.8778	12.0711	13.0379	26.3386	131.8933	100	incorrect
1704	-41.8391034365					0.0263	0.9643	21.3897	10.0304	10.5846	13.4517	87.8729	100	clashes,incorrect
1624	-41.8302204035					0.5625	0.6	8.7426	2.7708	3.3146	6.1703	30.7488	100	acceptable
799	-41.7119465698					0	1	17.3548	9.278	10.245	15.3245	42.0817	100	clashes,incorrect
1285	-41.7103947064					0.6562	0.5758	11.299	2.738	3.2189	9.1797	32.4332	100	acceptable
1743	-41.5760228974					0.6094	0.1522	4.6914	1.971	2.2918	1.3247	20.5134	100	medium
1909	-41.5737182243					0.0263	0.95	36.8526	16.2552	17.6285	28.0235	163.7796	100	incorrect
1037	-41.5714188906					0	1	23.3824	8.4559	8.7952	22.8867	22.846	100	incorrect
2033	-41.4656447373					0	1	35.7564	14.3445	15.4729	25.2745	166.8387	100	incorrect
2146	-41.36070199					0.9041	0.3053	3.9039	1.2658	1.5763	3.1337	10.5155	98.2	clashes,medium
942	-41.3448339496					0.8684	0.1852	3.0055	0.7825	1.1883	2.513	7.7126	100	high
1930	-41.1766292435					0.7812	0.3976	5.3675	1.6536	1.9563	3.5633	19.245	100	medium
1460	-41.1692821103					0.0395	0.9	30.0645	14.3555	15.4485	16.9299	176.1519	100	incorrect
1774	-41.1684752425					0.2656	0.6964	17.2307	4.3076	4.5584	14.3834	47.2904	100	incorrect
1569	-41.1493092647					0	1	64.8514	23.9578	25.5577	60.6353	136.8314	100	incorrect
902	-41.148580776					0	1	16.8706	11.1216	11.7514	12.1011	55.7748	100	clashes,incorrect
176	-41.1387662874					0	1	41.7364	13.1612	13.9412	34.8631	149.6044	100	incorrect
277	-41.0518788211					0	1	49.344	18.0232	18.3405	46.8638	78.2999	100	incorrect
1547	-41.0210441687					0	1	59.4832	20.1313	21.7377	54.6126	153.1594	98.2	incorrect
1231	-41.0022495733					0.0159	0.9744	20.6693	6.8412	7.3679	16.2678	67.2742	98.2	incorrect
1124	-40.9847792784					0.0132	0.9773	55.7048	15.321	15.9879	50.9445	154.0889	100	incorrect
1103	-40.9450121424					0.8767	0.2558	3.942	1.0118	1.3687	3.3343	9.7704	98.2	clashes,medium
1818	-40.8786195091					0.8125	0.4091	4.6535	1.2117	1.5683	3.5958	14.1567	100	medium
1907	-40.8780183533					0.75	0.1579	5.7909	1.6237	2.2906	5.1933	12.8655	100	medium
1564	-40.8613872357					0.0952	0.9048	27.1892	12.9145	13.5437	11.1724	153.5967	98.2	incorrect
1101	-40.7398568977					0	1	56.7454	14.8159	15.3021	51.1134	161.815	100	incorrect
1804	-40.7038679364					0.0132	0.95	27.2446	11.242	11.9044	17.2479	123.3268	100	incorrect
1302	-40.6562801949					0.0789	0.8983	28.8581	12.1018	12.5859	18.7626	120.1429	100	incorrect
1921	-40.6271151161					0.1719	0.7885	21.5477	9.7859	10.1526	5.4477	114.8079	100	incorrect
131	-40.6240443769					0.726	0.4045	8.232	2.2069	2.5719	6.1312	26.7474	98.2	clashes,acceptable
1015	-40.5441034455					0	1	24.5934	10.9643	12.1121	19.7682	80.076	100	incorrect
301	-40.5330185501					0.0395	0.9032	28.1339	9.0962	9.9347	21.857	100.1244	99.4	incorrect
844	-40.5226095075					0	1	64.15	16.7867	17.4144	59.3283	155.1607	100	clashes,incorrect
1518	-40.487946861					0	1	63.9954	16.8875	17.4953	59.3889	176.3936	100	incorrect
2117	-40.4481673586					0.5873	0.3509	8.0833	1.9345	2.4105	6.9849	20.3144	98.2	medium
1714	-40.4445989697					0.0395	0.9286	18.2824	8.9108	9.7187	6.0607	91.3732	100	incorrect
1166	-40.4442218294					0.2812	0.7692	23.6742	6.5891	6.9325	19.1435	67.1198	100	incorrect
1411	-40.3806728507					0.2031	0.7937	25.5858	10.7339	11.2461	12.6244	121.9753	100	incorrect
138	-40.3635381348					0.1316	0.8148	19.2177	5.9476	6.0414	15.7377	50.5377	100	incorrect
1599	-40.3528063855					0.9315	0.2609	1.7991	0.892	1.2583	1.4107	5.2642	98.2	clashes,high
1860	-40.3520284765					0	1	58.3239	21.2218	23.1304	55.2935	98.8515	100	incorrect
428	-40.3350430185					0.9219	0.0328	0.9129	0.3361	1.0286	0.7818	2.3838	100	high
270	-40.3196007596					0.3281	0.6667	12.4249	5.2034	5.6249	4.8757	52.9785	100	incorrect
379	-40.3018563642					0	1	62.4074	17.7157	18.6684	57.1254	158.7486	100	incorrect
1268	-40.2963914224					0.0395	0.9455	34.0581	14.3556	15.3356	24.4501	171.2621	100	incorrect
1891	-40.2244928822					0	1	62.5609	17.5497	18.675	57.6061	157.8498	100	incorrect
655	-40.218068915					0.0156	0.9898	21.4372	10.2736	10.767	6.9084	109.6746	100	incorrect
1683	-40.1522158023					0.8594	0.1791	1.4355	0.4671	1.0385	1.3636	2.1841	100	high
671	-40.1395176045					0.6562	0.5281	10.7065	2.7134	3.4223	8.6105	32.3721	100	acceptable
806	-40.092689306					0	1	63.7443	18.4978	19.333	58.3911	169.7248	100	clashes,incorrect
1844	-40.0832361125					0.5625	0.5135	10.0482	2.452	2.6909	8.319	28.7679	100	acceptable
1987	-40.0716557411					0	1	27.8753	15.5943	17.0177	20.9204	103.7227	100	incorrect
1374	-40.0586125068					0.0526	0.9481	17.6167	6.8506	7.3796	11.0908	70.8644	100	clashes,incorrect
370	-40.0101973594					0	1	31.9507	9.6419	10.3304	27.9863	83.2796	100	clashes,incorrect
657	-39.9966414562					0	1	66.0797	18.7443	19.3951	62.7903	126.5451	100	incorrect
91	-39.9673304746					0.6406	0.4459	9.0615	1.9217	2.2362	7.4164	25.4616	100	medium
1870	-39.9486221514					0.8438	0.1148	2.1396	0.6171	1.1415	1.7671	5.5448	100	high
1173	-39.937417637					0.875	0.1642	1.5958	0.6294	1.1998	1.3494	4.2814	100	high
190	-39.9283703738					0	1	36.7944	13.2438	14.5901	30.4876	106.6023	100	incorrect
1550	-39.8980566645					0	1	24.5058	12.8021	15.1035	9.135	146.7487	100	incorrect
547	-39.881930722					0.5469	0.557	12.4499	2.6022	2.8788	10.6257	31.4149	100	clashes,acceptable
1671	-39.8782175322					0.0658	0.9635	26.7445	11.1507	11.9795	14.0409	124.637	100	clashes,incorrect
932	-39.8648630506					0	1	24.1591	12.6697	14.861	8.7183	146.7092	100	incorrect
404	-39.8370868896					0.6875	0.0435	3.9663	1.1426	1.534	3.4177	9.7359	100	medium
1225	-39.8136787812					0.0395	0.9348	21.3292	7.4477	8.3293	14.5291	84.1549	100	incorrect
1703	-39.8100453963					0.6825	0.2037	4.8325	1.1526	1.4799	4.2755	10.9021	98.2	medium
243	-39.7707593162					0.7656	0.5051	6.3417	1.4989	1.8167	5.393	15.868	100	clashes,medium
392	-39.7185376741					0.8906	0.2297	2.0072	0.6407	1.2042	1.8176	4.2907	100	high
1834	-39.6561142374					0.8356	0.2907	3.4536	0.9884	1.4005	2.7058	10.8463	98.2	clashes,high
1122	-39.6037134922					0.6094	0.4091	8.1956	1.8214	2.0819	7.1216	20.6113	100	medium
1202	-39.6016654039					0.0132	0.9873	25.2416	14.2143	16.2264	7.0573	179.5502	100	incorrect
538	-39.5774773596					0	1	25.1962	14.3486	15.8624	14.967	119.2899	100	incorrect
591	-39.5164522293					0.0132	0.9565	39.068	10.1663	10.3395	36.8346	65.6987	100	incorrect
498	-39.5046858405					0.0625	0.9506	22.5815	10.8852	11.5406	7.0338	128.2915	100	clashes,incorrect
688	-39.4831819587					0.0625	0.9111	30.5892	12.4324	13.0155	20.7908	130.3431	99.4	incorrect
1265	-39.4792246483					0	1	27.7567	15.6033	17.0692	18.7857	115.9668	100	incorrect
80	-39.4738848494					0	1	66.8991	22.1988	23.6057	63.6174	107.9474	100	incorrect
88	-39.4606076027					0.6508	0.2679	5.7119	1.3642	1.6253	4.8694	14.414	98.2	medium
1532	-39.4275970279					0	1	25.4837	14.9186	15.8499	8.9551	152.8759	100	incorrect
236	-39.3670239338					0.8594	0.3678	1.7447	0.7779	1.2158	1.288	5.6186	100	high
1349	-39.3165408121					0.0526	0.913	28.1182	13.5585	14.6258	13.4735	164.6669	100	incorrect
592	-39.2882607368					0.8281	0.3026	3.8898	1.6726	2.0467	1.7212	15.4389	100	medium
1021	-39.2870272208					0	1	38.7608	19.0094	20.2158	29.7893	154.9811	100	incorrect
897	-39.2648972739					0.0526	0.9216	36.1776	14.8461	15.8605	27.3449	166.9071	100	incorrect
2041	-39.2096369701					0.4474	0.4603	11.1767	3.5774	3.813	8.5625	34.0144	100	acceptable
1778	-39.1824869158					0.1711	0.7593	23.4973	7.8436	8.275	17.2226	78.1245	100	incorrect
1304	-39.1165557108					0.0132	0.9804	30.5442	14.3974	15.2611	19.8665	150.6257	100	incorrect
1917	-39.1003377064					0.4688	0.4915	12.8838	2.8435	3.0843	11.7766	25.04	100	acceptable
2155	-39.0656037344					0.7368	0.082	1.932	0.7132	1.2357	1.6363	4.5776	100	high
882	-39.0094856953					0.125	0.8571	24.4225	10.199	10.6669	11.699	114.4408	100	incorrect
530	-38.9782777945					0.7188	0.439	6.8807	1.48	1.8058	5.916	17.4428	100	medium
316	-38.9092554641					0.6984	0.5556	8.2361	2.1113	2.4153	6.4471	24.1049	98.2	clashes,acceptable
1772	-38.8976824651					0.0132	0.9773	33.981	11.7277	12.0648	30.4237	78.0172	100	incorrect
1233	-38.8547140841					0.0312	0.9615	27.2439	9.2609	9.7445	18.1264	106.5465	100	incorrect
1823	-38.8269094994					0.0132	0.973	24.9192	7.3519	7.9861	20.6351	74.4812	99.4	incorrect
608	-38.7628377613					0.5938	0.2692	8.2598	1.7634	2.0975	6.8453	22.2572	100	medium
2039	-38.7468441502					0.0159	0.9783	23.1673	7.6425	8.2183	18.3459	73.2275	98.2	incorrect
1944	-38.7020994412					0.127	0.873	18.3361	7.4313	7.7676	6.8056	86.1924	98.2	incorrect
313	-38.6871695791					0	1	65.1517	18.6962	20.0416	61.3366	124.7154	98.2	incorrect
1757	-38.6622142641					0.8125	0.5556	5.1247	1.9796	2.515	4.4783	12.5952	100	medium
842	-38.6422829691					0.1053	0.8545	20.4954	5.3636	6.0451	16.4502	57.5366	100	incorrect
1618	-38.5945277387					0	1	69.0316	19.2939	19.8268	64.2293	170.9381	100	incorrect
1856	-38.5311136936					0.0938	0.8182	27.0022	9.0356	9.4697	20.765	87.2483	99.4	incorrect
631	-38.5160832598					0.1562	0.8734	20.0232	4.9325	5.3443	15.9862	63.1189	100	incorrect
614	-38.5048313242					0.5781	0.6263	9.5348	2.6971	3.0729	7.0103	32.2775	100	acceptable
621	-38.4973954045					0	1	30.0146	10.2938	11.439	24.5758	96.4178	100	clashes,incorrect
5	-38.4855083892					0	1	64.244	16.8377	17.6068	59.4202	166.6633	100	incorrect
1070	-38.4600011121					0	1	44.3393	13.3783	14.5791	37.7957	144.8257	100	incorrect
840	-38.3965939546					0.0132	0.9667	28.336	13.373	13.9583	17.61	131.2062	100	incorrect
1179	-38.3945801925					0.7344	0.1455	6.6989	1.9901	2.7476	6.0046	14.9724	100	medium
790	-38.383611168					0	1	25.9094	13.1732	14.7092	14.753	130.0859	100	incorrect
673	-38.3536885778					0	1	63.2895	21.6084	23.0351	60.5048	92.6172	100	incorrect
756	-38.3409951215					0	1	35.6885	14.3366	15.4713	25.1835	167.0797	100	incorrect
1144	-38.3390268258					0	1	47.5275	14.219	15.1538	42.4007	114.0803	100	clashes,incorrect
473	-38.3088125024					0.7302	0.1154	3.0615	0.8242	1.2495	2.7382	6.5322	98.2	high
1057	-38.2958367655					0	1	47.3801	14.8093	15.198	40.994	139.5218	100	incorrect
1430	-38.1593836948					0.0658	0.9167	48.2304	13.3396	13.8173	42.8542	128.367	100	incorrect
719	-38.1585475935					0.0156	0.9891	14.1064	6.4795	6.9818	6.9842	64.7605	100	incorrect
750	-38.1583979627					0.5625	0.4857	11.3413	2.5477	2.8141	9.5392	31.2558	100	acceptable
2025	-38.1009744596					0	1	24.1559	12.6612	14.3303	8.9906	138.7577	100	clashes,incorrect
1043	-38.0801315539					0	1	24.2812	9.702	10.7321	20.5353	60.6729	99.4	incorrect
1744	-38.0560014624					0.0395	0.9167	33.8938	15.7547	17.0292	24.1703	161.8562	100	incorrect
100	-38.044299355					0.6984	0.5056	9.5351	2.1738	2.3884	8.0039	24.6359	98.2	clashes,acceptable
1193	-38.0300613404					0	1	60.5111	15.1883	15.619	55.6999	171.0183	100	incorrect
1812	-38.0182211008					0.6875	0.4568	7.595	1.6044	1.9275	6.3181	20.3512	100	medium
1536	-38.0098073087					0.0395	0.9118	32.1813	13.3848	14.2526	22.4789	149.3047	100	incorrect
1571	-37.9987927451					0.8254	0.5667	6.5105	1.9584	2.2654	4.8758	20.7107	98.2	clashes,medium
2066	-37.9287071973					0	1	49.4921	13.8021	14.4488	45.5666	107.4728	100	incorrect
1393	-37.9127994371					0.0526	0.8889	22.5426	10.8916	11.5819	10.406	110.3218	100	incorrect
57	-37.8928203857					0.875	0.2329	2.4755	0.7079	1.186	2.1627	5.8967	100	high
1426	-37.8828153086					0.1429	0.8571	18.5429	7.5127	7.8573	6.9712	87.1839	98.2	incorrect
1114	-37.8805567054					0.0263	0.9487	27.6909	14.6352	15.8643	13.8646	171.6994	100	clashes,incorrect
1001	-37.8693539728					0	1	37.8603	15.5446	16.6859	29.6124	176.1848	100	incorrect
283	-37.8199037611					0.7619	0.1273	2.7653	0.7773	1.2192	2.4814	5.8159	98.2	high
2147	-37.8043460501					0.0548	0.9385	34.765	7.877	8.2616	30.3867	87.0574	98.2	incorrect
598	-37.7890932739					0.0132	0.9706	28.3015	9.2255	10.2992	21.4232	106.661	100	incorrect
877	-37.7471975709					0.0263	0.9429	23.3641	11.2266	11.9565	8.6418	126.6233	100	incorrect
2034	-37.7274751532					0.8125	0.0714	1.4824	0.5727	1.2207	1.3949	2.4081	100	high
1418	-37.7061174581					0.0526	0.9529	25.8872	7.2901	8.0025	20.7953	77.3793	100	incorrect
391	-37.7030673012					0.0132	0.9706	20.0759	7.2327	7.4913	15.4	60.8266	100	incorrect
351	-37.6666545857					0.0921	0.75	22.3026	10.4181	10.7614	9.9654	110.9483	100	incorrect
873	-37.6492942314					0.8438	0.1562	3.8811	0.9022	1.2986	3.4479	8.5005	100	high
1077	-37.6297742624					0.0156	0.9811	22.249	10.3085	10.9713	10.1526	115.3353	100	incorrect
1822	-37.5701605021					0	1	21.2354	10.705	11.585	17.9933	58.1324	100	clashes,incorrect
113	-37.5458424877					0	1	53.158	21.4421	22.4757	51.1909	69.6717	100	incorrect
1188	-37.4366506363					0.625	0.0476	4.9045	1.2103	1.5734	4.3977	10.1504	100	medium
1311	-37.4343610825					0	1	63.9591	24.0682	24.9951	62.4953	69.2719	100	incorrect
148	-37.4278669245					0.127	0.8644	18.4841	7.521	7.8628	6.8983	86.9336	98.2	incorrect
1576	-37.3983895126					0	1	65.1052	19.7855	20.8127	59.9672	176.0708	100	incorrect
1167	-37.3287380922					0	1	50.8997	19.7106	20.1271	47.4014	102.0009	100	incorrect
2070	-37.2757128444					0	1	58.2405	21.0637	22.991	55.0412	102.1546	100	incorrect
214	-37.2485618953					0	1	53.8809	16.0646	16.816	48.3872	162.4015	100	incorrect
908	-37.171054746					0	1	61.9249	17.7427	18.4928	58.6424	114.5167	100	incorrect
804	-37.146826336					0.1711	0.6905	19.8149	5.0295	5.4748	16.3045	53.0998	100	incorrect
604	-37.0798312797					0.7143	0.5794	8.3082	2.1137	2.4599	6.5168	24.3033	98.2	clashes,acceptable
1675	-37.064451237					0.0526	0.8571	21.7566	10.9827	11.3552	11.5237	99.1278	100	incorrect
891	-36.9956586976					0	1	38.38	13.1306	14.1614	29.4272	147.1939	100	incorrect
352	-36.9759946149					0.5781	0.4559	11.1478	2.3145	2.5986	9.5276	29.082	100	acceptable
560	-36.9193434719					0.1184	0.8571	34.0448	15.3964	16.5629	23.4479	173.6911	100	incorrect
884	-36.9038834772					0.6719	0.5474	10.4401	2.2093	2.5325	8.6545	28.0413	100	clashes,acceptable
1842	-36.8767651244					0	1	54.4865	14.3955	14.9097	49.9812	146.7146	100	incorrect
31	-36.740927684					0.8594	0.3889	5.0081	1.4979	1.8282	3.6776	15.6703	100	medium
875	-36.7321296761					0	1	58.703	16.8633	17.3468	54.1908	154.4587	98.2	clashes,incorrect
1210	-36.6869509991					0.625	0.5238	6.9239	2.5719	2.9952	4.0173	27.4118	100	acceptable
1920	-36.6351849314					0	1	25.4603	13.6342	14.8468	13.8038	133.5684	100	incorrect
879	-36.6164274367					0.0156	0.96	24.4049	9.6326	10.0903	14.895	104.8932	100	incorrect
395	-36.5977809884					0	1	27.1698	10.3303	11.0425	24.4336	63.2916	100	clashes,incorrect
1726	-36.5465157623					0.0658	0.939	25.3491	13.6071	15.7519	8.3414	171.6346	100	clashes,incorrect
151	-36.4455229828					0.7937	0.0909	1.7768	0.6402	1.1795	1.6525	3.1617	98.2	high
1605	-36.4257236617					0.6562	0.5333	7.5398	1.8	2.0934	6.0874	20.9287	100	medium
1646	-36.3876907001					0.8438	0.4808	4.1541	1.6836	2.0266	3.5903	10.5601	100	medium
1452	-36.3799528788					0.5469	0.6237	9.5782	2.708	3.0421	6.9572	32.9585	100	acceptable
1011	-36.3468192081					0.8816	0.0563	0.7024	0.3342	0.938	0.5969	1.7888	100	high
1967	-36.3288142817					0.0132	0.975	34.1349	11.1894	11.4555	30.3572	81.3485	100	incorrect
1020	-36.29035447					0.125	0.8431	22.1283	9.0848	9.4857	10.5271	107.2793	100	incorrect
1798	-36.2774807374					0.6575	0.0943	1.6918	0.6967	1.7516	1.5172	3.6436	98.2	high
1006	-36.2736719557					0.6562	0.1429	4.7954	1.1366	1.5588	4.3319	9.81	100	medium
62	-36.2576578962					0.8281	0.197	0.9961	0.5379	1.1807	0.8623	2.2796	100	high
1966	-36.2168845843					0.75	0.0952	2.0129	0.699	1.1374	1.6638	5.0319	100	high
522	-36.1362396577					0	1	29.3302	13.8432	15.3051	14.8043	165.326	100	incorrect
786	-36.1068867719					0	1	26.8376	12.2097	13.6176	14.5019	143.8987	100	incorrect
870	-36.0886667511					0.5938	0.4865	9.7874	2.1361	2.4006	8.2934	26.4531	100	acceptable
1947	-36.0702946373					0	1	50.9043	19.6065	21.256	46.9629	107.2111	100	incorrect
1341	-36.0645501237					0.0658	0.9038	23.1354	8.3589	9.0826	15.8406	90.8972	100	incorrect
1555	-35.9876360152					0.0312	0.9767	12.8717	6.2528	6.7609	5.8579	60.0275	100	incorrect
1596	-35.9517685793					0.5	0.4286	10.6998	2.3458	2.5799	9.2698	25.437	100	acceptable
1113	-35.9329638073					0.1719	0.725	16.6217	6.8317	7.1759	8.6493	71.194	100	incorrect
1428	-35.808243287					0.0312	0.9592	16.4708	4.933	5.1798	12.9958	48.9279	99.4	incorrect
1484	-35.755068733					0	1	56.479	18.3857	19.4321	51.3774	165.6986	100	incorrect
996	-35.6843755329					0.0156	0.9583	28.1482	9.9725	10.39	20.5842	107.0224	99.4	incorrect
630	-35.6392289779					0	1	42.7537	17.4413	18.5845	38.2637	101.874	100	incorrect
906	-35.605416927					0	1	47.6864	13.6898	13.9995	42.0955	126.676	100	incorrect
1733	-35.5891405721					0	1	31.0865	11.2486	11.8336	29.3248	50.4677	100	incorrect
325	-35.5702154428					0.0625	0.9626	21.8369	10.7405	11.2109	4.6392	122.4388	100	clashes,incorrect
1881	-35.5552643085					0	1	45.2321	17.3249	19.2393	39.3436	149.7389	98.2	incorrect
1194	-35.5231390998					0.6575	0.3239	6.0726	1.5435	1.8511	4.752	17.5503	98.2	clashes,medium
2079	-35.5060664156					0.8594	0.1667	1.5526	0.5378	1.1593	1.2899	3.9241	100	high
708	-35.5060368847					0.0658	0.9038	24.689	12.8884	13.7791	6.004	160.6058	100	incorrect
175	-35.4885481157					0	1	52.7382	17.9175	18.1214	47.1668	152.9898	100	incorrect
13	-35.4885466327					0.2632	0.4872	18.4077	4.5144	4.6056	16.2349	40.4907	100	incorrect
248	-35.4195301352					0.0789	0.85	31.9681	14.5437	15.8012	19.7469	179.1193	99.4	incorrect
2138	-35.3079714019					0.0921	0.8793	27.2928	13.5559	14.6677	11.5017	169.3337	100	incorrect
843	-35.2516202684					0.8281	0.5985	6.6415	1.9592	2.2599	5.8149	16.1669	100	clashes,medium
617	-35.242854062					0.3026	0.5306	13.5932	3.3182	3.5067	11.7837	33.0384	100	acceptable
1589	-35.2339673938					0.1562	0.8765	29.0247	13.4753	14.0817	13.1416	179.4857	100	incorrect
1957	-35.0800874151					0.0159	0.9901	26.2395	13.6641	14.4908	6.1815	160.775	98.2	incorrect
1143	-35.0788330307					0.6875	0.3889	7.4556	1.6749	2.0514	6.1496	20.6767	100	medium
1586	-35.0741780931					0	1	35.0808	11.7065	12.0208	31.0431	86.4942	100	incorrect
2153	-35.0507521352					0	1	19.9823	9.1542	9.8816	6.7998	103.8506	100	incorrect
1046	-35.0429802216					0	1	40.1097	18.87	20.2035	38.7324	49.0156	100	incorrect
109	-35.0387362419					0	1	65.2481	24.3286	25.629	63.2115	78.5112	100	incorrect
1488	-35.016508398					0	1	58.3707	16.309	16.9361	54.2731	132.7899	100	incorrect
1975	-34.9448458481					0.3438	0.6716	15.8381	5.2747	5.5589	9.6866	59.4568	100	incorrect
1864	-34.9338427435					0	1	56.704	21.4166	23.2225	53.5653	97.4691	100	incorrect
162	-34.8967126205					0.0312	0.9877	20.5279	9.5703	10.0888	6.6938	102.7451	100	clashes,incorrect
759	-34.8217761842					0.5873	0.6891	8.9969	2.9568	3.1937	5.6121	33.7714	98.2	clashes,acceptable
1747	-34.8006271126					0.1316	0.8148	21.8473	9.523	9.9324	10.8989	103.2237	100	incorrect
512	-34.7669379678					0.6406	0.3594	8.3696	1.7379	2.0337	7.0996	21.9225	100	medium
1777	-34.7653106418					0	1	32.3925	14.4734	15.3436	21.4386	161.7476	100	clashes,incorrect
1279	-34.7412947587					0	1	65.5702	24.7942	26.0684	63.9333	69.821	100	incorrect
60	-34.7318675167					0	1	66.7411	23.1807	24.4754	62.5359	138.3563	100	incorrect
1055	-34.6918083374					0.2344	0.7656	22.4427	7.0598	7.4401	14.9321	81.4999	100	incorrect
1473	-34.6798017331					0.8281	0.1846	3.6516	0.8399	1.3074	3.2655	7.7842	100	high
930	-34.670189992					0.7368	0.1515	5.438	1.1777	1.5587	4.693	13.789	100	medium
1792	-34.629736868					0.0132	0.9762	36.117	15.5297	16.6296	26.0844	167.5121	100	incorrect
718	-34.627782591					0.0263	0.9808	23.6858	12.1327	13.3959	5.2731	129.4241	100	clashes,incorrect
405	-34.5640215916					0.6825	0.2586	5.6242	1.3341	1.6024	4.8072	14.1036	98.2	medium
2158	-34.5529987185					0	1	54.6238	19.8561	21.4096	49.1387	170.7791	100	incorrect
1595	-34.4774203648					0.1719	0.78	16.9242	5.1153	5.4364	12.0052	57.0734	100	incorrect
1883	-34.4735673103					0.3158	0.3333	15.3583	4.1388	4.2931	12.974	37.3852	100	incorrect
872	-34.4185188387					0.75	0.2131	5.0713	1.7573	2.1295	3.0042	19.1564	100	medium
646	-34.3932383238					0.3968	0.7706	11.8483	3.4749	3.721	8.219	40.957	98.2	clashes,acceptable
1258	-34.3696923439					0.0263	0.9835	19.0591	7.2311	7.6667	10.9004	76.0334	100	clashes,incorrect
1754	-34.3479571761					0	1	55.9669	17.6919	18.7227	52.1748	103.4172	100	incorrect
1968	-34.3302289689					0	1	59.4622	22.5836	23.853	54.2311	160.6086	98.2	incorrect
1912	-34.3247240904					0.0156	0.9565	28.4891	11.9965	12.5643	17.616	132.8314	100	incorrect
1498	-34.2866989473					0.0921	0.9167	24.0967	12.5782	13.1191	13.4021	111.5323	100	clashes,incorrect
332	-34.2714158226					0	1	59.5238	22.5196	23.7917	54.9127	140.9675	98.2	incorrect
1788	-34.2577689291					0.0658	0.9138	22.5607	6.7264	7.6143	16.8861	81.2132	100	incorrect
265	-34.2491188869					0	1	49.1197	19.9735	22.1659	45.4163	100.2235	100	incorrect
1160	-34.2313705651					0	1	58.495	21.108	22.972	55.1673	103.9829	100	incorrect
1767	-34.2112610215					0	1	52.2996	15.2921	16.0774	47.039	146.6485	100	incorrect
1376	-34.1671799653					0.0132	0.9677	50.9902	16.7574	18.314	43.9455	177.5522	100	incorrect
356	-34.1585907916					0.7969	0.5278	4.9275	1.8081	2.1188	4.32	12.004	100	medium
426	-34.1404864632					0.8095	0.3462	4.252	1.1268	1.4796	3.7483	9.2501	98.2	medium
1531	-34.0564506714					0.125	0.8596	26.6431	12.5312	13.0039	9.4033	150.8158	100	incorrect
2123	-33.9806389288					0.0263	0.9583	37.7213	13.41	13.9183	30.3615	135.2238	100	incorrect
324	-33.9594906101					0	1	52.6934	13.6167	14.1351	48.3014	137.0867	100	incorrect
994	-33.9296239898					0.4737	0.4286	9.3884	2.5144	2.7378	7.5918	26.6335	100	acceptable
625	-33.9124507757					0.6562	0.5532	11.1661	2.8122	3.2905	9.0318	32.3362	100	acceptable
296	-33.8441699806					0	1	30.595	11.6607	12.327	24.7375	95.497	100	clashes,incorrect
993	-33.8014313922					0.7656	0.5545	4.8739	1.9669	2.4878	4.2295	12.2905	100	medium
989	-33.7379706092					0	1	42.0765	17.3761	18.9848	37.5689	112.1615	100	incorrect
416	-33.6908910852					0.0156	0.9915	18.1844	9.3529	9.6898	4.1811	92.247	100	clashes,incorrect
1673	-33.6819211001					0	1	60.8272	22.4434	24.2834	58.438	89.2226	100	incorrect
1157	-33.6741256342					0.0789	0.8723	19.9247	6.4345	6.5737	15.9568	55.0723	100	incorrect
1096	-33.6732526243					0	1	51.9466	22.4702	23.2218	49.3952	76.8939	100	incorrect
1395	-33.6732060527					0	1	66.8286	23.5513	24.7174	65.3733	75.1196	100	incorrect
1894	-33.640544341					0.8158	0.0882	0.7161	0.5778	1.177	0.5685	1.9833	100	high
1852	-33.6158202979					0.0658	0.8889	37.658	14.6928	15.6165	29.3383	160.2171	100	incorrect
1738	-33.5703882028					0	1	49.8315	18.616	20.2491	44.533	131.8451	100	incorrect
343	-33.5613007239					0.7031	0.3182	6.303	1.7444	2.0529	4.6875	19.8041	100	medium
2056	-33.4968544553					0.0469	0.9787	18.3286	8.9388	9.2666	5.0184	90.1087	100	clashes,incorrect
39	-33.4826692761					0	1	21.8234	11.7356	12.3224	20.0643	39.0045	100	incorrect
305	-33.449199773					0.0789	0.76	22.2652	7.0218	7.1464	18.6348	61.0919	100	incorrect
56	-33.4178506853					0	1	22.4016	9.3657	10.4054	18.6367	58.791	100	incorrect
1105	-33.3822786237					0.0263	0.9608	39.331	12.5186	13.0404	33.1385	122.2817	100	incorrect
548	-33.3679925859					0.7619	0.1111	2.6483	0.7517	1.1764	2.3734	5.6041	98.2	high
376	-33.2782531897					0	1	45.8163	19.5318	20.7879	42.4434	88.7296	100	incorrect
944	-33.2495915759					0.1447	0.7885	20.6114	9.7818	10.421	6.3756	102.856	100	incorrect
276	-33.1533284464					0.625	0.5699	10.8572	2.571	2.9946	8.9513	30.5125	100	acceptable
2107	-33.1459139954					0.0156	0.99	13.3722	6.3262	6.8135	6.4911	61.5282	100	incorrect
593	-33.1386455343					0.0263	0.9259	21.0562	9.111	10.003	11.3736	95.9283	100	incorrect
1044	-33.1286375885					0.0156	0.9891	17.679	9.3313	9.6785	5.5985	86.6101	100	clashes,incorrect
1234	-33.0960445115					0.6667	0.2632	5.5763	1.3164	1.5841	4.7738	13.8798	98.2	medium
812	-33.0403193369					0.7302	0.5208	9.3922	2.3245	2.647	7.3696	28.5665	98.2	clashes,acceptable
1913	-33.0022980641					0	1	53.215	18.2956	18.5546	50.382	88.9362	100	incorrect
294	-32.9946291052					0.6562	0.475	7.7964	1.761	2.065	6.3089	22.6844	100	medium
122	-32.9589620997					0.8281	0.2639	3.797	0.9391	1.3343	3.3247	8.938	100	high
1277	-32.9587636315					0.0794	0.9254	25.7895	13.6496	14.3896	2.4924	172.313	98.2	incorrect
802	-32.9467798052					0.8438	0.1	1.2919	0.5391	1.1209	0.9832	4.0022	100	high
1209	-32.9110677382					0.8281	0.1452	3.4157	0.8408	1.2403	2.9091	8.6826	100	high
1440	-32.8875702172					0	1	42.0962	13.1986	14.2688	37.9215	98.9024	100	incorrect
990	-32.8664519759					0	1	25.4019	13.0638	14.1917	16.8116	110.3829	100	incorrect
558	-32.8649869204					0.0789	0.8378	26.9421	8.6261	9.1138	20.7902	84.1982	100	incorrect
382	-32.8558899462					0	1	26.2952	11.5094	12.1077	23.2221	57.6936	100	incorrect
768	-32.8338941011					0.0789	0.8605	28.527	14.1183	15.2059	14.267	171.3856	100	incorrect
1635	-32.8324123474					0.0789	0.8421	34.7678	12.7446	13.2466	27.0469	129.3113	100	incorrect
367	-32.8214488697					0.0156	0.9848	13.592	6.492	7.0005	7.169	61.0671	100	incorrect
1264	-32.8076856655					0	1	64.757	24.758	26.152	63.485	63.6244	100	incorrect
1499	-32.8003302701					0	1	46.4878	16.1709	16.2176	41.0771	115.7973	98.2	incorrect
1119	-32.782280022					0.0789	0.7273	23.4892	8.4203	8.8122	17.4167	83.1243	100	incorrect
619	-32.7449354748					0	1	41.6171	18.1355	19.4244	34.5744	153.371	100	incorrect
2091	-32.7149313223					0.0789	0.8421	16.7336	7.8404	8.1125	7.0475	76.6697	100	incorrect
1814	-32.7031699413					0.0938	0.9469	18.9377	9.6214	10.0444	1.9286	99.8996	100	clashes,incorrect
1527	-32.6675888574					0.0317	0.9643	20.757	10.3851	10.8414	3.7292	112.5229	98.2	incorrect
1192	-32.6620559549					0.746	0.1132	3.0605	0.8193	1.2468	2.7425	6.5305	98.2	high
1013	-32.5810536473					0.0156	0.9778	12.9646	6.0366	6.4575	6.9292	54.7992	100	incorrect
1753	-32.5574937703					0.1429	0.8548	18.612	7.5186	7.8714	7.1204	87.2499	98.2	incorrect
949	-32.5274715735					0	1	33.83	14.7489	15.1836	31.4834	61.5147	100	incorrect
2078	-32.4884567856					0	1	34.6265	17.211	18.603	25.9008	147.0536	100	incorrect
1758	-32.4688679934					0.746	0.621	8.4753	2.2895	2.5796	6.4286	26.7375	98.2	clashes,acceptable
64	-32.4523375554					0.0156	0.9833	20.7742	9.8859	10.5952	6.8806	115.3428	100	incorrect
845	-32.4516318105					0.8281	0.0862	2.1488	0.718	1.317	1.7942	5.7465	100	high
2132	-32.4476205258					0.0395	0.9211	34.4123	14.4397	15.2924	24.0154	153.7477	100	incorrect
697	-32.44553966					0	1	60.071	19.3537	20.4564	57.3744	95.1246	100	incorrect
901	-32.4106578891					0	1	29.1719	13.0773	14.8914	19.7887	130.5824	100	clashes,incorrect
835	-32.4070022761					0	1	51.3198	17.9642	18.11	46.2009	127.5503	100	incorrect
486	-32.2427594224					0	1	18.6104	11.1571	11.8448	7.3924	92.7562	98.2	incorrect
1826	-32.2321871912					0.5625	0.3898	9.2827	1.9893	2.245	8.0902	22.9789	100	medium
1296	-32.229869695					0	1	33.5182	14.6734	15.4206	23.4728	157.5109	98.2	incorrect
1120	-32.1716884836					0.0156	0.9844	12.75	6.4919	6.9705	5.5185	60.6361	100	incorrect
314	-32.1646903246					0.1719	0.8254	19.8429	6.7293	7.1831	11.7888	77.3947	100	incorrect
192	-32.1555639087					0.1711	0.6667	17.923	5.3482	5.6742	14.2018	55.4295	100	incorrect
349	-31.9960257665					0.2031	0.8333	18.6686	6.9084	7.3343	9.266	78.1681	100	incorrect
1359	-31.9626810495					0.7937	0.3902	6.3984	2.2052	2.5078	3.7689	23.9303	98.2	clashes,acceptable
1142	-31.828372296					0	1	30.1714	16.5989	17.6976	16.6639	152.7463	100	incorrect
1899	-31.8162178341					0.0658	0.9057	25.8223	12.4429	13.5017	9.5158	139.4542	99.4	incorrect
995	-31.7898950101					0.875	0.2432	2.7633	0.7825	1.2305	2.3954	6.7851	100	high
1366	-31.7634059064					0	1	56.4866	20.9698	22.5951	55.3007	54.2557	100	incorrect
58	-31.761270431					0	1	58.5512	21.3189	23.2333	55.5955	97.7324	100	incorrect
1496	-31.7265203102					0.8082	0.3295	4.4861	1.1419	1.5168	3.4519	13.1387	98.2	clashes,medium
2164	-31.7186747599					0.7969	0.2817	3.7787	1.1167	1.4622	3.1328	10.1172	100	medium
1746	-31.7031730847					0.0789	0.9062	22.6956	6.5402	7.4108	17.2515	80.2061	100	incorrect
788	-31.7018841718					0	1	24.3762	10.3541	10.9068	22.1777	48.887	100	incorrect
1974	-31.5430010053					0.0395	0.9348	31.507	14.1931	15.2375	19.0793	179.686	100	incorrect
1396	-31.517498176					0.8125	0.5273	5.0805	1.8117	2.3232	4.4624	12.3006	100	medium
1633	-31.4882871186					0.8904	0.3627	2.098	0.9722	1.3151	1.5202	7.0361	98.2	clashes,high
24	-31.4800046222					0.0789	0.8696	23.6367	10.7199	11.5213	12.2499	110.7845	100	incorrect
1181	-31.4474262232					0	1	52.0577	18.754	20.4453	47.2492	133.9792	100	incorrect
1472	-31.4233185636					0.8904	0.3689	2.0092	0.9677	1.3011	1.392	7.015	98.2	clashes,high
1762	-31.4065602242					0.0526	0.8857	23.1942	10.8677	11.5723	11.8422	110.2929	100	incorrect
1989	-31.3407944548					0	1	29.2523	13.7761	15.2386	17.3682	154.6605	100	incorrect
1414	-31.328996835					0.7937	0.1228	1.3992	0.6028	1.165	1.299	2.4986	98.2	high
1449	-31.3041910753					0.0658	0.8936	27.4527	11.365	11.9575	19.0277	109.9003	100	incorrect
648	-31.2855455874					0	1	32.1883	15.8369	16.924	20.709	144.7945	100	incorrect
952	-31.2661785118					0	1	27.1544	13.6709	15.135	22.7667	81.3417	100	incorrect
1073	-31.261300378					0	1	65.0924	19.2891	19.6788	61.6156	129.7872	100	incorrect
940	-31.1963193134					0	1	69.1077	22.7133	24.2491	65.5211	130.6636	100	incorrect
150	-31.1846030875					0.5938	0.587	9.925	2.6894	3.0306	7.4607	32.7327	100	acceptable
1291	-31.1063085392					0	1	61.5943	18.8677	19.9092	58.3181	115.9271	100	incorrect
1664	-31.0650760233					0	1	18.0182	11.7057	12.5522	8.0802	80.0162	100	incorrect
1606	-31.0365158302					0.0312	0.9623	22.8772	11.5743	12.26	3.2062	143.0187	100	incorrect
1098	-31.0217417625					0.6719	0.3676	6.7714	1.4039	1.7116	5.9378	15.9798	100	medium
1274	-31.0204885859					0	1	54.2975	18.6041	19.4945	48.447	169.4458	100	incorrect
2090	-31.013145764					0.625	0.6154	8.206	2.1783	2.6	6.4903	24.7219	100	acceptable
86	-31.0017554362					0.7778	0.4302	6.5767	2.2627	2.5674	3.9237	24.5003	98.2	clashes,acceptable
295	-30.9864540565					0.375	0.7037	14.3052	5.6026	5.9122	6.5005	61.9107	100	clashes,incorrect
682	-30.9836601134					0	1	66.1981	23.1081	24.3895	62.3378	127.395	100	incorrect
562	-30.9251509516					0.8571	0.3864	4.2897	1.5078	1.8628	2.6606	15.7572	98.2	medium
711	-30.9029080865					0	1	55.5955	19.3536	20.4789	50.8634	154.3508	100	incorrect
1378	-30.9004051685					0	1	46.1237	19.9331	20.7236	40.0238	146.7525	100	incorrect
2086	-30.8457567344					0.8125	0.0714	3.0815	0.6896	1.1231	2.7645	6.574	100	high
293	-30.816306858					0	1	61.2299	17.9479	18.4259	57.9772	117.4672	100	clashes,incorrect
669	-30.8017707543					0	1	62.622	21.2401	23.0362	59.7163	110.746	100	incorrect
1429	-30.7966368242					0	1	65.8846	16.1491	16.5823	60.7096	167.6001	100	incorrect
1115	-30.7212915703					0.2812	0.8	17.9112	8.0792	8.4835	3.297	90.629	100	clashes,incorrect
738	-30.7032063123					0.0395	0.9318	34.8167	14.8516	15.9117	25.4711	174.8715	100	incorrect
1548	-30.6970658365					0.0938	0.9091	26.4365	9.705	10.188	15.1174	114.8972	100	incorrect
383	-30.6613451328					0	1	25.6648	8.9162	9.7312	21.6796	74.7969	100	incorrect
1476	-30.6429017344					0	1	26.8547	15.5543	17.0937	14.9228	134.7126	100	incorrect
132	-30.6399270138					0	1	62.7258	24.4997	25.5179	58.3428	147.9306	100	incorrect
371	-30.5457327507					0	1	38.1436	11.9412	12.649	31.5135	122.7498	100	incorrect
344	-30.5423348237					0.1184	0.7955	17.2573	4.5177	4.962	14.0429	51.0017	100	incorrect
567	-30.5321098498					0.0132	0.987	30.4583	12.1968	13.6032	20.8577	143.5203	100	clashes,incorrect
894	-30.4810343712					0.0794	0.9505	25.9172	13.6977	14.4525	3.6157	176.1332	98.2	incorrect
1878	-30.4182195871					0	1	24.4577	14.6776	15.4324	2.9509	170.8468	100	incorrect
273	-30.3181984175					0	1	47.0251	16.3165	17.1731	45.4972	54.889	100	incorrect
2160	-30.2880212175					0.0156	0.9865	26.6082	10.6192	11.1933	16.0674	127.2003	100	clashes,incorrect
275	-30.2591476316					0.0156	0.9524	41.6655	12.7848	13.1689	36.8495	112.4227	99.4	incorrect
365	-30.1893522768					0.0781	0.9315	28.1969	9.5139	9.9674	18.4428	112.8805	100	incorrect
443	-30.184049546					0.8594	0.0833	0.7634	0.4667	1.0989	0.4301	2.9829	100	high
1756	-30.1291112849					0	1	51.3116	15.6371	16.4396	45.9346	137.4128	100	clashes,incorrect
1997	-30.1054090269					0	1	27.5123	14.8517	16.2688	16.2669	124.5552	100	incorrect
459	-29.9918517373					0.0526	0.9344	26.5769	10.534	11.3643	17.3827	115.1992	100	incorrect
342	-29.9802915912					0.3438	0.56	10.7134	4.4098	4.6994	3.6775	47.4288	100	incorrect
1263	-29.9149999106					0.125	0.9012	20.846	5.172	5.675	16.7334	65.324	100	incorrect
1185	-29.8990922875					0.7812	0.2647	4.2163	1.0519	1.5744	3.4889	11.3428	100	medium
1570	-29.8835552731					0.746	0.5727	7.9879	2.3183	2.635	5.7126	26.8858	98.2	clashes,acceptable
1590	-29.8531024249					0	1	58.9772	17.599	18.063	54.3314	158.8479	100	incorrect
1032	-29.8365497891					0.0781	0.8438	26.7645	9.6904	10.1709	18.148	101.4068	99.4	incorrect
421	-29.833269169					0	1	54.9326	16.2395	16.4007	50.2371	144.7282	100	incorrect
2116	-29.8129228161					0.2188	0.0667	12.2904	3.4635	3.6992	10.1495	32.0886	99.4	acceptable
578	-29.797749921					0	1	64.221	22.9347	24.9864	60.4746	119.8588	100	incorrect
70	-29.772578243					0	1	51.3064	21.4961	22.26	49.5317	65.6612	100	incorrect
540	-29.6214282768					0	1	24.8077	14.2961	15.5175	17.7128	94.6642	100	incorrect
1926	-29.5534011208					0	1	54.9998	15.5638	15.6222	48.9507	154.1079	100	incorrect
396	-29.4775349182					0.0132	0.9888	22.6304	7.4166	8.0673	18.2787	71.204	100	clashes,incorrect
1928	-29.3407953521					0	1	51.0127	19.8903	21.0116	49.6529	57.8903	98.2	incorrect
1031	-29.3355084447					0	1	25.1259	12.0406	13.8288	16.7719	105.0253	100	clashes,incorrect
1699	-29.3209700774					0.0658	0.875	32.9373	8.3734	8.4333	29.5996	69.1336	99.4	incorrect
1056	-29.2880247306					0	1	68.6311	24.6947	25.914	64.1282	159.0617	100	incorrect
1351	-29.1985165266					0	1	58.0234	21.1022	22.9939	54.9449	99.1716	100	incorrect
1529	-29.1652250318					0.0395	0.9118	38.284	10.5815	10.5156	33.3918	98.6403	100	incorrect
727	-29.1048047041					0.7143	0.1509	3.3386	0.8678	1.2786	3.0025	7.062	98.2	high
1447	-29.077730028					0.0132	0.9872	33.3814	11.2916	12.3902	25.9369	128.1758	100	clashes,incorrect
1722	-29.0320792916					0.1974	0.7	22.2634	7.4639	7.8902	16.1324	74.3339	100	incorrect
1808	-29.0150039119					0.7656	0.2576	4.6142	1.1031	1.5029	3.6584	13.051	100	medium
1451	-29.0110124518					0	1	34.3865	12.9926	14.4437	29.2284	96.856	100	incorrect
1315	-29.0013008157					0	1	20.4804	12.0026	12.9615	10.0171	92.9608	100	incorrect
322	-28.9864204598					0.8281	0.5138	6.4998	1.7632	2.0535	5.054	19.2575	100	clashes,medium
859	-28.9609132244					0	1	68.7438	22.9554	24.4067	66.813	83.2435	100	incorrect
571	-28.9362265255					0.0156	0.9804	28.9558	15.1308	16.0772	13.6633	165.6957	100	incorrect
4	-28.8780237489					0.0658	0.9254	24.3772	6.3152	7.1122	19.5056	80.1995	100	incorrect
726	-28.840093954					0.0263	0.9767	22.3533	9.9497	10.809	8.8281	120.2171	100	incorrect
1623	-28.8343640151					0.0132	0.9857	26.0921	14.3069	16.2393	9.4462	170.63	100	incorrect
2080	-28.822194792					0.0685	0.9242	35.4417	8.019	8.3718	31.04	88.608	98.2	incorrect
93	-28.8033383535					0.0156	0.9836	13.4728	6.4302	6.9023	7.0152	60.7317	100	incorrect
484	-28.7701607939					0	1	19.2436	9.8551	10.4882	4.1581	103.3332	99.4	incorrect
1566	-28.7631053895					0	1	67.0874	23.2992	25.0977	64.7987	92.3443	100	incorrect
196	-28.7358375206					0.0395	0.96	30.2846	14.3184	15.6492	18.6984	174.6853	100	clashes,incorrect
262	-28.7155510572					0.0156	0.9825	11.1362	6.2631	6.6353	3.6521	54.1895	100	incorrect
867	-28.7122547423					0	1	20.6196	10.9731	11.9383	16.8137	62.3303	100	incorrect
1321	-28.7050635795					0	1	44.4729	19.9654	21.2332	41.6041	84.9059	100	incorrect
1730	-28.6110430764					0.8281	0.2535	3.7892	0.959	1.3498	3.2858	9.197	100	high
787	-28.6029940486					0.0263	0.9556	13.2663	7.097	8.0248	7.886	53.0516	100	incorrect
615	-28.5694913112					0.5781	0.6476	12.1438	3.4918	3.9281	9.5827	36.9829	100	acceptable
1309	-28.5658743751					0.375	0.7474	16.6501	5.5957	5.8608	11.3833	59.6045	100	clashes,incorrect
1254	-28.5006976692					0	1	63.0933	20.7739	22.3315	59.0943	142.9233	100	incorrect
2165	-28.4769439827					0	1	57.881	15.5687	15.5895	52.3167	151.7736	100	incorrect
1600	-28.4749556234					0.6094	0.381	7.866	1.7069	2.0855	6.7694	20.1241	100	medium
1713	-28.4457340186					0.6719	0.3944	7.3061	1.558	1.8417	6.249	19.0493	100	medium
1133	-28.3820805046					0.7123	0.1034	2.7103	0.8112	1.6503	2.492	5.3753	98.2	high
976	-28.3442182956					0	1	29.7696	13.9601	15.5546	17.6205	160.624	100	incorrect
2139	-28.2969768946					0.0469	0.9667	40.3497	14.0185	14.8004	31.1303	171.0775	100	clashes,incorrect
1674	-28.1434904169					0.8594	0.4608	4.1879	1.6415	2.0946	3.4997	11.6314	100	medium
1328	-28.1177198018					0.8594	0.1791	1.4355	0.4671	1.0385	1.3636	2.1841	100	high
1982	-28.0439997046					0.0312	0.9787	12.6136	6.3045	6.8039	5.5729	59.337	100	incorrect
1191	-27.9965736529					0	1	64.463	24.846	25.7676	60.1953	148.2901	100	incorrect
2154	-27.9114241006					0.0781	0.7619	21.6298	9.0256	9.4201	10.8178	98.1604	99.4	incorrect
1678	-27.9034324999					0	1	28.8732	13.7991	15.2873	13.8183	164.5515	100	incorrect
1424	-27.8740660525					0.0395	0.9444	27.8057	14.4499	15.8432	13.9287	179.5441	100	clashes,incorrect
1089	-27.8738765812					0.6825	0.2037	5.9607	1.4182	1.6738	5.1892	14.1732	98.2	medium
820	-27.8332337249					0.0156	0.9565	30.1774	14.169	14.82	16.4148	159.9172	99.4	incorrect
1131	-27.8005812511					0	1	37.6935	12.8362	13.8578	28.8609	142.2038	100	incorrect
1419	-27.7028096722					0.0789	0.8462	23.9679	11.0589	11.4953	15.2727	98.1217	100	incorrect
1954	-27.5862317239					0.7656	0.3288	4.7415	1.2464	1.5659	4.1642	10.8154	100	medium
1038	-27.4985875678					0	1	38.6874	18.7155	19.391	29.3563	162.2999	100	incorrect
535	-27.4388603476					0.3026	0.303	8.5531	2.364	2.5032	7.8019	15.6334	100	acceptable
1857	-27.4374203732					0.7123	0.1186	2.1227	0.7433	1.5946	1.9531	4.2037	98.2	high
729	-27.3820421823					0	1	63.1437	23.8393	24.8642	62.6069	41.9188	100	incorrect
780	-27.3424899455					0.2188	0.8427	21.3427	6.6174	6.9539	14.5983	76.4162	100	clashes,incorrect
1441	-27.3422792728					0.7031	0.0217	4.0063	1.1179	1.4943	3.4156	10.0791	100	medium
1431	-27.3393508607					0.5625	0.6044	8.4245	2.6911	3.303	5.9824	29.0636	100	acceptable
2084	-27.3163053956					0.0132	0.96	38.7001	13.5537	13.6924	32.3864	123.7429	100	incorrect
1203	-27.2915359648					0.0263	0.9833	29.0422	14.5493	15.7965	13.8892	168.0398	100	clashes,incorrect
1712	-27.2458975376					0	1	67.8056	22.8254	24.0026	65.0322	108.0806	100	incorrect
2031	-27.2259290281					0.0132	0.9783	20.6176	10.0508	10.6755	6.8976	106.2894	99.4	clashes,incorrect
855	-27.2208949365					0.1447	0.7708	26.0348	8.8309	9.3047	19.1111	88.3372	100	incorrect
1945	-27.1909715025					0	1	69.0311	23.8571	25.4066	64.6892	170.5551	100	incorrect
228	-27.1819294087					0	1	39.4368	14.3453	15.3586	31.7226	169.4871	100	incorrect
1008	-27.1142571713					0.8125	0.3418	4.5773	1.1754	1.4954	3.9364	10.8398	100	clashes,medium
1533	-27.0676640061					0	1	39.758	18.2601	19.3104	32.8416	123.4273	100	incorrect
2010	-26.9340512848					0.1094	0.86	14.5609	6.4088	6.6632	6.2054	61.3116	100	incorrect
1630	-26.8437925088					0	1	26.9618	10.2597	11.0581	16.2809	119.6749	100	incorrect
2113	-26.8371370957					0	1	56.6938	20.6996	21.7214	50.7165	156.7084	100	incorrect
180	-26.8238874909					0	1	51.2264	19.5148	21.5013	47.1004	109.2045	100	incorrect
1971	-26.81249291					0	1	36.2118	14.1607	15.0127	27.9538	141.8114	100	clashes,incorrect
1613	-26.7973852115					0	1	52.4092	22.1115	22.9235	49.6578	80.9972	98.2	incorrect
41	-26.7778255859					0.3973	0.4727	11.5799	2.6891	2.9495	10.0204	26.9223	98.2	clashes,acceptable
1721	-26.7566181093					0.0658	0.8958	39.5494	15.184	16.0213	31.4935	164.2841	100	incorrect
1828	-26.6581947662					0.0156	0.9841	20.9379	9.8734	10.5615	7.3825	115.5473	100	incorrect
622	-26.6424835895					0	1	21.6448	11.3815	12.2843	18.8514	54.8478	100	incorrect
1815	-26.6018279457					0	1	52.8659	14.3761	15.0884	49.029	106.8814	100	incorrect
753	-26.5979871594					0.0312	0.973	20.91	9.9343	10.5087	5.1495	117.6914	100	incorrect
513	-26.5574541436					0	1	66.8706	25.0589	26.0516	66.1218	48.0731	100	incorrect
1659	-26.3685548746					0.0132	0.9818	33.2963	12.6685	13.4231	26.3595	118.404	100	incorrect
1061	-26.3582600246					0.0263	0.9231	25.7303	13.8483	14.7267	8.6896	179.8587	100	incorrect
1336	-26.3392837668					0	1	24.5241	12.7734	14.9534	9.7656	146.9252	100	incorrect
765	-26.2987753183					0	1	32.4253	12.1845	13.6972	25.5138	120.223	99.4	incorrect
2068	-26.2435937564					0	1	21.423	9.7668	11.1144	15.2817	81.976	100	incorrect
1803	-26.1910584178					0.8947	0.1282	1.3281	0.5028	1.025	0.8807	4.7176	100	high
1895	-26.1759897971					0	1	37.3273	17.7826	18.8759	29.1621	131.2575	100	incorrect
479	-26.15198924					0.6438	0.1296	1.7885	0.9691	1.7762	0.959	7.1174	98.2	high
1195	-26.1466814365					0	1	58.8559	18.3467	19.379	54.8924	110.9224	100	incorrect
1813	-26.1283891809					0.0921	0.8627	8.5668	3.9214	4.3218	2.7498	40.5384	100	incorrect
860	-26.1191539339					0.6508	0.2679	5.5606	1.3195	1.5872	4.7501	13.918	98.2	medium
914	-26.0900679529					0.125	0.871	21.605	8.2259	8.7412	11.6373	91.2789	100	incorrect
438	-26.0810274453					0	1	39.3022	14.0948	14.6761	31.1785	150.253	100	incorrect
75	-26.0528995902					0.0159	0.9744	16.8343	6.5355	7.0643	12.0733	61.8012	98.2	incorrect
1060	-26.0272326044					0	1	63.0025	20.9776	22.4067	58.8777	149.7327	100	incorrect
1168	-25.9697778746					0.0469	0.9583	26.1155	11.7429	12.1861	16.1143	109.2252	99.4	incorrect
544	-25.9107937257					0.7344	0.2656	5.7356	1.485	1.8267	4.3023	17.4252	100	medium
1793	-25.8938222351					0	1	65.0877	23.1753	24.3515	63.5372	76.6942	100	incorrect
1785	-25.8671326906					0.0476	0.9483	20.2628	10.3972	10.8349	3.0854	110.053	98.2	incorrect
1204	-25.8439139429					0	1	62.3153	19.3898	20.4467	59.4101	107.8792	100	incorrect
66	-25.8393065022					0	1	63.2621	22.4894	23.8479	61.877	63.7791	98.2	incorrect
1216	-25.7844426227					0.5625	0.2174	5.444	1.213	1.5752	4.8128	12.2688	100	medium
1694	-25.7319155939					0.0685	0.9123	21.8039	6.2467	7.1921	16.4837	77.7352	98.2	incorrect
1863	-25.7293363805					0.8281	0.197	3.3224	0.8744	1.3181	2.7942	8.3479	100	high
1299	-25.7255578625					0	1	55.5466	15.0681	16.1042	50.0509	173.9205	100	incorrect
1283	-25.6905960238					0.8254	0.4348	6.4768	1.8087	2.1463	4.9076	20.1608	98.2	clashes,medium
1577	-25.6662821115					0.0263	0.9783	26.3795	14.3085	16.3768	10.6133	173.0534	100	clashes,incorrect
2045	-25.6553627837					0.0469	0.9091	24.2243	12.3079	12.8717	5.8453	143.7939	100	incorrect
436	-25.564681376					0	1	62.177	20.5363	21.5707	60.1764	85.2594	100	incorrect
770	-25.5224803362					0.8438	0.2286	1.8803	0.7177	1.2678	1.5967	4.6146	100	high
2101	-25.4913763364					0.0526	0.9512	16.6151	9.2895	10.0063	7.2268	73.1898	100	incorrect
2072	-25.4875396132					0.0938	0.6842	24.7675	8.5835	8.9691	16.3617	91.9202	99.4	incorrect
477	-25.4582962719					0.0625	0.8857	26.5835	13.0214	13.6209	12.1352	146.7471	99.4	incorrect
739	-25.3306210876					0.5469	0.4068	10.0455	2.2501	2.5005	8.7136	25.3738	100	acceptable
1224	-25.3189053088					0	1	55.6651	19.217	20.127	49.9161	170.0117	100	incorrect
536	-25.2766000464					0.2344	0.7458	24.0692	10.6836	11.1597	8.9551	121.1396	100	incorrect
2060	-25.2508943874					0.0469	0.9674	36.1954	12.9963	13.6547	25.9275	164.7657	100	incorrect
950	-25.2202198485					0.0137	0.9885	13.3523	6.3948	6.8433	4.8396	63.3344	98.2	incorrect
1603	-25.1816598238					0.3553	0.3415	13.2212	3.4	3.5723	11.2312	31.3645	100	acceptable
1933	-25.1816499694					0.0132	0.9831	34.6273	9.3213	10.291	28.9387	114.2907	100	incorrect
1645	-25.1690256889					0.0658	0.902	36.4311	14.6445	15.5227	27.7496	162.7074	100	incorrect
2042	-25.1015163814					0.0263	0.9753	26.2768	12.726	14.7709	13.6678	148.0666	100	incorrect
1019	-25.0856583342					0.0469	0.9625	26.4336	11.8016	12.221	16.5818	109.567	99.4	incorrect
1983	-25.0742287993					0	1	11.5965	5.8747	6.3389	3.2375	57.1042	99.4	incorrect
2122	-25.0690867555					0	1	43.0129	20.7113	21.9679	35.9584	141.3196	100	incorrect
956	-25.065918897					0	1	27.3379	10.8118	12.1894	19.7743	107.5313	100	clashes,incorrect
485	-25.019437364					0.0789	0.88	25.973	12.2199	13.0374	12.863	138.9879	99.4	incorrect
1339	-25.0114684088					0	1	67.8952	24.3553	25.9275	66.8645	56.8349	100	incorrect
2129	-24.964093299					0.0794	0.9275	15.9861	8.6328	8.9948	2.5346	81.4618	98.2	incorrect
1594	-24.8550069876					0	1	37.7913	13.8313	15.3629	31.4	134.4618	99.4	incorrect
808	-24.7348187466					0	1	40.4835	15.6804	16.5533	37.1338	80.158	100	incorrect
1372	-24.6878226812					0	1	28.3027	10.024	10.6098	26.8575	43.6526	98.2	incorrect
1184	-24.6770434171					0.2812	0.6087	13.55	3.8523	4.0833	10.6838	40.5993	100	acceptable
864	-24.6488914246					0	1	26.7987	11.5572	12.159	24.1914	53.733	100	incorrect
2171	-24.5572477552					0.0159	0.9762	18.7421	6.7007	7.2179	14.1306	65.0124	98.2	incorrect
1075	-24.5425961805					0	1	67.9604	17.4055	18.078	63.2465	151.0578	100	incorrect
1709	-24.5263265859					0	1	66.5296	22.2151	23.7221	62.8547	129.0394	100	incorrect
691	-24.4786180117					0	1	37.1989	15.4252	16.3925	28.5779	158.5329	100	incorrect
154	-24.4534566424					0	1	55.5224	21.2325	22.7341	50.3846	142.2318	100	incorrect
136	-24.3113598842					0	1	49.944	19.5936	19.9468	46.4461	99.7824	100	incorrect
1507	-24.205563485					0.5938	0.6082	8.3808	2.7367	3.2673	5.9007	29.1651	100	acceptable
366	-24.0505598094					0.25	0.8519	29.9592	11.1737	11.8675	18.7346	129.2874	100	clashes,incorrect
745	-24.023090185					0	1	58.152	14.9559	15.1975	54.2763	109.8531	100	incorrect
1567	-23.9863952029					0.4342	0.2979	7.4745	2.1955	2.5197	5.2588	25.814	100	acceptable
576	-23.9056391958					0	1	29.3151	11.6044	12.3546	26.0541	69.5509	100	incorrect
1147	-23.749834427					0.0263	0.9286	18.9527	5.7293	6.6118	13.8773	69.3924	100	incorrect
1183	-23.7462513988					0	1	32.273	12.9298	14.6943	23.7455	144.307	100	incorrect
1519	-23.6547043141					0.0395	0.962	29.0146	12.4991	12.8406	21.0681	112.1426	100	incorrect
425	-23.5447223648					0.7344	0.1754	5.3741	1.5398	1.8897	3.8904	17.1755	100	medium
472	-23.5367359533					0	1	65.424	25.3669	26.6443	64.6469	50.6132	100	incorrect
1977	-23.5016391813					0	1	24.1592	12.6871	14.8736	8.7222	146.6971	100	clashes,incorrect
828	-23.4662739081					0.8281	0.1587	1.7054	0.5483	1.1368	1.3917	4.8607	100	high
555	-23.4121319105					0	1	25.7048	13.8611	15.7946	12.5087	148.4313	100	incorrect
1413	-23.3319060346					0.6094	0.4179	9.2197	1.9507	2.2331	7.796	24.7507	100	medium
888	-23.313684954					0.5781	0.3833	9.1505	1.983	2.2215	7.9752	22.5894	100	medium
220	-23.2028575008					0	1	29.7053	12.5377	13.0918	26.611	66.4304	100	incorrect
848	-23.1716843071					0.0395	0.9268	22.1703	10.4286	11.0261	11.1337	104.6141	100	incorrect
1481	-23.0856820013					0.8438	0.2703	3.0408	0.9332	1.3144	2.3754	9.5285	100	high
1322	-23.0666663924					0	1	43.2953	17.6308	18.8043	38.676	104.138	100	incorrect
1932	-23.0662630317					0.0526	0.9184	17.8041	8.0063	8.3715	13.5858	57.4069	100	clashes,incorrect
373	-23.0510043053					0.6094	0.5979	12.0736	3.0311	3.4155	9.655	35.8708	100	acceptable
1827	-23.0249984297					0.0781	0.8438	26.7645	9.6904	10.1709	18.148	101.4068	99.4	incorrect
1252	-23.0172485642					0.6406	0.0465	3.6534	0.8611	1.28	3.3467	7.1153	100	high
204	-22.9890839123					0	1	45.3931	18.2718	19.1793	44.4268	43.9645	100	incorrect
2016	-22.9845406168					0	1	54.7857	21.4074	21.9906	49.7095	142.7828	100	incorrect
44	-22.9666142363					0.7656	0.4432	4.3796	1.2977	1.8293	3.4516	12.5423	100	medium
1016	-22.9066589199					0.0526	0.9658	18.5691	8.3275	9.344	8.4671	84.4772	100	clashes,incorrect
25	-22.8479361933					0.0395	0.94	20.8986	7.5651	8.4724	13.7532	84.7132	100	incorrect
716	-22.8300804331					0	1	71.2533	24.9286	25.628	68.2083	116.207	100	incorrect
229	-22.8029839879					0	1	64.513	22.9291	24.6447	60.512	131.7201	100	incorrect
2077	-22.6940364186					0	1	60.7024	17.3882	18.129	57.2556	117.5427	100	incorrect
1882	-22.6212989743					0.7969	0.0893	2.7547	0.6494	1.1267	2.5125	5.453	100	high
69	-22.6024410647					0.8125	0.3953	7.2662	1.8523	2.1877	5.8283	21.2262	100	medium
1334	-22.5760850153					0.0263	0.9091	25.4653	11.1752	11.4145	19.9064	81.2809	100	incorrect
1408	-22.477193461					0.0132	0.9778	38.7483	13.6324	13.9809	34.3983	96.6561	100	incorrect
1212	-22.4592424111					0.0395	0.9211	20.5103	6.7112	7.1063	15.7153	65.6602	99.4	incorrect
866	-22.4356679947					0.7031	0.5263	8.6468	1.9651	2.2563	7.0112	24.0103	100	clashes,medium
1938	-22.4297936073					0.0548	0.9344	35.1761	7.9816	8.3544	30.7919	87.8474	98.2	incorrect
1865	-22.3555265775					0.8594	0.4086	4.8514	1.4706	1.8226	4.0882	13.1848	100	medium
514	-22.3064919208					0	1	27.1574	8.7761	9.9078	20.4169	102.5468	100	clashes,incorrect
449	-22.2643058595					0.2237	0.8661	13.2786	6.3104	6.7859	3.5869	63.7338	100	clashes,incorrect
54	-22.2637595573					0.4688	0.5714	12.8831	3.5323	3.7864	9.9316	38.2882	100	acceptable
1076	-22.2552853456					0	1	46.9545	18.7255	19.7833	43.326	93.8374	100	incorrect
1508	-22.1722809519					0	1	65.3458	23.499	24.7223	64.282	62.0481	100	incorrect
451	-22.1640660131					0.0789	0.7931	20.0323	8.5573	9.1807	11.2262	86.7499	100	incorrect
223	-22.1331634763					0.0132	0.9888	20.6608	10.6462	12.2149	11.9596	93.4008	100	clashes,incorrect
1584	-22.0588129532					0.0658	0.9206	38.4035	14.2951	14.972	30.449	149.4478	100	incorrect
1681	-22.0199573892					0.2656	0.8509	23.9137	11.6616	12.1605	5.3408	132.2903	100	incorrect
720	-22.0036151853					0.0395	0.9412	20.1185	8.7736	9.4647	9.4011	95.264	100	incorrect
310	-21.9959727631					0.1094	0.8793	30.1443	9.2628	9.7175	22.0525	107.5	100	incorrect
359	-21.9945280932					0.0938	0.7143	20.8557	8.7384	9.0861	11.3043	90.903	99.4	incorrect
665	-21.9393557952					0	1	31.7775	15.5736	16.5853	21.3957	131.6072	100	incorrect
1259	-21.8680195992					0.8438	0.4808	5.926	1.5208	1.8298	4.6358	17.5929	100	clashes,medium
2082	-21.8151869425					0	1	54.9121	15.3593	16.1999	50.153	161.7932	100	incorrect
244	-21.8071777979					0.1579	0.5	13.7763	4.1335	4.8449	11.3268	38.1045	100	incorrect
1897	-21.8004182912					0.0156	0.9904	21.4475	10.2626	10.7491	6.9672	109.6947	100	clashes,incorrect
975	-21.7787571725					0	1	24.9906	14.3359	15.5643	17.9333	94.9843	100	incorrect
1136	-21.7649357985					0.0132	0.9615	20.0419	7.1471	7.9898	14.0278	76.0177	100	incorrect
84	-21.732627756					0.0526	0.9024	30.2018	14.1784	15.1756	17.4288	163.5612	100	incorrect
2030	-21.6735154873					0.8906	0.1857	1.8542	0.6202	1.1758	1.6186	4.2998	100	high
527	-21.6436433777					0	1	28.761	14.5106	16.0594	25.5846	69.4289	100	incorrect
1364	-21.5655335651					0	1	17.3112	8.9057	9.4533	4.1512	89.2486	99.4	incorrect
829	-21.5534830749					0	1	67.889	19.7312	20.7224	65.0089	103.912	100	incorrect
302	-21.5391420856					0.0312	0.9747	20.7017	9.9039	10.4792	5.0405	116.9916	100	incorrect
766	-21.5167988028					0	1	53.846	19.3794	21.0196	49.8079	129.0262	100	clashes,incorrect
2024	-21.5147492658					0.6406	0.5684	12.0419	3.0006	3.4097	9.7384	35.1859	100	acceptable
469	-21.3714340681					0	1	38.9535	14.2985	15.3281	31.1138	169.0016	100	incorrect
261	-21.3468630425					0.6094	0.1136	4.9707	1.1439	1.4609	4.362	11.7161	100	medium
1198	-21.1631467994					0	1	58.7121	20.9477	22.6565	53.4393	167.2357	98.2	incorrect
772	-21.1176290722					0.0263	0.9091	29.3409	12.3476	12.7403	22.1735	102.2736	100	incorrect
1410	-21.10658415					0.0132	0.9841	39.9676	16.3178	16.9574	31.9297	178.6206	100	incorrect
517	-21.0400051683					0	1	58.5604	17.8372	18.9546	54.0588	168.9668	98.2	incorrect
1104	-21.0131392078					0.0156	0.9855	19.7959	9.37	10.0108	5.4478	110.0257	100	incorrect
230	-20.8420410555					0.7969	0.407	5.0296	1.361	1.9449	4.2261	12.4408	100	medium
1051	-20.8105847238					0.7656	0.4896	8.7377	1.9935	2.3003	7.0325	24.6993	100	medium
1123	-20.7749419369					0	1	62.0457	19.5087	20.5408	58.9341	104.3073	100	clashes,incorrect
48	-20.739353213					0	1	19.2172	9.9091	10.5358	4.0607	103.3933	99.4	incorrect
2137	-20.7049689912					0.1316	0.8148	18.855	8.5991	9.072	9.2858	83.6593	100	incorrect
1065	-20.6739330594					0	1	67.2035	24.3767	26.0281	66.2003	60.176	100	incorrect
239	-20.6612202034					0.0156	0.9851	12.4646	6.0558	6.5772	8.4106	44.9492	100	clashes,incorrect
495	-20.6258122323					0.125	0.6667	20.4821	8.8977	9.2853	7.9912	97.6703	99.4	incorrect
163	-20.5886348762					0	1	68.761	21.8034	22.8604	64.7229	156.0419	100	incorrect
1172	-20.485513664					0.625	0.604	11.9945	2.9713	3.3707	9.59	35.6621	100	acceptable
977	-20.4720064918					0.5	0.5077	11.8703	2.54	2.7872	10.2166	30.5507	100	acceptable
2108	-20.4614377625					0.5312	0.618	9.7251	2.7586	3.2516	7.4116	31.2503	100	acceptable
941	-20.4525480452					0.0263	0.9672	38.7958	11.6462	12.6	32.8027	129.3132	100	incorrect
1657	-20.4272574257					0.0317	0.9767	33.595	11.806	12.2362	24.2653	137.2631	98.2	clashes,incorrect
982	-20.3443159332					0.0263	0.9726	28.5423	12.3461	13.2968	18.4451	132.7304	100	clashes,incorrect
1539	-20.3408038641					0.0395	0.9577	37.9955	14.5069	15.2533	29.8346	156.2158	100	incorrect
602	-20.326325176					0	1	40.1288	10.7547	11.0122	34.0909	112.5138	100	incorrect
945	-20.3237069771					0	1	60.7835	21.4377	23.0499	56.171	154.3959	100	incorrect
1779	-20.2988229887					0.6711	0.0727	1.8431	0.8283	1.3533	1.2827	6.2707	100	high
470	-20.1929741441					0.2188	0.7667	24.5022	11.3908	11.929	9.3708	129.7949	100	incorrect
216	-20.0985753373					0.6562	0.44	7.6538	1.8678	2.1693	6.4332	20.834	100	medium
723	-20.0911038828					0	1	69.2268	24.1366	25.6432	66.3646	111.5126	100	incorrect
400	-20.0907371071					0.0132	0.9821	41.2161	13.475	14.4945	34.8676	143.7334	100	incorrect
1068	-20.0857569963					0	1	65.0106	16.8005	17.3676	60.044	154.789	100	incorrect
1470	-20.0352077385					0	1	56.8227	21.389	22.5606	55.02	70.0026	98.2	clashes,incorrect
1007	-20.0175912116					0	1	32.3161	9.8923	10.6735	28.3491	86.4713	100	clashes,incorrect
1776	-19.9988335095					0.0263	0.9565	26.3561	10.8849	11.6486	14.5007	125.0994	100	incorrect
579	-19.9248931631					0	1	60.9174	22.2194	23.7928	57.9837	96.742	100	incorrect
2097	-19.9168741305					0	1	40.9345	12.0263	12.5072	38.4899	71.3738	100	incorrect
1961	-19.8744812687					0.0625	0.9437	24.7408	7.4596	7.8951	17.8933	88.4535	100	incorrect
94	-19.8667053043					0.0263	0.9747	34.6173	9.6663	10.5858	28.8847	113.5558	100	clashes,incorrect
1083	-19.8595917342					0.0312	0.9545	35.4595	12.0506	12.5927	25.9406	140.7414	100	incorrect
161	-19.8561916483					0.0132	0.9872	35.341	9.5701	9.9275	28.9271	105.8691	100	incorrect
706	-19.7395939896					0.8438	0.194	2.3808	0.6894	1.222	1.9351	6.593	100	high
1951	-19.7170450712					0	1	52.1956	20.0004	22.0052	47.6235	138.7311	100	incorrect
957	-19.6089544116					0.6406	0.1458	3.6692	0.8753	1.3054	3.2932	7.666	100	high
801	-19.5874277456					0	1	38.4456	10.8943	11.6592	34.3556	98.7905	100	clashes,incorrect
2047	-19.5383718296					0	1	55.8825	18.924	20.4792	51.2217	135.9897	100	incorrect
559	-19.4537773177					0.6719	0.5865	9.3016	2.333	2.8686	7.4962	26.8392	100	acceptable
1398	-19.2599103305					0.25	0.6596	18.8797	4.4038	4.6459	16.6996	42.0613	100	incorrect
241	-19.2117953235					0	1	63.5477	15.2244	15.6978	58.4625	170.8279	100	incorrect
1026	-19.1456255463					0.5469	0.4776	11.3439	2.3361	2.6118	9.7564	28.7056	100	acceptable
221	-19.128557607					0	1	35.3985	12.7918	13.9126	30.6831	92.4517	100	clashes,incorrect
337	-19.1250333612					0.0395	0.875	33.7172	14.6013	15.7853	22.6901	164.3127	99.4	incorrect
2095	-19.1242931982					0.0789	0.8182	22.5255	10.3258	11.0064	11.8484	103.3616	100	incorrect
1121	-19.0876845867					0.1719	0.8103	25.0734	10.897	11.4572	11.1501	122.9053	100	incorrect
577	-19.0642436947					0.0526	0.9452	21.242	10.6465	12.1988	11.1225	101.8195	100	incorrect
1219	-19.0281216553					0.5312	0.5802	12.252	3.2162	3.4679	9.5285	39.572	100	clashes,acceptable
1458	-18.917934585					0	1	60.233	19.3856	20.4308	57.5201	93.8714	100	clashes,incorrect
2059	-18.8898711486					0.75	0.1231	1.2102	0.606	1.0895	1.0484	2.7117	100	high
876	-18.8751800697					0.6667	0.25	6.1597	1.451	1.7019	5.4147	14.1815	98.2	medium
999	-18.8361211313					0	1	59.2707	20.4804	21.6626	54.0061	175.6064	100	incorrect
795	-18.8350676248					0	1	28.9979	13.6782	14.7129	20.2758	125.251	100	incorrect
1669	-18.8344516883					0.863	0.3505	5.4269	1.4034	1.6934	4.6553	13.6165	98.2	clashes,medium
1819	-18.8302478076					0.6406	0.5859	8.0169	2.7294	2.977	4.7597	30.7502	100	clashes,acceptable
1859	-18.7493492668					0.7812	0.5192	4.9388	1.8606	2.2382	4.3927	11.4368	100	medium
2118	-18.7254673916					0	1	26.6208	14.9316	17.1456	15.6843	143.243	99.4	incorrect
836	-18.6615325155					0.0132	0.9474	48.7221	13.8532	14.189	43.0597	135.4608	100	incorrect
423	-18.6595985437					0.6825	0.5326	8.2587	2.4342	2.7318	5.725	28.9972	98.2	acceptable
189	-18.6153521318					0.0658	0.8837	22.9032	11.596	12.1861	11.1107	112.0476	100	clashes,incorrect
1723	-18.6116988127					0	1	23.6823	13.9758	15.1454	5.7608	128.7898	100	clashes,incorrect
1029	-18.6086299368					0.7302	0.098	3.154	0.8381	1.258	2.8118	6.83	98.2	high
979	-18.5260669324					0.0658	0.8529	29.0204	13.7477	14.9235	14.6484	170.3548	100	incorrect
1301	-18.3731240802					0	1	68.0564	17.3165	17.9014	63.0708	163.2056	100	incorrect
2021	-18.3169798529					0.6164	0.4643	9.584	2.7356	3.0173	7.7078	27.68	98.2	clashes,acceptable
298	-18.2811449703					0.1562	0.8795	27.4215	12.876	13.4465	11.1565	151.285	100	incorrect
79	-18.2342463593					0	1	21.2103	9.901	11.3202	14.7902	82.8382	98.2	incorrect
636	-18.2314472608					0	1	40.2608	18.9233	20.2538	38.9114	48.6183	100	incorrect
1025	-18.2194996958					0.0156	0.9524	33.0812	9.6297	9.985	28.3012	96.0197	99.4	incorrect
1384	-18.1666029966					0.7969	0.1207	3.1804	0.7228	1.1474	2.792	7.4324	100	high
1087	-18.1257693989					0	1	39.9486	13.8806	14.5047	35.358	105.3575	100	incorrect
563	-18.0839225175					0.0156	0.9863	27.2974	11.9163	12.3425	17.6469	110.5678	99.4	incorrect
969	-18.076519936					0.7344	0.3896	7.0306	1.5244	1.8604	5.9177	18.0444	100	medium
1111	-17.9754616598					0	1	53.3573	14.6397	15.4	48.8218	137.5201	100	incorrect
1672	-17.9716615182					0	1	42.5729	11.744	12.3621	38.7133	101.0553	100	incorrect
61	-17.9695822662					0	1	41.9429	16.5622	17.4331	34.4202	163.6399	100	incorrect
1232	-17.9266158076					0.0156	0.9821	15.2067	5.736	5.9369	11.2812	49.4386	100	incorrect
1796	-17.9230481883					0.1711	0.7111	24.2738	5.9084	6.242	20.7077	60.31	100	incorrect
1770	-17.8542177788					0	1	58.3737	19.8721	21.0003	52.3476	174.3975	100	incorrect
509	-17.8115081643					0.6406	0.2115	5.1093	2.2088	2.5222	0.7177	22.9569	100	acceptable
1338	-17.808520188					0	1	29.9046	16.0873	17.4602	16.7411	156.9297	100	incorrect
2105	-17.6686028294					0.0156	0.9841	25.7011	10.45	10.8206	13.9698	120.7319	100	incorrect
830	-17.6657649724					0.1406	0.91	30.0725	11.98	12.7426	17.8741	138.3629	100	incorrect
398	-17.6514983053					0.0789	0.8462	17.0083	6.7146	7.1854	10.2437	69.1282	100	incorrect
320	-17.6259782302					0	1	48.092	18.0976	19.38	41.6972	167.6388	100	incorrect
967	-17.597597181					0.5	0.4754	10.7068	2.4484	2.6755	9.1624	28.3281	100	acceptable
1350	-17.5565427339					0.4375	0.5484	12.968	2.7209	2.9664	11.2979	31.3102	100	acceptable
99	-17.539501479					0.625	0.4737	8.4457	1.7942	2.0616	7.3406	20.1299	100	medium
1227	-17.5130210447					0	1	65.8629	17.2872	18.2472	61.277	151.0926	100	incorrect
251	-17.5046013299					0.4844	0.4746	9.7725	2.0496	2.276	8.6216	22.6897	100	acceptable
565	-17.4973412353					0.8125	0.514	6.1969	1.741	2.0374	4.6925	19.366	100	clashes,medium
454	-17.4572130774					0.0395	0.9231	22.2885	10.9483	11.6884	5.5257	124.1248	100	incorrect
409	-17.4564015957					0	1	19.7378	6.8468	7.9927	13.6925	76.682	100	clashes,incorrect
1990	-17.4108643638					0.0312	0.9683	25.211	8.2383	8.6124	17.6556	94.7627	100	incorrect
411	-17.3979010141					0.0312	0.9565	28.8638	12.1837	12.7627	19.1923	119.4215	99.4	incorrect
9	-17.3412890542					0	1	59.6463	23.2761	24.6307	56.6665	97.394	100	incorrect
912	-17.339506765					0.5469	0.5	9.3704	2.5653	2.8109	7.0921	30.9514	100	acceptable
644	-17.334055344					0.125	0.8222	26.0324	11.3676	11.8753	10.6433	133.7933	100	incorrect
1663	-17.2565731299					0.6825	0.5057	6.9122	1.785	2.105	5.354	20.6765	98.2	medium
1497	-17.183216896					0.6986	0.3014	6.2674	1.4018	1.784	5.2724	17.2202	98.2	medium
1084	-17.175296352					0	1	33.6497	10.4555	10.7063	29.3839	84.7161	100	incorrect
206	-17.1596602807					0.0263	0.9583	26.9943	14.1948	15.1455	12.9195	158.2308	100	incorrect
1357	-17.0902783367					0.0469	0.9583	26.1155	11.7429	12.1861	16.1143	109.2252	99.4	incorrect
1214	-17.0400321591					0.0789	0.8571	11.7649	4.5235	4.958	8.5393	39.0804	100	incorrect
308	-17.0390451571					0.0312	0.9167	33.2523	8.1566	8.5624	29.7397	76.0016	99.4	incorrect
171	-16.9870547556					0.0132	0.991	40.9503	11.6729	12.0995	34.2655	126.1077	100	clashes,incorrect
1520	-16.9670989645					0.1429	0.8571	18.4959	7.4689	7.8124	7.0021	86.7914	98.2	incorrect
467	-16.9403389754					0	1	54.0603	21.0431	22.4317	47.5349	174.284	100	incorrect
480	-16.9070555759					0.0469	0.972	29.4249	10.8237	11.4032	17.7222	134.2762	100	clashes,incorrect
2112	-16.8706271955					0	1	59.3007	14.7228	15.2275	54.0508	141.4813	100	clashes,incorrect
1165	-16.8575614144					0.0156	0.98	29.8966	11.9436	12.8109	17.9484	137.3492	100	incorrect
1319	-16.8562263791					0	1	27.271	11.4704	13.0062	19.2705	112.0785	100	clashes,incorrect
1993	-16.8521595645					0.1719	0.7027	16.4236	6.7726	7.109	8.354	70.8499	100	incorrect
212	-16.8141486228					0	1	27.9363	13.9786	15.7003	16.8436	128.9691	100	incorrect
170	-16.7813460959					0.6094	0.4935	8.3775	2.1786	2.4591	6.3074	27.5014	100	acceptable
1544	-16.7322675628					0.0789	0.8696	38.0081	13.1607	13.5949	30.9587	130.733	100	incorrect
240	-16.6531901403					0.5	0.4754	10.3658	2.2094	2.4449	9.1305	24.7418	100	acceptable
393	-16.6250531151					0.4062	0.4348	11.9585	2.7414	2.9779	10.2104	29.1645	100	acceptable
1711	-16.5718899186					0.863	0.4057	5.2733	1.6983	1.9556	4.1572	15.307	98.2	clashes,medium
1516	-16.5683453269					0.0526	0.913	37.1903	12.9447	13.4012	30.1203	126.3656	100	incorrect
2094	-16.5376381524					0	1	66.5276	24.2258	25.8624	65.2466	63.9767	100	incorrect
1330	-16.4825048932					0.8889	0.4043	4.1347	1.4115	2.0679	3.6281	10.0574	98.2	medium
2089	-16.4443712144					0	1	59.664	21.8615	23.0719	58.4466	59.9009	100	incorrect
182	-16.4348824858					0.2031	0.7903	25.5944	10.7987	11.3122	12.4934	122.7874	100	incorrect
257	-16.4232153476					0	1	22.8772	15.0415	16.3315	7.5094	122.5885	100	incorrect
783	-16.3412247217					0	1	64.8756	19.6676	20.8053	60.6452	143.6097	100	incorrect
471	-16.3097446605					0	1	24.8583	8.7516	9.0797	23.0667	46.1878	100	incorrect
1170	-16.2586800692					0	1	64.3988	22.9756	24.9782	60.6501	120.1706	100	incorrect
173	-16.2498710467					0.6094	0.675	9.2349	2.7693	3.0027	6.4764	30.7689	100	clashes,acceptable
65	-16.1750184163					0.0263	0.9474	22.3504	10.3713	10.8694	8.188	118.6183	100	incorrect
1342	-16.0969833076					0	1	60.1094	17.3642	18.2042	55.4133	152.7766	100	incorrect
2130	-16.0928285713					0	1	56.5501	15.798	16.9026	50.9656	173.4303	100	incorrect
1085	-16.084643038					0.0789	0.9302	22.675	11.7465	12.1629	12.6148	102.4392	100	clashes,incorrect
1585	-16.05883964					0	1	68.5017	23.6748	24.9606	64.5282	151.9626	100	incorrect
1653	-15.9532197689					0.0156	0.9815	22.8394	10.9652	11.3905	2.5169	134.8099	100	incorrect
506	-15.9195311794					0	1	55.7423	21.4209	23.2216	50.264	162.8834	100	incorrect
271	-15.8779311668					0.0526	0.9556	16.4084	9.1026	9.7693	8.5081	68.1934	100	incorrect
1477	-15.8216749785					0.0132	0.9722	25.0885	8.3542	9.3608	18.1721	96.8287	100	incorrect
504	-15.8124037647					0	1	44.7142	18.8824	19.8817	38.6028	134.4491	100	incorrect
553	-15.7924438848					0.0312	0.9737	20.3944	9.7594	10.3127	4.8926	114.5609	100	incorrect
259	-15.786482261					0.1406	0.7857	17.295	7.8384	8.1119	1.0359	85.7214	100	incorrect
1153	-15.7855025928					0.4219	0.4906	9.863	2.1925	2.4063	8.655	23.9008	100	acceptable
35	-15.7811774778					0	1	18.6387	11.8482	12.5921	10.3341	79.2519	100	clashes,incorrect
96	-15.7083425368					0	1	50.5642	15.3852	15.5674	43.8554	156.1045	100	clashes,incorrect
297	-15.6442028335					0.5625	0.6	11.5052	2.7497	3.114	9.2265	34.0874	100	acceptable
892	-15.568191663					0	1	55.3937	22.3682	23.9376	52.5632	97.0982	100	incorrect
193	-15.5497322593					0.0658	0.9324	27.023	6.7951	7.4868	21.7101	81.5459	100	incorrect
458	-15.5043250195					0.0132	0.975	35.7744	9.4373	9.8061	30.7571	96.8885	100	incorrect
549	-15.5024609575					0.2812	0.4375	12.8222	4.2805	4.5415	8.6734	42.8724	100	incorrect
1807	-15.4593924253					0.6875	0.3889	5.2369	1.666	1.9888	3.5177	18.8158	100	medium
118	-15.4294486772					0.3281	0.4167	10.7973	2.8537	3.0892	8.9495	27.5107	100	acceptable
525	-15.2625461767					0.0685	0.9123	21.5637	6.2132	7.1668	16.217	77.3207	98.2	incorrect
854	-15.2414095759					0.7778	0.125	2.2769	0.6977	1.155	2.0652	4.6575	98.2	high
1286	-15.2380579011					0	1	64.4786	17.936	18.8337	59.2003	162.7649	100	incorrect
1562	-15.2041135233					0.7945	0.2055	3.9741	1.5852	1.8146	3.4673	9.7333	98.2	medium
461	-15.1820969185					0.8906	0.05	1.6601	0.4315	0.9833	1.4662	3.8974	100	high
455	-15.1078200614					0	1	65.5753	21.3528	22.3569	60.5066	176.7533	100	incorrect
434	-15.1018035781					0.0156	0.9828	13.9578	6.3786	6.8267	7.5399	62.3655	100	incorrect
338	-15.0591880137					0.0469	0.9143	24.4746	10.5675	11.0091	12.4054	118.2507	99.4	incorrect
128	-15.039498005					0	1	70.3822	21.3218	22.2955	67.555	109.2458	100	incorrect
771	-14.7222801901					0.0132	0.9697	21.9571	7.3558	8.0427	16.267	76.9404	100	incorrect
1797	-14.6160697673					0.8594	0.2361	4.1408	0.9658	1.3516	3.683	9.1994	100	high
1581	-14.5935755663					0	1	61.002	17.0414	17.7354	57.3125	122.5493	100	incorrect
1587	-14.5575924113					0	1	65.4851	23.2871	24.5939	61.3138	151.6114	100	incorrect
645	-14.4853854172					0.0938	0.8909	22.9626	8.1052	8.489	15.4619	83.1354	100	incorrect
1074	-14.4463815139					0.7619	0.2381	1.8866	1.284	1.6874	1.5192	5.4274	98.2	medium
188	-14.4399314205					0	1	39.8606	18.4683	19.5403	35.2501	100.0108	100	incorrect
572	-14.437715687					0	1	29.8785	15.6323	16.5337	21.5555	116.3487	100	incorrect
1751	-14.1564498961					0.625	0.6154	10.1393	2.5661	3.0097	8.0614	30.4385	100	acceptable
2050	-14.1429639507					0	1	51.0705	18.7526	19.6466	44.7802	179.7815	100	incorrect
878	-14.1320117348					0.5625	0.4375	11.2367	2.3072	2.6052	9.5227	29.1848	100	acceptable
1293	-14.0913254033					0.6406	0.1087	4.7622	1.222	1.748	4.0876	11.7265	100	medium
50	-14.0761016933					0	1	59.7038	17.3537	18.1636	55.9597	124.9734	100	incorrect
361	-14.0639908244					0	1	60.1924	22.3843	24.0265	57.8969	82.7253	100	incorrect
1270	-14.015816642					0	1	54.906	15.4146	15.5413	48.8839	152.0255	100	incorrect
1294	-13.9646734061					0	1	49.8414	19.6385	21.1618	44.3914	132.0191	100	incorrect
2046	-13.9198123244					0.8594	0.0351	1.6475	0.4329	0.9676	1.4173	4.217	100	high
1761	-13.916046745					0.7937	0.3671	5.52	1.2653	1.6628	4.4801	15.1993	98.2	medium
1394	-13.913903453					0.5658	0.2586	5.2356	1.2994	1.6046	4.5477	12.2894	100	medium
250	-13.9016525471					0.7143	0.5982	8.367	2.2661	2.562	6.2575	26.8427	98.2	clashes,acceptable
402	-13.8937836965					0	1	27.2601	12.1721	13.0185	26.5819	29.8693	100	incorrect
256	-13.8703137771					0.0781	0.9167	32.5277	9.9838	10.806	24.3247	115.7577	100	incorrect
478	-13.7718274587					0	1	55.7631	15.3953	16.2173	51.0814	158.9739	100	incorrect
886	-13.7374317943					0	1	28.5376	15.667	17.7497	19.3905	135.503	99.4	incorrect
1405	-13.7104693632					0.6849	0.3902	6.537	1.8496	2.1734	4.9945	20.5558	98.2	clashes,medium
1752	-13.6803627839					0.1094	0.8108	23.1066	11.216	11.6207	3.5886	132.2828	100	incorrect
1728	-13.6056079244					0.0274	0.9787	28.7636	14.7056	15.9509	13.2759	165.7159	98.2	incorrect
2136	-13.5612850254					0.0132	0.9828	38.6877	16.2159	17.0552	30.761	158.9025	100	incorrect
198	-13.4608972966					0.2763	0.6441	8.1158	3.1294	3.4424	5.5019	28.6545	100	acceptable
1041	-13.3407145836					0.0395	0.9516	40.9324	11.2387	12.1012	35.5295	125.9479	100	clashes,incorrect
971	-13.3252196999					0	1	24.9029	10.1366	10.8957	18.4214	89.5302	100	clashes,incorrect
327	-13.1845391814					0.1974	0.8125	19.8279	7.1274	7.4736	14.0878	68.8351	100	incorrect
389	-13.119701187					0	1	50.6457	18.8734	20.5104	45.3602	133.403	100	incorrect
1389	-13.0664523279					0	1	28.5406	13.5848	14.6643	19.9242	122.8041	100	incorrect
1615	-13.0401891948					0.75	0.0806	2.5856	0.7344	1.1827	2.1098	7.0258	100	high
933	-13.0099296393					0	1	66.973	19.519	20.4882	62.392	170.5478	100	incorrect
1207	-12.9698900143					0.5873	0.6942	9.7965	3.196	3.4442	6.1169	37.1454	98.2	clashes,acceptable
1220	-12.9684788742					0	1	50.2309	20.1729	22.0979	45.1083	123.0547	100	incorrect
1002	-12.9422547992					0.1562	0.6154	16.3951	5.1996	5.4898	11.8755	55.0171	99.4	incorrect
2026	-12.899753846					0.127	0.8689	18.7093	7.5333	7.888	7.2882	87.4754	98.2	incorrect
1811	-12.8512861811					0	1	24.549	13.0784	15.2293	8.5355	156.2435	100	incorrect
505	-12.8145629551					0	1	60.2421	17.309	18.1227	55.5403	150.8325	100	incorrect
1251	-12.7310123385					0	1	44.4621	11.741	12.2575	41.6062	78.5998	100	clashes,incorrect
2049	-12.7236181276					0.7812	0.5413	4.7486	1.8748	2.3377	4.1479	11.6757	100	medium
1329	-12.5813455959					0.746	0.5804	7.3537	2.0577	2.3847	5.5294	23.8068	98.2	clashes,acceptable
929	-12.5726104898					0.0263	0.9672	38.2955	11.7104	12.6958	32.1452	130.0393	100	incorrect
1528	-12.5131785069					0.0658	0.9074	37.0307	15.0427	15.9801	28.1767	164.4572	100	incorrect
633	-12.4328339949					0.0132	0.9821	53.2682	15.7137	16.5695	48.1286	163.5876	100	incorrect
1327	-12.281715261					0.8438	0.3077	4.0502	0.9872	1.3621	3.4726	10.1046	100	high
1592	-12.221135804					0.0921	0.8833	24.8041	11.7218	12.3798	10.9533	126.9599	100	incorrect
511	-12.2055372313					0	1	52.8641	19.053	19.9478	46.7555	179.4684	100	incorrect
202	-12.1351778877					0.6406	0.5495	10.5614	2.5276	2.9457	8.6557	30.2478	100	acceptable
1135	-12.1248453718					0.5781	0.2128	4.7864	1.9756	2.3311	1.7409	20.5257	100	medium
1287	-12.0580417189					0.1875	0.5556	15.1427	5.2354	5.4629	9.8456	53.3389	100	incorrect
1381	-11.9795002014					0	1	27.454	13.472	15.6298	14.8205	168.4553	100	incorrect
1375	-11.9568231644					0.1053	0.8806	33.0246	8.2587	8.9349	28.2497	96.91	100	clashes,incorrect
1922	-11.8239751692					0.0132	0.9737	29.2803	12.6535	13.7325	19.2167	137.1614	100	incorrect
616	-11.7915254832					0	1	70.0105	22.4019	23.3823	65.9886	160.0313	100	incorrect
1324	-11.7373491399					0.0263	0.9688	37.1771	10.3961	11.3528	31.3909	122.4384	100	incorrect
1552	-11.684879328					0.8906	0.0656	1.4958	0.3985	0.9855	1.2395	4.051	100	high
1489	-11.6012909534					0.0526	0.9444	22.6613	6.817	7.7248	16.8926	82.3941	100	incorrect
441	-11.593900486					0	1	62.2042	22.1475	24.0691	57.3374	158.7578	98.2	incorrect
1647	-11.5718135029					0	1	34.8517	17.0118	17.7762	24.0809	166.7533	100	incorrect
1786	-11.5437973729					0.5938	0.5914	10.9453	2.706	3.207	8.759	32.6572	100	acceptable
1943	-11.5083432705					0.1974	0.7368	11.932	5.7987	6.0753	4.0008	55.207	100	incorrect
1112	-11.3383308406					0.8281	0.4854	4.1316	1.6499	1.9796	3.4976	11.0687	100	medium
119	-11.2287420033					0	1	51.2342	19.8791	21.5867	46.5516	140.8161	100	incorrect
1432	-11.1166744648					0.125	0.8431	26.0628	11.2279	11.7238	11.0716	132.0747	100	incorrect
10	-11.1124167031					0.0312	0.9833	27.0238	10.48	10.9278	15.4004	132.2547	100	clashes,incorrect
177	-10.794827197					0	1	57.4641	17.608	18.2856	52.0771	154.0415	100	incorrect
1175	-10.6779498305					0.0685	0.959	17.2848	9.639	10.331	5.8863	80.5157	98.2	clashes,incorrect
63	-10.5935321054					0	1	61.8518	23.1361	24.9119	59.8938	80.3017	100	incorrect
968	-10.5572063938					0	1	67.0258	22.3802	23.4453	63.7814	120.2309	100	incorrect
2163	-10.4798354738					0.0395	0.9552	28.1923	13.1138	13.7423	18.4113	124.3861	100	incorrect
1521	-10.4195605275					0.5625	0.625	9.3457	2.6835	3.1799	7.0479	30.4619	100	acceptable
1	-10.3989368348					0.0469	0.9651	28.6433	12.2218	12.633	15.0609	150.6328	100	clashes,incorrect
1178	-10.2879966219					0	1	26.1291	11.6851	12.2868	20.8926	75.6939	100	incorrect
1171	-10.2759228649					0	1	60.7682	18.0341	19.4112	56.1789	175.3041	100	incorrect
919	-10.2460650272					0	1	29.4903	14.6056	15.8225	14.8573	163.5114	100	clashes,incorrect
76	-10.2328002796					0	1	24.8167	15.2393	16.6292	10.0666	132.6376	100	incorrect
1273	-10.2235719878					0	1	56.5823	19.9462	21.5154	55.1053	61.7006	100	incorrect
677	-10.2213019673					0.0526	0.8889	13.8437	4.9156	5.6633	9.153	53.9243	100	incorrect
42	-10.2165784724					0	1	36.0062	14.3584	15.5181	25.5953	167.9708	100	incorrect
561	-10.1821048807					0	1	47.1683	16.8946	17.1329	44.8545	76.1978	100	clashes,incorrect
1924	-10.1495169695					0.0156	0.9828	47.2715	11.6955	12.8009	41.7475	135.3452	100	incorrect
312	-10.1239859903					0.0263	0.95	17.078	5.3826	6.1644	11.9415	64.5297	100	incorrect
[truncated: 181 more rows]
