# Supplementary material for: CLUB-MARTINI: Selecting Favourable Interactions amongst Available Candidates, a Coarse-Grained Simulation Approach to Scoring Docking Decoys
Source: PLoS One. 2016 May 11;11(5):e0155251. doi: 10.1371/journal.pone.0155251 (PMC4864233; doi:10.1371/journal.pone.0155251)
Supplement: S1 File — (ZIP) [file pone.0155251.s006.zip › Target_41.csv]

struct #	min_PMF_1	min_PMF_2	min_PMF_3	min_PMF_4	min_PMF_5	fnat	fnonnat	L-rms	I-rms	S-rms	dl	theta l	Seq_id	score
449	-140.141037827	-82.6661602621	-87.0217914371	-75.9397926313	-85.324049376	0.5932	0.4615	8.0481	2.1486	3.06	6.3973	30.2246	95.8	acceptable
920	-122.542104814	-61.1820960657	-98.9017268357	-59.8582818007	-80.9254112557	0.5763	0.4138	7.0882	2.1882	2.9321	5.3896	26.958	95.8	acceptable
278	-121.405256371	-29.2730474791	-63.3635885097	-49.7774029097	-63.9227676068	0.5085	0.3478	3.406	1.6285	2.6029	2.2216	14.6275	95.8	medium
92	-118.660523688	-88.2462658275	-70.0678777646	-85.3757983709	-86.8044674275	0.5763	0.3818	5.2776	2.0593	2.8723	3.5219	21.5098	95.8	acceptable
640	-118.002761101	-83.3749214317	-79.4100797007	-51.0462676497	-71.0351281857	0.6102	0.3455	9.9658	2.6144	3.5955	8.6212	28.7871	95.8	acceptable
604	-117.522522817	-73.3917288633	-69.0276276435	-82.4226447633	-20.4317289195	0.8814	0.1186	1.4164	0.612	1.9605	0.8535	5.6593	95.8	high
19	-117.387339974	-81.5951696517	-67.4972413017	-75.2889470796	-52.7573728767	0.7119	0.4167	8.3296	2.1901	3.214	6.7796	30.2797	95.8	acceptable
1049	-114.994889765	-67.6188325814	-50.4211059463	-52.0125969964	-68.7255840964	0.5254	0.5694	9.7107	2.584	3.4163	7.6721	35.5737	95.8	clashes,acceptable
775	-114.860236127	-70.6351261638	-41.7787776648	-85.9351424098	-73.6752792522	0.5424	0.5616	10.8127	2.614	3.6208	9.19	35.0281	95.8	acceptable
1028	-113.798613825	-74.4528022518	-56.7940187726	-64.5176247126	-73.9071835989	0.5932	0.4444	8.8015	2.3694	3.2112	7.0468	34.4556	95.8	clashes,acceptable
323	-113.383770198	-70.4210222829	-78.0726045343	-83.6439179356	-66.1421693379	0.1186	0.8511	13.4353	7.0915	7.5165	4.1528	88.5433	94.9	incorrect
146	-113.243926855	-55.685702334	-54.1842525615	-54.249646044	-59.2182914479	0.6271	0.4861	6.7085	1.8935	2.8259	5.3957	24.0807	95.8	medium
1164	-112.772317301	-63.930093778	-100.345478263	-67.8322814378	-75.2009590428	0.678	0.403	8.1105	2.0666	3.0004	6.6328	29.1494	95.8	acceptable
26	-111.220714509	-73.4813435458	-71.064115942	-62.069040806	-48.5763584928	0.5424	0.5733	11.6864	2.8421	3.872	9.6616	41.0966	94.9	acceptable
213	-110.288211548	-26.3364799674	-15.1260933054	-16.1095159254	-64.4405676179	0.0169	0.9884	34.0683	11.5946	12.6427	29.658	154.1498	94.9	incorrect
1115	-109.859615222	-90.0271788048	-81.9590245548	-63.4478792076	-83.7611125159	0.6441	0.4154	6.9933	1.9051	2.8787	5.6575	25.8055	95.8	clashes,medium
774	-108.904740729	-69.94524921	-64.046459075	-64.9289760938	-76.791841802	0.6949	0.4225	9.1199	2.3187	3.3429	7.4685	32.6369	95.8	acceptable
964	-108.607029623	nopmf	-56.0241470117	-57.0089982895	-83.8692986845	0.1017	0.8667	14.0054	7.163	7.5824	5.4837	90.0011	94.9	incorrect
626	-108.53874067	-42.1713256362	-31.6495651512	-71.4431689262	-41.8253269244	0.0169	0.9894	25.2002	10.5642	11.0132	21.7925	94.4952	94.9	incorrect
70	-107.661639833	-43.4659502122	-59.5748594047	-66.3524553508	-65.9646413858	0.5424	0.5294	9.9517	2.5084	3.2875	8.0691	34.3572	95.8	clashes,acceptable
95	-107.029982644	-101.20638668	-72.4606007345	-65.8115398779	-66.9641011166	0.7119	0.3731	4.3416	1.3826	2.5209	3.4335	15.5763	95.8	medium
500	-106.729298755	-86.1678294858	-101.495626136	-60.4375370272	-66.9162808458	0.7288	0.2833	4.2097	1.3724	2.5628	3.2474	16.3918	95.8	medium
273	-106.534094024	-120.211310278	-16.1192702535	-105.659430626	-79.7668046111	0.5254	0.4655	9.4793	2.4644	3.3075	7.7164	32.5064	95.8	acceptable
822	-105.857022775	-65.8346185824	-57.9848321775	-79.3907759174	-94.5460825564	0.7119	0.4	7.3869	2.0337	3.0189	5.9718	27.06	95.8	acceptable
937	-105.620474854	-72.0632887124	-93.4482741735	-73.1400112944	-71.0261188785	0.6949	0.3881	7.5384	1.9037	2.8828	6.1002	25.9777	95.8	medium
797	-104.726532739	-71.4133221746	-93.5611864615	-61.3284510088	-76.1450484518	0.4576	0.5263	7.9157	2.692	3.4416	6.0077	33.4462	95.8	clashes,acceptable
1057	-104.210131727	-74.0550130231	-91.9572865808	-28.870875257	-80.3510868041	0.6441	0.4795	7.9601	2.2352	3.1467	6.0613	32.0982	95.8	clashes,acceptable
245	-104.15134647	-86.1943130606	-60.0986415099	-65.6729845096	-62.7070618899	0.6441	0.4648	5.8401	1.9111	2.88	4.4663	24.4529	95.8	clashes,medium
196	-103.640129369	-70.2850834267	-61.4798491334	-62.7959074457	-57.5570966629	0.5593	0.4762	10.6451	2.6016	3.5464	8.8335	37.0681	95.8	acceptable
1108	-102.847495709	-106.180198644	-80.5011871358	-78.5213521236	-77.2428465736	0.5424	0.4386	7.4035	2.1787	3.0642	5.6095	30.9124	95.8	clashes,acceptable
970	-102.667654662	-56.7933965745	-58.3686002515	-61.2180178399	-46.8239418899	0.5254	0.5921	9.3813	2.6267	3.4187	7.2942	35.7742	95.8	clashes,acceptable
870	-102.591064092	-70.9191904716	-71.2944551216	-75.5567839216	-79.1800662412	0.5763	0.3462	3.613	1.7134	2.6268	3.1465	8.818	94.9	medium
1047	-102.392027178	-80.5313539427	-69.9852918264	-72.3022153909	-62.404316419	0.7119	0.4684	9.775	2.4449	3.4561	8.1733	33.7909	95.8	acceptable
157	-101.290909471	-78.7022364039	-86.9666866948	-75.1428940605	-73.5218953155	0.4915	0.4727	7.8061	2.346	3.0866	7.256	16.3076	94.9	acceptable
595	-100.197152093	-66.4196840885	-62.1620360991	-69.2337761834	-45.2168573767	0.5763	0.4426	7.4977	2.2217	3.0813	5.3549	30.928	95.8	clashes,acceptable
678	-99.7963272521	-12.1328554172	-73.3712187602	-78.9055648778	-55.1005246402	0.5085	0.5161	9.3984	2.5868	3.3821	7.4679	35.0353	94.9	acceptable
901	-99.7244127871	-71.6657965136	-49.2721096922	-53.0535404187	-56.2622785141	0.5085	0.5	10.6431	2.6468	3.6718	9.2029	33.446	95.8	acceptable
820	-99.4789495677	-34.3647086384	-43.8748597284	-56.9737440755	-41.8955788355	0.6102	0.4706	9.8868	2.5227	3.5807	8.3709	33.0582	95.8	acceptable
248	-99.3671773533	-58.9570424812	-63.8791357312	-72.5957367731	-84.0529149365	0.339	0.6923	13.7241	4.6168	5.4419	9.5964	69.5603	94.9	incorrect
193	-99.0065820353	-66.3249883184	-68.3294950313	-55.1991681863	-59.9663737313	0.5763	0.5696	9.28	2.4997	3.3034	7.7031	32.8186	95.8	clashes,acceptable
898	-98.729130915	-45.5851776951	-58.9801118925	-50.1103829201	-54.5580093201	0.6949	0.3279	6.3376	1.7255	2.6291	4.768	26.0379	94.1	clashes,medium
1069	-98.5872430465	-30.0894550999	-58.0291131499	-58.6785024077	-51.1635719499	0.0678	0.9494	31.731	11.6303	12.4093	27.1237	155.7215	94.9	incorrect
1055	-98.3787154728	-37.9923139229	-53.9612147969	-40.2806045779	-56.5844582429	0.0678	0.9355	28.9516	11.7336	12.2349	23.7808	163.2482	94.9	incorrect
1101	-97.5156836296	-44.8153352438	-23.4771147271	-81.1811887522	-65.9377371623	0.5932	0.4444	8.0279	2.2189	3.1001	6.3383	30.3384	95.8	clashes,acceptable
821	-97.4467423977	-48.8287213259	-23.6302445074	-21.3776709824	-41.79213485	0	1	33.264	12.4689	13.2326	28.7981	151.5825	95.8	incorrect
67	-97.0901230846	-19.5458232962	-74.3307769729	-48.7287631792	-62.1475332872	0.5763	0.4333	6.852	2.0434	2.9733	6.4505	12.4752	94.9	acceptable
633	-96.6214460364	-90.1773974301	-62.9734621926	-73.0928968926	-79.4009129926	0.678	0.4366	8.6304	2.1622	3.1276	7.1419	30.7967	95.8	acceptable
707	-96.2041290543	-62.6525539176	-52.3685149976	-77.4781806426	-64.8477870407	0.0678	0.9091	21.3487	10.9336	11.5591	12.1216	167.0411	94.9	incorrect
239	-95.6785680157	-64.6196864892	-85.1904353581	-80.8678241092	-74.5846672981	0.5593	0.34	5.2427	1.7466	2.7523	3.9054	21.2721	95.8	medium
845	-95.4311224367	-27.6994470995	-24.6874437095	-39.4703249111	-36.0930568795	0	1	30.8779	11.433	12.4341	27.6158	93.9228	94.9	incorrect
947	-94.8465599198	-58.9647752551	-58.0958610801	-69.0794085872	-59.6471844822	0.5254	0.5811	11.9794	3.2696	4.0335	9.404	48.66	95.8	clashes,acceptable
876	-94.8206040451	-130.104350079	-105.164777979	-110.353540404	-125.169310974	0.3559	0.7123	14.8086	4.4382	5.4865	11.1187	69.2448	94.9	incorrect
1083	-94.5160439767	-91.5633762157	-89.8524873817	-102.251039297	-89.2535958067	0.6102	0.2941	5.4399	2.0782	2.8973	3.9234	21.2569	95.8	acceptable
175	-94.3344974731	-83.5891430549	-101.00785965	-74.1493045999	-92.8961228299	0.2712	0.7714	16.8909	5.2818	6.3567	12.6016	82.8434	94.9	incorrect
945	-94.0617003746	-80.7390417551	-74.8781196451	-103.721472755	-101.864812505	0.5254	0.5156	11.449	2.7589	3.7813	9.5918	38.6468	95.8	acceptable
829	-94.0223638269	-73.4857559023	-60.9063729273	-61.9182540973	-49.5550105305	0.5593	0.5541	12.6483	3.0283	3.986	10.6047	46.5709	95.8	acceptable
258	-93.5851823342	-34.0811112171	-76.174078797	-71.444676412	-72.8362081623	0.6102	0.3898	7.6258	2.1308	3.0766	5.8287	30.4178	95.8	clashes,acceptable
1093	-93.4709441463	-63.5750490569	-46.528400196	-64.8655236119	-51.0936472869	0.4746	0.4167	8.1192	2.1274	3.0203	6.5699	27.5084	95.8	acceptable
1192	-93.2963421989	-9.5212185704	-61.0221945505	-93.4807655044	-76.0510194961	0.678	0.4366	9.1441	2.1928	3.2344	7.5311	32.7372	95.8	acceptable
490	-93.1901553411	-52.177206288	-14.3561357742	-48.3186183129	-67.3086718979	0.4068	0.3514	6.9928	2.4517	3.3887	4.8604	33.8301	94.9	acceptable
1157	-92.8246218669	-90.7421297507	-51.7295835495	-75.0724553495	-77.0564981802	0.6102	0.5385	8.9682	2.3606	3.228	7.221	32.1063	95.8	clashes,acceptable
185	-92.7844475691	-69.0266600997	-77.0134671537	-79.9661303747	-65.9353166847	0.678	0.4521	6.9214	1.8834	2.9132	5.4847	25.7086	95.8	medium
949	-92.7385284124	-59.5550444246	-74.3379639208	-62.9165020708	-86.6081078458	0.5254	0.5303	12.1234	2.911	4.0028	10.1734	41.3951	95.8	acceptable
3	-92.4770597343	-88.293393482	-68.3662151024	-69.731853992	-82.8007387972	0.5424	0.4667	8.4595	2.2233	3.1717	6.7665	31.8897	95.8	acceptable
43	-92.194089938	-82.5263549983	-88.5521773125	-56.3874706326	-82.2976023983	0.4915	0.4727	8.4926	2.3731	3.217	6.4855	34.8064	94.9	acceptable
681	-92.0004997511	-100.984654087	-6.9167747922	-76.2640556821	-94.5832327591	0.3559	0.6038	9.8658	3.844	4.7126	6.1373	55.3373	94.9	acceptable
993	-91.9355050814	-13.3549005258	-49.7953783651	-92.4470242886	-65.460738225	0.6102	0.493	8.6397	2.3625	3.3089	6.9838	31.3999	95.8	acceptable
564	-91.933978414	-80.0442865469	-66.1554004008	-70.0014467268	-45.2197867708	0.4237	0.5902	14.5555	3.5083	4.303	12.087	49.7938	94.9	acceptable
235	-91.6613669015	-95.161882475	-86.4556863727	-88.3250789427	-70.6228452227	0.7119	0.4474	8.0445	1.9693	3.0323	6.4088	31.1158	95.8	medium
1081	-91.55990643	-69.0827820991	-92.3192339907	-52.6994748804	-61.5909133441	0.7288	0.3175	2.5288	1.2483	2.3578	1.5094	9.4216	95.8	medium
889	-91.2461651522	-15.9172867484	-22.7763346876	-24.9829737784	-20.2679858134	0.0847	0.9419	34.0882	11.2581	11.8469	30.1483	141.0339	94.9	incorrect
1009	-91.158602659	-82.0205867415	-83.1265404623	-83.4028255935	-54.4139547673	0.7797	0.1636	2.6097	0.8254	1.9862	2.4457	4.4859	95.8	high
565	-90.9813891752	-13.7754358889	-74.6283037096	-74.4865356145	-99.5622163145	0.5593	0.5147	10.3879	2.5514	3.6349	8.6654	35.7457	95.8	acceptable
648	-90.8657524013	-70.485103767	-66.4129458824	-73.5232759924	-82.9716216355	0.5932	0.4697	7.618	2.1631	2.995	5.6973	29.4993	95.8	clashes,acceptable
1136	-90.7440467331	-45.0736803836	-56.2271595994	-44.8195521494	-50.6614146336	0.4746	0.6111	10.5793	2.5763	3.4959	8.7842	35.8187	94.1	acceptable
365	-90.6499050409	-63.184320414	-72.337789559	-47.3934444121	-75.5729566647	0.0508	0.9268	22.1676	10.8999	11.482	13.7194	165.3015	94.9	incorrect
51	-90.6139522071	-54.6934207222	-39.7690491277	-61.0587578822	-64.3273611698	0	1	39.3282	12.511	13.5585	36.7122	122.5341	95.8	incorrect
879	-90.2617915357	-59.182149737	-53.506111942	-42.6477405083	-54.7051202142	0.0847	0.8889	22.9314	11.0093	11.5411	15.0597	163.784	94.9	incorrect
884	-90.1743884004	-87.472898144	-87.9375288299	-46.9053329552	-110.864235469	0.7119	0.3226	4.6748	1.5823	2.8361	3.4698	20.497	95.8	medium
523	-89.8578844285	-66.7990650795	-83.7404394316	-75.9810114295	-72.422869092	0.1017	0.8723	21.0147	10.8467	11.3672	12.4211	157.5113	94.9	incorrect
543	-89.5521383764	-37.9392348932	-43.8542845472	-60.4107383222	-57.8711925722	0.5254	0.5694	9.9946	2.6027	3.4471	7.8982	36.5686	95.8	clashes,acceptable
584	-89.4583846902	-82.2022525173	-81.8532746173	-89.7629248223	-82.1331583673	0.1186	0.8372	13.7989	6.9101	7.2366	6.4554	84.7223	94.9	incorrect
549	-89.1526317215	-7.3794562752	-12.3197299228	-45.404032928	-38.8644175573	0.2203	0.7903	16.6774	3.9093	5.2929	15.1273	43.5342	94.9	acceptable
20	-89.097433072	-67.9519313146	-60.3502637346	-6.1798784981	-75.9815806374	0.5763	0.5072	8.8166	2.3285	3.165	7.2978	31.8524	95.8	clashes,acceptable
611	-88.9881743116	-76.5393951705	-60.2732928182	-76.2145565505	-59.5920558705	0.5254	0.3111	5.35	1.5863	2.452	3.9454	22.6096	94.1	medium
723	-88.68239107	-52.7618666054	-85.033959082	-72.192221569	-61.5654981723	0.0847	0.881	20.7502	10.9238	11.385	11.6974	161.4322	94.9	incorrect
471	-88.6568159653	-87.6660014895	-79.1469280341	-66.302790647	-59.4259398841	0.6441	0.4328	8.6791	2.2509	3.2517	7.0519	32.0841	95.8	acceptable
1088	-88.6186443058	-5.8327187779	-80.3436159103	-52.9755637181	-69.9033340125	0.661	0.4348	5.5352	1.7917	2.7973	5.0451	12.2984	94.9	medium
394	-88.202539067	-94.3047071154	-87.3851482865	-79.4561606654	-77.0831265504	0.5424	0.5224	10.5676	2.5481	3.3946	8.7139	37.847	95.8	acceptable
462	-88.1319208325	-90.8742192527	-85.0560162548	-15.9229490522	-93.6241683827	0.7288	0.3944	7.5816	1.9518	2.9163	6.1444	27.7638	95.8	medium
286	-87.739781062	-76.9545279165	-90.4109528869	-87.9463447165	-96.6317422004	0.5424	0.5224	10.5676	2.5481	3.3946	8.7139	37.847	95.8	acceptable
1067	-87.7281553836	-13.9528621574	-52.6386891683	-15.0581844574	-47.6353714169	0.0847	0.878	21.9392	10.9449	11.6228	13.9964	165.466	94.9	incorrect
900	-87.5579812697	-82.0459575507	-71.3252573086	-68.2244012656	-90.3988056397	0.4576	0.64	11.2162	3.8792	4.6144	7.4543	59.7182	95.8	clashes,acceptable
952	-87.5154429284	-82.8506606939	-96.8266229439	-73.5488205759	-110.477038844	0.678	0.403	7.7683	2.0196	2.987	6.3861	28.2711	95.8	acceptable
287	-87.2233107712	-51.9117337009	-57.3660750784	-17.4598188267	-2.5079501401	0	1	32.6864	9.7153	10.6932	29.6305	103.2736	95.8	incorrect
892	-87.0023964407	-65.2933108667	-93.5429136102	-85.8854635802	-82.0446699167	0.6271	0.5432	10.7524	2.73	3.7109	8.9846	38.271	95.8	acceptable
201	-86.2299664455	-54.2763047982	-63.2934902041	-91.9009237482	-89.0716022119	0.4407	0.6	8.8136	2.4732	3.4193	6.8182	35.0339	94.9	acceptable
514	-86.2059928557	-37.5699937246	-31.5413006701	-47.0694596975	-58.0510823496	0.0678	0.9184	20.8721	10.9155	11.4169	11.9478	166.3648	94.9	incorrect
1002	-86.1487635508	-75.9482641726	-66.4274024974	-86.9693638684	-56.0027161409	0	1	36.9743	11.9853	12.6125	33.2055	150.649	94.9	incorrect
391	-86.0368894273	-46.7487231267	-80.4401823477	-60.5058240177	-76.8008051396	0.5593	0.4677	9.9997	2.5634	3.5676	8.2174	36.9733	95.8	acceptable
215	-85.864515517	-62.0643482391	-67.9425002799	-58.4443217469	-76.3584275591	0.5932	0.5	7.9776	2.0851	3.0065	6.6148	27.9516	95.8	clashes,acceptable
673	-85.698637837	-65.9631124919	-54.264111252	-81.66844035	-97.599609952	0.6949	0.4605	6.5718	1.9849	2.887	5.1493	24.2961	95.8	medium
671	-85.5181477453	-11.0852480355	-37.9115038656	-46.3449705456	-43.5472052805	0.3559	0.7	16.7106	3.7251	4.7608	14.7017	50.8817	94.9	acceptable
908	-85.4380404609	-86.4588132638	-93.0155377442	-24.5187916006	-70.7054016742	0.5593	0.431	7.6081	2.1179	3.0013	6.0904	29.2234	95.8	acceptable
503	-85.1881581071	-88.7515405541	-75.9072629343	-81.9175273051	-55.1081511074	0.5424	0.4667	7.5526	2.1795	2.9174	7.0114	16.1735	94.9	acceptable
184	-85.1455513986	-73.5128714078	-67.2223659211	-58.4493212369	-66.7407809678	0.5763	0.4237	7.3373	2.0637	2.9346	5.5593	28.1188	95.8	acceptable
100	-84.9651927343	-82.2559277662	-54.9738554711	-86.1575860123	-90.3901081019	0.7119	0.3824	5.7525	1.6838	2.7572	4.7627	19.0573	95.8	medium
909	-84.7354002745	-44.1776490146	-57.5874474731	-54.3741305696	-35.9743798862	0.7288	0.3676	4.7329	1.426	2.5734	3.4944	18.3503	94.1	clashes,medium
1153	-84.7129398169	-51.5368414462	-52.5400859462	-47.7160530462	-55.1301162464	0.0678	0.8824	21.4158	8.6841	9.1279	17.6526	91.0581	95.8	incorrect
176	-84.1512890089	-50.7238969865	-54.8417384672	-53.2849142811	-69.7397790922	0.6102	0.2	3.7121	1.4206	2.4653	2.1103	19.3578	94.1	medium
1195	-83.9633066499	-86.8832613501	-81.4692504151	-78.9847506677	-92.8994642045	0.5424	0.5616	11.695	3.0075	3.8993	9.6457	44.5444	95.8	acceptable
101	-83.9166403926	-69.7954430739	-43.0169731032	-60.1244917239	-63.6740315336	0.0678	0.8974	21.2623	10.7826	11.3072	12.6366	158.8748	94.9	incorrect
948	-83.540879199	-68.0266021366	-23.6398115581	-71.3406071416	-103.087716691	0.678	0.4521	8.7698	2.3519	3.3816	7.1603	31.974	95.8	acceptable
426	-83.3936637253	-65.5769097206	-24.8683735595	-55.2717719085	-40.7923787427	0.0847	0.9275	24.4716	10.6598	11.404	18.8446	154.0829	95.8	clashes,incorrect
397	-83.3465401824	-4.8531052356	-27.7879214358	-18.1922840729	-58.1515312073	0.1017	0.9118	27.6574	11.5671	12.2352	22.2944	170.6518	95.8	clashes,incorrect
80	-83.3452848236	-94.708024009	-75.381113465	-81.107836239	-60.293673715	0.5932	0.4853	9.7706	2.4712	3.2607	7.8867	33.7755	95.8	clashes,acceptable
574	-83.0820445605	-36.5542754516	-60.1015395437	-42.1600431173	-54.8852397158	0.0508	0.962	22.3515	7.5788	9.0652	15.2799	125.4095	94.9	incorrect
85	-82.8637218415	-63.6045991492	-63.5587397254	-64.5743898367	-82.0873730587	0.6102	0.4194	7.8013	2.1856	3.1059	6.1822	30.4333	95.8	clashes,acceptable
851	-82.8542524998	-50.6353409275	-68.6233019704	-60.7658792525	-45.3852536834	0.2034	0.8667	17.3747	4.5669	5.5017	14.2048	65.9686	94.9	incorrect
1112	-82.342026373	-43.4317009817	-48.5357172515	-38.3099206094	-44.4759797425	0.339	0.375	4.6501	2.075	2.95	4.2903	9.2234	94.1	medium
516	-82.3206982672	-70.5331375932	-86.1233444532	-77.6891321462	-80.4175812761	0.7119	0.6	6.2041	2.1184	3.8752	5.0392	23.2165	94.9	acceptable
331	-82.0547619229	-13.9563799595	-31.707961828	-50.087397928	-69.2678170424	0.0678	0.9529	33.3938	11.737	12.5793	29.0242	152.0965	94.9	incorrect
358	-81.8841336866	-50.064016317	-67.693749017	-69.8006136873	-78.6489296368	0.0678	0.9091	20.4002	10.4567	10.8843	11.7823	152.5608	95.8	incorrect
544	-81.8172167824	-50.8153378953	-82.958538031	-45.2793646884	-66.1565291357	0	1	37.0884	11.3962	12.3042	35.2935	89.701	95.8	incorrect
759	-81.6728898357	-47.6751882498	-47.3075935798	-60.4096093996	-47.7254932946	0.661	0.25	2.5397	1.1864	2.2806	1.4694	11.7761	94.1	medium
266	-81.3659399332	-50.2801759054	-48.2085340104	-65.5007742573	-73.9778166073	0.5254	0.5231	11.6429	2.9272	3.8216	9.6325	44.1772	95.8	acceptable
431	-81.3206736082	-80.956804311	-68.2543529867	-59.4378327224	-83.0073651074	0.5085	0.4444	7.6176	2.2169	2.9785	7.1343	15.5102	94.9	acceptable
1150	-81.231362901	-64.2283631986	-76.0908869114	-46.9817029742	-58.1606926114	0.0508	0.9348	24.4701	11.2922	12.0156	18.4846	178.6513	95.8	incorrect
716	-81.2267146763	-72.0515013088	-60.7491715963	-73.0270404409	-60.3627215494	0.5763	0.3818	5.6657	1.6102	2.4691	4.2443	23.6035	94.1	medium
254	-81.1324918333	-80.576607861	-47.9539616688	-67.8977354099	-60.5431673099	0.0847	0.8958	21.8987	10.9531	11.6043	13.0522	164.1688	94.9	incorrect
337	-80.8653929428	-89.526879508	nopmf	-65.4098507458	-68.7704417308	0.5932	0.527	8.55	2.1941	3.1741	6.9718	30.2444	95.8	acceptable
423	-80.7992959083	-68.9062959182	-40.1819984682	-60.6809910632	-62.7714557432	0.1017	0.875	22.0852	11.064	11.6398	14.1099	161.3757	94.9	incorrect
571	-80.6123538652	-98.5440361673	-69.8205372673	-72.1145656373	-1.624676085	0.1186	0.8372	13.7989	6.9101	7.2366	6.4554	84.7223	94.9	incorrect
1053	-80.3979396479	-58.658985572	-60.6002628081	-35.5946426907	-59.7585993581	0.5254	0.5921	11.7171	2.8264	3.799	9.6628	41.0552	94.9	acceptable
1131	-80.2066168159	-60.1863035947	-67.2838171404	-67.1630628663	-61.6342475947	0.6441	0.4062	8.91	2.3094	3.3454	7.2311	32.8684	95.8	acceptable
211	-80.1429192426	-74.0310829076	-70.2411613469	-56.6287989094	-78.1786011319	0.7797	0.439	6.7621	1.8112	2.7783	5.466	24.6951	95.8	medium
812	-80.0972107408	-81.0409690314	-63.7818837027	-72.6854728772	-74.4565204947	0.6271	0.5067	9.7356	2.4002	3.3868	8.0418	34.419	95.8	acceptable
364	-79.9469517951	-40.1579264715	-67.1124939105	-65.4877153356	-27.9543065327	0.2881	0.5526	9.1701	3.2685	3.9909	7.1389	39.9141	95.8	acceptable
45	-79.7157635238	-84.9488833941	-66.3257862792	-72.3289500775	-85.7216527441	0.4068	0.5862	15.4754	3.69	4.5724	12.8358	53.9474	94.9	acceptable
1015	-79.5715982116	-34.2681247755	-16.3524932635	-34.4410097351	-34.1374021309	0	1	27.2459	10.4561	11.3153	24.6854	78.0409	95.8	incorrect
833	-79.3654596442	-32.901899696	-44.621395346	-71.1075292981	-60.597319116	0.1017	0.8667	20.5004	10.8971	11.5284	11.0782	178.213	94.9	incorrect
969	-79.3332364161	-72.3662498612	-85.5116227368	-90.4430033849	-66.7345904368	0.2712	0.7576	18.0133	5.153	6.2539	14.1469	82.4181	94.9	incorrect
1106	-79.0939368867	-50.4639762431	-49.0100993435	-66.3243201963	-60.6235793981	0.1525	0.7955	13.6775	6.9843	7.4013	4.4826	88.1398	94.9	incorrect
690	-79.0884587153	-48.4240568169	-57.9101609417	-48.1798102469	-54.1625120255	0.1017	0.8846	18.4698	8.2446	8.9463	13.3231	100.9022	94.9	incorrect
583	-79.0665331963	-53.1500673197	-51.6506371447	-72.2696744434	-84.0508645905	0.6102	0.3793	7.5425	2.1791	2.9357	6.9276	18.1941	94.9	acceptable
1163	-79.0444559399	-39.2156428447	-72.3628901237	-10.0027483947	-38.4467517275	0	1	43.5454	12.2566	12.9253	39.9768	162.5806	95.8	incorrect
17	-79.0013642548	-15.964061681	-49.1686077635	-73.841241499	-37.0071122488	0.1017	0.88	22.499	11.1966	11.9217	14.6199	170.6925	94.9	incorrect
872	-78.8666804249	-74.2792672503	-53.5287884588	-68.0879094878	-83.1592016179	0.2034	0.75	13.3196	6.9705	7.3425	4.1669	86.5179	94.9	incorrect
855	-78.6803754895	-97.2062099518	-72.6216155192	-4.7922205625	-89.2319623892	0.5254	0.5	11.7736	2.8499	3.7446	9.8084	40.0719	95.8	acceptable
1018	-78.1911498762	-53.2781450012	-59.8853263052	-78.2106668552	-69.7420454512	0.1356	0.814	14.5028	7.3212	7.7048	4.8599	91.4014	94.9	incorrect
1151	-78.0117106381	-60.3783139349	-89.763749423	-70.5078775214	-59.0321165863	0.5763	0.4769	6.3865	2.2404	3.1196	4.4558	30.4186	95.8	clashes,acceptable
158	-77.7492929356	-28.8750723273	-28.37744546	-29.6286062123	-32.0036185973	0.0339	0.9556	24.1094	6.7215	7.4491	22.3899	61.7972	95.8	incorrect
473	-77.7131992808	-76.0053678425	-66.3657666192	-72.1939543925	-52.9272032284	0.0847	0.8837	20.2753	10.7487	11.3373	11.0805	165.1172	94.9	incorrect
825	-77.6072131783	-58.8837611228	-55.3507144491	-62.5720738238	-48.7983771091	0.5763	0.4138	10.7543	2.5525	3.5374	9.0643	36.7578	95.8	acceptable
725	-77.5259303063	-32.7330546852	-13.7414944998	-34.9098186859	-60.2934391543	0.5593	0.5217	11.0317	2.8202	3.7172	9.1555	38.4568	95.8	acceptable
353	-77.5163158203	-54.6622612073	-71.4699924399	-61.5733821573	-64.0091522073	0.5763	0.4035	3.7282	1.4442	2.4771	3.281	8.119	94.9	medium
410	-77.4803431774	-39.0889680983	-86.1665166034	-66.8462965307	-80.4667155034	0.6102	0.4375	8.9663	2.1847	3.3232	7.4764	31.3636	95.8	acceptable
463	-77.4177373605	-55.3440030767	-81.2830634602	-62.9819211716	-45.9131824466	0.1017	0.9348	29.2781	12.4392	13.1481	23.6931	174.9105	95.8	clashes,incorrect
407	-77.2442774789	-70.2226168767	-25.6652239532	-91.6958295267	-77.6495528097	0.7288	0.4416	8.6793	2.292	3.3001	7.1185	31.045	95.8	acceptable
585	-76.9840589948	-73.8930571628	-78.0250009378	-65.4623811878	-8.1035061531	0.2881	0.3704	4.0952	2.4042	3.1746	1.3917	26.0387	94.1	acceptable
1199	-76.8296290349	-61.5388723894	-82.9670163465	-83.2558034185	-57.2757363185	0.3559	0.6866	16.57	4.0071	4.7879	13.7428	57.4296	94.9	incorrect
896	-76.8031012936	-52.186374401	-56.9377568181	-65.7828816147	-49.9870004281	0.0847	0.9342	22.4153	10.2448	10.9115	16.3873	145.6532	95.8	clashes,incorrect
93	-76.7279774932	-13.2191160393	-57.2588216012	-57.3930922791	-64.3028135462	0.0508	0.9388	21.2188	10.8981	11.5097	12.6406	165.6081	94.9	incorrect
325	-76.3826657506	-65.9207228798	-63.7564129698	-66.3131195059	-70.6411522559	0.5763	0.3929	5.8852	2.0248	2.9403	4.0846	26.7824	95.8	clashes,acceptable
1051	-76.196972024	-35.9818841168	-76.1614795839	-99.9560227722	-77.9592001722	0.6102	0.4545	10.1015	2.6487	3.6234	8.3325	35.928	95.8	acceptable
1011	-76.1573041368	-37.475159723	-60.082973898	-49.7432967406	-41.3692201102	0.0508	0.9091	15.3245	5.7004	6.6082	10.2608	76.5302	95.8	incorrect
406	-76.0471453097	-63.2949271252	-57.0164157838	-66.7416186508	-66.9773436988	0.4746	0.4286	10.593	2.6591	3.5159	8.5424	40.7249	94.9	acceptable
874	-75.999184027	-79.6790631532	-70.2027402586	-72.9581173004	-84.6920473036	0.4068	0.3333	6.8563	2.5367	3.2826	5.2733	28.535	95.8	acceptable
598	-75.9589450688	-52.0133806462	-35.2986298962	-54.4715422862	-59.7434015041	0.7966	0.2879	5.5311	1.4076	2.4953	4.4482	19.4469	94.1	medium
852	-75.9436694819	-20.2171293331	-43.7938936705	-80.4794666805	-83.3327318874	0.0678	0.907	20.3842	10.9809	11.5248	9.5568	165.6879	94.9	incorrect
1097	-75.9292490833	-25.3784084918	-66.9646136413	-72.5880269163	-99.4379953863	0.5763	0.2917	2.3391	1.175	2.2197	1.6016	8.1576	94.1	medium
483	-75.6309901436	-54.4373536583	-56.6353738082	-46.7063681671	-54.052666386	0.0678	0.8947	19.5266	10.794	11.4211	10.4525	177.2956	95.8	incorrect
547	-75.5635094857	-64.2830628085	-51.7938772187	-63.0633879087	-68.014755492	0.1017	0.8605	21.4433	10.9203	11.6057	12.6545	165.535	94.9	incorrect
493	-75.2729040939	-93.461818681	-71.2639174612	-75.7896889616	-91.6277579362	0.5763	0.3462	3.613	1.7134	2.6268	3.1465	8.818	94.9	medium
573	-75.2598399294	-46.7562506228	-45.6687412841	-20.5240500683	-28.5293217928	0.4746	0.4717	7.6717	2.127	3.0114	6.1301	29.223	94.9	acceptable
805	-75.2333116503	-59.6099558232	-50.596399209	-65.6457534947	-62.347934659	0.0678	0.9494	25.4189	10.8855	11.7085	19.8407	162.6567	95.8	clashes,incorrect
1060	-75.1567841297	-72.2296583642	-54.2153768717	-58.5414366642	-58.9895789342	0.6271	0.3934	6.7325	1.9796	2.9145	5.0393	26.9885	95.8	clashes,medium
1034	-74.9701813179	-66.2647147524	-66.9114734323	-84.8949049174	-79.0181278414	0.661	0.371	8.4	2.0188	3.053	7.0627	28.582	95.8	acceptable
480	-74.9621140807	-56.0452807801	-77.2645202801	-76.4144322081	-62.0790585674	0.5254	0.4918	12.439	2.9758	3.7048	10.7221	39.7174	95.8	acceptable
1017	-74.8741437084	-60.3234120586	-56.55441214	-84.7390964677	-73.0747793647	0.4407	0.2353	6.094	2.1802	3.1363	4.3005	26.3416	95.8	acceptable
864	-74.8596674463	-74.6663467081	-4.8080187252	-82.9715057267	-72.0078362849	0.5763	0.4848	10.5377	2.5662	3.527	8.7801	36.0973	95.8	acceptable
792	-74.6556483323	-54.210106472	-59.848214797	-37.9675849869	-74.0966448597	0.0847	0.9333	24.7439	10.8603	11.6326	18.99	161.8547	95.8	clashes,incorrect
271	-74.5769927357	-18.1894907265	-82.3414312613	-62.1651922613	-44.3364127613	0.3051	0.5	10.3718	3.3307	4.0366	8.7274	38.2673	95.8	acceptable
786	-74.5505677964	-53.8912318498	-38.6422609783	-55.615973394	-46.879448444	0.7797	0.2459	3.5405	1.2743	2.2756	2.2372	16.088	94.1	medium
848	-74.4123977403	-46.2364749517	0	-75.3612722064	-71.4863991017	0.5085	0.4737	10.2898	2.6313	3.5167	8.5147	35.8188	95.8	acceptable
653	-74.3909743798	-67.4202522354	-55.7572415254	-57.2044655354	-46.0573981294	0.0678	0.92	20.6653	10.8122	11.4732	11.2674	167.1854	94.9	incorrect
509	-74.3693287658	-56.8864486957	-37.1906089825	-40.7832096305	-46.5661729795	0.0508	0.9348	21.0308	11.0559	11.6486	12.4603	164.2259	94.9	incorrect
182	-74.3497310991	-96.9423176142	-50.0961723322	-90.8921318642	-77.9333967142	0.6102	0.5263	9.5639	2.5779	3.38	7.82	32.5064	95.8	acceptable
794	-74.242707491	-48.5419541256	-41.074395258	-70.2582323203	-69.176436108	0.6102	0.5068	8.5992	2.2498	3.1695	6.8316	31.162	95.8	clashes,acceptable
576	-73.9694985192	-64.9124851281	-62.9336069866	-55.1718590381	-55.1161568031	0.1525	0.7955	13.6775	6.9843	7.4013	4.4826	88.1398	94.9	incorrect
867	-73.6411203557	-61.6570043064	-59.9075475224	-47.6954965368	-69.0355112581	0.5763	0.4848	8.5673	2.4252	3.2434	6.4052	33.1502	95.8	clashes,acceptable
674	-73.6149320346	-58.7431675983	-26.3091684557	-43.2379074833	-61.5083820258	0.0678	0.9111	19.0591	10.7458	11.38	9.7059	173.9125	95.8	incorrect
982	-73.5315907544	-63.5851731197	-50.1496072441	-51.2799470658	-61.0489260068	0.2881	0.6383	9.2998	3.4075	4.0008	7.6263	37.279	94.9	acceptable
860	-73.4193779903	-37.0573032293	-59.4818380093	-59.0305913359	-45.5160111359	0.0508	0.9388	21.3937	10.672	11.2392	12.8241	158.9272	94.9	incorrect
469	-73.267016364	-80.2303793359	-78.2308898535	-80.2033718335	-75.4300660609	0.6271	0.3393	7.2367	2.3319	3.1054	5.355	27.8882	95.8	acceptable
1062	-73.2452991899	-38.3643163022	-25.607414365	-27.0360489416	-17.69831487	0	1	37.4594	10.6921	11.4689	33.4052	155.6242	95.8	incorrect
498	-72.9783469373	-58.4209601542	-66.6429915238	-80.2136120039	-56.9336048742	0.4576	0.413	6.6143	2.6841	3.4332	4.3128	33.8185	95.8	clashes,acceptable
817	-72.8235266045	-63.4405979981	-74.7911381354	-51.1404516452	-67.0709097081	0.5254	0.4561	8.1437	2.3188	3.1592	7.7059	14.8677	94.9	acceptable
42	-72.5786700304	-49.7764293397	-51.2265266497	-55.1167739911	-48.1517268075	0.661	0.339	4.212	1.3421	2.4509	3.1534	15.8209	94.1	medium
634	-72.5617723202	-42.5458477018	-42.3984370923	-37.7677650246	-42.8252820345	0.0847	0.898	27.6753	11.7789	12.584	22.0689	175.3646	95.8	incorrect
200	-72.4809435735	-42.3951048453	-60.5265171324	-66.0811667574	-55.6541853853	0.1186	0.8833	15.0896	7.1231	7.7018	8.3994	90.181	95.8	incorrect
370	-72.3121443596	-89.0064846965	-79.3001766691	-93.9987954691	-77.1029293863	0.5763	0.4848	7.1653	2.0253	2.7523	6.5711	17.0956	94.9	acceptable
1142	-72.3117297525	0	-55.0518629046	-69.7482045346	-55.1756462222	0.2881	0.6458	10.2926	3.2548	3.8003	8.6417	37.7299	94.9	acceptable
877	-72.0163661982	-76.1462590258	-63.6461263388	-34.5988692189	-54.2750222309	0.5085	0.4	7.2791	2.1551	3.2126	5.4338	30.8402	94.9	acceptable
1012	-72.0089490666	-43.7815849675	-67.2032321181	-52.8497766347	-51.435708349	0.3729	0.6207	8.3495	3.1073	3.6046	6.3549	37.326	94.9	acceptable
450	-72.0049716849	-40.6911440547	-52.2298411073	-85.7246561197	-86.0936503573	0.4746	0.3636	4.8272	1.9703	2.9314	3.5838	17.2404	95.8	medium
517	-72.0020439965	-74.3535442909	-54.7697000409	-75.6032506909	-69.3542549409	0.6949	0.4675	8.5325	2.2209	3.1799	6.958	30.7893	95.8	acceptable
31	-71.9431974326	-66.5027096058	-70.9281236442	-85.2579668058	-65.6753316212	0.7288	0.2951	3.7097	1.3717	2.4689	2.6858	14.0089	95.8	medium
718	-71.9202127071	-82.1416170491	-62.2749068021	-103.074632502	-40.5072344548	0.5763	0.3585	8.4023	2.1835	3.0791	6.7453	29.3478	95.8	acceptable
940	-71.8628708428	-49.0357577235	-41.9569455585	-60.6464951822	-47.4777884836	0.0339	0.9672	23.3819	10.4781	10.901	18.8871	101.0265	95.8	incorrect
285	-71.719620248	-11.9451951994	-9.1433121994	-57.131787257	-61.401213637	0.0847	0.8889	22.9314	11.0093	11.5411	15.0597	163.784	94.9	incorrect
190	-71.7041651728	-53.5917850407	-58.9564358956	-61.8302919172	-66.6730623065	0.1017	0.8667	21.8883	10.9361	11.4278	13.3122	160.363	94.9	incorrect
844	-71.5717373767	-47.0342742086	-73.3366312436	-66.9943470767	-61.1474075336	0.1186	0.825	13.5067	7.0671	7.4458	4.3571	87.9267	94.9	incorrect
1064	-71.391068487	-82.8792855126	-63.9342884395	-61.3504121389	-65.4972600376	0.322	0.6833	17.3348	4.0922	4.9004	14.5443	58.7905	94.9	incorrect
580	-71.3685348961	-31.0858045936	-21.5569451258	-39.9326221775	-25.7089679509	0.0169	0.9918	16.2001	6.6568	7.726	12.7458	69.4923	94.9	clashes,incorrect
729	-71.2594495341	-39.9338519697	-44.6944041564	-40.7187812462	-49.7651599529	0.5424	0.4754	11.2456	2.6197	3.5114	9.3534	39.3151	94.9	acceptable
617	-71.1556525676	-66.915249645	-69.77593947	-53.6674827694	-52.5285016794	0	1	41.891	12.7957	13.8778	39.2203	131.0453	95.8	incorrect
698	-71.0913796269	-36.3095461177	-41.8884697576	-59.5494296666	-50.3489067637	0.6949	0.4459	5.7594	1.6187	2.6542	4.6794	19.6498	94.1	clashes,medium
217	-70.9626827811	-24.5400790721	-9.9673433976	-45.6357170674	-40.0882276568	0.0508	0.94	27.3716	10.8574	11.7011	25.3633	79.9748	95.8	incorrect
1160	-70.8440501088	-37.6137399056	-50.2603844233	-55.9129140969	-72.8375740202	0.322	0.6415	10.0115	3.1717	3.7468	8.2315	38.7565	94.9	acceptable
897	-70.7939741468	-54.4696125076	-65.6588054364	-66.2001332114	-79.2954966576	0.0508	0.9508	14.0546	7.2638	7.5622	8.9512	75.3736	95.8	incorrect
1103	-70.7853858025	-102.458465962	-83.6215631423	-53.769531197	-83.7388558623	0.5424	0.5493	8.3286	2.3442	3.1511	6.7538	29.9286	95.8	clashes,acceptable
298	-70.5336801485	-76.9644673322	-83.5073383422	-90.3703653622	-67.2176551622	0.5932	0.5139	9.4467	2.2862	3.3899	7.7276	34.3194	94.9	acceptable
934	-70.500762568	-54.0444614339	-67.8672081589	-57.4544404475	-51.3689530982	0.1017	0.8667	23.2119	11.3611	11.9834	15.4964	168.1617	94.9	incorrect
25	-70.3897668728	-70.3119841157	-75.6799088657	-66.6316700707	-56.8985265921	0.1017	0.8667	21.8883	10.9361	11.4278	13.3122	160.363	94.9	incorrect
888	-70.1045071334	-59.3127666805	-37.8241723556	-58.4510793577	-53.4237468199	0.3051	0.625	10.7288	3.4923	4.0359	8.6263	43.6302	94.9	acceptable
705	-70.1032075153	-72.9752370653	-62.4921071903	-61.4044489203	-54.0947922017	0.1017	0.8909	21.272	10.9037	11.495	12.4283	167.6464	94.9	incorrect
886	-69.8623201342	-48.7475472038	-85.7108879165	-86.8431578538	-84.6645592213	0.1695	0.7561	16.0812	7.2861	7.9001	10.2747	97.0474	94.1	incorrect
316	-69.5642331829	-63.9844327652	-89.9784361102	-9.4022971407	-74.0427200352	0.4746	0.5942	10.1102	2.734	3.536	7.7415	39.357	95.8	clashes,acceptable
44	-69.3633560708	-56.4049509765	-24.9233412368	-60.123697803	-63.2313873393	0.7797	0.3429	3.5047	1.3368	2.3559	2.1145	15.7879	94.1	clashes,medium
615	-69.3430534459	-19.5417293263	-47.1133575508	-18.7522821084	-59.9424885263	0.0169	0.9857	24.8737	10.509	10.9641	21.7603	85.8247	94.9	incorrect
739	-69.3005137691	-86.3624772446	-17.4400695259	-78.2998331696	-53.447580608	0.7288	0.3385	4.644	1.4815	2.654	3.6405	17.1773	95.8	medium
1054	-69.2988473184	-16.5959056434	-25.5075333962	-50.1677271177	-67.7740675055	0.2881	0.6852	18.0826	4.141	5.0042	15.6645	55.0373	95.8	incorrect
581	-69.1795516561	-29.8246776089	-68.4136994854	-55.8357162679	-61.9701550904	0	1	35.2299	10.844	11.7118	33.7661	76.4372	95.8	incorrect
553	-69.0720573717	-74.1362112638	-50.6168144938	-74.9282662591	-53.6576304238	0.7119	0.4474	7.6037	2.0283	3.0832	6.1677	27.2308	95.8	acceptable
586	-68.906362687	-52.679000526	-15.9390340212	-62.5863492954	-67.3022428204	0.6271	0.3393	4.0516	1.3558	2.4496	3.1612	13.8696	94.1	medium
225	-68.8557234136	-33.186599955	-49.9920278452	-46.4756071542	-48.27271612	0.0508	0.9524	31.2195	11.495	12.1841	26.9273	145.9868	94.9	incorrect
697	-68.769650248	-52.4088935205	-46.2021760814	-51.5179940143	-88.0355057564	0.5254	0.3261	4.7922	1.5646	2.4058	3.3137	21.5356	94.1	medium
224	-68.4700692838	-53.3069149414	-28.8934013268	-55.1852771768	-39.6025173268	0.0847	0.8864	10.7705	5.645	6.2435	5.1757	58.8479	95.8	incorrect
359	-68.4630428796	-75.6529126297	-67.0846919653	-67.5627797547	-60.5443342547	0.5424	0.4483	11.0222	2.6251	3.616	9.2044	39.0749	95.8	acceptable
405	-68.2051349851	-70.3625360909	-79.4480776728	-65.8590934959	-68.5546377909	0.2203	0.6905	8.7554	4.2141	4.8719	6.7847	39.0436	94.9	acceptable
902	-68.1313124076	-39.4366019454	-9.5557923905	-44.7337836532	-64.4984916238	0.0339	0.96	25.6125	11.2533	11.9817	19.3873	163.2222	94.9	incorrect
687	-67.9899139804	-54.0131035637	-42.1731091565	-64.2944221287	-66.0342377657	0.0847	0.9038	19.4205	10.3298	10.8705	11.1689	152.0058	95.8	incorrect
693	-67.9434079192	-49.1725521023	-58.8085028954	-39.0656021221	-65.9693625273	0.7119	0.3636	6.1819	1.7429	2.6667	4.7059	25.3861	94.1	medium
616	-67.2384144046	-27.3950875773	-25.7602877373	-27.5744877735	-43.5842476773	0.0508	0.9625	27.3652	7.5839	8.6023	22.4228	114.6137	95.8	clashes,incorrect
223	-67.219991811	-58.5217353807	-45.4425169542	-74.8792615542	-68.2282728057	0.0508	0.9559	32.8079	11.9561	12.5274	28.2865	158.6619	94.9	incorrect
875	-67.219193538	-12.3843573299	-35.1607899806	-10.461901827	-16.1103479549	0	1	17.3151	10.0051	10.7151	5.6363	131.6132	95.8	incorrect
188	-67.1411318176	-28.3777095283	-37.425032847	-49.5856988448	-66.606818348	0.6102	0.4627	9.3575	2.4857	3.4188	7.5642	33.9002	95.8	acceptable
1148	-67.0486312335	-47.4601989766	-61.1226525116	-59.7408212266	-50.0922276395	0.6271	0.3393	5.4625	1.569	2.6218	4.3775	18.7236	94.1	medium
209	-66.8420336791	-76.7589936556	-88.3811368683	-90.0030413227	-60.5154451377	0.5932	0.3519	6.7017	2.1158	3.0497	4.9903	29.385	95.8	acceptable
88	-66.6973138912	-78.0988170922	-67.9556990166	-85.0047179062	-62.4190321166	0.5593	0.5075	9.8138	2.4569	3.4484	8.1342	33.9815	95.8	acceptable
939	-66.6153996392	-44.2614232914	-69.4183709282	-50.3439572282	-63.7882393882	0.1017	0.8846	21.7809	11.2334	11.847	13.1738	170.705	94.9	incorrect
240	-66.5979452415	-42.1127633656	-38.6376496695	-58.0276728443	-31.9422605093	0.6441	0.4722	9.3037	2.4444	3.5515	7.849	31.3018	95.8	acceptable
230	-66.5731987139	-62.7544525987	-55.3677761007	-70.0687264403	-60.6180823187	0.6271	0.4308	8.9598	2.4115	3.3353	6.9959	35.5661	95.8	clashes,acceptable
276	-66.5310529719	-59.8913988687	-21.4162286528	-50.1510726453	-67.209554579	0.0508	0.9268	24.6085	11.3055	12.0173	18.6345	175.3748	95.8	incorrect
756	-66.517257172	-63.0093684262	-55.5220904612	-60.485402262	-48.758767047	0.3898	0.54	12.3506	3.1341	4.018	9.9701	47.6853	94.9	acceptable
164	-66.5056195593	-87.5084621146	-46.5467368524	-77.1081357679	-56.3751075905	0.1525	0.7955	13.4778	6.869	7.2476	6.4064	81.5772	94.9	incorrect
1008	-66.4997081315	-61.7002978172	-66.8464090216	-14.5532018634	-57.2343508398	0.0508	0.9388	21.1184	10.7435	11.3194	12.2146	160.4213	94.9	incorrect
1077	-66.243616115	-53.77739091	-40.9942434177	-64.6557826366	-67.4711346265	0.6102	0.4462	9.2483	2.3127	3.3724	7.6015	32.935	95.8	acceptable
283	-66.2339748621	-42.1668353448	-32.768853023	-33.2966575748	-42.5790319951	0.0847	0.875	29.0165	8.0492	8.7416	26.0243	95.8736	95.8	clashes,incorrect
49	-66.1569435107	-45.0116747211	-51.2090614329	-28.6436458532	-49.8886354547	0.0678	0.9184	26.2918	11.4552	12.188	20.7647	176.5541	95.8	incorrect
326	-66.0986086697	-41.201344267	-42.8393232257	-40.9931386409	-57.027166667	0.0678	0.9298	28.7119	11.9736	12.7258	23.2863	172.5684	94.9	incorrect
149	-65.9853149873	-43.6624045202	-66.8274861569	-56.5526623069	-71.3999889847	0.5932	0.4531	9.152	2.3416	3.2305	7.4944	32.4368	95.8	acceptable
82	-65.9742753496	-65.2329888614	-63.4858832254	-51.3493571754	-46.2390137737	0.3729	0.56	6.1281	2.8634	3.504	3.8566	31.7686	94.9	acceptable
413	-65.9101437025	-70.5592849455	-61.8270952455	-45.4744476011	-63.2991778955	0.5932	0.4068	11.2122	2.6515	3.6365	9.3635	39.6123	95.8	acceptable
495	-65.7846506374	-31.2895936224	-22.7552544992	-17.1722078768	-55.6566828124	0.0678	0.9524	31.4057	11.572	12.3598	26.7115	156.1803	94.9	incorrect
699	-65.6340595198	-22.3609172931	-19.7257502675	-63.4737737	-44.6757924821	0.661	0.4	7.7416	1.9087	3.0172	6.2654	28.2526	94.1	medium
706	-65.6317237146	-61.0301693588	-26.1170809051	-20.8394118162	-29.0627191188	0.0508	0.9231	23.7229	11.039	11.8438	17.2401	162.9077	94.9	incorrect
123	-65.6109592271	-56.4050337525	-66.2663088117	-47.4324437525	-81.7996302625	0.7119	0.44	7.9645	1.9958	2.9238	6.4984	29.0856	95.8	medium
140	-65.4060381062	-82.8638200154	-75.2421756434	-44.3653500334	-95.6761093934	0.4407	0.6286	13.8582	3.2171	4.2138	11.7477	45.9877	94.9	acceptable
219	-65.3143339272	-81.1779681314	-69.6856943014	-70.0143539034	-59.3180052801	0.678	0.4118	8.8216	2.1261	3.2748	7.3391	31.1061	95.8	acceptable
903	-65.2684624576	-63.0869235755	-46.3796072755	-60.3793354027	-63.1371101777	0.1017	0.8846	18.4698	8.2446	8.9463	13.3231	100.9022	94.9	incorrect
1149	-65.2564366238	-46.6514092112	-51.2463217058	-32.7961748408	-57.0371077823	0.678	0.375	6.6189	1.6203	2.638	5.2409	23.9295	94.9	medium
1010	-65.1770468185	-15.9648503108	-71.6381289646	-56.1938953789	-56.1192657164	0.5932	0.4697	9.9265	2.5785	3.5127	8.0796	35.5913	95.8	acceptable
52	-65.1494535605	-39.3670788034	-31.7848314334	-16.2112801502	-32.5982633216	0.0678	0.9583	36.2037	12.0695	12.7809	32.1804	159.289	94.9	incorrect
275	-64.7781937865	-59.3358850418	-43.7195113869	-24.7161487339	-43.3539871517	0.0847	0.8889	29.191	11.2958	12.0073	24.3166	151.8951	95.8	incorrect
54	-64.672429595	-46.8268260771	-32.2780306769	-47.5805682769	-37.5545728731	0.0678	0.9286	28.4857	11.5903	12.2407	22.8922	162.741	94.9	incorrect
281	-64.6263682919	-50.7847972117	-75.1447019481	-55.3903867117	-62.6945933425	0.1017	0.8667	23.2119	11.3611	11.9834	15.4964	168.1617	94.9	incorrect
50	-64.5796328453	-53.580023345	-47.5201358753	-39.8051140352	-10.8724938317	0.5254	0.38	7.1552	2.1607	3.2421	5.2499	31.4376	94.9	acceptable
437	-64.4534603149	-53.3675794912	-68.3129481662	-93.8266059662	-73.6010535362	0.7288	0.411	8.3384	2.1016	3.1882	6.8332	30.0701	95.8	acceptable
12	-64.4200984579	-66.5577953381	-46.8014432437	-70.6536275291	-13.1174458758	0.0847	0.8958	21.4363	10.9258	11.5845	12.5266	165.9567	94.9	incorrect
1147	-64.2309253229	-90.3685368334	-8.0027538704	-63.0085156834	-82.4908867629	0.1186	0.8478	22.9177	11.2535	11.8142	15.1984	170.8703	94.9	incorrect
181	-64.2074291854	-54.1484175794	-52.2869985644	-61.3518145894	-78.517403505	0.1017	0.8723	20.8463	10.8543	11.4809	11.7273	168.7277	94.9	incorrect
1116	-64.1701626557	-35.2747929622	-5.5855546814	-34.9289256396	-61.6328358322	0.0678	0.9184	20.8721	10.9155	11.4169	11.9478	166.3648	94.9	incorrect
90	-64.0707018328	-55.554012775	-41.5158602063	-38.64516639	-53.613997195	0.1864	0.7755	12.5861	6.5762	6.9826	3.0696	83.7518	94.9	incorrect
1158	-64.0443182886	-52.5931772023	-50.803727627	-42.272932652	-50.9174370088	0.6271	0.4559	9.6953	2.546	3.4516	7.7066	37.467	95.8	clashes,acceptable
983	-63.9472331722	-12.5356913492	-64.4423849584	-47.8181607641	-58.7956051184	0.3898	0.4773	5.0948	2.556	3.5075	3.9101	22.1539	94.1	clashes,acceptable
1166	-63.8052079407	-74.9680733759	-65.1639059009	-70.0077416793	-76.4593774243	0.1017	0.88	22.1614	11.0685	11.6956	14.1351	165.216	94.9	incorrect
688	-63.781459136	-71.7008232374	-75.9869311474	-80.0292423923	-81.0209893414	0.4407	0.5938	15.8745	3.5703	4.417	13.5214	50.5561	94.9	acceptable
249	-63.7738572813	-76.7941490901	-67.8197322875	-53.4795192825	-56.9533568875	0.0847	0.8864	21.9802	10.886	11.4601	13.5828	166.8486	94.9	incorrect
47	-63.5812556792	-45.7653369976	-63.454153456	-35.7656615337	-64.348525516	0.5085	0.4231	7.3005	2.1475	3.1259	5.4505	31.2054	94.9	acceptable
210	-63.5421415488	-78.345906703	-68.4144406903	-58.802471143	-78.2056138476	0.5593	0.5075	9.0376	2.5181	3.2842	7.2291	34.9044	95.8	clashes,acceptable
36	-63.5313645984	-58.8831587366	-57.5166191362	-68.3104177366	-47.7716612866	0.4915	0.4821	10.5715	2.9844	3.9214	8.3017	43.2549	95.8	acceptable
139	-63.046973324	-43.1652787996	-68.0947623601	-53.8279977126	-59.6607535101	0.1695	0.7436	11.8226	5.4232	6.1458	6.4451	75.2445	94.9	incorrect
1058	-62.9616618031	-64.714398183	-50.9985039846	-41.1940403989	-24.8031396876	0.678	0.322	4.4206	1.3218	2.4583	3.5024	15.3799	94.1	medium
830	-62.9345221805	-70.7995697706	-46.3240678598	-83.3565789809	-69.9988993948	0.0678	0.92	20.5275	10.9191	11.4335	11.3191	162.6707	94.9	incorrect
989	-62.8915693568	-65.3330695069	-69.4638273859	-39.7687766284	-56.8579226656	0.5593	0.5714	8.8242	2.4458	3.2834	6.7427	33.5824	95.8	clashes,acceptable
826	-62.8624076032	-37.7564310122	-45.9357622646	-22.7586740344	-62.2619507765	0.5932	0.4531	9.4283	2.3402	3.2786	7.8933	31.7843	94.9	acceptable
233	-62.7143086117	-70.3693839959	-66.5759006087	-55.1933211209	-64.1045906378	0.0508	0.94	20.997	10.9239	11.5318	12.3077	160.0933	94.9	incorrect
290	-62.7001662845	-82.4412486222	-59.706666516	-74.7065642903	-53.669333891	0.5254	0.5231	7.1967	2.0978	2.9366	6.5362	18.4655	94.9	acceptable
629	-62.5931725176	-42.1040065856	-77.2773263085	-87.1484028585	-50.7597507603	0.5254	0.6026	12.4337	2.9746	3.9707	10.3501	42.1184	94.9	acceptable
795	-62.5815946857	-33.1721903594	-50.1985303911	-45.2856602904	-21.739451424	0.4915	0.3696	6.2464	1.7476	2.6563	5.1342	22.8956	94.1	medium
781	-62.5746262483	-36.3413798866	-52.0753384366	-67.9793615017	-62.3540664567	0.7288	0.4189	7.3228	1.8764	3.0207	5.9159	27.4389	95.8	medium
809	-62.5419145487	-52.2151036377	-43.2543252524	-33.5857886724	-53.0379162474	0.6441	0.1556	2.3943	1.3962	2.2999	1.3151	10.3906	94.1	medium
247	-62.461319965	-45.730122011	-46.7692142072	-59.0922536377	-56.6443614672	0.2881	0.6458	10.2926	3.2548	3.8003	8.6417	37.7299	94.9	acceptable
1090	-62.4231477089	-62.7933667081	-63.6828386631	-57.6421906081	-58.8153970641	0.1695	0.7917	12.9465	6.7071	7.0997	3.6717	85.0052	94.9	incorrect
1193	-62.4132697808	-77.816778609	-64.995327144	-76.439523953	-58.445922127	0.5424	0.5152	7.9211	2.2094	3.1208	7.3117	17.5403	94.9	acceptable
785	-62.3899359589	-14.7567385207	-65.6660235415	-52.578326899	-72.539434329	0.0847	0.8684	22.1399	11.2323	11.9099	13.8742	173.4844	94.9	incorrect
27	-62.08537964	-67.4455028512	-51.8507568254	-74.0576046554	-44.3639308452	0.5763	0.5802	11.9295	2.8723	3.881	9.9137	40.8338	94.9	acceptable
568	-61.8879185514	-60.4302045074	-67.3883922899	-62.4481358274	-67.8701354055	0.4407	0.4902	9.5076	2.7857	3.8492	7.3597	40.7122	94.1	acceptable
1039	-61.8760098243	-55.6111297779	-46.5884021971	-39.5744313478	-63.8437722722	0.3898	0.3611	7.0966	2.4265	3.1259	6.7577	12.4584	94.1	acceptable
526	-61.8584977847	-42.1691018953	-55.6889493803	-52.2605529893	-50.3077959293	0.6271	0.3393	5.2537	1.4868	2.5735	4.2076	18.1883	94.1	medium
978	-61.858356199	-39.2314518273	-81.5401582685	-60.6970822435	-60.8807140585	0.1017	0.8667	21.5091	10.8104	11.3081	12.7808	161.4362	94.9	incorrect
502	-61.8454427339	-63.6703101381	-68.8960316816	-58.4786506788	-63.7048957288	0.0847	0.898	20.9587	10.8706	11.3493	12.3347	159.8419	94.9	incorrect
734	-61.6656207939	-56.4771406893	-56.2131189143	-55.1810928554	-63.5637639793	0.0508	0.9434	21.4323	10.8265	11.3468	12.6003	159.8464	94.9	incorrect
761	-61.6362836434	-56.2095235032	-70.5855298609	-65.5668408132	-59.9231881982	0.0508	0.9362	21.3872	10.8139	11.4294	12.677	159.1866	94.9	incorrect
328	-61.5737921108	-49.7837093807	-88.3462691897	-74.3284916569	-47.2542452259	0.5085	0.2683	4.6498	1.428	2.328	4.3485	10.4695	95.8	medium
711	-61.5353852397	-32.3218945263	-11.3802770682	-22.9193430863	-17.1086344713	0	1	50.8831	14.7446	16.2508	48.4269	147.6728	94.9	incorrect
811	-61.5273306809	-56.6162945653	-66.1741341653	-60.8024248493	-32.0425177224	0.678	0.1667	2.4673	1.1751	2.1811	0.9692	12.2497	94.1	medium
416	-61.4711722028	-52.1603642905	-45.9281727034	-35.4194066834	-28.237838708	0	1	27.2729	9.1225	9.7477	25.0804	84.2342	94.9	incorrect
1071	-61.4397292295	-51.6659389783	-61.2332388523	-48.2269961021	-41.0098681234	0.0678	0.942	32.1634	11.967	12.5555	27.4708	161.5491	94.9	incorrect
499	-61.4389432732	-73.4094287937	-47.8034301469	-55.3622123785	-62.1141632584	0.1017	0.8605	21.4433	10.9203	11.6057	12.6545	165.535	94.9	incorrect
386	-61.4018586693	-55.876376895	-57.6763877903	-37.4144000908	-55.2864729727	0.5932	0.4776	9.5225	2.5576	3.5059	7.8082	33.9781	95.8	acceptable
555	-61.3527570677	-46.515919726	-68.490178101	-65.485054292	-51.260333501	0.4068	0.5636	13.2048	2.9289	3.7881	11.224	42.5177	94.9	acceptable
802	-60.9795139248	-31.9039369848	-19.9392146348	-56.5161911658	-50.8290871745	0.0169	0.9839	33.5642	10.7159	11.5816	32.122	71.8578	95.8	incorrect
68	-60.9603462081	-45.9985000826	-46.4726729126	-26.1413552486	-59.6013042061	0	1	38.999	14.7332	15.8995	35.3815	132.6512	95.8	incorrect
569	-60.952623681	-31.4386769794	-46.2734113466	-53.7567952466	-38.7686503562	0	1	43.5902	15.0616	15.5168	40.465	135.3007	95.8	incorrect
61	-60.8542849508	-60.3069383028	-60.0845424658	-64.8182879836	-75.1053022953	0.4576	0.4	6.5514	2.1012	3.1386	4.6413	29.0517	94.9	acceptable
554	-60.6724631958	-59.4544024903	-29.5761620673	-58.7225474863	-50.4246499018	0.678	0.3333	4.3356	1.3461	2.4626	3.3116	16.0757	94.1	medium
677	-60.6585171699	-61.4313992527	-2.364376696	-49.3316383077	-80.0119983623	0.6271	0.4394	7.7882	2.16	3.0575	6.2046	28.7287	95.8	acceptable
883	-60.5006436019	-41.9087371829	-38.900181352	-49.1073514329	-24.3004807984	0.0169	0.9888	17.1616	5.705	6.9747	13.4611	71.5277	94.9	incorrect
535	-60.4107391692	-46.5696920219	-48.9255966621	-33.1801661883	-48.037119222	0.6271	0.4861	8.2118	2.0458	2.9686	6.8414	27.0814	94.1	clashes,acceptable
942	-60.1813059638	-56.1109586571	-56.3512671375	-49.1831317321	-31.9403782032	0.6949	0.4384	7.8945	2.0322	2.8649	6.3436	27.0039	94.9	acceptable
336	-60.1636569262	-60.2819719209	-47.5452828969	-39.3433663872	-59.5508544559	0.0847	0.9057	18.1021	10.7215	11.3437	7.6339	175.4983	95.8	incorrect
35	-60.1251126581	-104.97048524	-69.1272486622	-80.0522212778	-68.3560005922	0.7119	0.4878	8.3627	2.1467	3.2182	6.9189	29.4901	95.8	acceptable
48	-60.0450515162	-34.0105228243	-76.3470094193	-34.1820873709	-76.4961239209	0.1017	0.8571	13.9403	7.0462	7.4468	4.6619	90.623	94.9	incorrect
375	-59.9537981569	-35.1863298258	-29.0989113602	-55.7042340406	-49.3998915105	0.6949	0.3492	4.0906	1.456	2.587	2.5518	18.0741	94.1	clashes,medium
152	-59.9061481017	-62.0447662085	-71.8580456792	-15.3849214538	-4.9330157538	0.6949	0.4306	7.6343	2.0665	3.0565	6.1693	27.6219	95.8	acceptable
798	-59.8622310519	-13.9751732692	-48.2726947937	-52.0683185853	-45.0724756437	0.1186	0.8571	20.4194	10.8438	11.5562	11.0936	168.1567	94.9	incorrect
1094	-59.7960374819	-58.4900543998	-68.1866095616	-55.6157768916	-58.5023183895	0.1186	0.8542	21.6679	10.8827	11.5423	13.2342	169.1304	94.9	incorrect
399	-59.7178352057	-14.6004770919	-69.6389755104	-77.8733116662	-63.5863696409	0.4407	0.2973	4.4711	1.9603	2.8243	3.4467	17.5603	95.8	medium
720	-59.6002826077	-23.5213782503	-27.8190116003	-37.1926104303	-46.9229808176	0	1	21.1912	10.45	11.4222	14.383	137.6601	95.8	incorrect
1095	-59.5031513933	-49.6663246995	-69.3729749492	-51.0793891895	-52.1185851337	0.5424	0.4667	10.4463	2.68	3.5888	8.6178	36.5575	95.8	acceptable
806	-59.378564995	-41.7280201693	-12.4438188409	-38.6195597423	-37.6229234373	0.3729	0.4634	9.1766	2.7561	3.2531	8.6911	17.867	94.1	acceptable
747	-59.3775577911	-47.2352455085	-37.2371441706	-50.4747338812	-43.649394022	0	1	31.2702	10.705	11.2637	25.4051	130.5373	95.8	incorrect
1198	-59.3594159194	-57.7659504857	-69.6158017257	-61.1839485304	-67.0336410717	0.6441	0.4328	7.8631	2.1047	3.0285	6.2603	29.551	95.8	acceptable
995	-59.3198697417	-60.5813044229	-71.1503173379	-54.756435722	-48.412664227	0.4237	0.3243	6.2442	2.5674	3.4585	3.5577	35.9541	94.1	acceptable
620	-59.234705657	0	-11.4625141545	-21.7954868748	-23.975418223	0.0678	0.9333	29.1171	11.4739	12.1767	23.9046	158.3703	94.9	incorrect
929	-59.1689920576	-2.3593918649	-26.8355078072	-12.6009849749	-46.2537822043	0	1	41.4962	11.5135	12.4268	38.5868	103.5242	94.9	incorrect
732	-59.1677808053	-50.7411896919	-35.7575526189	-30.1816422567	-35.2868373503	0.0678	0.9024	16.6232	8.1153	9.1328	4.5594	114.6097	95.8	incorrect
117	-59.1632681679	-47.5459386222	-46.913900973	-46.1778394013	-72.2197384713	0.678	0.3443	4.0883	1.311	2.4291	3.1449	14.6165	94.1	medium
746	-58.9635573332	-53.5182493201	-64.8976788575	-42.4490164276	-70.5833394744	0.5932	0.4776	7.0962	1.7564	2.6215	5.7507	25.8176	94.1	medium
1023	-58.8855846154	-69.2930042162	-54.4965557824	-61.703133919	-68.3625209912	0.1525	0.7805	13.9841	7.1906	7.6492	4.6089	91.2943	94.9	incorrect
712	-58.8529039196	nopmf	-87.4701458196	-64.2447792171	-48.0132660446	0.322	0.6545	6.5955	2.838	3.4692	4.7979	30.9401	94.9	acceptable
513	-58.8373779555	-43.193592531	-57.9743401271	-42.245622101	-42.2845849271	0.5254	0.3542	4.2511	1.4116	2.3068	3.0292	18.1638	94.1	medium
1031	-58.6953580002	-70.242666367	-8.3404640265	-70.079514252	-48.6390915973	0.0847	0.881	20.7502	10.9238	11.385	11.6974	161.4322	94.9	incorrect
251	-58.6259722125	-68.9688813964	-68.9766627464	-79.8603621934	-69.6134708714	0.7458	0.4054	5.1182	1.6357	2.7188	3.9058	20.2394	95.8	medium
652	-58.5737559142	nopmf	-16.8827477291	-3.649758475	-37.9021765346	0	1	31.7812	11.6893	12.7182	28.0595	103.2874	94.9	incorrect
662	-58.5584508343	-22.0403319074	-61.1557664283	-73.4683908538	-50.9643908697	0.5424	0.4483	6.6868	2.1221	2.9897	4.7505	27.46	95.8	clashes,acceptable
566	-58.5401935409	-76.6846492446	-82.9477685068	-69.8503315694	-90.1280867568	0.1525	0.7955	13.4778	6.869	7.2476	6.4064	81.5772	94.9	incorrect
348	-58.4032276238	-49.6428349645	-28.932792061	-20.2300257895	-15.7072232129	0.0508	0.9412	26.4536	11.2624	12.0358	20.5946	160.0338	94.9	incorrect
745	-58.1960433878	-71.397090085	-73.5710078429	-61.9013580106	-67.924359035	0.1186	0.8511	13.4353	7.0915	7.5165	4.1528	88.5433	94.9	incorrect
226	-58.1355993011	-58.1109905617	-49.2200488032	-34.3565924132	-49.6685335111	0	1	34.479	10.9092	11.7621	33.0453	75.1796	95.8	incorrect
635	-58.0924401766	-56.6074324492	-72.6959038487	-75.9483951759	-64.9928991259	0.0508	0.94	20.997	10.9239	11.5318	12.3077	160.0933	94.9	incorrect
444	-58.0783129004	-54.6514222124	-56.914946505	-44.6393683436	-50.5513976136	0.0678	0.95	32.0536	11.8791	12.651	27.387	158.9442	94.9	incorrect
161	-58.0323736631	-48.038080038	-55.7299993026	-49.4523747026	-53.322195163	0.6271	0.3148	3.2902	1.277	2.3822	2.3021	12.5562	94.1	medium
548	-58.022341325	-85.6477138303	-66.8958653753	-69.7341913207	-55.27524171	0.6271	0.3934	5.7966	1.8365	2.8785	5.5275	8.1943	94.9	medium
28	-57.9976651	-41.1961337205	-53.884193175	-27.4706646687	-44.7493057655	0.0678	0.9048	22.5638	11.3755	11.9528	13.5496	166.5249	94.9	incorrect
994	-57.9955911837	-29.8991138707	-34.105291014	-28.5927283433	-24.248503851	0	1	31.1453	11.529	12.5552	27.7465	96.7091	94.9	incorrect
1191	-57.9516260676	-68.8776539739	-79.1780417536	-34.8469514182	-70.6014031089	0.0678	0.8974	21.2623	10.7826	11.3072	12.6366	158.8748	94.9	incorrect
1133	-57.8510409472	-51.3262625618	-62.6091407426	-73.0216013318	-54.7866857053	0.0847	0.8958	21.5827	10.7067	11.2813	12.9247	157.696	94.9	incorrect
37	-57.7196424861	-62.9500503899	-57.1850476888	-54.3146477717	-49.1387521613	0.4746	0.4815	4.6856	2.2422	3.1982	1.5464	30.8873	94.1	clashes,medium
296	-57.574141227	-48.8681249295	-52.7733500545	-62.7639097325	-71.946972482	0.1017	0.8723	21.0147	10.8467	11.3672	12.4211	157.5113	94.9	incorrect
362	-57.5211151898	-16.9112339702	-16.66190092	-22.8640429181	-37.7571706705	0.0508	0.9388	28.4096	11.515	12.175	23.1454	159.3204	94.9	incorrect
702	-57.4351792998	-37.3393280698	-14.8673412459	-17.6976588506	-33.1824259751	0	1	27.5191	10.3978	11.1652	20.0638	165.2942	95.8	incorrect
1032	-57.3715675628	-66.9406869073	-49.2577887572	-67.6765517892	-57.8414138823	0.6949	0.3788	8.1646	1.9926	2.9732	6.7615	28.8857	95.8	medium
256	-57.3240543655	-59.6739081621	-55.5968327461	-56.3309312261	-64.4292804361	0.6949	0.3692	5.1874	1.5875	2.6695	4.1673	18.7064	95.8	medium
435	-57.3017945005	-49.5629039891	-15.4264265987	-47.7955348642	-43.8606158342	0.0678	0.9048	25.046	11.3513	12.0391	19.0964	176.0619	95.8	incorrect
384	-57.2934369738	-71.1976313368	-50.3100353797	-65.1773010368	-57.2072633478	0.2203	0.7679	18.5245	5.5965	6.3608	13.9756	86.2879	95.8	incorrect
1	-57.1991856819	-65.2126483864	-45.1420284465	-56.5654654769	-57.9766528046	0.0847	0.8889	22.0834	10.7619	11.317	13.6855	161.2712	94.9	incorrect
284	-57.1701323567	-96.0546253106	-63.9222984185	-83.8070459151	-57.4630992323	0.678	0.4118	8.7665	2.2435	3.301	7.198	31.2404	95.8	acceptable
800	-57.1563436447	-83.3661232393	-74.4760080793	-59.981582388	-72.522707688	0.5593	0.4	7.894	2.2453	3.2832	5.9766	33.036	94.9	acceptable
772	-57.000010544	-54.3685631774	-65.0530958774	-58.9905437844	-64.8059862274	0	1	27.0909	9.8075	10.6395	19.5621	158.2394	95.8	incorrect
118	-56.9640634464	-46.2577405534	-60.9889206734	-56.3287752084	-67.3945096484	0.5932	0.4068	11.0804	2.5894	3.5903	9.2785	38.6968	95.8	acceptable
430	-56.9579287551	-22.1684380015	-2.6202839115	-37.3998364139	-18.3368500321	0.0678	0.9298	30.0311	11.5963	12.2466	25.2119	157.6474	94.9	incorrect
893	-56.9530879182	-91.4595748243	-82.8762354494	-93.1632641794	-89.0834576823	0.4915	0.42	6.9054	2.2156	3.0889	5.0584	30.8659	95.8	acceptable
475	-56.8399733829	-44.0764467646	-30.7522173868	-60.0340767746	-32.0446656418	0.5254	0.4038	7.7922	2.242	3.335	5.8964	33.148	94.9	acceptable
38	-56.7809243437	-13.0546446156	-6.9865697488	-19.9587456605	-14.5368449824	0	1	20.886	10.23	11.6984	12.951	129.7103	94.9	incorrect
383	-56.7197286669	-52.2756830505	-64.4138033664	-71.2998085627	-66.7937409737	0.1186	0.8571	20.4194	10.8438	11.5562	11.0936	168.1567	94.9	incorrect
487	-56.714775908	-46.7807084128	-55.5400492268	-59.9048859406	-45.9517048682	0.0678	0.9024	21.7405	10.81	11.3389	13.4213	158.151	94.9	incorrect
433	-56.698930663	-1.8151169699	-51.2240811183	-52.0856678151	-36.8571677183	0	1	40.6299	14.418	14.8692	37.2839	139.5227	95.8	incorrect
1068	-56.6799074181	-58.4413036208	-61.3706238026	-50.8253450727	-42.3811565358	0.4237	0.3243	5.977	2.3192	3.0782	5.332	17.3095	94.1	acceptable
346	-56.6254263823	-80.8603476695	-74.5044986095	-76.7865506945	-41.5336596495	0.4915	0.3556	7.2296	2.1473	3.1622	5.4128	31.0481	94.9	acceptable
439	-56.5927428429	-58.1202784604	-4.8777350469	-46.5806630878	-71.6457469054	0.0508	0.9434	21.6505	10.7923	11.2805	13.3388	158.8121	94.9	incorrect
770	-56.5726250642	-64.0364312159	-58.7327263659	-42.5810840502	-64.3484564913	0.5932	0.4697	6.8672	1.8274	2.9644	5.6068	22.5611	94.1	clashes,medium
887	-56.5107298295	-70.2114015318	-49.9238768995	-42.5309220145	-56.6614287745	0.0678	0.9111	20.416	10.831	11.2881	11.1247	158.5776	94.9	incorrect
650	-56.4610034821	-31.2211495607	-25.2980477731	-45.4317615731	-33.3631902107	0.0678	0.9216	27.8259	11.1555	11.8076	22.6846	149.6016	94.9	incorrect
788	-56.4418512148	-56.6890967483	-54.7301866138	-75.8687438805	-53.8867992133	0.0508	0.9268	24.6811	11.2517	11.9676	18.7097	175.1514	95.8	incorrect
582	-56.2526975719	-41.3286644447	-34.8437180676	-38.1583133206	-17.6143610226	0.0678	0.957	33.5398	10.8759	11.5854	29.8747	132.362	94.9	incorrect
361	-56.2276633255	-29.8341096811	-36.6619770274	-53.9673907169	-67.7915796674	0.0847	0.8913	20.9886	10.7371	11.2424	12.4057	156.1421	94.9	incorrect
921	-56.1475458246	-60.1490882074	-58.0709549407	-56.6516623198	-57.6320000048	0.6441	0.4242	8.3761	2.1723	3.3186	6.8287	30.2282	95.8	acceptable
304	-56.0833496192	-14.6256234704	-22.8875593095	-53.0716503095	-25.0842381895	0.0678	0.9579	32.7611	11.2747	11.9422	28.5238	148.4934	94.9	incorrect
492	-56.0148383698	-61.0761138301	-55.6450399861	-69.090855216	-39.8749868746	0.7458	0.2667	2.7674	1.2818	2.2874	1.1543	14.3599	94.1	medium
408	-55.9729041749	-10.8448678474	-64.8078788921	-54.0987583284	-34.1135331671	0.0169	0.973	42.0517	11.8262	12.1152	39.8118	107.6797	95.8	incorrect
915	-55.9686982123	-67.8970473083	-64.4406334133	-78.8023297633	-55.7827731883	0.5085	0.5161	12.3017	3.0352	3.8234	10.2493	42.1514	95.8	clashes,acceptable
918	-55.9657962641	-56.2216701798	-65.2446526698	-71.3272335809	-53.9521741949	0.1695	0.7826	13.1631	6.9764	7.3864	3.9184	86.8026	94.9	incorrect
246	-55.9366646137	-55.7683082819	-66.8448767525	-50.8579394449	-66.9386840275	0.0508	0.94	20.1896	10.5286	11.1484	12.6229	156.1303	95.8	incorrect
340	-55.9259806612	-70.2960107478	-67.9284959228	-64.2187721078	-54.4846596878	0.3729	0.4054	7.0079	2.4942	3.2077	6.488	17.0787	95.8	acceptable
259	-55.9152058687	-52.0553592115	-42.6307676865	-40.0435735531	-43.0981471831	0.1017	0.7931	12.7114	6.5638	6.9815	8.3443	70.3789	94.9	incorrect
448	-55.8157022249	-60.3973292089	-45.5926735682	-51.9693737945	-60.6358671668	0.0678	0.9024	21.7405	10.81	11.3389	13.4213	158.151	94.9	incorrect
1127	-55.7800283726	-64.120813092	-31.6430089741	-66.952864942	-8.746041375	0.0678	0.8974	20.5475	10.6655	11.1294	11.707	160.3373	95.8	incorrect
1175	-55.7251019942	-41.9595733275	-42.1042099075	-29.5989237425	-41.7415200067	0.5085	0.6203	11.3941	2.9898	3.7691	8.96	42.1659	95.8	clashes,acceptable
575	-55.6891419526	-54.5758263473	-51.7736624973	-72.6384706336	-53.7212484016	0.661	0.4091	6.3687	1.8316	2.9064	5.0843	23.4235	95.8	medium
701	-55.609595438	-59.8782685736	-38.3104865488	-34.5699535286	-40.1875511836	0.0339	0.96	25.6125	11.2533	11.9817	19.3873	163.2222	94.9	incorrect
107	-55.6027950581	-67.0553618318	-60.6381095768	-65.4892476724	-85.2494095224	0.5932	0.4853	11.257	2.7707	3.8461	9.3613	39.6474	95.8	acceptable
314	-55.5791702575	-59.3915427856	-62.7925550581	-63.3417833933	-63.4982699379	0.1695	0.7917	12.9465	6.7071	7.0997	3.6717	85.0052	94.9	incorrect
99	-55.4933122515	-69.6910676143	-52.9586776457	-78.0571911143	-46.2991596406	0.5254	0.5753	10.0871	2.5144	3.5805	8.303	35.257	94.9	acceptable
1074	-55.4479901348	-42.3971485121	-66.056460357	-74.7110615825	-57.6301442195	0.5085	0.4231	7.5562	2.2075	3.2794	5.6701	32.3666	94.9	acceptable
456	-55.0955279212	-27.1468041799	-67.7116326707	-44.6698265207	-34.142476284	0.4068	0.3333	6.568	2.5776	3.4637	4.2399	33.9409	94.9	acceptable
81	-55.0909468146	-79.0990248216	-80.3211857507	-87.7482510566	-66.9155020099	0.0508	0.9348	41.783	10.3229	10.7528	39.2301	110.2618	95.8	incorrect
415	-55.064278258	-72.9398464852	-56.7402816852	-37.7145097852	-45.5359598664	0.0508	0.9348	21.0308	11.0559	11.6486	12.4603	164.2259	94.9	incorrect
1043	-55.0474686388	-61.5671782444	-45.5312180043	-61.2645516159	-13.7822868534	0.2712	0.7419	16.8291	4.3316	5.0338	14.0706	58.1708	94.9	incorrect
579	-55.036191211	-29.6400568867	-36.5145609985	-55.0927187767	-17.154645666	0.3898	0.6933	17.2761	3.8863	4.9764	14.9794	55.0295	94.9	acceptable
166	-54.9599294942	-67.1137010008	-64.5666172199	-71.494754238	-65.7510634788	0.7966	0.3649	3.6316	1.3843	2.476	2.5587	14.9904	95.8	medium
57	-54.8195736711	-33.8169881936	-32.1659893499	-31.9567476936	-37.7679569649	0.2203	0.6389	5.7753	2.5155	3.2139	4.5523	22.3563	94.1	acceptable
268	-54.810692051	-63.4140309267	-82.6052315682	-60.5378444567	-49.7896492378	0.0678	0.9259	23.3058	10.733	11.4294	17.1061	158.8539	95.8	incorrect
559	-54.7762012543	-26.3903321221	-29.3324868743	-12.6117759852	-29.5761826706	0.0847	0.8936	31.8318	8.9562	9.5888	28.9744	100.7299	95.8	clashes,incorrect
654	-54.6285957193	-55.3772152129	-31.2366493701	-41.3062035251	-31.2450008208	0.6441	0.377	5.4168	1.485	2.6078	4.21	20.1427	94.1	medium
519	-54.421182081	-62.4141131165	-9.4383039056	-53.3375045545	-44.5661301655	0	1	36.7015	12.4351	13.3038	34.7944	93.2219	95.8	incorrect
125	-54.3933916651	-76.1424552012	-52.5938103165	-60.190270989	-61.1116000128	0.1356	0.8367	23.5613	11.323	11.9425	16.3442	167.2636	94.9	incorrect
144	-54.0714848171	-74.9940641043	-61.8999392393	-38.7954592541	-81.7945169374	0.5424	0.4667	7.5526	2.1795	2.9174	7.0114	16.1735	94.9	acceptable
87	-54.0567632105	-30.4823658316	-15.6098845491	-20.8479690103	-24.3322474681	0.0678	0.9596	34.739	11.4569	12.0514	30.9387	142.8505	94.9	incorrect
186	-54.0014795694	-74.3218064815	-81.8600023577	-53.4159296783	-72.8865744249	0.5932	0.4776	7.8045	2.1581	3.0889	6.1588	29.7952	95.8	acceptable
609	-53.9868960935	-39.9519255942	-27.5777700642	-40.7617832792	-46.6812515717	0.0169	0.9811	17.9234	8.6459	9.435	3.9994	121.0961	95.8	incorrect
577	-53.9038708939	-23.1477481432	-35.032310856	-43.087056661	-27.937151756	0.0508	0.95	28.4098	11.2469	11.8739	23.4253	151.8804	94.9	incorrect
680	-53.8728715532	-74.9140343204	-56.9359094914	-60.1290549564	-71.6982715157	0.0508	0.94	16.6584	10.4099	11.4103	2.5214	158.4592	95.8	incorrect
691	-53.8714640331	-41.7605085897	-66.5814415297	-60.7332309911	-45.7261303497	0.6271	0.4127	6.3464	1.6893	2.6971	5.1751	21.6219	94.1	medium
179	-53.8521123552	-53.1081593461	-36.941978238	-59.3586723236	-45.7135545876	0.0508	0.9333	19.8044	10.9495	11.5821	9.6392	170.3609	94.9	incorrect
263	-53.8461452449	-83.7200641916	-99.3619797458	-54.8414601679	-80.0401929179	0.5424	0.4839	7.2162	1.9949	2.9153	5.8279	25.954	95.8	medium
128	-53.8289872186	-38.609203114	-43.5425659132	-40.7270851345	-24.7857830355	0.0847	0.8913	21.6802	10.9401	11.5007	13.0545	169.8386	94.9	incorrect
427	-53.7744051313	-16.6117085378	-26.6198390588	-16.8287680924	-25.2195069588	0.0678	0.9231	29.0503	11.9232	12.5417	21.4741	164.5042	95.8	incorrect
607	-53.7335168245	-41.8161679059	-50.4227768809	-52.1233175488	-43.6447115259	0.0678	0.913	19.552	10.7734	11.3878	10.4246	171.7402	95.8	incorrect
229	-53.5759037247	-30.3785420929	-35.21586096	-57.1800362669	-35.1481961629	0.7288	0.3857	4.919	1.532	2.6643	3.6369	18.8228	94.1	clashes,medium
832	-53.4895432628	-61.9831618788	-40.9230119088	-47.0171016588	-74.7493929588	0.1017	0.8983	24.1149	10.9719	11.6873	17.9463	168.525	95.8	incorrect
112	-53.4690946232	-42.609487393	-30.5743171211	-27.9884736705	-48.0149923899	0.0847	0.9038	17.755	10.6089	11.2292	6.7891	168.5253	95.8	incorrect
232	-53.4279935702	-23.499057938	-58.1777454209	-58.3752155962	-52.2166021699	0.7458	0.3623	3.3102	1.3263	2.3335	1.8941	14.8536	94.1	medium
147	-53.3711927174	-65.8883488233	-55.1419535577	-78.3143520077	-80.5059045299	0.6102	0.5	6.9326	1.8982	3.137	5.5812	24.5512	95.8	medium
1124	-53.3294147045	-47.9970796943	-24.0717602612	-37.6910663333	-43.9662859893	0.1356	0.8	6.5367	2.7924	3.5575	5.1011	25.7056	94.1	clashes,acceptable
1007	-53.1995656498	-71.6547721767	-63.6577709827	-64.9560973587	-73.1935484477	0.1017	0.8824	23.0737	11.2834	11.8347	15.354	166.5464	94.9	incorrect
104	-53.1750569898	-61.2008772278	-48.2087123937	-47.3294536655	-22.6219540945	0.8136	0.2615	3.0484	1.1627	2.2103	1.7731	13.4355	94.1	medium
274	-53.1294674703	-61.860538936	-55.5221213035	-63.6596735035	-30.9750315625	0.0678	0.9111	21.9885	11.4711	12.038	12.3469	163.4007	94.9	incorrect
78	-53.1129266089	-60.7677555484	-47.0435456598	-60.9131423398	-63.2142152148	0.6441	0.3448	4.6643	1.3685	2.4635	3.5927	17.0004	94.1	clashes,medium
977	-52.9802621753	-106.743193568	-34.7682827914	-74.8565599679	-100.651164964	0.5932	0.386	6.2685	1.9489	2.8354	5.9923	8.5569	94.9	medium
708	-52.9144835916	-68.5824463591	-27.616997507	-26.2181754626	-49.9816932755	0.7288	0.3944	5.601	1.5647	2.6863	4.3533	20.573	94.1	clashes,medium
545	-52.751650254	-60.4991970442	0	0	-40.5231774481	0.0847	0.9153	17.923	10.7698	11.6904	6.7751	167.1871	95.8	incorrect
1089	-52.7356953323	-63.5654314026	-60.9612995718	-77.1242563106	-68.3253360551	0.0847	0.8958	21.5827	10.7067	11.2813	12.9247	157.696	94.9	incorrect
355	-52.7324300265	-49.2589365015	-54.5155355068	-54.4253138568	-56.9941856015	0.0508	0.9333	21.7762	10.8428	11.5206	14.8906	164.1935	95.8	incorrect
24	-52.70492476	-15.0062872276	-47.7088101527	-46.1349956147	-48.7093306747	0.0678	0.9184	21.8398	11.0242	11.5037	13.2046	173.0301	94.9	incorrect
1105	-52.6863000511	-23.6244459338	-29.0433389036	-33.7961453838	-41.8532064155	0.5593	0.431	2.6008	1.4814	2.554	1.6655	12.0772	94.1	medium
458	-52.6564850431	-49.6988838648	-73.0775580023	-59.5949107773	-86.0443883123	0.0339	0.9574	17.7559	7.6801	8.8054	6.222	116.8228	95.8	incorrect
380	-52.6543313646	-63.1930409284	-54.0419907584	-56.8741598369	-45.2606972919	0.5254	0.3111	7.11	2.2462	3.1655	5.2466	32.0899	94.9	acceptable
369	-52.5501748849	-34.6137002896	-31.8730410007	-33.802535704	-43.215841769	0.0508	0.9333	22.9575	6.4757	7.1958	21.385	57.3246	95.8	incorrect
591	-52.5224143416	-79.3454263554	-29.4921535838	-84.2812300199	-56.962477051	0.3051	0.7313	15.9978	4.225	4.9766	13.318	56.7282	94.9	incorrect
53	-52.5198987588	-60.3088638983	-49.2408179221	-60.5968447468	-65.6560149468	0.0169	0.9881	34.8179	11.6823	12.4532	30.4673	160.8841	94.9	incorrect
360	-52.241709459	-44.747779742	-48.5349606586	-50.6803268693	-39.6285664686	0.0508	0.9455	27.6232	11.5738	12.3191	22.0138	163.9863	94.9	incorrect
813	-52.0555639638	-58.4583075952	-61.1532426021	-63.0372922927	-74.8715714021	0.6271	0.2292	5.7809	1.847	2.9832	4.558	22.5693	95.8	medium
404	-52.049723568	-34.5367508385	-46.6554101718	-37.5531031468	-36.8592209349	0	1	18.786	7.1814	8.5794	10.5826	111.9605	94.9	incorrect
880	-52.0173091354	-44.5593414263	-69.905406283	-0.7172286042	-44.1591287013	0.1186	0.8478	13.406	7.048	7.5395	3.9325	88.8999	94.9	incorrect
432	-51.9900742673	-35.2507568143	-61.2644084893	-38.9789361799	-66.7879503693	0.2542	0.7321	11.3369	5.0132	5.5439	8.1965	56.7517	94.1	incorrect
441	-51.8798604398	-23.8458414461	-30.362425618	-13.7884022006	-19.7086596343	0.0678	0.8974	28.1303	7.9081	8.5822	25.2242	92.5126	95.8	clashes,incorrect
827	-51.8212249588	-42.5395126147	-72.8888784919	-76.228196514	-65.3208880972	0.3051	0.6087	9.8157	3.1674	3.6628	8.006	38.1842	94.9	acceptable
1120	-51.7699968023	-63.0508492143	-60.0143915253	-55.5145326549	-52.4411011899	0.661	0.2909	3.0039	1.1266	2.3231	2.1684	11.3583	94.1	medium
425	-51.6223323287	-38.6227037489	-34.8491030789	-22.4855199989	-38.0189558489	0	1	36.4222	14.1369	15.1604	32.8446	132.8257	95.8	incorrect
665	-51.5439162864	-11.1217475119	nopmf	-43.9330789345	-51.0102522586	0.1356	0.8298	22.596	5.5855	6.2885	20.4288	65.5744	94.9	incorrect
160	-51.5427451743	-52.7029616578	-49.0010276195	-40.6198338893	-47.3194528528	0	1	21.551	10.3128	11.4883	14.1461	131.38	95.8	incorrect
780	-51.4787858604	-41.5136691612	-26.6815922462	-34.6371586512	-27.4345694712	0	1	15.3538	8.1823	9.2483	5.8149	96.2102	95.8	incorrect
528	-51.4736716559	-53.4271727701	-50.348072314	-63.936033444	-66.8534150819	0.7288	0.4625	9.0245	2.2393	3.0801	7.2319	33.8701	94.1	clashes,acceptable
1014	-51.3791451917	-58.2936059067	-82.3173967067	-72.6214711067	-78.1861059319	0.7119	0.16	4.4535	1.2029	2.3115	3.3303	17.0421	95.8	medium
914	-51.3711515658	-60.8466499105	-55.4664788705	-45.5617853653	-55.0758235505	0.3729	0.4211	3.6826	2.1431	2.8964	2.3204	15.8758	95.8	medium
241	-51.3188309387	-57.4964464263	-58.3078913853	-36.1772299013	-54.2499387437	0.6949	0.3881	6.5918	1.697	2.6508	5.2332	22.7236	94.9	medium
536	-51.2849998063	-65.9619712675	-60.4111845392	-52.9454326592	-44.2465581942	0.322	0.3871	3.5219	2.0782	2.7912	1.3343	22.35	94.1	medium
689	-51.0576853461	-58.5773056856	-30.5315208844	-57.7528373216	-42.4666515216	0.0508	0.9674	34.0592	12.6957	13.2841	29.4329	170.369	94.9	incorrect
1091	-51.0484706215	-81.1865344948	-75.5908369332	-63.260445748	-97.595873148	0.5932	0.507	8.2408	2.1497	3.1096	6.6948	29.3243	95.8	acceptable
713	-50.9625843924	-61.9847673104	-49.1134801038	-67.4746483788	-31.9501592794	0.0678	0.92	20.6653	10.8122	11.4732	11.2674	167.1854	94.9	incorrect
804	-50.7886979447	-63.1957907253	-23.6524835509	-79.4768635503	-43.7210229746	0.5932	0.4531	9.4283	2.3402	3.2786	7.8933	31.7843	94.9	acceptable
733	-50.5495880169	-17.7430437824	-23.2445126902	-19.2408952274	-8.6477443574	0.0169	0.9892	28.2737	7.931	9.2353	26.5611	71.1067	94.9	incorrect
113	-50.3339379028	-30.0587891126	-21.3287985815	-42.115362567	-47.9974208137	0	1	37.7691	10.9191	11.323	35.9076	88.8036	95.8	incorrect
1080	-50.3236148852	-21.5614475201	-12.9142337945	-49.8980880055	-25.3960783726	0	1	38.7645	12.409	13.4066	35.1156	145.608	95.8	incorrect
824	-50.244977156	-55.5362340851	-31.0067236051	-63.8087262821	-20.1506740943	0.7627	0.2623	2.8058	1.3117	2.301	1.1998	14.6616	94.1	medium
943	-50.0996575283	-34.8616772803	-42.4724493844	-17.5975580296	-36.2077942236	0	1	27.6787	8.5851	9.6151	23.6957	95.1948	94.9	incorrect
1177	-50.0754855462	-50.2522982234	-51.341056095	-23.5851492823	-28.714228981	0.0169	0.9796	38.4132	11.5708	12.0156	35.3589	127.1729	95.8	incorrect
505	-49.9455111384	-57.1000619938	-21.2832632538	-34.1695745903	-55.059912493	0.0678	0.9231	29.6018	7.5834	8.2509	25.7964	110.1329	95.8	incorrect
62	-49.8086086163	-77.2226820983	-65.059132979	-79.5869936233	-76.7305536227	0.6441	0.4328	8.8178	2.246	3.2279	7.2659	30.971	95.8	acceptable
710	-49.7232714302	-57.3265264871	-11.0801205514	-47.5535517087	-43.9705052793	0.6441	0.3559	5.9346	1.5683	2.6351	4.8505	19.6774	94.1	medium
1132	-49.7225060271	-11.6003202116	-39.5602068113	-28.7825629588	-26.2361553313	0.0169	0.9756	40.8906	12.3439	12.7593	37.228	165.3253	95.8	incorrect
988	-49.6787228748	-52.3460520643	-44.8309285302	-49.9677950723	-41.4936598823	0.0847	0.9074	17.9201	10.5063	11.1159	7.1248	164.1207	95.8	incorrect
1176	-49.666382549	-63.0147212856	-43.7196436607	-48.7610963955	-51.4184208356	0	1	36.0108	12.4594	13.2255	34.6507	64.3923	95.8	incorrect
466	-49.6399046521	-65.0990434065	-79.7065090165	-76.2874809165	-46.6486147765	0.4746	0.5758	10.1668	2.4599	3.2327	8.4688	33.8036	94.9	acceptable
767	-49.5696610072	-82.097806131	-49.471929366	-48.2508326278	-42.2569116149	0	1	28.6254	12.5104	13.5372	22.1057	177.2376	95.8	incorrect
368	-49.4504477601	-32.7469550397	-8.3674235024	-43.4663926397	-36.8392988397	0.0508	0.9189	22.1715	10.9908	11.5606	14.1355	174.5834	95.8	incorrect
377	-49.3769691259	-42.74609345	-56.5623380295	-56.977231405	-22.5163851145	0.0339	0.9545	22.3252	6.2145	6.9286	21.1368	48.468	95.8	incorrect
926	-49.3380544887	-53.6141116678	-65.7719780093	-55.9079638846	-53.0750492316	0.1186	0.8478	12.577	6.6926	7.0233	5.4973	77.4271	94.9	incorrect
1121	-49.3223184853	-57.591386209	-77.725790389	-79.5922441512	-52.823578239	0.1356	0.8367	23.5613	11.323	11.9425	16.3442	167.2636	94.9	incorrect
292	-49.2641515994	-86.63518346	-64.44688276	-96.0254582193	-81.2277388431	0.5932	0.4531	8.2878	2.5042	3.3537	6.1641	36.1553	95.8	clashes,acceptable
86	-48.9728828311	-53.4804601125	-56.3614305998	-46.9036607388	-64.8002655066	0.1186	0.8511	22.7994	11.2575	11.8722	14.8317	168.1347	94.9	incorrect
1130	-48.9541801826	-49.7714325831	-75.8777042278	-19.4832288522	-36.3894121271	0.5085	0.4545	6.2027	1.6871	2.8557	5.0319	20.4437	94.1	medium
356	-48.7694108858	-62.2804524332	-38.6405989032	-26.5848512448	-49.840205103	0.0169	0.9833	21.6545	9.4963	10.3181	16.1159	118.6992	95.8	incorrect
460	-48.6644308668	-50.3777096831	-86.8467716781	-68.4482757893	-60.2681997421	0.0847	0.902	14.2101	6.9785	7.4318	9.2425	79.7623	95.8	incorrect
411	-48.6639966639	-53.9464813716	-59.1039407877	-60.4933212733	-75.8025575252	0.5593	0.4407	5.7032	1.8378	2.7748	4.2346	22.3166	95.8	clashes,medium
199	-48.5944271198	-36.7515641984	-55.0538364214	-60.4967386814	-54.8864305514	0.5085	0.4231	7.3563	2.1658	3.1523	5.4627	31.5809	94.9	acceptable
558	-48.5680826122	-64.094183228	-60.610346528	-65.4690058714	-42.038407359	0.1017	0.88	22.499	11.1966	11.9217	14.6199	170.6925	94.9	incorrect
238	-48.5141712046	-43.8386405288	-42.9539956197	-45.1565798805	-76.4322672038	0.661	0.22	1.876	1.1527	2.2711	0.4767	9.1712	94.1	medium
96	-48.5126974056	-54.2973070128	-23.0301095869	-36.5109107154	-27.0859533969	0.0847	0.9	25.7319	10.2381	10.885	16.8483	157.0762	95.8	incorrect
59	-48.5045418283	-8.3232268783	-3.7040709993	-14.0407505393	-27.7836160564	0	1	29.8572	12.8405	13.3141	25.8611	122.8865	94.9	incorrect
305	-48.3901852048	-34.9084101022	-29.7756962113	-38.5149347996	-66.5156233082	0.4576	0.6197	10.1492	2.8418	3.6041	7.6919	39.3149	95.8	clashes,acceptable
709	-48.382928355	-43.1019480946	-50.9052244959	-31.6050899784	-37.1131806271	0.1864	0.8	17.5201	4.5527	5.1677	14.6381	61.3613	94.9	incorrect
703	-48.3780540725	-69.3466361891	-95.9371918226	-73.7011009526	-83.2811319162	0.6949	0.5393	6.5795	2.2328	3.128	4.9983	29.0541	95.8	clashes,acceptable
881	-48.3697827021	-33.4924980047	-8.3294793826	-32.1403739929	-25.5028787216	0	1	51.3591	16.6204	17.9698	49.0577	129.7386	94.9	incorrect
789	-48.310452683	-49.3472198581	-70.7280188288	-53.5983531198	-48.1980370838	0.0847	0.898	20.9587	10.8706	11.3493	12.3347	159.8419	94.9	incorrect
531	-48.14311692	-39.7657060198	-48.5659976756	-48.7412179146	-30.9058878443	0	1	20.2196	8.3758	9.6165	12.9615	108.7295	94.9	incorrect
512	-48.1126619023	-46.5039738203	-63.5108166718	-41.6242658833	-55.3472580701	0.1017	0.8846	21.8507	10.9175	11.5185	13.8515	160.399	94.9	incorrect
457	-48.1017746983	-78.4365617065	-45.8764120408	-70.1273399815	-59.5728703473	0.5932	0.4928	9.963	2.6162	3.5016	8.1788	35.2263	95.8	acceptable
1016	-48.0115632515	-33.9404871555	-45.3291519681	-6.3983687508	-33.8376225681	0.0339	0.9794	35.168	12.0983	12.8698	30.9936	164.6701	94.9	incorrect
799	-47.9250336844	-12.7284170524	0	-0.9226440635	-36.7114379227	0.1356	0.8841	27.4174	7.2626	8.3888	24.6115	90.3427	94.9	incorrect
171	-47.7983469589	-17.9617108067	-44.2410446091	-54.8933644679	-51.2350735479	0.0508	0.9167	23.3879	11.1742	11.8384	16.8946	172.6596	95.8	incorrect
619	-47.7817093666	-41.2143486095	-37.9452662359	-16.0592439859	-33.5542977409	0	1	24.7561	7.0094	7.8232	23.262	52.7994	94.9	incorrect
736	-47.7482388685	-25.2740939744	-25.2817867706	-36.1898952244	-22.6223076151
424	-47.6853603333	-95.148087878	-28.9174841752	-65.7959072597	-61.4709126923	0.0678	0.9245	25.1069	10.7915	11.4438	19.6795	150.9185	95.8	incorrect
221	-47.6748394242	-17.5066622146	-42.0386770802	-20.0740526252	-32.490973284	0.1695	0.5455	13.0554	3.586	4.0782	12.3657	27.6833	94.1	acceptable
590	-47.599416037	-64.2739800153	-59.6165043156	-76.4698918653	-85.3620549907	0.7119	0.3824	8.0216	2.1013	3.1924	6.4743	29.9246	95.8	acceptable
15	-47.4144305039	-36.177673425	-63.2424707393	-35.2808925064	-55.0879522579	0.0508	0.9434	21.4323	10.8265	11.3468	12.6003	159.8464	94.9	incorrect
1030	-47.3789575358	-64.492877536	-65.016972631	-64.0104638136	-98.4491945462	0.4746	0.3488	6.1419	2.222	3.0993	4.0616	28.5035	95.8	acceptable
997	-47.3343870786	-47.1392306746	-34.6036601296	-44.6413504056	-53.8865924666	0.3559	0.4	4.0352	2.3861	3.1525	1.0297	26.9834	94.1	medium
264	-47.3176974409	-37.9341174204	-68.3617784254	-45.7973687704	-71.5742949668	0.0678	0.9481	32.0154	11.8583	12.6282	27.3809	157.8486	94.9	incorrect
262	-47.3002679987	-27.3845021415	-30.3045874104	-26.101573809	-22.6039484665	0	1	31.3063	11.5087	12.551	27.8805	98.0408	94.9	clashes,incorrect
173	-47.2953411271	-49.8387252687	-55.4616228935	-63.1532983987	-40.5445589887	0.5424	0.5294	10.41	2.7381	3.5672	8.0274	40.302	95.8	clashes,acceptable
510	-47.2310079118	-35.0876515395	-10.4209751838	-36.3242449545	-21.4337760818	0	1	16.2824	5.8087	6.4203	13.6654	55.2762	95.8	incorrect
958	-47.1653966256	-29.9253784977	-10.1114527973	-33.4083687577	-30.6951707527	0.0847	0.902	31.5616	9.059	9.6636	28.5599	104.7142	95.8	clashes,incorrect
962	-47.0186782905	-14.3185661347	-8.4801418882	-13.1410544147	-51.7199751047	0	1	14.3527	6.8041	7.6376	11.1554	53.552	95.8	incorrect
363	-46.9822721823	-22.5686496406	-15.2003194216	-23.341191342	-21.5776654697	0.0847	0.8958	32.0604	9.1634	9.791	29.0636	104.9567	95.8	incorrect
111	-46.96592809	-54.9155664722	-56.2514329522	-23.2771281346	-78.8646267406	0.0169	0.9889	34.8089	11.7983	12.747	30.433	157.7811	94.9	incorrect
75	-46.893026695	-57.4946879036	-60.705161061	-52.86187543	-51.9858789536	0.3051	0.4545	5.4605	2.4818	3.2588	4.6547	19.2032	95.8	acceptable
627	-46.7752111838	-32.2170125335	-59.2129608361	-51.7395567676	-65.7649792421	0.0508	0.9333	19.8044	10.9495	11.5821	9.6392	170.3609	94.9	incorrect
84	-46.5682389443	-44.4228106067	-35.1820056865	-41.6561819294	-50.9610092067	0.4068	0.5789	6.6934	2.5289	3.308	6.6063	0.7962	94.1	clashes,acceptable
322	-46.5444419727	-7.4557380669	-52.0990458412	-57.7890450273	-59.3122943412	0.1017	0.8667	21.5091	10.8104	11.3081	12.7808	161.4362	94.9	incorrect
429	-46.4602042292	-18.4533694984	-32.3915131075	-53.7205755294	-47.4847014244	0.7966	0.2419	3.5436	1.1964	2.2272	2.4165	14.6466	94.1	medium
172	-46.3824374034	-48.2707035134	-52.7955336611	-62.7359879586	-45.8408766448	0.6271	0.4219	4.3405	1.4471	2.5546	3.2766	16.762	94.1	clashes,medium
1119	-46.3297969563	-12.8046503224	-20.2213859274	0	-38.4231998758	0.3559	0.6818	17.9454	3.9718	5.0069	15.7867	55.2317	94.9	acceptable
277	-46.3188186735	-20.8117333928	-45.5514320278	-71.197160338	-42.1577657249	0.4407	0.6119	14.0019	3.4909	4.2911	12.8015	37.4003	95.8	clashes,acceptable
1042	-46.1995015515	-27.359496171	-55.3101781697	-28.605750956	-40.0960778578	0.0508	0.9143	24.7449	9.3148	10.2908	16.5482	134.1788	95.8	incorrect
831	-46.0587873692	-52.6345771327	-51.0987854227	-18.4515223124	-59.2114815383	0.4576	0.597	11.0825	3.0016	3.7662	8.4494	43.1474	95.8	clashes,acceptable
481	-46.0023941762	-15.2156479669	-50.134235769	-49.7565233231	-63.8012543931	0.5424	0.3846	4.2985	1.8658	2.7775	2.494	18.7171	95.8	medium
73	-45.9275301298	-57.625097088	-44.530839808	-51.4878310009	-52.4199165122	0.1017	0.9155	26.8108	11.5601	12.2163	21.1949	173.32	95.8	clashes,incorrect
741	-45.9066331279	-59.9680777259	-53.0968426835	-57.7637731131	-43.3242774881	0.3729	0.3889	3.9899	2.2953	3.1303	1.6483	25.0431	94.1	medium
527	-45.8453108923	-54.8060319997	-46.981589686	-32.0368802893	-53.9930842893	0	1	48.5459	15.3931	15.576	46.5376	114.8274	95.8	incorrect
206	-45.8433760764	-5.4792926892	-7.2017589044	-22.2581919144	-22.8602335024	0	1	35.3713	11.2513	12.6057	30.3364	162.0387	94.9	incorrect
515	-45.8128852712	-39.9596516704	-54.7007816137	-39.5874952804	-43.1202053854	0	1	27.2098	11.8677	12.64	20.8908	178.3081	94.9	incorrect
1098	-45.8121062115	-17.2146146139	-25.6550674012	-34.2825501792	-25.1286731948	0.1186	0.8511	30.3505	8.8483	9.5072	27.3943	99.1326	95.8	clashes,incorrect
694	-45.6909801952	-60.4883264983	-53.6241471345	-66.0345251285	-63.3209390233	0.2881	0.4333	4.4419	2.3452	3.1471	3.3809	19.3226	95.8	acceptable
1004	-45.6296620166	-23.5150322555	-57.8660809123	-53.4151035013	-57.4245423913	0.678	0.2857	5.8137	1.4511	2.4876	4.6379	20.7169	94.1	medium
572	-45.6161414973	-19.7524895602	-32.2914165585	-23.5182669887	-34.0498103029	0.0847	0.8864	33.7856	9.7047	10.3069	30.6993	112.4571	95.8	incorrect
807	-45.5141710131	-83.626257508	-87.477557441	-81.0567252319	-73.4728712792	0.0847	0.878	21.7425	11.0486	11.6344	12.9994	166.5513	94.9	incorrect
1045	-45.4984972864	-57.0762943958	-71.8324495308	-59.1394179329	-65.6920663208	0.1864	0.7027	11.5485	4.735	5.4276	9.7227	42.6219	94.9	incorrect
950	-45.4711183445	-20.7996460681	-26.3611538381	-26.8737547931	-47.5814199132	0	1	28.9996	11.3582	12.5806	25.9247	85.4075	95.8	incorrect
13	-45.433099327	-10.8017573346	-43.8554886319	-30.3162873355	-13.1157866966	0.0678	0.9583	33.4749	11.6284	12.0923	29.2544	152.0494	94.9	incorrect
1196	-45.3597554193	-29.4441449846	0	-24.8347448234	-32.349133436	0	1	34.2682	10.1137	11.0666	30.7608	117.3816	95.8	incorrect
649	-45.3533598557	-71.2714168323	-87.5189237242	-82.4770139442	-73.6628506642	0.6271	0.5195	8.5461	2.1962	3.2116	6.9797	30.2397	95.8	acceptable
136	-45.2268544626	-44.3999531412	-44.2095643144	-51.5649124152	-65.0439918652	0.0678	0.913	24.7717	11.3709	12.0393	18.7922	173.2886	95.8	incorrect
1144	-45.0659601084	-73.0517971305	-73.5789728715	-69.6373828165	-53.9863672455	0.5254	0.4918	8.67	2.3578	3.2229	6.75	32.761	95.8	clashes,acceptable
847	-45.0225531593	-56.6458715112	-73.3833555533	-61.6398954033	-59.3303312033	0.3898	0.3947	3.6646	2.0336	2.8474	2.8999	13.0491	95.8	medium
253	-44.9729724535	-37.970459212	-23.4531927942	-50.9979010442	-40.4103927942	0.0847	0.9057	29.7548	9.0317	9.6368	26.5781	104.7355	95.8	clashes,incorrect
1100	-44.8100245921	-19.9481102821	-15.0786509009	-24.3004079349	-33.4551167301	0	1	48.4975	13.0787	13.5163	46.2734	118.1173	94.9	incorrect
98	-44.7011526483	-44.6234486086	-44.0771941336	-47.7964875836	-20.4302111075	0.0169	0.96	29.9527	7.7376	8.6141	28.0554	69.8232	95.8	incorrect
1046	-44.6800402654	-31.2725435068	-49.0375631198	-40.3715529041	-21.4465665815	0	1	25.174	7.9377	8.7432	23.4253	61.8319	94.9	incorrect
34	-44.6243638467	-28.1720013876	-28.8008530326	-50.2809072076	-19.7335476824	0	1	36.0078	12.3997	13.3755	33.0268	126.966	95.8	incorrect
1172	-44.5676883768	-45.3637875009	-50.9431988489	-20.8910062341	-33.4840590233	0.0508	0.9348	11.6008	5.4265	5.9583	7.3271	57.317	95.8	incorrect
1135	-44.5540917627	-50.5698071399	-56.3388120761	-15.5077886398	-62.3155238261	0.7458	0.2787	2.8582	1.2957	2.2912	1.2853	14.7035	94.1	medium
1161	-44.5273662469	-19.5994718658	-19.9430557365	-6.6221323047	-12.9386587807	0.0678	0.9216	34.0804	9.421	10.0607	30.9243	113.7523	95.8	clashes,incorrect
270	-44.4418447812	-34.1484018776	-30.5354841375	-32.8565619834	-28.8121465084	0.0678	0.9556	33.1332	11.7177	12.5654	28.7492	152.2595	94.9	incorrect
153	-44.313366253	-74.6174440128	-71.3609007128	-61.4432713369	-71.4929574178	0.4407	0.6232	13.6319	3.1527	4.2229	11.7142	43.7041	94.9	acceptable
972	-44.1614802925	-36.5844328937	-44.9071661422	-39.8291198271	-29.6387083971	0.3051	0.6327	10.4589	3.2866	3.8159	8.7864	38.9963	94.9	acceptable
333	-44.0365173496	-33.2846671454	-15.2327126765	-33.4762917083	-38.4191441628	0	1	31.0361	11.4162	12.4325	27.75	95.1227	94.9	clashes,incorrect
306	-44.033894595	-42.1423207245	-27.3426889545	-42.1904519628	-57.9457192989	0	1	21.9803	9.6583	10.8829	14.8736	129.7849	94.9	incorrect
313	-43.989484711	-34.1204199696	-27.8375887904	-21.4262234801	-18.2474005129	0	1	27.0583	9.3592	10.204	21.5186	141.0526	95.8	incorrect
1137	-43.8795965148	-65.1625734665	-50.4582518211	-62.0274492469	-40.9756941961	0.4915	0.2564	8.827	2.5436	3.4484	7.4527	30.1075	95.8	acceptable
237	-43.7310865388	-72.753384165	-58.7696178016	-64.7905870231	-60.6545590331	0.1017	0.8723	20.8463	10.8543	11.4809	11.7273	168.7277	94.9	incorrect
518	-43.7039399804	-43.0750445622	-34.3387740606	-59.8627573772	-36.0214179255	0.0678	0.9167	18.2485	10.7074	11.3423	8.225	170.7835	95.8	incorrect
737	-43.5307318499	-7.4824808637	-25.3205138086	-24.8906719574	-38.6557014386	0.0847	0.9	33.4831	9.3544	10	30.4067	110.487	95.8	clashes,incorrect
453	-43.5195707869	-54.8550971041	-84.1961519041	-79.4494723041	-65.0945914141	0.7119	0.44	8.8068	2.2597	3.1823	7.2031	32.3481	95.8	acceptable
816	-43.4900912455	-42.311936345	-69.569814185	-50.7566130497	-41.7593728815	0.2881	0.6731	10.0248	3.0723	3.6716	8.5524	35.1842	94.9	acceptable
979	-43.4552088328	-29.1214198966	-32.2867172266	-41.9205536816	-48.5538674726	0.1356	0.7647	18.1278	8.7223	9.4014	8.1817	121.9311	95.8	incorrect
442	-43.3921837937	-11.6477056344	-31.328869031	-37.957768059	-7.3269104236	0	1	35.0776	12.7417	13.4909	30.9664	150.735	95.8	incorrect
936	-43.0848543571	-47.7224500674	-50.8380027749	-62.4650213681	-80.2468494992	0.0847	0.8936	22.2171	10.2709	10.8063	16.191	140.0542	95.8	incorrect
764	-43.0249415258	0	-46.4033510987	-32.5607556216	-38.4536598716	0.0847	0.95	32.4088	11.5798	12.3924	27.8753	154.4826	94.9	incorrect
102	-42.9643882565	-44.3755880225	-26.1237988474	-33.9254081274	-30.0770983514	0	1	28.3701	11.1022	11.934	22.952	133.145	95.8	incorrect
840	-42.7890996503	0	-14.1824298045	-42.4916533831	-23.6003207501	0	1	38.0231	13.1416	14.2248	33.3251	165.1055	95.8	incorrect
21	-42.7779017541	-27.8118721513	-24.1298039016	-42.7321731743	-40.6049635581	0.0847	0.8958	32.2253	8.9183	9.5411	29.4368	99.9942	95.8	clashes,incorrect
1169	-42.7299961394	-56.7092850468	-12.5088903092	-79.9697190686	-59.3275146143	0.7458	0.3803	7.8779	1.9664	2.9932	6.2716	29.9125	95.8	medium
819	-42.5973702327	-56.8617821459	-38.358918371	-40.3588995219	-44.5916444119	0	1	27.0576	11.8186	12.6899	21.2247	138.5584	95.8	incorrect
622	-42.526990188	-80.2245292903	-65.5232404049	-94.9375007795	-60.3501388587	0.6271	0.4861	9.0495	2.4295	3.313	6.9426	35.4839	95.8	clashes,acceptable
991	-42.4025600785					0.6102	0.3793	3.9669	1.5853	2.5579	3.5431	7.3447	94.9	medium
657	-42.3681918733					0.4407	0.35	3.903	2.2656	3.0896	2.0435	23.163	94.1	medium
187	-42.1797077792					0.0847	0.8913	32.4377	9.1771	9.7972	29.392	107.4685	95.8	clashes,incorrect
479	-42.1702371667					0.661	0.4429	11.4708	2.772	3.6837	9.7115	38.1615	95.8	acceptable
999	-42.1134507972					0.7797	0.4177	7.2875	1.9085	2.8197	5.8872	26.7363	95.8	medium
1156	-42.0730213913					0	1	34.5511	12.9152	13.9551	29.423	150.4578	94.9	incorrect
542	-41.8104484119					0.4407	0.2778	4.9829	2.0607	2.8996	4.6835	9.1537	94.1	medium
163	-41.7738733812					0.3898	0.5741	10.9016	2.8101	3.5913	8.9369	36.5488	95.8	acceptable
760	-41.7502628012					0.6441	0.4571	9.1808	2.2764	3.353	7.5922	32.6587	95.8	acceptable
511	-41.6305953263					0	1	23.0348	11.0788	11.8343	13.4752	143.4154	95.8	incorrect
8	-41.5065328506					0.0508	0.9362	25.4732	11.2899	12.0159	19.6939	176.9501	95.8	incorrect
349	-41.4711876354					0	1	33.8989	12.6163	13.5596	29.9145	153.9815	94.9	incorrect
299	-41.4498903868					0.0847	0.9091	31.1108	9.202	9.8438	27.9241	106.926	95.8	incorrect
76	-41.4478956998					0.6102	0.4194	10.2297	2.4071	3.4103	8.5959	35.3624	95.8	acceptable
236	-41.4454996469					0.7288	0.4028	4.0688	1.3341	2.4766	2.9314	15.6175	94.1	clashes,medium
959	-41.4440240039					0.0339	0.9286	23.1234	10.2748	11.1817	13.2073	168.8851	95.8	incorrect
9	-41.4395910004					0.0169	0.9697	26.4793	11.1825	11.8736	21.1414	146.5744	94.9	incorrect
56	-41.4335285904					0.5424	0.3846	2.6033	1.5135	2.5687	1.5066	13.0817	94.1	medium
1076	-41.301861376					0.0508	0.9388	21.2188	10.8981	11.5097	12.6406	165.6081	94.9	incorrect
465	-41.2707481767					0.0169	0.975	23.2249	11.2453	11.8053	15.261	176.0285	94.9	incorrect
110	-41.2572636661					0.2881	0.3704	10.3	2.9706	3.5811	9.541	24.5582	94.1	acceptable
178	-41.2094166482					0	1	20.6583	9.5997	10.5665	9.7859	177.7468	95.8	incorrect
1066	-41.0588043696					0.1186	0.825	15.3971	7.7731	8.7612	2.9352	105.9009	95.8	incorrect
738	-40.9373160786					0.0678	0.9355	28.9516	11.7336	12.2349	23.7808	163.2482	94.9	incorrect
532	-40.8997637057					0.0678	0.9	28.079	7.7919	8.4813	25.131	92.3798	95.8	clashes,incorrect
64	-40.8723986072					0.0847	0.8864	21.8476	10.8824	11.3357	13.6942	162.3042	94.9	incorrect
923	-40.8195916149					0.4237	0.6094	12.2468	2.9231	3.6833	10.3572	39.5113	94.9	acceptable
46	-40.7664095969					0.1695	0.8	19.4035	5.1063	6.3178	17.212	60.6637	94.9	incorrect
714	-40.6119217954					0.1017	0.8571	22.7441	10.993	11.4637	15.5131	157.5674	94.9	incorrect
610	-40.4846428504					0	1	36.3119	12.6623	13.579	33.5031	109.5683	94.9	incorrect
137	-40.4218216448					0	1	51.8371	16.6492	17.6933	51.1493	57.0704	94.9	incorrect
686	-40.2702211046					0.1017	0.9189	23.1949	10.8421	11.4993	15.1334	127.0816	95.8	clashes,incorrect
973	-40.0568229099					0.0678	0.8889	30.444	8.3886	9.0548	27.4672	99.3373	95.8	clashes,incorrect
279	-40.0178210553					0.0508	0.9333	22.8788	6.2654	6.9969	21.3147	56.9739	95.8	incorrect
1114	-39.9709549497					0.3898	0.4524	4.0911	2.4216	3.063	2.4114	21.9687	94.1	medium
121	-39.8426685954					0.0847	0.9	30.7253	8.9722	9.5616	27.7657	102.2295	95.8	clashes,incorrect
696	-39.8334144396					0.0847	0.9091	29.4738	8.2354	9.0073	25.9226	107.6686	95.8	incorrect
835	-39.8014854967					0.0847	0.9375	31.7587	11.7778	12.4514	27.0258	163.485	94.9	incorrect
1035	-39.7698957064					0	1	35.0035	10.4423	11.3563	30.826	150.5016	95.8	incorrect
871	-39.7516931476					0.0847	0.9074	30.268	9.1302	9.756	27.1077	104.739	95.8	incorrect
1187	-39.7124111053					0.6949	0.3692	5.2666	1.5722	2.6949	4.0441	19.2095	94.1	clashes,medium
260	-39.6341707915					0.1525	0.7805	13.9841	7.1906	7.6492	4.6089	91.2943	94.9	incorrect
170	-39.49926511					0.4237	0.4318	8.7194	2.5809	3.2553	8.1157	19.2405	94.1	acceptable
971	-39.4518282545					0.3559	0.6912	17.8752	4.0073	5.0658	15.7266	54.8374	94.9	incorrect
954	-39.4257176354					0.5254	0.3542	4.1263	1.8569	2.7547	2.5253	18.3041	95.8	medium
4	-39.2353661846					0.0847	0.9	31.989	9.0219	9.6129	29.0665	103.8123	95.8	clashes,incorrect
414	-39.1841953898					0.0339	0.95	21.808	6.3552	7.0775	20.4077	52.3803	95.8	incorrect
613	-38.8659842297					0	1	25.5324	10.1368	11.1255	17.434	148.7638	95.8	incorrect
191	-38.8588696917					0	1	38.625	11.5318	12.483	36.6666	96.742	95.8	incorrect
297	-38.851858432					0.1186	0.8571	23.2986	11.3432	11.9054	15.8367	168.6124	94.9	incorrect
382	-38.825837536					0	1	41.6923	11.5559	12.5219	38.685	106.4763	94.9	incorrect
202	-38.7506891575					0	1	32.2872	9.5088	10.5824	28.3469	118.3756	94.9	incorrect
752	-38.7350433432					0	1	20.6205	10.6516	11.5481	12.7302	146.6414	95.8	incorrect
560	-38.7262137107					0	1	33.0844	10.6005	11.4024	31.7806	69.3262	95.8	incorrect
779	-38.6981354957					0.2712	0.5429	5.5569	2.8372	3.5234	4.7305	19.4159	94.1	acceptable
878	-38.628043742					0.0678	0.9216	18.7787	10.7387	11.369	9.2602	171.8661	95.8	clashes,incorrect
960	-38.6088303436					0.0847	0.9091	31.834	9.2668	9.8791	28.6987	109.0055	95.8	clashes,incorrect
373	-38.5874958232					0.0847	0.9138	17.5475	10.6965	11.3101	6.0288	179.1384	95.8	clashes,incorrect
782	-38.553100946					0.661	0.2778	8.8458	2.3066	3.1293	7.1768	31.7261	95.8	acceptable
321	-38.5473879993					0.2373	0.8228	17.518	5.1317	5.831	16.2458	44.7862	94.9	incorrect
486	-38.5213467783					0.0508	0.9118	16.5216	7.9423	8.9779	4.6664	111.7864	95.8	incorrect
928	-38.2999458139					0.4746	0.6111	12.8024	2.959	3.887	10.8379	41.5986	94.9	acceptable
1082	-38.1922095784					0.0847	0.9057	21.5046	6.6744	7.5635	18.382	79.1499	94.9	incorrect
853	-38.1319246706					0	1	47.6585	12.9183	13.335	45.4399	116.5775	94.9	incorrect
169	-38.0498965716					0.5763	0.4848	7.1653	2.0253	2.7523	6.5711	17.0956	94.9	acceptable
628	-38.020310327					0	1	32.8553	11.6684	12.5113	28.6453	117.4977	95.8	incorrect
704	-38.0101768962					0	1	51.4672	15.6328	16.3984	48.7063	175.7477	95.8	incorrect
272	-37.823181732					0	1	20.7964	10.3192	11.0493	12.5238	140.2296	95.8	incorrect
445	-37.729415474					0	1	34.3131	12.8967	13.9138	29.1386	147.0043	94.9	incorrect
998	-37.6400633641					0	1	29.3499	8.9537	9.9837	25.662	103.9147	94.9	incorrect
379	-37.6170503177					0.2203	0.7547	15.992	6.7579	7.5192	10.3641	96.6259	94.1	incorrect
1075	-37.5330232955					0.0169	0.9885	14.4977	5.877	6.7104	13.2554	39.0366	94.9	incorrect
562	-37.501603652					0.0678	0.9355	30.1329	11.7348	12.4382	25.2521	159.8928	94.9	incorrect
228	-37.497814482					0.1186	0.8571	22.4192	5.6876	6.4184	20.2786	66.2929	94.9	incorrect
1170	-37.3619225841					0.0508	0.9286	28.6364	7.87	8.5616	25.5537	95.9866	95.8	clashes,incorrect
623	-37.3090084252					0.0508	0.9143	24.1635	11.2424	11.9337	17.9539	176.1179	95.8	incorrect
803	-37.2884755377					0.0847	0.8913	21.6802	10.9401	11.5007	13.0545	169.8386	94.9	incorrect
1194	-37.1555151607					0	1	19.2123	6.5372	7.1344	16.7842	60.5852	95.8	incorrect
141	-37.099355677					0	1	36.082	11.1247	12.2051	32.4022	146.3445	94.9	incorrect
454	-37.0586881218					0.0169	0.9841	27.8122	8.1546	9.7875	22.1904	131.2829	94.9	incorrect
637	-37.0173193542					0.0847	0.8936	32.8736	9.0776	9.7546	29.8196	107.0306	95.8	clashes,incorrect
2	-36.927593792					0.661	0.4179	8.3513	2.135	3.1535	6.9087	29.8917	95.8	acceptable
352	-36.8953458225					0.4576	0.4	4.9427	2.2359	3.0944	3.4378	23.6744	94.1	medium
865	-36.8622053339					0.1017	0.875	21.5015	10.7796	11.3437	13.0762	166.0278	94.9	incorrect
1134	-36.858418138					0.3559	0.4324	5.4285	2.4286	3.1768	3.5678	26.8645	95.8	clashes,acceptable
388	-36.6771738875					0.0678	0.9	29.2325	7.9051	8.5788	26.4277	92.1154	95.8	clashes,incorrect
521	-36.6535596853					0.1186	0.8478	13.7907	7.2968	7.7199	3.836	93.6385	94.9	incorrect
282	-36.6473927892					0	1	51.0816	13.5658	14.4634	49.6298	88.5599	94.9	incorrect
980	-36.6133571284					0.0847	0.9057	28.3395	11.7474	12.4562	22.8762	164.4698	94.9	incorrect
894	-36.5824510569					0.1186	0.8293	22.3273	5.6659	6.2964	20.2454	65.083	94.9	incorrect
743	-36.5028113034					0.2203	0.8395	17.8122	5.0064	5.6626	16.5165	44.7414	94.9	incorrect
115	-36.3828404022					0	1	29.0472	9.5807	10.3265	25.0435	107.4648	95.8	incorrect
885	-36.2080075253					0	1	27.3882	12.434	13.1011	20.8565	140.1687	95.8	incorrect
207	-36.1848660834					0.0847	0.9091	32.1116	9.109	9.7654	28.9804	107.7897	95.8	clashes,incorrect
726	-36.1431618635					0.3559	0.7123	17.4329	3.8277	4.8645	14.9889	57.6289	94.9	acceptable
1027	-36.1094913153					0.0169	0.9868	35.4099	11.848	12.5391	31.0304	171.0447	94.9	incorrect
395	-36.065137284					0.4915	0.3958	6.8738	2.0881	3.192	5.0427	29.9198	94.9	acceptable
398	-36.0420533842					0.0508	0.9318	24.743	9.4658	9.931	22.0304	87.9496	94.9	incorrect
327	-35.9972618187					0.0678	0.96	43.5418	12.5388	12.9076	40.6224	136.119	94.9	incorrect
106	-35.9898216394					0.0508	0.9444	34.2471	11.1929	11.9841	31.0344	123.4531	95.8	incorrect
244	-35.9414445661					0	1	25.7878	7.9104	9.1551	22.826	76.7923	94.9	incorrect
931	-35.805440318					0.0678	0.9149	23.6591	11.1103	11.5826	16.4762	164.0333	94.9	incorrect
470	-35.7425322137					0.6949	0.3387	2.6669	1.4263	2.3705	1.0701	14.1319	94.1	medium
381	-35.6754963919					0	1	30.7491	11.8009	12.7166	27.1379	119.9554	95.8	incorrect
151	-35.6724053568					0	1	31.3159	12.0221	12.8708	27.6506	118.3403	94.9	incorrect
428	-35.5772246208					0.0169	0.9855	31.9876	10.2977	12.0997	27.0362	166.2469	94.9	incorrect
491	-35.4289908961					0.322	0.525	6.2714	2.2434	3.0643	6.1362	4.538	95.8	acceptable
288	-35.3669575928					0.0678	0.9149	17.7222	10.7068	11.3385	6.7882	174.6329	95.8	incorrect
818	-35.3536620249					0.0847	0.898	33.1341	9.4187	10.0033	30.1704	108.0321	95.8	clashes,incorrect
1061	-35.3180463596					0	1	37.9	13.4897	14.4131	33.8503	140.8744	95.8	incorrect
1005	-35.2760740569					0.5763	0.4603	3.9508	1.5911	2.6406	2.4945	18.9313	94.1	clashes,medium
91	-35.2643484534					0.0508	0.9348	26.3213	11.0082	11.6242	20.9522	146.8018	94.9	incorrect
231	-35.166551173					0.0847	0.9	32.4437	9.1168	9.7356	29.5184	104.0992	95.8	incorrect
890	-35.1532185067					0	1	42.1471	14.8856	15.3308	39.0561	133.0431	95.8	incorrect
1000	-35.0875158002					0.4068	0.4146	6.6827	2.5772	3.3306	4.591	32.3694	95.8	acceptable
351	-35.0788781971					0.2881	0.7018	19.2561	4.2542	5.2267	16.6423	62.3292	94.9	incorrect
72	-34.9688271732					0.1356	0.8298	22.9422	11.1474	11.7874	15.2295	168.3239	94.9	incorrect
150	-34.8165824331					0.0339	0.9636	35.6042	10.6035	11.0304	33.6909	87.6129	95.8	incorrect
593	-34.7732644754					0.5085	0.3182	6.6372	2.3845	3.2532	4.0094	36.3736	94.1	acceptable
1182	-34.6739686645					0.0847	0.8718	29.949	8.2257	8.9355	26.8727	99.4969	95.8	clashes,incorrect
645	-34.5698597064					0	1	36.4525	10.8632	11.7802	34.1836	91.3112	95.8	incorrect
858	-34.5689847701					0.0847	0.8913	33.2715	9.1439	9.8133	30.1584	110.0094	95.8	clashes,incorrect
396	-34.5274636028					0.6271	0.4308	10.33	2.4705	3.4058	8.7892	34.3776	95.8	acceptable
930	-34.4751389475					0.678	0.1837	2.2719	1.3256	2.2808	0.5462	11.9913	94.1	medium
563	-34.4362013885					0.1186	0.8511	27.2848	7.0495	7.7107	24.5082	81.6741	94.9	incorrect
669	-34.3816743979					0.0847	0.8958	21.4363	10.9258	11.5845	12.5266	165.9567	94.9	incorrect
135	-34.2582053796					0.0678	0.8974	21.4582	10.9895	11.611	12.786	170.1417	94.9	incorrect
339	-34.2501887302					0.0508	0.9434	32.8324	9.444	10.08	29.5214	115.148	95.8	clashes,incorrect
1044	-34.2207456007					0	1	16.4003	8.278	9.1145	8.1033	105.2758	95.8	incorrect
257	-34.21666669					0.3898	0.3429	6.3121	2.1456	2.9139	5.8244	13.7796	94.1	acceptable
986	-34.1874032136					0	1	28.4424	9.68	10.959	21.3699	139.6333	95.8	incorrect
925	-34.1610764489					0.0508	0.9423	23.6357	11.1505	12.093	18.694	119.5489	95.8	incorrect
1138	-34.1458490565					0	1	12.4286	7.5291	8.3783	6.6717	65.9906	95.8	incorrect
749	-34.1280018942					0.0678	0.9556	33.5223	11.4314	12.1135	29.3027	150.4636	94.9	incorrect
343	-34.0473678715					0	1	42.6129	16.1502	16.8009	41.2972	70.4018	94.9	incorrect
344	-34.0109197126					0.1695	0.75	17.3023	4.7972	5.254	16.5076	34.7619	94.1	incorrect
570	-33.8905895847					0	1	12.5625	7.1658	8.4239	4.032	80.6243	94.9	incorrect
332	-33.8784019444					0.0169	0.9846	26.7471	9.0041	9.6055	24.5509	83.2537	94.9	incorrect
618	-33.8637767496					0.4915	0.5606	10.9018	2.8125	3.6455	8.5572	41.1478	95.8	clashes,acceptable
464	-33.8143786608					0	1	34.8927	11.2036	12.6194	29.9734	165.8145	94.9	incorrect
621	-33.7183592893					0	1	25.789	11.5296	12.4266	19.8191	145.6758	95.8	incorrect
606	-33.4124480129					0	1	19.7088	8.5144	9.873	10.0228	123.2665	94.9	clashes,incorrect
378	-33.3888010735					0.0169	0.9846	18.908	7.0795	7.7129	14.7499	78.5313	95.8	incorrect
869	-33.3553469987					0.3051	0.6897	20.0547	4.433	5.4143	17.3438	65.3895	94.9	incorrect
390	-33.3176629371					0.0169	0.9825	45.4657	13.2016	13.5416	42.9924	125.8466	94.9	incorrect
1001	-33.2907966436					0.0847	0.8913	33.1725	9.0699	9.7075	30.3221	103.2049	95.8	clashes,incorrect
873	-33.2688918187					0.0847	0.8889	22.0834	10.7619	11.317	13.6855	161.2712	94.9	incorrect
839	-33.2367297016					0	1	51.7356	14.1696	15.4118	49.8887	100.652	94.9	incorrect
393	-33.1927659701					0	1	40.5054	15.4055	16.3364	37.2403	132.426	95.8	incorrect
5	-33.0640257262					0	1	27.173	9.1569	10.6943	20.8149	153.2182	94.9	incorrect
162	-33.0345716158					0.0847	0.902	17.9813	10.7325	11.3753	7.604	179.0244	95.8	incorrect
261	-32.9746319544					0.1186	0.8478	22.9177	11.2535	11.8142	15.1984	170.8703	94.9	incorrect
66	-32.9204637697					0.5424	0.36	6.6997	2.0176	3.0713	4.9557	28.9004	94.9	acceptable
1145	-32.8800739616					0	1	47.4627	15.9169	16.6388	45.1803	112.7081	94.9	incorrect
974	-32.8234165914					0.0847	0.8864	21.9802	10.886	11.4601	13.5828	166.8486	94.9	incorrect
967	-32.7726317073					0.0339	0.9512	13.5419	6.714	7.3528	6.4045	88.0251	95.8	incorrect
295	-32.7089121424					0.0678	0.9385	29.4259	10.943	11.6175	24.7377	142.152	94.9	incorrect
134	-32.6762934166					0.0678	0.9474	31.8975	11.6372	12.4589	27.2725	155.645	94.9	incorrect
744	-32.5307777018					0	1	24.2079	6.9667	7.7415	22.9129	48.4786	94.9	incorrect
302	-32.4715383241					0.4068	0.3143	6.666	2.4568	3.3396	4.4445	32.966	94.9	acceptable
371	-32.3652344406					0	1	41.1136	15.4748	16.0977	38.8744	104.125	95.8	incorrect
132	-32.31287553					0	1	58.896	16.8584	17.5077	56.4458	173.4424	94.9	incorrect
71	-32.2382005894					0	1	39.3916	13.497	14.6215	36.7103	119.1417	95.8	incorrect
1085	-32.2217195644					0.0847	0.9038	33.2803	9.0591	9.7259	30.2859	106.6551	95.8	clashes,incorrect
409	-32.2150757443					0.7627	0.2623	6.0154	1.5165	2.5589	4.9099	20.9324	94.1	medium
682	-32.1636162853					0.0339	0.9683	21.9197	8.9475	9.7319	10.9903	142.124	95.8	incorrect
342	-32.032219694					0.0678	0.9048	32.951	9.1841	9.8415	29.8811	107.527	95.8	incorrect
793	-31.8728573094					0	1	25.2741	7.186	7.9342	23.3799	66.9447	95.8	incorrect
769	-31.8641628147					0.0339	0.9792	34.7893	12.0352	12.8024	30.5595	165.4146	94.9	incorrect
403	-31.6784798818					0	1	36.5587	13.4191	14.5584	31.8865	155.7276	95.8	incorrect
592	-31.507827537					0	1	48.8135	13.7867	14.5217	47.9513	62.3096	94.9	incorrect
776	-31.4707000648					0.0339	0.9512	31.7745	9.3356	10.014	28.1139	119.1052	95.8	clashes,incorrect
180	-31.4697444221					0.0169	0.9787	26.321	11.0563	11.9035	21.6548	126.4179	95.8	incorrect
300	-31.3026487239					0.0847	0.8864	32.9654	9.2913	9.9363	29.9237	107.7897	95.8	incorrect
841	-31.1656945646					0	1	38.0239	12.4438	13.4402	35.4399	118.3059	95.8	incorrect
1125	-31.1228037305					0.0678	0.9149	23.6591	11.1103	11.5826	16.4762	164.0333	94.9	incorrect
630	-31.0453062138					0.1186	0.8372	20.7428	10.8775	11.5149	11.6967	168.0808	94.9	incorrect
1086	-31.0413632191					0	1	32.6173	10.804	11.9394	27.9833	148.9856	94.9	incorrect
168	-30.9665800191					0	1	48.1525	13.8849	14.1222	45.3689	148.7432	94.9	incorrect
1129	-30.8871116384					0.0169	0.98	39.8741	11.1213	11.6506	36.2573	146.6486	95.8	incorrect
603	-30.8828470551					0.1017	0.9091	28.6913	11.1805	11.9165	20.9669	164.2615	95.8	incorrect
1117	-30.8621144065					0.0678	0.9556	34.2465	11.6858	12.2386	30.062	153.2539	94.9	incorrect
1025	-30.8139215598					0.0678	0.9216	27.8259	11.1555	11.8076	22.6846	149.6016	94.9	incorrect
476	-30.7595916095					0	1	12.6036	6.9145	7.4571	5.4742	80.6353	95.8	incorrect
668	-30.7438521376					0.0847	0.9091	32.6866	9.2643	9.9028	29.5009	111.1302	95.8	clashes,incorrect
849	-30.5680227339					0	1	28.5148	9.363	10.2856	23.3178	130.7277	95.8	incorrect
1183	-30.5321722633					0	1	41.2667	14.5718	15.073	38.0731	133.9074	95.8	incorrect
0	-30.5065280773					0.0508	0.9444	24.4648	11.0543	11.7687	18.5444	166.7047	95.8	clashes,incorrect
646	-30.4558594537					0.1017	0.8824	33.0257	9.2014	9.892	29.8716	110.4027	95.8	clashes,incorrect
1063	-30.2920179659					0.0847	0.9	31.3458	8.8554	9.4637	28.4888	100.4334	95.8	clashes,incorrect
777	-30.2012952529					0.0678	0.92	18.6169	10.762	11.4131	9.1107	175.0883	95.8	clashes,incorrect
16	-30.1322443968					0.0678	0.9216	38.4062	9.5421	11.0001	34.5112	125.8796	94.9	incorrect
385	-29.9031407035					0	1	36.8288	13.7157	14.9756	32.0759	143.696	95.8	incorrect
724	-29.8675694243					0.0678	0.9245	28.2984	7.6415	8.4818	23.9602	110.3018	95.8	incorrect
922	-29.8632972028					0.0847	0.9444	33.8957	11.6881	12.5506	29.5961	152.4926	94.9	incorrect
267	-29.8470490466					0.0508	0.9362	26.9009	11.3736	12.1525	21.4139	157.9909	94.9	incorrect
561	-29.7893001301					0	1	58.0982	14.4976	16.0302	55.6945	122.2745	94.9	incorrect
1048	-29.7697951954					0	1	44.22	12.7681	13.2504	41.9484	114.815	95.8	incorrect
488	-29.6596800942					0.5593	0.34	3.335	1.7099	2.6131	1.2368	17.8497	94.1	medium
1186	-29.6562076377					0.0847	0.878	34.3398	9.4355	10.0819	31.3179	110.4027	95.8	incorrect
966	-29.5864364334					0.0678	0.9231	28.2899	11.027	11.8695	23.2604	151.5784	94.9	incorrect
1050	-29.5824842095					0.0508	0.9434	21.6505	10.7923	11.2805	13.3388	158.8121	94.9	incorrect
79	-29.5723041716					0	1	52.8552	14.7562	16.1517	50.199	173.0641	94.9	incorrect
748	-29.5542626175					0	1	37.8344	14.399	15.4176	34.5207	137.0433	95.8	incorrect
765	-29.5296841416					0.0847	0.9074	33.4714	9.2489	9.9075	30.3633	110.4027	95.8	clashes,incorrect
578	-29.4522310123					0	1	47.6542	12.9792	13.4096	45.4686	115.5674	94.9	incorrect
477	-29.3867481989					0.0169	0.9895	35.0135	11.7458	12.7784	30.5527	155.3038	94.9	incorrect
684	-29.3814117885					0.0678	0.9184	21.8398	11.0242	11.5037	13.2046	173.0301	94.9	incorrect
1197	-29.2407771939					0	1	29.0998	12.231	13.2547	23.6784	156.9768	95.8	incorrect
1065	-29.2383250381					0	1	47.5568	12.9043	13.3395	45.3404	116.3831	94.9	incorrect
588	-29.1438100231					0	1	50.5142	13.6955	15.0779	47.8587	148.8777	94.9	incorrect
717	-29.0719413199					0.678	0.4444	9.2416	2.4006	3.5267	7.7788	31.0756	95.8	acceptable
489	-29.020947357					0	1	40.1454	13.0884	13.7432	36.8264	154.0094	95.8	incorrect
895	-28.9928272913					0.0169	0.9881	24.9553	7.2312	7.9297	23.5194	53.618	94.9	incorrect
212	-28.9101788904					0	1	34.5702	12.9241	13.9637	29.4651	149.1989	94.9	incorrect
643	-28.9080516673					0	1	18.4444	9.1246	9.8595	15.8909	63.0309	94.9	incorrect
968	-28.8887407931					0.0847	0.9038	31.1877	9.065	9.6766	28.2334	102.3781	95.8	clashes,incorrect
722	-28.8772612153					0	1	18.3391	10.6499	11.4601	5.611	154.2413	95.8	incorrect
891	-28.8268709575					0	1	32.1259	9.3777	10.2321	29.9362	83.3058	95.8	incorrect
341	-28.8208657829					0	1	30.0957	11.4965	12.5436	26.1229	134.0166	94.9	incorrect
659	-28.7462651587					0	1	26.9506	8.773	9.4837	25.0541	76.7274	94.9	incorrect
376	-28.6603173804					0	1	20.889	10.9171	11.9518	9.3683	137.8045	95.8	incorrect
183	-28.6321595186					0	1	35.7824	13.5368	14.5102	32.2147	123.7441	94.9	incorrect
310	-28.6086733072					0	1	18.8677	9.6091	10.3002	10.9995	115.4325	95.8	incorrect
367	-28.4300653001					0.0169	0.9787	25.8672	9.4261	9.7164	22.4859	79.6934	95.8	incorrect
345	-28.3724389461					0.0847	0.8958	33.0626	9.2686	9.9425	29.8901	110.8891	95.8	clashes,incorrect
55	-28.2691924829					0	1	49.198	13.64	14.4237	48.2356	65.9229	94.9	incorrect
1122	-28.2651106822					0.6271	0.4714	12.2137	2.9002	3.9457	10.3714	41.671	94.9	acceptable
823	-28.1463896283					0	1	25.7347	11.7037	12.4739	19.1974	150.7584	95.8	incorrect
1078	-28.060176559					0.1017	0.8636	30.8797	8.7221	9.3932	28.0086	97.5042	95.8	clashes,incorrect
65	-28.0217899499					0.0847	0.9138	32.5085	9.0746	9.7177	29.4482	107.1444	95.8	clashes,incorrect
446	-27.9842729568					0.678	0.3846	4.3166	1.3312	2.4913	3.2849	16.2877	94.1	clashes,medium
234	-27.8616262584					0	1	41.3121	12.8474	13.8379	39.3835	100.3401	95.8	incorrect
935	-27.7026362908					0.0339	0.9574	24.3248	6.818	7.5288	23.0304	53.3804	95.8	incorrect
1152	-27.6197963368					0	1	48.4147	14.0069	14.21	45.6969	146.0874	94.9	incorrect
656	-27.4814425622					0	1	34.8155	11.962	12.8803	31.984	118.0854	95.8	incorrect
468	-27.4202497014					0.5085	0.5455	12.3031	3.0445	3.9349	10.554	40.2514	95.8	acceptable
312	-27.4171179039					0	1	58.5363	14.5883	15.7026	56.3645	125.8509	94.9	incorrect
1189	-27.3770850981					0.0847	0.902	31.1354	8.9212	9.497	28.2627	101.1296	95.8	clashes,incorrect
1143	-27.3236522485					0	1	34.435	13.0644	13.9572	30.4821	152.0449	94.9	incorrect
938	-27.1849616528					0.0847	0.9123	29.7367	11.4563	12.2753	24.9708	157.3427	94.9	incorrect
796	-27.0559980269					0	1	21.0175	9.6069	10.7422	14.2614	121.0061	94.9	incorrect
529	-26.8992016766					0.2712	0.4483	9.6805	2.8296	3.4783	9.0507	21.0896	94.1	acceptable
389	-26.6153722258					0.6271	0.3019	3.4011	1.3762	2.3169	2.5158	13.2657	94.1	medium
608	-26.4579676975					0.0847	0.95	34.6402	11.5012	12.1203	30.764	146.2177	94.9	incorrect
1113	-26.4433134453					0.0339	0.9773	34.4632	11.6702	12.4801	30.2781	155.3782	94.9	incorrect
965	-26.4027710425					0	1	31.1338	10.2484	11.127	25.959	158.7809	95.8	incorrect
539	-26.3793002058					0	1	26.2155	11.9384	13.0823	21.7571	106.6097	95.8	incorrect
602	-26.2857825836					0.5254	0.4151	7.5252	2.2049	3.2593	5.606	32.3728	94.9	acceptable
1019	-26.2846722273					0.0508	0.9655	29.5525	8.8939	9.6035	27.498	76.7672	94.9	incorrect
647	-26.1577934709					0	1	26.2591	10.5526	11.4643	25.0561	53.7545	94.9	incorrect
641	-26.0457432655					0	1	22.5307	7.0773	8.2532	18.9003	81.3964	94.9	incorrect
6	-25.9198303169					0	1	54.4248	17.3225	18.622	53.2298	76.7949	94.9	incorrect
557	-25.8986781143					0.0678	0.9245	33.8283	9.5456	10.1908	30.6023	114.8114	95.8	incorrect
651	-25.8791713116					0.0847	0.8148	12.4081	5.9432	7.2043	2.1618	79.1849	95.8	incorrect
205	-25.7831677184					0	1	22.5256	10.5218	11.4556	14.6086	131.4169	95.8	incorrect
601	-25.6517789897					0	1	48.1268	13.86	14.092	45.3951	145.5783	94.9	incorrect
758	-25.637723931					0.0678	0.9245	33.6273	9.4294	10.0799	30.4044	114.2375	95.8	clashes,incorrect
122	-25.6363262099					0	1	29.9573	8.4244	9.4669	26.8401	86.3461	94.9	incorrect
685	-25.5955251556					0.0339	0.9565	22.7652	6.3816	7.0901	21.3657	53.5782	95.8	incorrect
987	-25.5936139097					0.0508	0.9684	34.7152	11.5582	12.2531	30.6086	150.3947	94.9	incorrect
1165	-25.4612201881					0	1	41.448	11.1909	12.1726	38.5053	111.115	94.9	incorrect
946	-25.4559126746					0	1	25.0183	10.5311	11.3681	24.1887	38.0785	94.9	incorrect
372	-25.4403446617					0	1	41.0338	13.712	13.9895	40.4731	46.1481	94.9	incorrect
863	-25.3933242961					0	1	23.3116	9.6499	10.4518	20.5139	82.4217	95.8	incorrect
436	-25.3890781446					0	1	46.285	13.3973	13.6679	43.797	127.6777	94.9	incorrect
1178	-25.2031305186					0.0678	0.9259	29.2154	11.0809	11.8337	24.4158	148.4044	94.9	incorrect
525	-25.1820784546					0.0508	0.9333	25.5219	7.062	7.9513	21.0026	103.409	95.8	incorrect
484	-25.1631783136					0	1	23.5388	10.2057	10.9549	20.3933	80.0866	95.8	incorrect
670	-25.1600247508					0.1186	0.9	36.9715	9.0161	10.4875	33.788	114.9405	94.9	incorrect
1102	-25.1546790501					0.0847	0.9074	34.1365	9.461	10.0826	31.1247	110.487	95.8	clashes,incorrect
836	-25.129590305					0	1	33.0502	12.3701	13.4941	28.2394	142.7261	95.8	incorrect
10	-24.9979895638					0	1	38.1678	12.6807	13.5882	36.1781	98.4016	95.8	incorrect
854	-24.9825762885					0	1	33.9049	12.6248	13.6818	28.5753	150.3581	94.9	incorrect
145	-24.9581648992					0.0508	0.9634	33.8374	11.7667	12.6555	29.4962	153.4922	94.9	incorrect
768	-24.8807163393					0	1	31.9584	12.9239	13.8633	27.207	144.5083	95.8	incorrect
501	-24.819409067					0	1	51.2679	13.846	15.2292	48.6198	149.1487	94.9	incorrect
783	-24.6954295259					0.1017	0.8966	34.0344	8.8977	9.594	31.2597	100.3023	95.8	incorrect
60	-24.6929354666					0.0169	0.9818	45.1667	13.1511	13.5515	42.7231	124.2992	94.9	incorrect
1141	-24.683514402					0.5932	0.4531	7.5466	2.0641	3.0309	6.1514	25.5532	95.8	acceptable
159	-24.6124639609					0	1	30.6354	11.2708	12.3132	27.0738	99.5465	94.9	clashes,incorrect
447	-24.6080784536					0.0847	0.881	33.1809	9.6077	10.2322	30.0327	112.4571	95.8	incorrect
520	-24.5144475611					0	1	17.297	7.7826	8.4741	9.5878	108.305	95.8	incorrect
692	-24.5134087489					0.0678	0.931	29.5173	11.5336	12.2307	24.4676	158.082	94.9	incorrect
976	-24.4204793284					0.0847	0.9057	33.6689	9.363	10.0162	30.5594	110.8891	95.8	clashes,incorrect
730	-24.3993526732					0.0847	0.9315	23.4369	10.4569	11.1617	17.6168	149.8467	95.8	clashes,incorrect
1052	-24.391557273					0.1017	0.8636	32.1634	8.9266	9.5953	29.3167	100.3111	95.8	clashes,incorrect
992	-24.321861005					0	1	23.9699	10.8275	11.6405	19.5293	97.1895	95.8	incorrect
330	-24.1692258517					0	1	54.0403	15.2265	16.5626	51.9484	125.4771	94.9	incorrect
567	-24.1218442225					0	1	39.7042	11.162	11.9983	36.9021	97.9328	94.9	incorrect
917	-24.060676031					0	1	33.7696	12.6895	13.7189	28.6882	144.4889	94.9	incorrect
910	-23.9654697391					0	1	56.8251	16.5426	17.7579	54.6505	126.0118	94.9	incorrect
1038	-23.8340349414					0	1	40.1501	11.2386	12.1638	37.2783	100.4917	94.9	incorrect
105	-23.8020449771					0	1	58.6823	16.4882	17.1203	56.0752	179.9209	94.9	incorrect
612	-23.734447797					0	1	29.1621	10.5645	12.0074	22.5479	168.0677	94.9	incorrect
94	-23.7252233177					0	1	43.4063	13.7078	14.7803	40.6179	127.968	94.9	incorrect
156	-23.7084379462					0	1	13.5847	8.0824	9.1541	6.2021	87.0494	95.8	incorrect
541	-23.673035492					0.0847	0.9	32.2715	9.3216	9.8917	29.3414	105.6016	95.8	clashes,incorrect
550	-23.6028851944					0	1	22.3368	9.9527	10.6973	18.8239	80.3443	95.8	incorrect
1184	-23.5978858586					0	1	32.3846	10.9712	12.0789	27.7919	154.3973	94.9	incorrect
906	-23.5548895012					0.0847	0.9432	33.4976	10.9881	11.6924	29.8699	131.1989	94.9	incorrect
757	-23.4959736473					0.5593	0.5217	11.1137	2.6486	3.6217	9.1844	39.6125	95.8	acceptable
142	-23.4677287823					0	1	48.385	13.007	13.4108	46.14	118.5983	94.9	incorrect
387	-23.4364086003					0.0339	0.9706	40.2465	11.7138	12.4864	37.0828	141.6414	94.9	incorrect
422	-23.3969305784					0	1	51.5468	15.2489	16.4747	48.3752	145.5111	94.9	incorrect
594	-23.316855274					0.1695	0.8333	21.2342	6.1119	6.8229	19.6123	59.8849	94.9	incorrect
214	-23.3005161341					0	1	52.0733	14.234	15.4803	49.3089	166.3756	94.9	incorrect
301	-23.2895691338					0	1	28.4048	11.3697	12.1896	23.2561	130.6674	95.8	incorrect
467	-23.0980149207					0	1	30.8985	12.4986	13.339	26.8108	122.396	95.8	incorrect
417	-23.0764997028					0.0678	0.9592	32.4816	10.9864	11.8528	28.3165	138.8276	94.9	incorrect
754	-22.9533608608					0.0339	0.9565	26.2541	8.6291	9.5979	20.1465	142.732	95.8	incorrect
138	-22.946708523					0	1	37.996	13.9519	15.0521	33.4766	166.9871	95.8	incorrect
866	-22.9086489493					0.0169	0.988	26.2007	7.1567	7.9868	24.6219	56.0543	94.9	incorrect
280	-22.9008534594					0	1	36.8989	11.7701	12.7335	32.8763	154.9117	95.8	incorrect
485	-22.896585592					0.0678	0.9355	30.1737	11.7183	12.3733	25.2368	160.8454	94.9	incorrect
506	-22.8798288584					0	1	32.6516	12.5094	13.4634	27.5548	134.6359	94.9	incorrect
679	-22.7569217786					0	1	34.8142	13.3568	14.5186	31.0659	121.2544	94.9	incorrect
242	-22.5099692764					0.0847	0.9038	30.6455	8.8196	9.4206	27.6772	101.352	95.8	clashes,incorrect
763	-22.4990184605					0.6271	0.4394	11.2139	2.7063	3.63	9.498	37.4612	95.8	acceptable
790	-22.4000319253					0	1	53.2401	16.1299	17.1148	51.8017	99.3127	94.9	incorrect
289	-22.1250094182					0.0169	0.9828	45.3768	13.2333	13.5755	42.883	127.3155	94.9	incorrect
227	-22.050939272					0.0169	0.9737	23.4825	10.3618	11.1555	19.3033	93.9528	95.8	incorrect
522	-22.0208799354					0.2373	0.7778	17.4877	4.3264	5.505	15.8871	48.0264	94.9	incorrect
953	-21.9952527619					0.0508	0.95	27.4388	11.3388	12.4145	22.9609	134.0742	94.9	incorrect
308	-21.6793304206					0	1	34.464	10.5501	11.2621	32.7687	78.7806	94.9	incorrect
658	-21.5970573847					0	1	27.5379	12.3513	13.4273	21.577	127.7034	95.8	incorrect
996	-21.5728073202					0	1	17.743	9.981	10.6235	5.1411	139.712	95.8	incorrect
478	-21.4953925274					0	1	42.4561	12.4067	13.0098	40.9589	79.2774	95.8	incorrect
97	-21.4048133231					0.0339	0.973	24.3575	10.3876	10.8071	19.9179	105.0279	95.8	incorrect
551	-21.2137264397					0.3559	0.6912	16.6107	3.7213	4.7866	14.6427	50.519	94.9	acceptable
596	-21.1371449215					0	1	45.2449	13.2418	13.6736	42.7678	125.7198	94.9	incorrect
1013	-21.0404477761					0.0847	0.9383	32.0487	11.6475	12.3992	27.5715	153.9374	94.9	incorrect
39	-21.0051248949					0.1017	0.8909	21.272	10.9037	11.495	12.4283	167.6464	94.9	incorrect
1162	-20.8841258771					0.0169	0.9815	45.9454	13.3545	13.6382	43.4399	127.8713	94.9	incorrect
30	-20.8824595355					0.0847	0.9057	32.1567	9.2392	9.8825	29.0482	108.2814	95.8	clashes,incorrect
933	-20.8427510232					0.0847	0.8889	32.2416	8.9829	9.6074	29.3276	103.3951	95.8	clashes,incorrect
916	-20.7121663799					0	1	34.4015	12.7111	13.6458	30.5405	152.5712	94.9	incorrect
133	-20.559851326					0.0169	0.9857	35.4457	8.5171	9.957	32.9732	92.6792	94.9	incorrect
127	-20.5112886071					0.6102	0.4627	6.7874	1.8059	2.9538	5.5449	22.2728	94.1	clashes,medium
1185	-20.5023821908					0	1	50.5689	13.6387	15.0187	47.8964	151.3126	94.9	incorrect
857	-20.4601087802					0.0847	0.881	32.2589	9.3615	9.9855	29.1239	109.1972	95.8	incorrect
552	-20.4106376925					0.1186	0.8444	32.6866	8.9968	9.6662	29.79	103.205	95.8	clashes,incorrect
14	-20.4092899873					0.0678	0.9184	22.4165	5.6586	6.7696	19.5549	74.1782	94.9	incorrect
189	-20.1838860524					0.0169	0.9815	47.1413	13.315	13.6695	44.6813	127.1912	94.9	incorrect
419	-20.1242238343					0.0508	0.9388	21.0814	10.786	11.3071	12.5862	156.5406	94.9	incorrect
1139	-20.013392958					0.1017	0.9016	27.9776	11.6564	12.4224	22.6	162.2845	94.9	incorrect
317	-19.986670788					0.0678	0.9273	34.8349	9.5923	10.2835	31.561	117.7319	95.8	clashes,incorrect
533	-19.9744374518					0	1	24.3356	10.7776	11.652	20.4764	93.7709	95.8	incorrect
715	-19.963042726					0.0508	0.9286	21.478	11.2174	11.8537	12.3897	176.1841	94.9	incorrect
784	-19.9268313871					0	1	23.1862	8.4199	9.6686	16.9387	116.4871	94.9	incorrect
524	-19.8881596917					0	1	56.2939	15.5714	17.0613	54.7529	94.5059	94.9	incorrect
459	-19.7779800639					0.0847	0.898	31.4026	9.2723	9.881	28.2961	106.8198	95.8	incorrect
1041	-19.6532250958					0	1	35.2985	12.5484	13.4744	30.6519	152.6912	95.8	incorrect
791	-19.6341563638					0	1	27.3764	9.1323	9.7242	25.1916	84.2654	94.9	incorrect
815	-19.5511185014					0	1	31.6902	12.8603	13.6942	29.7057	84.2256	94.9	incorrect
599	-19.5324270611					0	1	34.4554	13.1392	14.0968	30.0967	158.2705	94.9	incorrect
174	-19.1245494506					0.0508	0.95	28.4098	11.2469	11.8739	23.4253	151.8804	94.9	incorrect
843	-19.0557977706					0.3559	0.475	5.2087	2.5641	3.2978	3.1516	28.1069	94.1	acceptable
354	-19.0348884218					0	1	21.3355	9.3578	10.0949	16.6218	100.6915	95.8	incorrect
1056	-19.012987772					0	1	27.8443	8.0918	8.8643	26.9182	49.4086	95.8	incorrect
366	-18.9285959667					0	1	17.6567	6.081	7.2332	13.4958	74.9326	94.9	incorrect
335	-18.862734451					0	1	36.4968	11.7988	12.4306	34.9908	76.4212	94.9	incorrect
639	-18.8627336906					0.1356	0.907	27.8936	8.0565	9.627	22.52	131.0896	94.9	incorrect
985	-18.8386398358					0	1	52.681	14.5294	15.0506	50.7918	105.55	94.9	incorrect
400	-18.8020727464					0.0339	0.95	28.9227	8.1848	8.8525	25.748	99.7742	95.8	clashes,incorrect
33	-18.7659172202					0.0847	0.902	33.9259	9.2442	9.8906	30.8787	110.0094	95.8	clashes,incorrect
614	-18.6727149392					0.0508	0.9688	33.7621	11.7019	12.5518	29.4107	154.1554	94.9	incorrect
589	-18.634215543					0	1	16.7947	9.3065	10.4052	11.8376	88.8778	95.8	incorrect
1092	-18.6306944509					0	1	38.1017	12.8615	13.7943	33.9649	162.7223	94.9	clashes,incorrect
438	-18.5728455855					0.0847	0.9138	32.3267	9.2459	9.8928	29.1855	108.5537	95.8	clashes,incorrect
766	-18.5467715582					0.0508	0.9474	20.2919	10.9982	11.6921	4.6098	174.8115	95.8	incorrect
600	-18.5279080466					0	1	25.6026	9.8334	10.8079	22.583	96.9893	94.9	incorrect
1021	-18.5079942536					0.0678	0.9487	29.7321	11.7885	12.4633	24.6807	169.0726	94.9	incorrect
927	-18.4825791789					0	1	34.4452	12.9701	13.9839	29.5859	143.7665	94.9	incorrect
771	-18.448327854					0.0678	0.9506	34.4788	9.7243	11.1438	30.3357	151.0859	94.9	incorrect
1040	-18.3067073413					0	1	28.4393	11.7633	12.6956	21.8911	177.56	95.8	incorrect
1181	-18.2183572861					0.0339	0.9583	37.2331	9.9046	10.8161	33.4773	139.984	95.8	incorrect
944	-18.2032998485					0.0339	0.9535	30.4018	8.9694	9.6553	26.7436	112.1769	95.8	clashes,incorrect
751	-18.1702403458					0.0847	0.9057	33.8898	9.6048	10.2333	30.7992	111.8667	95.8	clashes,incorrect
315	-18.1654310061					0.0339	0.9792	35.0922	11.7031	12.5805	30.9765	155.1178	94.9	incorrect
218	-18.1120575304					0.0169	0.9815	46.4885	13.2436	13.6163	43.9694	129.0603	94.9	incorrect
216	-18.0570288159					0	1	54.7462	16.1565	16.7745	52.2899	146.6606	94.9	incorrect
23	-17.9956838737					0	1	48.1505	12.9683	13.406	45.911	118.0121	94.9	incorrect
663	-17.9588298547					0	1	45.7732	13.3356	13.7354	43.2882	126.9077	94.9	incorrect
1036	-17.8276642996					0.3729	0.4884	6.6808	2.5199	3.3072	5.6177	23.329	94.1	clashes,acceptable
461	-17.8003343649					0.0847	0.898	31.5	8.922	9.5424	28.4775	104.0992	95.8	clashes,incorrect
418	-17.7763431702					0.3729	0.5217	9.2011	2.6374	3.4165	8.797	16.0315	95.8	acceptable
350	-17.6590542054					0	1	43.4423	13.6582	14.7688	40.6794	128.7424	94.9	incorrect
846	-17.6367452532					0.1017	0.8723	33.446	8.8851	9.5965	30.5528	103.3081	95.8	clashes,incorrect
642	-17.5288402034					0.0169	0.9804	43.5123	12.6808	13.2516	41.1778	116.1554	95.8	incorrect
975	-17.5191916795					0	1	54.9275	14.5479	15.9507	52.5464	132.9999	94.9	incorrect
742	-17.4093296635					0.0678	0.956	35.3481	11.5202	12.1831	31.5648	145.7495	94.9	incorrect
89	-17.3004167383					0.0847	0.8889	33.6345	9.1361	9.7633	30.7261	106.1375	95.8	clashes,incorrect
981	-17.1712158096					0	1	34.7027	12.9891	13.9045	30.8574	151.646	94.9	incorrect
265	-17.1645056819					0	1	34.6588	11.7386	12.5856	29.853	169.3334	95.8	incorrect
667	-16.7463827319					0	1	37.7714	12.1307	12.9831	34.0873	154.738	95.8	incorrect
148	-16.5757719886					0.0678	0.9167	32.8616	8.9379	9.6655	29.6112	110.6856	95.8	clashes,incorrect
728	-16.5258397841					0	1	48.366	15.2096	15.5987	45.4503	176.13	95.8	incorrect
905	-16.5236089537					0	1	28.8137	9.7603	10.6231	23.5112	145.8534	95.8	incorrect
956	-16.5042609245					0.0508	0.9691	34.9046	11.99	12.7299	30.7271	162.7888	94.9	incorrect
672	-16.4497522112					0	1	34.3964	10.6	11.516	32.3371	81.6923	95.8	incorrect
497	-16.1503372151					0.0847	0.8936	34.3028	9.2713	9.9521	31.2525	110.2602	95.8	clashes,incorrect
269	-15.8977573807					0	1	23.3347	10.1209	10.8779	21.0675	62.2682	94.9	incorrect
904	-15.8108433661					0.0678	0.9574	34.0223	12.8038	13.4071	29.3991	167.7052	94.9	incorrect
195	-15.6833106669					0.1017	0.8846	33.5913	8.894	9.5999	30.7699	100.2816	95.8	incorrect
203	-15.6690134813					0	1	39.5228	12.438	13.3591	37.7806	91.628	95.8	incorrect
1059	-15.630955355					0	1	20.9234	10.107	10.9446	12.7972	127.4517	95.8	incorrect
700	-15.4861260253					0	1	19.3946	9.5063	10.2198	15.271	83.3227	94.9	clashes,incorrect
1154	-15.4747677397					0	1	26.0802	8.0738	8.9946	23.1694	77.168	94.9	incorrect
787	-15.4734418996					0	1	34.8054	12.915	13.9727	29.6405	150.6264	94.9	incorrect
472	-15.4277395189					0.1186	0.8444	22.4597	11.1645	11.82	14.3693	170.7239	94.9	incorrect
250	-15.2915209077					0	1	39.7207	14.2911	14.9478	36.2107	137.0826	95.8	incorrect
1022	-15.1649626546					0.3559	0.4474	4.7735	2.6078	3.3967	2.4631	28.4062	94.1	medium
452	-15.050447278					0	1	35.5237	13.102	14.171	30.402	151.34	94.9	incorrect
243	-15.0335436627					0	1	22.4879	10.7372	12.0205	15.8825	128.1581	95.8	incorrect
40	-14.9696289661					0	1	33.2622	12.6961	13.6569	28.3619	132.5224	94.9	incorrect
494	-14.9547396246					0.0847	0.8936	33.3769	9.2631	9.8941	30.4041	107.1444	95.8	incorrect
120	-14.9502197839					0	1	58.8269	16.7986	17.4348	56.3636	173.7045	94.9	incorrect
22	-14.9496288376					0	1	34.1508	12.866	13.7904	30.1802	152.6386	94.9	incorrect
116	-14.9315900679					0	1	34.8338	13.0639	14.0885	29.9286	145.8188	94.9	incorrect
1118	-14.7339708838					0	1	35.4592	13.7251	14.8664	31.9339	132.5527	94.9	incorrect
828	-14.6596872669					0	1	37.6294	13.2197	14.4379	33.2541	151.9414	95.8	incorrect
1073	-14.341983145					0	1	50.2506	13.7062	15.0932	47.6171	147.4248	94.9	incorrect
538	-14.2376282271					0.0847	0.8958	30.9387	8.8491	9.4648	28.1376	97.9409	95.8	clashes,incorrect
204	-14.1877796244					0.3051	0.7	20.0111	4.3742	5.4072	17.4988	63.7942	94.9	incorrect
294	-14.0984802888					0	1	34.007	12.6916	13.739	28.8585	146.01	94.9	incorrect
683	-14.067488752					0.0847	0.8864	33.348	9.3259	9.9614	30.2576	110.487	95.8	clashes,incorrect
632	-13.9828285645					0	1	48.6073	13.0221	13.3294	46.3746	118.303	94.9	incorrect
951	-13.7990434594					0.4915	0.3556	5.1985	1.951	2.6704	4.9953	5.9194	94.1	medium
1033	-13.7948962941					0	1	40.3722	11.2843	12.2591	37.3985	103.579	94.9	incorrect
402	-13.6713197776					0	1	48.1473	13.8809	14.1166	45.3761	147.9832	94.9	incorrect
1111	-13.6617987875					0.0169	0.9714	29.5245	10.266	11.409	23.3798	177.8466	95.8	incorrect
103	-13.649642357					0	1	36.1237	13.8178	14.7358	32.6277	123.6994	94.9	incorrect
77	-13.4662305725					0	1	41.3621	11.4823	12.2934	38.2704	107.6886	94.9	incorrect
338	-13.4572552055					0.0508	0.9444	32.5863	9.4071	10.0769	29.1936	115.4724	95.8	clashes,incorrect
861	-13.450356594					0	1	34.432	12.8461	13.8926	29.3286	147.4026	94.9	incorrect
474	-13.399514136					0.5593	0.3125	3.1612	1.6854	2.6162	1.6537	15.4859	94.1	medium
1140	-13.2416990936					0.0847	0.9074	34.7294	9.6736	10.2468	31.7959	110.7673	95.8	clashes,incorrect
801	-13.1531925698					0.0847	0.9	33.7347	9.1464	9.7972	30.6822	109.7043	95.8	clashes,incorrect
661	-13.0639343977					0	1	28.5932	11.4533	12.3895	25.5589	91.79	94.9	incorrect
155	-13.0426278662					0	1	59.0477	17.0167	17.541	56.6189	174.8652	94.9	incorrect
1173	-12.9891720729					0	1	38.9063	11.216	12.1088	37.1425	73.9884	94.9	incorrect
220	-12.870100023					0.339	0.5455	6.9038	2.1631	2.966	6.4863	13.1232	94.1	clashes,acceptable
311	-12.6647678584					0.0678	0.9355	29.1351	11.2893	12.0057	24.2042	153.9568	94.9	incorrect
957	-12.5189509496					0.0678	0.9048	29.4845	8.3932	9.0705	26.3493	100.3111	95.8	clashes,incorrect
721	-12.5120876949					0.0339	0.9429	37.1728	10.1502	10.8234	33.2815	143.606	95.8	incorrect
664	-12.4643275765					0	1	27.0256	10.9017	11.5724	25.5396	64.0941	94.9	incorrect
129	-12.3552987719					0	1	47.3065	13.4002	13.7492	44.8295	128.6252	94.9	incorrect
1179	-12.350879393					0.0847	0.9091	34.7924	9.2139	9.8657	32.0125	103.4151	95.8	incorrect
808	-12.3182121034					0.1356	0.8689	27.9042	8.3096	8.9362	21.9574	118.3492	95.8	incorrect
1020	-12.2020053552					0.0339	0.9286	30.3687	11.6196	12.4957	25.6272	164.0138	95.8	incorrect
198	-11.8633115137					0.0169	0.975	39.7913	12.9944	13.7058	36.3345	159.6586	95.8	incorrect
222	-11.7868874504					0.0169	0.98	47.0471	13.4317	13.7712	44.5249	130.6439	94.9	incorrect
941	-11.4324003548					0	1	50.6634	16.7053	17.9577	48.6605	97.8749	94.9	incorrect
899	-11.4217288069					0.0847	0.9057	35.3168	9.8581	10.4728	32.2881	114.4343	95.8	clashes,incorrect
143	-11.4065966285					0.0847	0.898	34.3726	9.3763	9.9642	31.5614	106.1367	95.8	incorrect
932	-11.3876929336					0	1	51.4543	13.6631	13.8982	48.6694	135.9225	95.8	incorrect
882	-11.2878132487					0	1	43.6687	13.0087	14.0548	41.6961	103.7453	95.8	incorrect
114	-11.2367924978					0	1	47.7827	12.9316	13.4613	45.5319	118.1294	94.9	incorrect
1109	-11.2197156029					0	1	35.4536	13.4383	14.4062	31.2125	161.3976	94.9	incorrect
660	-11.0227079833					0	1	35.5861	13.1827	14.1602	30.5834	155.6887	94.9	incorrect
1146	-10.9761589834					0.0678	0.9474	39.0308	9.9151	11.1701	35.0253	137.7407	94.9	incorrect
862	-10.6346524624					0.0169	0.9884	29.1676	9.3524	10.8947	23.1641	153.5233	94.9	clashes,incorrect
537	-10.3835991474					0	1	34.3532	12.7859	13.7114	30.4783	152.0817	94.9	incorrect
131	-10.322376918					0	1	35.2425	12.1558	12.9373	30.616	163.8019	95.8	incorrect
913	-10.0389401726					0	1	37.0252	11.9437	13.3822	32.4173	154.8979	94.9	incorrect
1099	-10.0358937593					0	1	30.1011	8.5361	9.5369	26.9854	86.3612	94.9	incorrect
208	-9.8122531183					0.0678	0.8919	38.2896	9.7081	11.0635	35.2493	115.1533	94.9	incorrect
192	-9.7620334468					0	1	34.666	12.9732	14.0058	29.7135	146.1405	94.9	incorrect
597	-9.7552413443					0	1	34.6898	13.1559	14.1125	30.4449	154.8399	94.9	incorrect
7	-9.5109043586					0	1	57.817	14.0602	16.2109	54.9314	161.4701	94.9	clashes,incorrect
636	-9.4967663493					0	1	35.3537	12.9869	13.9436	31.5583	156.8326	94.9	incorrect
755	-9.4602471815					0	1	26.7486	11.646	12.6334	24.4768	82.3988	94.9	incorrect
1167	-9.4433609664					0.0847	0.8936	30.1339	8.8278	9.4317	27.2506	98.8164	95.8	clashes,incorrect
1006	-9.2324419892					0	1	35.4764	13.4888	14.4194	31.3253	152.2603	94.9	incorrect
197	-8.8785894753					0	1	27.4036	8.0311	8.5594	25.3256	64.8113	94.9	incorrect
850	-8.8292905867					0	1	40.27	11.3218	12.2436	37.3496	101.8431	94.9	incorrect
252	-8.7884235096					0	1	30.3581	12.1132	12.8857	27.8216	87.1013	94.9	incorrect
1190	-8.7697785794					0	1	29.3336	8.7155	9.6407	25.8214	103.5319	95.8	incorrect
530	-8.7563135976					0	1	32.7474	13.2317	14.1019	30.8182	84.4417	94.9	incorrect
11	-8.6703362203					0.0169	0.9915	33.9635	10.612	11.9063	28.9021	178.2594	94.9	incorrect
695	-8.3449970317					0.0508	0.9605	32.0234	11.6542	12.1071	27.5864	153.6489	94.9	incorrect
58	-8.3385637154					0	1	35.5323	12.6356	14.2515	31.451	126.2737	94.9	incorrect
124	-8.2391712931					0	1	52.0301	14.3102	15.593	49.3108	164.7823	94.9	incorrect
504	-8.2159559503					0.0169	0.973	38.0063	10.367	11.1992	34.1527	148.0222	95.8	incorrect
1107	-8.2156426045					0.0169	0.9787	45.0759	13.0289	13.4293	42.857	114.2923	95.8	incorrect
912	-8.0571416601					0.0847	0.8571	29.5737	7.9974	8.688	26.8049	92.1154	95.8	clashes,incorrect
1128	-8.005842574					0	1	23.9297	8.8571	10.3999	17.3134	127.6166	94.9	incorrect
167	-7.9304333829					0	1	35.3096	13.0564	14.0042	31.503	156.2325	94.9	incorrect
508	-7.8133441112					0	1	57.2885	16.6551	17.3805	54.869	163.3445	94.9	incorrect
329	-7.6359950045					0.0678	0.9259	28.5407	11.3026	12.1152	23.4678	154.2125	94.9	incorrect
868	-7.6298004585					0	1	19.0885	8.6451	9.5887	14.1542	97.3921	94.9	incorrect
357	-7.5443399717					0	1	35.3181	9.3239	10.2748	32.427	107.4165	95.8	incorrect
778	-7.4752864743					0.0678	0.8857	30.1904	8.172	8.8469	27.3417	95.5776	95.8	clashes,incorrect
507	-7.4346881731					0	1	28.9992	12.36	13.5165	25.4425	115.335	94.9	incorrect
675	-7.3623082452					0	1	34.1897	12.8025	13.7352	30.2373	153.2843	94.9	incorrect
421	-7.1431124339					0	1	34.8156	12.9305	13.9863	29.687	148.859	94.9	incorrect
1180	-7.1186055981					0.0678	0.9429	38.9283	10.9511	12.0978	33.958	159.2968	94.9	incorrect
963	-7.1087534228					0.1017	0.9016	27.9776	11.6564	12.4224	22.6	162.2845	94.9	incorrect
990	-7.0088859454					0	1	45.3339	13.2411	13.5415	42.87	125.3076	94.9	incorrect
838	-6.8923873174					0.339	0.4737	14.7049	3.8733	4.3703	13.5341	37.55	94.1	acceptable
814	-6.7976174936					0	1	27.7131	12.0451	13.1009	24.5249	90.9724	94.9	incorrect
319	-6.7603797644					0	1	44.1892	14.8542	15.5524	41.0502	179.069	95.8	incorrect
1024	-6.750381339					0	1	50.6128	13.8945	15.2677	47.9522	150.8459	94.9	incorrect
666	-6.7176171122					0	1	31.0949	7.5861	9.3038	28.4515	83.9245	94.9	incorrect
434	-6.6760501007					0	1	33.9182	12.6398	13.6952	28.6251	148.6344	94.9	incorrect
29	-6.3003082229					0.0847	0.8958	31.6779	9.0937	9.7447	28.5879	105.1919	95.8	incorrect
154	-6.1932556969					0	1	30.5277	12.2776	13.0568	27.9477	88.9088	94.9	incorrect
18	-6.1900962517					0.0339	0.9535	38.4662	10.3838	11.0471	34.7294	137.3493	95.8	incorrect
644	-6.0362347039					0	1	29.7939	12.0376	12.8172	27.677	78.8976	94.9	incorrect
856	-6.0048682268					0	1	48.4796	15.5904	15.8557	45.6041	172.7377	95.8	incorrect
1003	-5.8972356631					0	1	34.5192	13.8549	14.7086	31.5509	113.5835	94.9	incorrect
1188	-5.8659962312					0.0339	0.9714	28.3087	8.1191	9.7844	22.5127	134.1794	94.9	incorrect
334	-5.8368411249					0	1	24.9806	10.9323	12.2006	19.503	116.8076	94.9	incorrect
631	-5.8276637352					0.0169	0.9815	47.2106	13.3406	13.8058	44.7685	126.3791	94.9	incorrect
625	-5.7110703371					0.0847	0.8913	32.6732	8.8784	9.5788	29.5727	106.867	95.8	clashes,incorrect
1110	-5.5943972197					0.0847	0.878	30.9584	8.5133	9.1863	28.1534	96.2946	95.8	clashes,incorrect
1174	-5.4460810209					0.0678	0.963	32.6875	11.1939	12.0583	28.4424	142.1984	94.9	incorrect
727	-5.4331537595					0	1	30.9644	11.3752	12.3889	27.3808	99.9931	94.9	incorrect
455	-5.3781086624					0	1	58.6962	15.8939	17.1587	55.9718	171.0364	94.9	incorrect
412	-5.2536887159					0.0678	0.9184	34.3286	9.1986	9.8953	31.2313	110.6856	95.8	clashes,incorrect
919	-5.1987284599					0	1	31.6088	12.403	13.2048	27.9987	114.6503	94.9	incorrect
177	-5.0747601801					0.0847	0.9138	32.7072	9.205	9.8409	29.6389	107.7897	95.8	clashes,incorrect
374	-5.0467032445					0.1017	0.8571	32.5378	9.1622	9.8334	29.5731	104.4241	95.8	clashes,incorrect
318	-4.9195305942					0.7288	0.4416	4.8034	1.433	2.5526	3.6859	17.2728	94.1	clashes,medium
719	-4.9007312752					0	1	33.4909	12.682	13.682	28.3734	141.4231	94.9	incorrect
255	-4.5203640552					0	1	36.2617	8.928	10.3368	33.5274	93.1953	94.9	incorrect
347	-4.4658478871					0.1525	0.8393	21.6126	5.473	6.0398	19.7031	60.6551	94.1	incorrect
810	-4.1205723091					0.0508	0.9634	27.9006	8.5143	9.368	24.7411	97.5044	94.9	incorrect
309	-3.9926775406					0	1	25.6862	8.1717	9.1724	23.1974	76.552	94.9	incorrect
307	-3.9408541823					0.0169	0.9655	43.4644	14.5372	15.1957	40.2377	174.6772	95.8	incorrect
1104	-3.8979669632					0.0169	0.9677	36.026	8.8193	10.0808	33.6087	93.0646	94.9	incorrect
605	-3.8222629393					0.0508	0.9464	32.2172	11.6709	12.1655	27.935	148.262	94.9	incorrect
420	-3.8042609419					0	1	26.3616	10.8349	11.653	23.5862	82.7906	95.8	incorrect
1072	-3.7299811919					0.0339	0.96	17.2753	6.8195	8.1869	9.8043	98.8713	94.9	incorrect
1087	-3.7295647027					0	1	34.8505	12.8994	13.8632	30.9409	158.1912	94.9	incorrect
1070	-3.3480357012					0.0339	0.971	32.8621	10.9559	11.9997	28.4753	146.5051	94.9	incorrect
291	-3.3413306477					0	1	49.2796	13.7596	14.7895	47.1908	106.0451	94.9	incorrect
32	-2.9939094949					0	1	31.3053	11.4248	12.4784	27.6966	101.1874	94.9	clashes,incorrect
676	-2.8433706307					0	1	33.4612	12.6909	13.6863	28.3904	139.7933	94.9	incorrect
1096	-2.7312414497					0	1	35.1031	13.1343	14.0798	31.2088	156.6185	94.9	incorrect
587	-2.7077974885					0	1	36.6022	12.886	13.792	32.2705	147.9078	95.8	incorrect
1037	-2.7003980959					0	1	34.2986	12.9118	13.9249	29.1711	145.0753	94.9	incorrect
1126	-2.697745263					0.0847	0.8864	33.174	9.141	9.7814	30.2039	106.5897	95.8	clashes,incorrect
119	-2.5865270277					0.0508	0.9348	37.7446	9.4401	10.3631	34.7243	113.8691	95.8	incorrect
1026	-2.4230362186					0	1	38.5832	13.688	14.3842	34.7829	143.1991	95.8	incorrect
556	-2.2738545234					0	1	35.4571	12.9214	14.1999	31.7081	116.3756	94.9	incorrect
109	-2.2412042414					0.0847	0.9	34.4977	9.3735	10.0459	31.4531	110.5109	95.8	clashes,incorrect
753	-2.0749222825					0.0678	0.9429	28.7872	11.7118	12.3408	23.3667	164.8268	94.9	incorrect
655	-2.0349002999					0	1	30.1068	7.0114	8.4644	27.4873	86.1611	94.9	incorrect
108	-1.7852311523					0	1	49.1639	14.1965	14.5856	46.489	147.2834	95.8	incorrect
961	-1.6863742335					0.3051	0.7	20.0111	4.3742	5.4072	17.4988	63.7942	94.9	incorrect
440	-1.6646300976					0.0169	0.95	43.845	14.8709	15.4849	40.7063	175.8564	95.8	incorrect
63	-1.557718287					0	1	34.7151	12.9988	14.0321	29.6154	151.0474	94.9	incorrect
303	-1.504727842					0	1	36.7485	13.4429	14.6664	32.4258	146.5802	95.8	incorrect
293	-1.4172662929					0.0847	0.9405	34.1389	11.2605	11.8524	30.1734	144.9792	94.9	incorrect
842	-1.2799884037					0	1	52.8524	18.0285	18.4665	51.6699	77.2618	94.9	incorrect
443	-1.0872908216					0	1	33.4221	12.6986	13.6886	28.4014	138.1316	94.9	incorrect
482	-1.0027394377					0	1	45.5693	13.2533	13.5471	43.0854	126.2836	94.9	incorrect
859	-0.9968058716					0	1	44.5109	12.46	13.1731	42.8149	88.8515	95.8	incorrect
740	-0.9519629285					0.0678	0.9385	40.2878	9.8909	11.1499	37.0571	124.2427	95.8	incorrect
773	-0.9040859142					0.0678	0.9574	32.8131	11.2408	11.907	28.6074	148.1178	94.9	incorrect
924	-0.8906890291					0	1	34.8189	13.0511	14.0781	29.8721	147.8512	94.9	incorrect
735	-0.708676227					0	1	30.8427	11.575	13.0837	25.9313	130.6183	94.9	incorrect
1168	-0.6296180267					0	1	58.7291	16.4941	17.1168	56.1311	178.5971	94.9	incorrect
320	-0.5528768362					0	1	25.1009	10.8473	11.5022	23.3679	63.1248	94.9	clashes,incorrect
907	-0.4924255959					0	1	26.5626	9.9249	11.4158	18.943	177.3526	94.9	incorrect
1155	-0.2464435749					0.0678	0.9048	33.7109	9.1092	9.8251	30.551	110.6856	95.8	clashes,incorrect
392	-0.2383495756					0	1	44.039	14.9989	15.6379	40.9226	175.9685	95.8	incorrect
1079	-0.1634054427					0.2712	0.6863	8.4898	3.2462	3.8543	6.7892	34.8103	94.9	acceptable
41	-0.1364091135					0	1	54.506	19.5961	20.8189	53.8479	56.03	94.9	incorrect
126	-0.0370010379					0	1	30.6734	11.256	12.3074	26.9267	102.7945	94.9	clashes,incorrect
83	0					0	1	34.6723	12.9797	14.0112	29.7416	145.1203	94.9	incorrect
130	0					0.0678	0.9512	37.4761	10.54	12.0281	34.0381	138.4441	94.9	incorrect
165	0					0	1	34.0061	12.7028	13.7479	28.8928	144.5425	94.9	incorrect
194	0					0	1	35.9621	12.7583	14.2833	32.0283	124.6049	94.9	incorrect
324	0					0	1	34.5818	12.9337	13.9721	29.5038	147.8513	94.9	incorrect
401	0					0	1	34.028	12.7977	13.7474	30.0062	157.3833	94.9	incorrect
546	0					0	1	45.2998	17.1164	17.53	44.5734	54.2378	94.9	incorrect
624	0					0	1	30.3568	10.3699	11.8205	24.1164	174.6287	94.9	incorrect
638	0					0	1	28.233	12.0474	12.8359	22.2477	176.166	94.9	incorrect
731	0					0	1	51.0688	14.8	16.3264	48.6632	145.1177	94.9	incorrect
762	0					0	1	22.2773	10.6867	12.1643	16.2832	115.7672	94.9	incorrect
834	0					0	1	58.8722	15.3857	16.6612	56.9974	110.7185	94.9	incorrect
837	0					0	1	26.4974	8.1683	8.9301	22.6751	90.813	94.9	incorrect
911	0					0	1	27.7089	7.9914	8.6632	25.5746	66.8314	95.8	incorrect
1029	0					0	1	34.9016	12.9803	14.0292	29.9084	146.4245	94.9	incorrect
1084	0					0	1	28.1987	12.0548	12.8432	22.2414	175.5884	94.9	incorrect
1123	0					0.0339	0.9286	37.3497	9.4719	10.5581	34.4086	111.8852	95.8	incorrect
1171	0					0	1	32.9267	12.7373	13.5563	28.925	139.977	94.9	incorrect
69	nopmf					0	nan	126.835	50.6197	51.2164	125.7906	115.5935	94.9	incorrect
74	nopmf					0	nan	139.5472	56.4607	57.0152	138.7016	104.8252	94.9	incorrect
451	nopmf					0	nan	124.5557	49.1535	49.6384	123.4774	123.3453	94.9	incorrect
496	nopmf					0	nan	125.846	50.7844	51.1097	124.5997	174.6809	94.9	incorrect
534	nopmf					0	nan	126.2693	50.8461	51.4066	125.3312	106.0937	94.9	incorrect
540	nopmf					0	nan	140.3082	56.8638	57.4145	139.4525	106.2815	94.9	incorrect
750	nopmf					0	nan	140.3071	57.163	57.6775	139.524	100.3214	94.9	incorrect
955	nopmf					0	nan	124.5413	49.1464	49.6294	123.4709	122.6689	94.9	incorrect
984	nopmf					0	nan	140.7473	57.1559	57.6806	139.916	104.6198	94.9	incorrect
1159	nopmf					0	nan	127.0531	50.6625	51.275	126.0165	114.794	94.9	incorrect
