# Supplementary material for: CLUB-MARTINI: Selecting Favourable Interactions amongst Available Candidates, a Coarse-Grained Simulation Approach to Scoring Docking Decoys
Source: PLoS One. 2016 May 11;11(5):e0155251. doi: 10.1371/journal.pone.0155251 (PMC4864233; doi:10.1371/journal.pone.0155251)
Supplement: S1 File — (ZIP) [file pone.0155251.s006.zip › Target_46.csv]

struct #	min_PMF_1	min_PMF_2	min_PMF_3	min_PMF_4	min_PMF_5	fnat	fnonnat	L-rms	I-rms	S-rms	dl	theta l	Seq_id	score
1553	-171.114077885	nopmf	-82.6830141265	-71.3142849265	-106.183857519	0	1	49.4883	13.0772	14.4447	45.473	114.4881	97.6	incorrect
984	-134.873100207	-110.85601646	-69.9158037848	-82.9815653121	-117.757000702	0	1	34.4235	14.6084	16.0547	28.9063	103.1731	97.6	clashes	incorrect
1452	-125.350912073	-92.4475194693	-82.1936679222	-98.6021236389	-70.9857722965	0	1	50.0099	13.2982	13.3491	45.8089	178.239	91.5	clashes	incorrect
975	-122.348048732	-98.2803497833	-82.0913349074	-84.0574559933	-41.1017376197	0	1	56.3759	13.5569	14.1252	53.5318	154.4567	97.6	incorrect
425	-120.88315031	-34.8409550678	-85.4746406678	-87.8722201678	-91.3722824964	0	1	36.877	15.098	16.4824	31.509	106.03	97.6	clashes	incorrect
416	-120.027287471	-84.1397856471	-108.668814317	-76.9288574171	-68.6601765326	0	1	40.6101	10.5494	11.9179	36.6107	153.7969	97.6	incorrect
1084	-119.785050419	-72.2516803254	-79.4912069916	-85.2270292372	-90.8896493583	0	1	33.0989	13.6772	15.2611	24.6616	150.2042	97.6	incorrect
865	-106.387407352	-81.1730884598	-74.5870534371	-99.3521006821	-65.997199312	0	1	34.4235	14.6084	16.0547	28.9063	103.1731	97.6	clashes	incorrect
793	-104.741951942	-48.6698216751	-54.7272842801	-29.8555667931	-77.5399837259	0.0541	0.9512	26.0659	7.8785	9.0454	21.1937	106.9843	97.6	incorrect
459	-101.793944889	-23.9271559383	-80.1124760862	-64.8904986296	-61.8175925261	0.0135	0.9846	46.0155	14.9585	16.4827	43.028	114.0428	97.6	incorrect
1580	-100.704020799	-83.4685611761	-96.6202477761	-95.2762056455	-102.633186419	0	1	45.093	15.3532	16.0841	41.8834	97.9642	97.6	incorrect
672	-99.7732724971	-53.6834404276	-69.9018516289	-70.853226721	-51.8278907169	0	1	44.7625	15.6135	16.7542	41.9234	80.5202	97.6	incorrect
59	-99.3242105552	nopmf	-73.9677241485	-61.8290549013	-97.4415208485	0	1	57.4599	16.739	18.7572	52.7996	141.1433	91.5	clashes	incorrect
568	-98.5441991504	-24.4028721521	-44.5744305861	-41.1744804976	-47.518937629	0	1	32.481	11.7919	12.4171	28.548	105.6704	97.6	incorrect
1559	-97.7429402263	-37.3827248474	-56.2679036334	-37.2771922334	-36.6970569369	0	1	42.3189	15.3219	17.6513	35.9912	136.9723	97.6	incorrect
1582	-97.7063265794	-55.6105816047	-61.5662727047	-58.6878393129	-56.6264981713	0.029	0.978	23.2403	7.5942	8.9083	17.9799	61.1742	97.5	incorrect
1573	-96.9443775444	-57.323074747	-64.6434023298	-55.3567454742	-55.7358458758	0.029	0.9756	26.3902	11.439	13.2995	11.1858	151.2228	97.5	incorrect
135	-96.832012475	-25.4305894126	0	-27.9285958622	-21.8692386658	0	1	33.7093	8.0226	9.2588	29.1205	90.0924	97.6	incorrect
343	-96.3707752537	-80.2333844524	-46.3202890652	-10.9493809748	-56.0375427361	0.4058	0.7083	7.8555	3.4562	5.2287	5.1495	17.6537	97.5	acceptable
1262	-95.8668048625	-37.7841083849	-7.9953526599	-36.7543137721	-44.6326738982	0	1	35.7631	11.3331	12.9131	28.7292	160.1326	97.6	clashes	incorrect
1437	-93.7271747737	-78.5703973886	-59.4591213468	-59.4795139305	-70.0775163301	0	1	37.4055	13.6471	14.9822	32.8381	131.1059	97.6	incorrect
1674	-93.4887650421	-34.8587922445	-17.730318014	-26.5779090795	-35.0858996813	0	1	38.9991	13.478	14.3493	32.3906	126.6881	97.6	incorrect
1348	-92.9424499861	-61.1213279004	-83.3884530504	-50.1328264185	-58.128331529	0	1	52.549	14.0976	14.6323	49.4241	153.3761	97.6	incorrect
927	-91.8556728927	-51.7915352993	-52.0424320943	-57.1055321043	-63.4950522732	0.027	0.9759	41.6049	10.9033	11.6242	37.4099	115.387	97.6	incorrect
392	-91.284986199	-65.4416326234	-39.9495845172	-66.0040287234	-70.3637749539	0	1	35.1842	15.1101	16.5806	29.9514	99.6542	97.6	clashes	incorrect
862	-90.3593987922	-88.800439436	-110.839898247	-87.255166037	-64.3037136805	0	1	41.6682	12.1712	13.5293	35.6443	141.7781	97.6	incorrect
771	-89.6990959795	-55.2422193725	-55.7974076346	-61.2329043477	-77.0418671529	0	1	51.9771	17.6365	17.6376	49.688	93.825	97.6	incorrect
682	-89.0193666006	-93.5458163657	-58.4676834548	-94.1016677407	-71.4561437529	0	1	34.5712	11.6926	12.9182	28.5755	173.1211	97.6	incorrect
1380	-87.6411246637	-37.9425261915	-61.9517236688	-51.7739365338	-29.087067622	0	1	47.8165	15.2265	16.7502	43.4713	110.1573	97.6	clashes	incorrect
1567	-87.3873468624	-23.8124922269	-40.534871253	-16.1778141105	-45.1573416664	0	1	46.0442	17.7677	18.2874	44.8333	49.3185	91.5	incorrect
165	-86.7593962594	-35.1100078903	-2.4517262502	-65.4755587659	-63.3721667728	0.0435	0.9634	23.5128	9.4303	10.9353	5.657	124.233	97.5	incorrect
443	-86.4477479013	-46.6553082311	-41.9701289408	-40.4801258208	-64.5083391102	0.4783	0.6452	8.3649	3.5309	5.2521	5.7843	18.0356	97.5	acceptable
1101	-86.2056631394	-9.8326824225	-23.7533702835	-30.5807622629	-36.4437160959	0	1	45.5271	20.3384	21.4078	44.2072	49.9117	97.6	clashes	incorrect
774	-85.8617085894	-56.7109908218	-65.7406643272	-59.2836646022	-64.041650329	0	1	42.4341	13.9761	15.9081	37.6259	140.6544	97.6	incorrect
920	-85.8225897593	-76.4237659482	-58.9287599748	-49.5035187482	-68.5526702059	0.1014	0.9239	18.4506	6.285	7.6166	14.1479	45.8765	97.5	incorrect
527	-85.6819441498	-14.2437198178	-56.7588629976	-40.6287143786	-70.7598302148	0	1	32.9582	15.2447	16.6583	28.0754	90.4573	97.6	clashes	incorrect
1491	-85.6468809909	-58.7251606991	-27.1443628533	-60.4716532687	-38.797866259	0	1	51.8831	18.1129	19.6982	49.1379	79.9663	97.6	incorrect
66	-84.3412179291	-81.6193395909	-55.2971271974	-42.8832490974	-50.4603456534	0	1	47.9776	17.6982	18.2934	45.4393	88.6128	97.6	incorrect
100	-84.2995701889	-23.3370659053	-11.2529783412	-29.6990418848	-10.6616616413	0.0541	0.9452	13.7255	4.8606	6.5323	8.5367	56.4373	97.6	incorrect
239	-84.2888072165	-33.9501535196	-54.6331056196	-69.0878130096	-57.9084929228	0	1	50.8045	17.6204	18.4742	49.0801	63.3936	97.6	clashes	incorrect
274	-83.4493289737	-68.6343681337	-88.2307081649	-75.8903754339	-67.0556144698	0	1	33.991	14.818	16.0698	28.5626	114.6376	97.6	incorrect
967	-83.0791462217	-80.4915637373	-94.2097846298	-59.4996585861	-79.3086024768	0	1	46.637	14.7277	15.4769	40.5231	148.03	97.6	incorrect
1276	-82.9188119227	-30.6745463541	-38.3934796078	-7.7457624908	-53.241277806	0	1	43.0719	17.4543	18.5658	42.4575	27.2575	97.6	clashes	incorrect
1649	-82.5972875662	-33.0803727287	-59.7461922737	-39.1059749837	-55.966079389	0.0435	0.9483	31.7511	8.0081	9.4587	25.5351	110.6837	97.5	incorrect
639	-82.4323524214	-50.8696059604	-56.3460746032	-35.7995767724	-48.7413742842	0	1	36.5785	12.3809	14.0284	31.8157	147.7849	97.6	incorrect
1630	-82.4056105463	-64.3049190241	-52.0451403442	-64.7367858563	-77.0134686372	0	1	57.0773	18.4555	19.5761	54.3759	146.7884	91.5	incorrect
875	-82.2222475275	-56.1560639677	-60.5275636195	-96.1044286301	-82.8642866045	0	1	46.5154	13.7775	14.7319	41.16	127.3258	97.6	clashes	incorrect
1599	-81.6748574952	-62.4941665325	-84.8299816581	-91.0823905712	-88.8432105513	0	1	43.1926	15.318	16.3508	36.2519	168.6956	97.6	clashes	incorrect
1267	-81.3393728627	-48.8434950542	-54.9502975842	-86.4869304801	-53.9103387065	0.3913	0.7	10.8176	4.2897	5.9559	2.5558	45.9249	97.5	incorrect
1405	-80.7025153177	-27.910086022	-27.544785767	-24.1968380728	-31.7197717795	0	1	46.1214	17.3632	18.83	43.0886	91.2305	97.6	incorrect
12	-80.6340991653	-60.8720847033	-56.6309855983	-48.1254222892	-39.036077139	0	1	51.8831	18.1129	19.6982	49.1379	79.9663	97.6	incorrect
58	-80.6043051703	-42.7270095777	-27.5261913565	-10.5003620091	-33.0815329976	0	1	52.5368	17.6523	18.9133	46.5777	157.1359	97.6	incorrect
361	-79.8749699023	0	-14.8997961566	-22.74394834	-69.9459610044	0	1	46.7706	14.6046	14.6257	44.8491	71.895	97.6	incorrect
31	-79.8100584917	-30.8311420045	-19.4104325652	-24.2320594402	-57.8556356477	0	1	33.8955	13.8662	14.4101	31.0903	87.6302	97.6	clashes	incorrect
1367	-79.678832069	-88.3561624297	-40.8657508433	-60.1707029289	-62.986504952	0.029	0.978	23.2403	7.5942	8.9083	17.9799	61.1742	97.5	incorrect
1461	-79.6281724231	-49.4393354752	-104.075902125	-88.0887658755	-77.072937206	0	1	49.6249	16.804	18.1856	44.8258	128.8995	97.6	incorrect
1153	-79.1540698132	-54.2890351647	-64.5925777442	-80.7234588447	-75.3120417575	0	1	40.9189	14.5654	15.6752	36.8095	93.2906	97.6	incorrect
631	-79.0776451583	-63.4931906473	-84.7100297698	-87.0968961838	-61.5007012599	0	1	56.3581	17.7398	18.6173	54.385	104.7588	97.6	incorrect
1652	-78.9189959309	-70.3939349036	-56.4075754411	-43.9482772113	-28.1781463886	0.027	0.9574	41.4571	10.2934	11.1739	35.5302	138.588	97.6	incorrect
213	-78.1258667927	-40.8870815606	-64.6620541473	-54.1138680773	-63.256978747	0	1	35.2138	13.463	14.6638	26.8101	173.9045	97.6	incorrect
1339	-77.9544759008	-64.5728284095	-30.7385447327	-54.7226210425	-40.3820235268	0	1	55.6204	15.5447	16.5287	50.3729	173.4122	91.5	incorrect
261	-77.0807957073	-30.9568977213	-42.9896476086	-38.9483259986	-35.0391341345	0.0676	0.9206	19.701	7.7898	8.8109	11.7224	88.2308	97.6	incorrect
371	-77.0322796519	-24.2250037805	-79.3164715456	-100.543333471	-62.3045181567	0	1	43.9359	15.925	16.9672	37.0411	179.7833	97.6	incorrect
452	-76.8566148305	-54.4303098787	-58.5535186517	-44.7197962938	-58.8417554638	0	1	49.351	13.4702	13.8731	46.62	129.6088	97.6	clashes	incorrect
152	-76.8412725608	-52.1122927061	-64.7979628541	-61.9097875868	-66.7289400672	0.3913	0.7	7.6581	3.5814	5.1493	4.7957	16.4564	97.5	acceptable
1294	-76.8349109846	-40.849545314	-36.7989397885	-62.4316457604	-46.0092251819	0	1	44.9898	12.8147	13.6738	39.2543	138.4843	97.6	clashes	incorrect
1340	-75.8506859947	-40.6031096407	-67.2463348391	-60.1582187572	-63.1136594607	0	1	54.5012	12.9806	13.9037	51.5895	143.9068	97.6	incorrect
1123	-75.840974718	-56.5264609305	-44.7486459885	-56.4518784828	-49.1518611374	0.4203	0.6778	19.5219	5.5883	6.6654	13.1321	54.2401	97.5	incorrect
1568	-75.7105998895	-36.5533257315	-49.0209958733	-44.5320660381	-73.5600437418	0	1	46.9845	15.1186	16.6052	42.2227	116.1306	97.6	clashes	incorrect
1214	-75.4679228256	-17.2261571731	-75.8926270153	-77.3954764778	-65.3781770448	0.027	0.9615	41.5208	12.354	12.8594	33.7192	175.9059	97.6	incorrect
884	-75.2978276217	-27.5849970522	-22.4818414022	-29.3519791122	-24.7341090831	0	1	49.9548	13.2796	13.2355	45.7706	178.0953	91.5	clashes	incorrect
807	-75.108152636	-84.0278576438	-41.8753447301	-67.7476355888	-55.1007429427	0	1	45.433	13.0662	14.2767	41.1132	133.426	97.6	clashes	incorrect
1064	-74.8931667031	-41.2698433791	-55.5820836091	-55.3416313434	-52.900830188	0	1	40.0072	14.7068	15.4359	38.7996	48.4149	97.6	incorrect
1128	-74.8866685454	-65.2719280857	-38.7000714707	-81.2183463451	-29.5098633201	0	1	32.9582	15.2447	16.6583	28.0754	90.4573	97.6	clashes	incorrect
1434	-74.7634741552	-42.9819944542	-53.3085039449	-15.9899553456	-67.9045465103	0	1	46.9376	16.3298	17.5134	43.9442	86.4512	97.6	incorrect
1520	-74.5327699093	-62.4230927108	-5.2153288463	-40.6057237534	-21.0685453498	0	1	49.1524	15.5548	17.047	45.1523	106.5843	97.6	clashes	incorrect
1648	-74.4614068529	-47.6776609568	-41.0216819968	-41.5499759168	-34.4104773625	0	1	52.2361	18.74	18.7065	49.2983	120.3546	97.6	incorrect
228	-74.1059646837	-53.5244037444	-38.4677664744	-51.9670043008	-53.8791608704	0	1	41.3796	16.653	17.3639	40.9701	18.0209	97.6	incorrect
675	-73.4691175554	-32.5245451332	-32.9559732567	-41.4102038667	-29.7324380442	0	1	51.5727	12.4648	13.8028	48.4089	125.9941	97.6	incorrect
494	-73.441963411	-59.8461371824	-13.2294865876	-71.2094329754	-48.7133831941	0.0145	0.9873	27.3485	11.56	13.5702	11.7639	159.4731	97.5	incorrect
106	-73.0400482252	-46.7544895297	-53.9530591324	-46.3427806936	-54.1544854239	0	1	35.8255	11.1982	12.8052	28.8784	159.1956	97.6	clashes	incorrect
1029	-73.0147395272	-61.9365092563	-56.7967322313	-22.4720010344	-58.238544513	0	1	57.3941	16.8255	18.5907	52.7387	140.5152	91.5	clashes	incorrect
306	-72.9312808475	-27.4867283042	-26.5655943813	-30.4130538492	-38.6225960906	0	1	42.8641	14.2666	15.816	37.5605	115.4706	97.6	clashes	incorrect
341	-72.0876166891	-25.5331263319	-30.6607348966	-13.8441929618	-38.0384362189	0	1	68.7552	23.7686	25.2213	65.3847	171.4261	97.6	incorrect
277	-71.8880993219	nopmf	-43.5577936015	-55.6409642765	-67.5405830273	0	1	56.7485	20.1933	20.7583	53.7751	121.0268	97.6	clashes	incorrect
321	-71.8314564295	0	-33.2695686656	-25.3591075297	-36.2550743309	0.0135	0.9861	31.2451	9.485	10.7665	25.6986	108.4625	97.6	incorrect
1193	-71.6741196799	-73.0477346136	-77.6727152186	-42.8319328716	-52.3459750581	0.0135	0.9861	34.222	10.859	12.5148	26.4496	160.4494	97.6	clashes	incorrect
1335	-71.6229794875	-22.1310479632	-29.7551548953	-34.9223156145	-30.070783059	0	1	47.6395	15.377	16.9048	43.299	109.4124	97.6	incorrect
1669	-71.5043070313	-51.2301145133	-64.9382541578	-59.6066717787	-75.2456369924	0.4203	0.6778	19.5219	5.5883	6.6654	13.1321	54.2401	97.5	incorrect
439	-70.6376757845	-22.1470214278	-31.1477530107	-21.8779055357	-11.2738959545	0	1	60.0199	20.2983	20.5901	57.8557	101.4625	97.6	incorrect
1040	-70.378634952	-53.6183623716	-51.1019513534	-60.3595643466	-45.259967386	0.0135	0.9851	47.8921	15.9663	15.9549	44.2571	176.5151	97.6	incorrect
1671	-70.2989139239	-31.6898217397	-30.0490540258	-60.1807880495	-59.2355510646	0	1	49.2831	19.1452	20.504	46.6778	88.8749	97.6	incorrect
1643	-70.2272752752	-34.8130518257	-29.8107664594	-23.8841009733	-32.0287298675	0	1	53.471	15.0888	15.4682	50.6028	141.0738	97.6	incorrect
1303	-69.9681071155	-49.4769542668	-32.9677555624	-63.5713123674	-46.2310328756	0.4058	0.7083	7.8555	3.4562	5.2287	5.1495	17.6537	97.5	acceptable
1261	-69.9590278958	-69.5536624528	-58.484988501	-77.9885516444	-69.2449835191	0	1	46.5627	13.6523	14.2588	43.2143	88.9722	91.5	clashes	incorrect
1151	-69.7935003841	-40.5499579912	-41.8030518118	-38.8215360412	-61.270964035	0	1	33.2452	8.111	9.0685	30.4409	75.785	97.6	incorrect
1531	-69.7041705746	-24.845679825	-2.1804958764	-30.4852447593	-48.2839207478	0	1	33.6161	8.5016	9.3047	29.9454	89.0546	97.6	incorrect
972	-69.4902473423	-18.2351317484	0	-40.9566974458	-25.7757161458	0.4203	0.6813	17.5289	5.4174	6.8984	11.2901	52.8332	97.5	incorrect
404	-69.4396085478	-15.9693899275	-46.0445964949	-55.3727348154	-27.8914742734	0	1	44.4079	14.6165	16.2013	39.7283	108.5858	97.6	clashes	incorrect
741	-69.2297242209	-35.7766747382	-20.8586963	-37.1782211912	-18.3282845685	0.0135	0.9859	25.7619	6.5307	7.9721	23.5201	50.0958	97.6	incorrect
1604	-69.0137791185	-47.5745217508	-44.5426080158	-41.0011407939	-56.7577943962	0.0541	0.9024	42.7097	11.2739	11.8725	36.0727	150.6793	97.6	incorrect
1094	-69.0090236626	-59.6232900411	-87.9959251911	-40.2870836449	-52.8004073079	0.0145	0.989	23.1713	7.5468	9.0021	18.1304	59.3297	97.5	incorrect
1117	-68.3966403353	-57.423310886	-40.597994161	-60.519175136	-60.6123796888	0	1	45.8989	19.9773	20.9265	44.6842	48.784	97.6	incorrect
1337	-68.3847608556	-13.7858242805	-17.2630448537	-19.0261651299	-18.1637565762	0	1	35.2255	13.9934	15.2385	28.2404	137.0063	97.6	incorrect
514	-67.9644998206	-42.2495000932	-39.8111599132	-66.8884044795	-56.8649462987	0	1	37.46	15.4073	17.1474	31.6542	112.0451	97.6	clashes	incorrect
915	-67.7944766155	-28.5079941474	-14.6466398831	-34.9362176585	-36.4917984562	0.0145	0.9881	25.7647	11.1111	12.9059	8.8173	150.403	97.5	incorrect
20	-67.6982359821	-48.987380759	-59.8293958144	-66.6731039876	-47.8905174909	0	1	46.0542	12.8632	13.7474	42.9284	144.1409	97.6	incorrect
1436	-67.2697540421	-34.7574455422	-23.77356301	-25.4807337055	-11.0805726765	0	1	57.0098	19.6309	19.9114	54.8356	99.9216	97.6	incorrect
451	-67.2465906897	-68.1079498787	-67.8720440637	-57.6412408787	-82.315727243	0.0435	0.9483	31.7511	8.0081	9.4587	25.5351	110.6837	97.5	incorrect
625	-67.151719944	-44.371604721	-73.6852651152	-45.8230837134	-59.9579314124	0	1	29.5949	11.9948	13.685	22.3876	135.2592	97.6	incorrect
304	-67.0240501041	-49.2400326377	-56.3770392624	-26.9161054078	-22.8751806327	0	1	45.4831	12.8046	14.0159	43.6603	90.6942	97.6	incorrect
235	-66.8949368278	-20.5478848275	-50.5496257125	-16.1938219875	-24.5609787849	0	1	54.1609	18.615	18.586	51.2637	122.69	97.6	incorrect
486	-66.8092546485	-33.5074611853	-24.1430616396	-41.2832335714	-41.640804211	0	1	44.7602	13.491	15.038	42.871	61.1008	97.5	incorrect
1656	-66.719929625	-3.5739367523	-39.841127991	-25.4293035362	-37.0429241629	0.4348	0.7059	17.8867	5.503	6.8616	12.2659	47.0901	97.5	incorrect
1051	-66.7079591326	-14.6126675358	-6.0820227242	-32.1444194642	-31.2107010915	0	1	40.5458	13.9243	15.5017	34.6755	117.9316	97.6	incorrect
969	-66.3531275242	-50.3945539813	-39.7603091104	-52.3978631394	-40.5444159428	0	1	46.5882	15.251	16.8539	42.3103	105.7928	97.6	clashes	incorrect
1122	-66.2123731409	-57.167423583	-41.887018973	-28.9226189605	-41.8437508847	0.027	0.9545	31.5457	13.023	13.9804	21.9648	177.1683	97.6	incorrect
369	-66.038393272	-10.6127214157	-32.6158583542	-36.8722435862	-8.5322354343	0	1	33.8964	14.2522	14.6572	27.7835	128.5558	91.5	clashes	incorrect
502	-65.8119932107	0	-24.4932387344	-59.7848418856	-59.8798037955	0	1	56.232	17.5051	19.0047	51.2374	173.4876	97.6	clashes	incorrect
1610	-65.705044757	-39.6934335975	-31.3460057907	-38.3930722375	-17.5010949172	0.0435	0.9667	27.0545	10.334	11.9748	7.8089	141.0434	97.5	incorrect
1047	-65.640356946	-15.5297549241	-30.2630355083	-20.4312491755	-31.9757745216	0	1	37.351	15.4675	16.1748	31.8051	127.8562	97.6	incorrect
1200	-65.5824776029	-39.0097073742	-2.960751831	-45.6773964357	-35.5100039497	0	1	54.8574	17.0243	17.6069	50.0539	174.7502	97.6	incorrect
1474	-65.3458377496	-67.9750865365	-50.2589250823	-55.0250384421	-87.1880447807	0	1	36.7842	13.6631	15.4912	30.0986	166.7006	97.6	incorrect
798	-64.7948555595	-23.5587564506	-39.5899800056	-35.8539869623	-44.2136957942	0	1	42.7826	15.685	16.5293	34.8584	171.7908	97.6	incorrect
124	-64.7229583872	-30.9957970364	-50.4603175561	-36.9164921811	-22.2793902128	0	1	55.6638	20.3906	22.3275	51.2231	165.323	97.6	incorrect
1413	-64.637173305	-22.4287478392	-68.6204901522	-45.5469930321	-70.6887863864	0	1	50.9839	15.5507	17.6478	45.7466	142.044	91.5	clashes	incorrect
1513	-64.5412475826	-28.6583771461	-31.4654668163	-28.9625469733	-41.6222507387	0	1	51.6283	16.1706	17.8311	46.8417	146.674	97.6	clashes	incorrect
1659	-64.3968445353	-31.907831432	-34.5256089627	-21.5685593826	-38.6785977541	0	1	58.327	21.3543	22.3832	53.2833	176.7242	97.6	incorrect
784	-64.2866355145	nopmf	nopmf	nopmf	-33.3480822862	0	1	41.8799	14.878	15.3378	36.956	110.3099	97.6	incorrect
704	-64.2763259003	-34.0009445877	-30.8441131817	-47.377224862	-46.446592169	0.1159	0.907	17.8419	6.1246	7.384	13.6859	44.6749	97.5	incorrect
1584	-64.1501092151	-61.4031409224	-66.1504240524	-63.0949038715	-46.2662399308	0	1	52.2064	16.1586	16.6845	49.0809	112.365	91.5	incorrect
843	-64.0345577186	-44.8156989269	-50.8470390569	-32.3657051155	-58.0962235737	0.0435	0.9674	24.9188	10.6968	12.5927	2.3966	178.7128	97.5	incorrect
1088	-63.8603183974	-30.3644979711	-43.0947215741	-20.7030945826	-51.4543946901	0	1	29.7503	8.4066	9.9831	22.1183	111.9691	97.6	incorrect
1606	-63.8304075086	-27.4413805391	-54.8654329791	-40.4420748491	-54.6821238281	0	1	60.8497	19.4203	20.1155	57.2257	170.1477	97.6	incorrect
1663	-63.721377654	-48.8325264132	-59.4367687382	-61.0149795029	-42.3606802116	0.029	0.974	23.2792	9.3791	10.9228	6.2717	120.7769	97.5	incorrect
381	-63.6740134543	-13.3644022469	-48.1877254117	-9.0535156219	-59.4986499648	0	1	33.4192	11.8537	12.9887	27.2226	111.4966	97.6	clashes	incorrect
92	-63.4623216793	-32.4278740564	-32.9445413911	-29.2293230997	-30.5957645056	0	1	25.4027	10.6305	12.0597	17.0054	165.3363	97.6	clashes	incorrect
718	-63.14366965	-54.7930187064	-62.7492713481	-55.7365176631	-44.4972879467	0.0145	0.989	27.5256	10.2211	11.4259	15.1975	120.6653	97.5	incorrect
1158	-63.073345339	-59.2050433414	-52.7629652914	-76.369436028	-68.8322483462	0	1	45.7349	13.936	14.8813	40.617	123.9599	97.6	clashes	incorrect
1324	-63.0377602242	-52.5317468209	-65.9740455437	-58.7794965725	-58.7232806584	0	1	57.2065	18.5006	19.9379	54.4945	148.2946	91.5	incorrect
931	-62.8264485401	-39.2489594665	-26.9692224508	-29.6129149368	-34.4811141931	0	1	25.7301	12.2496	13.7095	17.0491	153.6912	97.6	incorrect
837	-62.792518857	-33.2050463918	-48.2146316718	-79.7533080433	-49.0787918339	0	1	28.3554	9.7519	10.247	25.6042	66.3058	97.6	incorrect
1450	-62.6019360415	-6.3533873607	-40.449162297	-46.3417026827	-62.1894171312	0	1	35.1882	13.4541	14.7814	32.5644	78.0925	97.6	incorrect
854	-62.5153822168	-32.5804962698	-49.4540890998	-42.4266972448	-40.2784977128	0.029	0.9747	23.9931	9.6888	11.1296	5.1077	123.3553	97.5	incorrect
26	-62.2071746541	-51.1076742449	-45.6142279741	-53.1078931041	-36.5780923266	0	1	58.2213	21.0424	21.7557	54.457	121.327	97.6	clashes	incorrect
88	-62.1121640243	-31.6591094356	0	-24.7017412191	-30.0521894032	0	1	43.1699	15.677	17.2459	39.8289	101.506	97.6	incorrect
1398	-61.7371270046	nopmf	-33.28991935	-58.9335263673	-41.4775567939	0	1	60.7226	19.1761	19.9632	56.8297	172.6337	97.6	incorrect
1096	-61.6567842301	-75.154369213	-86.505159988	-5.9567855041	-72.7693828409	0.4348	0.6154	9.9161	3.7669	5.3974	3.517	38.8387	97.5	acceptable
1389	-61.5654544425	-48.9291345048	-39.9077406848	-57.398917014	-73.8839732262	0	1	25.6577	11.0307	12.781	9.153	155.0533	97.6	incorrect
1164	-61.5252308507	-37.7764554388	-29.0249992455	-41.8731351656	-30.2771814388	0	1	57.4927	20.1157	21.748	53.9169	114.0749	97.6	incorrect
632	-61.1746380501	-44.4048676612	-41.2721494912	-52.4455792081	-39.811660835	0	1	47.0874	16.6719	17.4603	42.7285	109.7811	97.6	incorrect
491	-61.1412177549	-39.6633457548	-64.1211606453	-41.9886977084	-42.3638321932	0	1	34.6512	10.2339	11.3758	31.2461	77.372	97.6	incorrect
506	-60.7877661641	-18.2960576281	-13.0096814621	-45.4162596529	-14.0762629306	0.4638	0.7037	18.0582	4.9776	5.825	9.0545	65.8507	97.5	incorrect
1259	-60.6803293852	-46.8201349325	-43.3456571825	-43.9231384795	-8.6938878513	0.4928	0.6566	13.6731	4.096	5.8957	7.9517	47.2045	97.5	incorrect
708	-60.6358751608	-47.9590934885	-2.0956373	-46.1302966775	-57.1856074362	0	1	40.2253	13.6396	14.772	39.2967	46.9125	97.6	incorrect
250	-60.6136324357	-53.5863199806	-47.3752038015	-23.9927896806	-85.525113218	0	1	46.544	13.6415	14.1725	43.2003	88.9712	91.5	clashes	incorrect
23	-60.5821922783	-21.7373202867	-36.6434272772	-37.4310192475	-53.4444616416	0	1	38.444	14.4589	15.0492	37.8179	19.9349	97.6	clashes	incorrect
1432	-60.5372027542	nopmf	-41.4329350603	-43.7757228671	-34.7500412034	0	1	36.9468	13.6003	14.4392	33.2468	81.9495	97.6	incorrect
824	-60.4111866824	0	-82.871131589	-109.445113139	-88.9406973152	0.027	0.9762	22.482	10.6678	12.1887	6.0941	145.0202	97.6	incorrect
977	-60.4035063341	-44.4401261958	-29.4298066307	-28.1882957174	-42.8481308068	0	1	45.8207	15.2777	16.1084	40.6749	148.3177	97.6	incorrect
1260	-60.1307936844	-17.7022350551	-24.5480779699	-29.4339165947	-15.1999339954	0	1	42.038	12.9211	14.7876	39.8045	64.6736	97.5	incorrect
558	-60.1116875508	-45.2891695184	-32.911468261	-92.9832592072	-70.3977010394	0	1	39.4194	13.9221	14.3316	32.2739	153.7137	97.6	incorrect
602	-59.9459287322	-62.1815932105	-20.0240132375	-65.312618373	-35.5989217925	0	1	31.1993	8.714	10.292	23.7264	114.8972	97.6	incorrect
1655	-59.9046085694	-17.7822012436	-16.8998416854	-13.3471276723	-29.9597718429	0.4493	0.6173	15.1473	6.4891	7.6532	9.3312	68.6707	97.5	incorrect
139	-59.8914269841	-39.9755185234	-28.955671517	-16.6509020559	-24.7316035129	0.4348	0.625	15.5011	7.1033	8.1452	9.4149	75.6171	97.5	incorrect
433	-59.7650809179	0	-52.696239876	-44.6108562216	-53.0425443165	0	1	21.1634	14.0626	14.4843	11.7335	100.41	97.6	incorrect
1082	-59.7229947466	-36.2420753447	-11.2634824504	-41.6997737252	-29.0702760025	0	1	43.5351	15.4235	16.7394	39.8808	121.8556	97.6	incorrect
1694	-59.559150113	-34.3814535787	-43.8862300037	-27.2078567537	-23.8497836164	0	1	38.3081	15.7357	16.3922	32.8418	152.7909	97.6	incorrect
296	-59.4830988508	-0.4471686462	-37.4001390818	-29.332258522	-30.5045756762	0	1	57.0555	18.9501	19.59	54.3478	122.6115	97.6	incorrect
227	-59.3335189675	-29.9866641856	-24.3396358509	-11.9860817068	-11.3855389591	0.0541	0.9565	35.4119	11.5235	13.2139	25.2714	163.6357	97.6	clashes	incorrect
1444	-59.2761136201	-29.0766960161	-32.1212643839	-34.4804413589	-39.0892895306	0	1	47.2759	14.6554	15.7483	41.3419	153.2086	97.6	incorrect
1517	-59.1870556708	0	-41.7398015983	-12.6344986233	-51.3930737135	0	1	47.8806	14.4598	14.8378	42.2746	133.0998	97.6	incorrect
710	-58.8598443881	-41.0210794559	-44.0959281959	-30.5543814559	-43.8776287736	0	1	44.9911	14.8393	15.3036	40.8573	123.6208	97.6	incorrect
1661	-58.7603198618	-5.5996348898	-54.9394472887	-50.4596751379	-39.0425707048	0	1	48.1098	13.2124	13.5963	44.1923	156.0154	97.6	incorrect
1665	-58.6266397285	-49.1286475263	-66.9225894177	-41.0376046513	-40.7623866708	0	1	34.5615	12.2072	13.2555	29.9781	97.2114	97.6	incorrect
1683	-58.6044200827	-25.2730890332	-21.5590824082	-10.0131694461	-24.9765024239	0	1	38.9519	14.4578	16.1233	33.0079	168.3659	97.6	incorrect
482	-58.5995502359	-64.4626998243	-54.0072354671	-51.7106088867	-51.4512368969	0	1	47.9097	13.7836	14.3343	44.8862	108.9812	97.6	incorrect
1565	-58.5651249662	-36.3605661149	-56.2697291777	-36.8655556977	-32.2117804875	0.0811	0.913	13.5327	6.2458	7.7073	7.8366	54.9994	97.6	incorrect
18	-58.1484639653	-79.0595159913	-31.0976138948	-69.2249444648	-48.6497312132	0	1	33.9904	12.0846	13.1862	28.5923	105.2161	97.6	clashes	incorrect
1602	-58.1293806569	-38.828544374	-84.4314877253	-65.4464422903	-55.4737458785	0.0145	0.9846	33.6676	8.4211	9.7432	27.4568	125.1793	97.5	incorrect
1680	-58.0474491473	-34.1481452231	0	-24.0319306106	-22.3993979585	0.0725	0.9167	33.1465	8.2888	9.8865	27.4029	110.6598	97.5	incorrect
1016	-57.8555893444	-11.9513038538	-28.7371114363	-33.2712789229	-29.9849764018	0	1	37.2667	14.8593	15.9716	29.9585	147.632	97.6	clashes	incorrect
962	-57.7990077919	-52.5666634495	-70.5560245643	-63.0938209095	-53.5497996288	0	1	49.9266	16.0787	17.1463	46.5147	97.8228	97.6	incorrect
1076	-57.7841070868	-64.010176471	-52.8629950505	-26.4683017346	-42.3508507466	0	1	45.2789	16.3256	16.8918	41.8647	100.282	97.6	incorrect
924	-57.7235172282	-63.0216450016	-39.6194862116	-34.941583901	-50.43569263	0	1	43.9343	14.5431	16.0936	38.6002	118.6328	97.6	clashes	incorrect
683	-57.4764258647	-50.2581778486	-18.4935405186	-41.5959113159	-38.94677906	0	1	34.9433	9.143	10.6069	28.5796	133.0027	97.5	incorrect
638	-57.4756555638	-43.1318234005	-49.986911947	-45.2298928855	-43.2496442527	0	1	43.042	12.1515	14.0922	38.3783	147.4135	97.6	incorrect
1345	-57.4554955269	-58.5816571934	-20.5402223365	-42.9668918289	-1.4455550475	0	1	43.7925	14.5737	16.1712	38.8383	111.4869	97.6	clashes	incorrect
1397	-57.3889856507	-80.7966284317	-59.7550514139	-42.8811114895	-15.3993442779	0	1	42.0248	13.743	15.7726	36.9224	149.1191	97.6	clashes	incorrect
1429	-57.2329677524	-46.7333995984	-39.3453842734	-28.8285462061	-49.0545645763	0	1	50.6152	15.5515	15.7295	47.3337	106.259	91.5	incorrect
522	-57.2140151526	-32.3859308633	-50.2583448971	-38.3861948784	-56.9308204431	0	1	43.7271	12.4121	14.1471	38.7202	177.0281	97.6	clashes	incorrect
1036	-57.0981197392	-16.580036439	-7.7875177578	-6.2164140855	-1.8303962406	0.4203	0.7521	18.7314	5.3608	6.7403	10.2282	67.2869	97.5	incorrect
1061	-56.9916821627	-54.5162940462	-58.6567046259	-63.0512325137	-74.630287661	0	1	32.3259	11.7997	12.9219	26.3541	106.2741	97.6	clashes	incorrect
641	-56.8822331616	-25.4688429543	-71.9044622143	-50.8040328043	-38.6962021063	0.027	0.9826	39.2902	12.0516	13.6725	33.2026	155.6135	97.6	incorrect
888	-56.8241623927	-39.748197252	-44.2179264176	-45.9556576	-37.3624693209	0.0135	0.9773	37.873	9.5287	10.4985	30.6795	125.44	97.6	incorrect
960	-56.7257683975	-29.5361754267	-23.4627498786	-40.9703744813	-35.6209344628	0	1	41.1819	14.1085	15.7405	35.8609	111.0272	97.6	incorrect
738	-56.655275178	-51.9188392501	-29.6697969534	-44.8223853701	-17.7998753342	0	1	53.3015	17.1752	17.7475	48.3521	174.8886	91.5	incorrect
700	-56.616919699	-51.9582578095	-57.2609366595	-49.6969301221	-43.9282269888	0	1	39.7743	11.917	13.4369	35.1616	115.9765	97.6	incorrect
635	-56.5787532053	-52.408867885	-40.5783204752	-64.31869031	-44.0929055421	0	1	40.0527	15.703	17.7042	35.1496	126.8348	97.6	incorrect
676	-55.9431865986	-10.1730306452	-25.497814437	-27.0207314077	-20.0828080994	0	1	39.5949	12.9975	13.8414	35.287	170.711	97.6	clashes	incorrect
1170	-55.8885108377	-33.9892344771	-45.9611734337	-25.6718100462	-58.0946797852	0	1	31.9813	12.7202	14.0503	24.8492	131.9202	97.6	incorrect
525	-55.7788173438	-46.9508338259	-30.0617661096	-36.2146082861	-52.0244193796	0	1	53.4213	14.3204	16.1545	49.5638	109.4139	97.6	incorrect
1633	-55.7110577868	-44.6153295574	-28.7113345204	-68.0676442824	-30.4007986308	0.0145	0.9873	27.3485	11.56	13.5702	11.7639	159.4731	97.5	incorrect
1428	-55.60471273	-47.3964830034	-42.4253645726	-60.7066319784	-56.7202966955	0	1	61.6827	19.7077	20.5415	57.7983	172.2611	97.6	incorrect
1150	-55.5421880593	-45.9019191175	-27.239766523	-42.5875248934	-42.0488936426	0	1	50.418	16.1757	17.0301	48.8467	80.3214	91.5	clashes	incorrect
292	-55.4967984938	nopmf	-32.9626743436	-34.7362824136	-16.4769710984	0	1	22.813	14.065	14.0836	12.6369	103.0909	97.6	incorrect
946	-55.4669323218	0	-47.7068639498	-26.7661389336	-78.8754656848	0	1	51.0815	15.6206	17.7146	45.9103	142.4191	91.5	clashes	incorrect
785	-55.3787748215	-58.2966840358	-56.1997048462	-43.6443961018	-59.4256792269	0.0435	0.9634	23.5128	9.4303	10.9353	5.657	124.233	97.5	incorrect
496	-55.3305457848	-13.5845385226	-10.2073481976	-20.7217149095	-3.130757931	0	1	51.427	12.9218	13.5413	48.3262	157.9202	97.6	incorrect
1043	-55.2796960491	-8.6516183475	-39.7829610345	-46.4162048912	-40.4306375642	0	1	43.5582	13.4501	15.3243	39.5495	122.6122	97.6	clashes	incorrect
702	-55.2663703651	-49.2752128173	-25.9757723673	-65.1222327304	-37.4006039961	0.0135	0.9839	28.748	9.186	10.91	24.6202	81.0328	97.6	incorrect
909	-55.250221594	-0.5629833691	-36.9212994463	-49.8392092911	-32.3751438778	0.0405	0.9577	22.6303	10.1653	11.8044	1.9216	157.6115	97.6	incorrect
529	-55.1430834852	-23.4302954982	-30.6053648974	-32.1449293651	-61.6465959183	0	1	46.5626	17.0014	18.139	40.0676	172.603	97.6	incorrect
1014	-55.1376126811	-22.0158175856	-29.9908061187	-41.6298130106	-21.5359838637	0	1	38.7213	15.9414	16.6187	33.1011	145.2066	97.6	incorrect
1183	-55.0286553248	-25.8920532216	-30.4273140017	-31.1782919782	-23.8554571607	0.029	0.9747	29.6186	10.7506	12.678	7.4503	141.9265	97.5	incorrect
490	-54.9855018149	-21.9556072664	-30.4506631764	-35.0771183314	-36.9545069945	0	1	49.288	20.1746	21.4511	46.2564	85.8708	97.6	incorrect
142	-54.9800276943	-65.0562386286	-52.9154910086	-49.8488590786	-34.8331914343	0	1	60.1168	21.3442	22.0921	56.0777	130.0774	97.6	clashes	incorrect
1433	-54.9580496918	-47.2645927318	-14.5376063541	-22.5434106412	-22.0806361516	0	1	46.0959	16.1111	16.6655	44.2876	72.2706	97.6	incorrect
286	-54.8587565505	-25.2972499266	-38.0129808125	-43.6470405806	-34.0452873305	0	1	58.4277	21.388	22.4362	53.4102	172.0247	97.6	incorrect
612	-54.8304633622	-37.362414409	-44.534978114	-67.773461729	-64.9741654031	0	1	36.884	11.8483	12.085	34.2731	70.4196	97.6	incorrect
1465	-54.5597878083	-40.4859604447	-39.3312909121	-48.4695137197	-57.8785027428	0.029	0.9767	22.8865	7.1197	8.3037	19.0017	47.8791	97.5	incorrect
859	-54.5385787614	-10.6103345003	-32.548950736	-40.1896836512	-43.200945991	0	1	33.1761	13.7262	14.3258	30.0229	93.0266	97.6	incorrect
159	-54.3435931973	-23.2147823228	-50.2945649803	-52.8351730938	-55.852944146	0	1	50.8	16.5812	17.7714	45.4406	166.077	97.6	incorrect
968	-54.2589668953	-15.4805494887	-16.7697925637	-30.2225986637	-11.895158281	0	1	36.0843	14.3364	15.7984	29.2781	164.9226	97.6	incorrect
851	-54.1991352957	-33.5433749184	-42.4337707498	-20.8484839517	-35.9873842929	0	1	48.3641	16.8918	17.4198	46.8015	63.9047	97.6	incorrect
1278	-54.1764831283	-27.8539591697	-27.7362823557	-25.7324818044	-26.982629328	0	1	38.573	16.6042	18.0123	31.9273	147.5139	97.6	incorrect
657	-53.9144107346	-44.2249057575	-30.0451044854	-43.7949576025	-42.0822466272	0	1	35.2371	14.6259	15.8006	28.2505	132.0185	97.6	incorrect
881	-53.8672496907	-29.9005916372	-45.7884539503	-29.7591106488	-36.5964280534	0	1	45.9252	17.7351	18.2806	44.6694	50.51	91.5	incorrect
116	-53.695410456	-30.9866636838	-15.4047459677	-38.0962172677	-7.5342332064	0.4058	0.6543	16.1557	7.6744	8.3585	9.7205	80.1236	97.5	incorrect
168	-53.6123964248	-33.4840213777	-51.8270801219	-45.3369418763	-56.581358258	0.0435	0.9647	26.1949	10.8872	13.0109	6.835	158.0464	97.5	incorrect
1489	-53.5607240989	-29.0867039741	-48.7185449109	-21.0126441077	-3.8419059826	0.0135	0.9811	32.4379	14.8156	16.4115	28.195	79.3186	97.6	incorrect
698	-53.5464732378	-72.9913312401	-49.477828925	-67.3977585355	-40.444568224	0	1	43.8983	16.3576	16.9834	43.5614	9.9466	97.6	incorrect
810	-53.4243786527	-31.3705404015	-40.0185537656	-46.1334230565	-37.3484500135	0.0135	0.9811	39.0631	11.796	13.3285	34.5947	117.5125	97.6	incorrect
1684	-53.3892214451	-5.5808803063	-49.8974361675	-38.3603069862	-63.0436939748	0	1	42.4901	12.1743	13.6328	40.2741	87.8323	97.6	incorrect
530	-53.349701829	-25.1800413128	-59.2823796338	-62.0846385088	-78.9307146535	0	1	57.0888	18.3397	19.53	54.4469	155.098	91.5	incorrect
764	-53.1060809319	-30.9385006608	-35.3916085288	-51.1221419751	-23.0534890659	0	1	59.2758	21.266	23.4698	54.6149	169.8115	97.6	clashes	incorrect
978	-52.955514854	-59.9990775937	-42.0646190187	-37.6484213587	-52.6141572005	0	1	58.1171	15.2752	16.1914	53.5749	177.1162	97.6	incorrect
1545	-52.9420369498	-18.3223653524	-35.7831577624	-42.3477616575	-24.5241679281	0.0405	0.9524	24.6901	11.1444	12.6115	11.1659	158.6906	97.6	incorrect
1503	-52.9233055956	-65.4284642129	-55.4307678079	-43.1760002349	-31.4236887359	0.3768	0.7234	18.356	5.362	6.6736	12.5656	48.8762	97.5	incorrect
1220	-52.8410494138	-76.8189705018	-52.2740874018	-50.8601960652	-58.9357945573	0.0135	0.9904	34.3876	10.6816	12.3035	26.8623	162.8372	97.6	clashes	incorrect
648	-52.8280012287	-3.3851952249	0	-19.1545013954	0	0	1	35.8388	13.7772	15.3485	29.6407	140.6844	97.6	incorrect
963	-52.8006359746	-55.7169724768	-56.7031027868	-36.4038388041	-50.0544602172	0.3913	0.7	7.6581	3.5814	5.1493	4.7957	16.4564	97.5	acceptable
727	-52.7044947409	-26.9500664373	-12.3450341073	-18.4156513574	-47.1445402227	0	1	46.6395	15.3943	17.0318	42.7737	98.4089	97.6	incorrect
288	-52.6091958988	-47.0081376459	-61.6038622709	-69.4837126209	-46.1304503619	0	1	44.1981	12.7565	14.4384	37.6109	162.4121	97.6	incorrect
1005	-52.5582236666	-63.142961803	-24.6688844078	-35.7137906193	-43.5324437955	0	1	42.1086	15.0343	16.43	38.6138	124.275	97.6	incorrect
1266	-52.5530985	-42.0400223806	-37.4800560509	-32.0603680759	-65.8978222192	0.0145	0.99	27.8196	10.7844	11.9724	14.1525	123.9419	97.5	incorrect
697	-52.5503777604	-52.8278419118	-43.4887767667	-44.0681494167	-52.5372819492	0.4783	0.6489	13.7489	3.6318	5.2451	7.2108	51.9582	97.5	acceptable
1538	-52.4704104556	-49.3658402821	-19.1405262938	-31.0189128621	-27.4810181823	0	1	46.2012	15.8843	16.4649	43.1445	85.2011	97.6	incorrect
1246	-52.4423220823	-34.9123842347	-36.1070287847	-49.8742817329	-45.7222704996	0.0145	0.9896	26.6717	11.4263	13.0613	11.28	152.8791	97.5	incorrect
1493	-52.4357554359	-28.852897733	-33.9227404831	-43.451479243	-18.2451239922	0	1	35.839	17.017	17.8071	34.1058	56.9822	97.6	incorrect
479	-52.4251610363	-30.0137662224	-56.6759917065	-63.5374198015	-55.8123373667	0	1	57.5774	13.4906	14.2276	53.0635	156.9594	97.6	incorrect
1146	-52.3885058714	-36.1564429335	-23.1980521037	-41.6949869485	-23.2468644906	0	1	54.8505	20.6474	21.6278	51.3733	110.4415	97.6	incorrect
1418	-52.2855656051	-26.1872122831	-6.9976145421	-23.6498490962	0	0	1	38.804	13.7698	15.4656	32.3655	145.3707	97.6	incorrect
1672	-52.2246898397	-15.4510075242	-43.2551082768	-23.304188357	-39.6508065357	0.4348	0.625	15.5011	7.1033	8.1452	9.4149	75.6171	97.5	incorrect
1238	-52.2142863103	-39.2380481848	-46.2011220848	-22.2315025163	-29.836679606	0	1	58.9165	20.9232	21.6458	55.2489	126.0001	97.6	incorrect
940	-52.1757465163	-74.0057815545	-64.8999507977	-29.879642201	-85.1343409678	0	1	48.5132	15.0707	15.7901	43.6584	125.5864	97.6	clashes	incorrect
1288	-52.1108388415	-23.6204296473	-27.2612926973	-41.4259365273	-17.4544503799	0	1	44.384	13.7214	15.9596	39.6617	132.771	97.6	incorrect
669	-52.0773681427	-52.7113160557	-62.4425221723	-59.1083854298	-31.5530001894	0	1	43.2197	15.641	16.6647	36.2273	175.9939	97.6	clashes	incorrect
243	-51.8522149289	-36.4611100849	-38.0766221599	-35.8533215749	-44.8982257575	0	1	27.2815	9.861	11.7833	17.7978	168.2093	97.6	incorrect
1272	-51.7857571605	-30.4732175949	-36.7852501429	-34.4090374806	-33.9427941676	0	1	52.3873	20.5002	21.3654	50.5009	72.7771	97.6	clashes	incorrect
1658	-51.7648654714	-28.5684913835	-53.8974472828	-55.6269038229	-52.8777955137	0	1	42.8881	18.6859	19.6625	41.4933	50.9241	97.6	clashes	incorrect
55	-51.6891069245	-47.0800803738	-75.1822055142	-29.4235444091	-34.7785244835	0	1	49.8556	14.6233	16.3268	44.9441	141.9158	97.6	incorrect
1369	-51.6821678594	-33.4861985506	-26.8532744641	-30.0567855837	-56.724353109	0	1	56.6349	16.2259	16.4584	53.8783	149.4165	97.6	incorrect
161	-51.5311672011	-30.8140789843	-44.6765147739	-37.4683696859	-42.4338894496	0	1	60.8769	21.756	22.386	57.4888	120.0869	97.6	incorrect
1034	-51.4802131051	-48.6199772314	-30.1720487798	-44.5615097148	-82.9852101799	0	1	42.1325	17.3194	18.0343	41.8283	7.6718	97.6	incorrect
302	-51.3916427166	-7.2238365692	-49.580072862	-39.020697387	-35.968395969	0.1159	0.907	17.8419	6.1246	7.384	13.6859	44.6749	97.5	incorrect
1177	-51.2505016265	-19.7625104146	-83.5571183257	-42.407237115	-63.1206472472	0	1	49.6869	15.9864	17.0117	46.0995	101.6698	97.6	incorrect
463	-51.1827500143	-26.554177432	-31.394492882	-32.8337757504	-42.9376155773	0	1	44.7983	19.7456	20.6818	43.8149	41.1856	97.6	incorrect
886	-51.1493759566	-53.8019614598	-77.3209468048	-97.0481028561	-68.479874438	0	1	50.0561	17.15	17.9883	46.7176	96.2041	97.6	clashes	incorrect
86	-51.1225307928	-36.6420481887	-20.3122558637	-45.2709043887	-21.1207271367	0.027	0.9574	36.057	11.1481	12.1009	26.8163	170.6811	97.6	incorrect
1010	-51.0486385598	-61.6146756875	-63.3007335684	-52.5696142975	-41.0573900324	0	1	37.131	13.9196	15.0464	29.1584	178.0438	97.6	incorrect
1124	-50.9385085931	-30.3532275544	-53.7944870571	-41.4803824571	-39.8122335908	0	1	27.3637	10.338	11.7319	14.3967	122.6215	97.5	incorrect
215	-50.7122833318	-44.7084826865	-60.2407333165	-38.6945682795	-28.7678033829	0	1	37.46	15.4073	17.1474	31.6542	112.0451	97.6	clashes	incorrect
863	-50.6898543491	-62.246275451	-31.482611476	-51.8160648623	-46.0183462872	0	1	44.7983	19.7456	20.6818	43.8149	41.1856	97.6	incorrect
1673	-50.6395398271	-16.9583906842	-30.9330280556	-25.8115998356	-10.9901322117	0	1	30.8763	16.7197	18.1221	27.8624	90.5382	97.6	incorrect
1152	-50.6102838284	-33.6553080153	-53.8283648403	-22.6237690247	-12.9160535015	0	1	44.7602	13.491	15.038	42.871	61.1008	97.5	incorrect
1462	-50.6089124073	-11.2102598233	-3.4169897213	-8.7570484955	-7.8722454388	0	1	35.9467	14.2167	15.8283	29.033	163.0471	97.6	incorrect
1587	-50.4432659501	-42.7449796056	-11.0760205497	-40.6134812484	-32.8787407832	0	1	55.2609	19.6108	19.906	53.8813	74.6909	97.6	incorrect
935	-50.4417369184	-10.1668015566	-19.4913740536	-39.3017186406	-30.0751425909	0	1	21.1401	13.765	14.7292	14.067	90.6755	97.6	clashes	incorrect
84	-50.4236588461	-101.096493754	-72.0045491241	-76.9726549724	-65.15689885	0	1	47.5193	12.7078	13.158	44.5944	95.064	97.6	incorrect
1265	-50.3573714878	-101.453495671	-119.362637689	-104.422109781	-103.397022999	0	1	49.7062	13.2418	13.3354	45.5655	175.9619	91.5	clashes	incorrect
1448	-50.3457966447	-46.2915836609	-43.6932561587	-46.0603387959	-44.0935243228	0	1	39.2563	15.0755	15.5973	37.6087	60.8639	97.6	incorrect
313	-50.2234205781	-29.0604794739	-30.2225897538	-36.406421735	-40.5346950386	0	1	58.3064	19.1564	20.7501	54.5577	140.8044	97.6	incorrect
531	-50.160704985	-42.3529114011	-50.9229720229	-29.4896399967	-41.0539625282	0	1	59.3348	20.8536	22.8104	56.3917	119.4433	91.5	clashes	incorrect
1524	-50.1108552906	-52.5795875229	-26.5937891479	0	-32.0320572459	0	1	45.5271	20.3384	21.4078	44.2072	49.9117	97.6	clashes	incorrect
1112	-50.1068164468	-10.3555372119	-34.7469230593	-33.7206095036	-11.347915308	0	1	31.3521	11.9092	12.9907	23.0197	168.9101	97.6	incorrect
578	-49.9610943202	0	-33.5476708936	-26.4919449624	-26.3022413407	0	1	37.2282	10.9159	12.0564	28.3045	169.1601	97.6	incorrect
1457	-49.9543231402	-25.3198360408	-46.0575012666	-58.4215485991	-30.6390394152	0	1	53.7189	17.395	19.0381	48.415	142.7325	97.6	incorrect
331	-49.9158795226	-44.8811445029	-5.1259834113	-29.1376723063	-30.5584902207	0	1	45.2586	20.3164	21.458	43.6371	56.4704	97.6	clashes	incorrect
900	-49.8860764574	-40.6365955941	-24.810574186	-32.5649925078	-20.9512159674	0	1	57.445	19.4941	19.7725	53.5838	173.4346	97.6	incorrect
1642	-49.8428067706	-20.4797533442	-2.5677518906	-16.9214255016	-35.2108985325	0	1	56.7578	19.9007	21.5916	53.144	112.0836	97.6	incorrect
684	-49.8192344443	-68.8467550684	-36.6112724884	-37.4857462434	-31.1337860929	0	1	43.8614	17.4013	17.8006	38.6653	146.2404	97.6	incorrect
33	-49.8191322262	-63.6058380191	0	-54.1810127691	-38.2405752035	0	1	47.4296	17.1	18.6973	40.9666	168.6217	97.6	incorrect
1298	-49.815374186	-8.6843642926	-36.5156289495	-27.3319582075	-46.7795530113	0	1	41.689	13.9555	14.6003	37.1661	150.4377	91.5	clashes	incorrect
1077	-49.8042224912	0	-45.4530355151	-4.5277698115	-30.4620823106	0.5362	0.7319	10.0909	3.7726	5.5433	6.7081	28.4427	97.5	acceptable
606	-49.7516560077	-41.2013931851	-56.2609833162	-37.7601882267	-42.5462036906	0	1	54.3171	20.173	21.2517	53.2245	47.5948	97.6	incorrect
190	-49.6917539125	-12.9462039222	-41.2990328939	-32.8688343233	-30.6261326654	0.0811	0.9241	27.0447	11.0441	12.3044	18.6058	113.7641	97.6	clashes	incorrect
1212	-49.6769708279	-65.7408495021	-45.575103891	-64.2148108794	-59.8356036283	0	1	44.7835	12.8931	13.5251	42.0964	115.9438	97.6	incorrect
949	-49.6598381447	-35.4198534276	-32.6450669434	-43.3491483134	-31.32262461	0	1	57.094	17.9729	18.6521	52.9401	130.8382	97.6	incorrect
1232	-49.6554312758	-28.359972387	-21.970215329	-34.598651679	-14.9630141527	0	1	35.2004	8.7632	10.4651	31.218	99.928	97.6	incorrect
760	-49.6158039976	-10.8089460586	-2.4871724411	-18.3162214633	-18.8666595278	0	1	47.1555	13.3432	14.0107	45.1377	93.6754	97.6	incorrect
1347	-49.5906428793	-31.018734032	-45.4366629962	-35.044795602	-20.1474265622	0	1	52.1911	16.3081	17.984	47.7236	134.5375	97.6	incorrect
374	-49.5882740515	-47.0331678357	-43.503054582	-47.7772585158	-52.4671757969	0	1	57.5077	17.0377	17.4427	52.4631	172.8777	97.6	incorrect
508	-49.5863446112	-50.5587934822	-36.0139330675	-29.9876913738	-40.3122933973	0	1	51.4921	16.1458	16.8146	48.4515	107.05	91.5	incorrect
897	-49.5410442599	-21.1112793547	-21.1915082562	-30.2762032247	-22.4328213291	0	1	44.6443	14.7909	16.4282	40.188	105.0049	97.6	clashes	incorrect
122	-49.5307207238	-21.7885823872	-25.9277116457	-51.2772882777	-41.6337516473	0	1	34.0485	15.1428	15.6012	27.0253	139.1303	97.6	incorrect
1201	-49.488928527	-30.3326384679	-15.4215090865	-13.0209187865	-38.9667720222	0	1	67.2649	22.1251	22.7828	63.6827	170.8083	97.6	incorrect
896	-49.4585785587	-39.2181107858	-7.8809280608	-28.6424807708	-18.2073555714	0	1	49.8236	12.5036	13.1132	44.4422	165.8475	97.6	clashes	incorrect
768	-49.3679623552	-40.6426197742	-63.7068501718	-41.1062897718	-38.414880447	0	1	49.4083	13.1967	14.8855	44.7369	140.5798	97.6	incorrect
1653	-49.332227747	-24.706597977	-49.085617627	-38.0679283343	-46.4886129346	0	1	55.1925	19.3628	19.6275	51.6423	176.79	97.6	incorrect
1057	-49.2826896378	-21.3375010985	-8.9823179007	-25.7446988263	-21.4828476019	0.029	0.9762	26.286	10.818	13.1952	7.0074	160.534	97.5	incorrect
195	-49.2797109086	-24.8506701075	-35.8158938226	-55.6265111226	-62.2584389059	0	1	31.4136	12.237	13.8595	25.7013	136.0552	97.6	incorrect
244	-49.1361664363	-30.3855375723	-8.0632226361	-47.0462051082	-36.6197852047	0.0135	0.9841	21.919	11.655	12.3544	8.6025	150.5953	97.6	incorrect
76	-49.1155904195	-36.5240506483	-55.4393108572	-27.9387532522	-31.7810784956	0	1	36.0824	17.1184	17.8946	34.2704	58.9661	97.6	incorrect
470	-49.0144756015	-18.9524437708	-27.1546922955	-32.2797782009	-12.6914437603	0	1	24.9128	12.129	13.6949	9.0953	173.0064	97.6	incorrect
943	-48.9078135823	-62.0561524136	-28.9975621337	-33.2620391036	-52.3610211629	0.027	0.9565	41.3156	10.1602	11.2635	35.506	134.4967	97.6	incorrect
756	-48.8329683982	-0.6804355975	-0.892859355	-22.7778409718	-22.5590396843	0	1	42.8522	15.6314	17.2626	39.8675	100.855	97.6	incorrect
1148	-48.7151047869	-62.2085008207	-76.3724559699	-57.165850665	-64.4455412022	0	1	51.0801	16.1424	17.1639	47.4041	104.991	97.6	clashes	incorrect
253	-48.6404707333	-41.5242679249	-39.2275917227	-25.459986355	-45.8897967671	0	1	54.0505	15.053	15.1605	51.1917	153.5584	97.6	clashes	incorrect
1007	-48.4161188874	-25.468771954	-51.7293488761	-45.3629644761	-28.2511217243	0	1	47.986	15.4054	16.1387	43.5754	124.9929	97.6	incorrect
1564	-48.3977407787	-39.9282689399	-45.3366894199	-42.2362149949	-32.9806281451	0.4493	0.6517	13.9099	4.9436	6.2045	6.8646	54.258	97.5	incorrect
709	-48.3909606436	-16.9459763572	-5.3132483017	0	-19.9835607478	0	1	48.5168	13.2383	14.5428	45.5077	134.9618	97.6	clashes	incorrect
1691	-48.3895926339	-25.7011524561	-11.5135295059	-16.0624371317	-37.1008641943	0	1	37.2282	10.9159	12.0564	28.3045	169.1601	97.6	incorrect
1199	-48.3710657373	-64.2112347738	-46.8898985816	-70.6807683016	-65.9493766711	0	1	53.4789	19.7493	20.9999	49.8192	132.6222	97.6	incorrect
1240	-48.3654520324	-30.9819940489	-38.3802519716	-38.3816842722	-72.0233435191	0	1	37.5857	15.4203	16.2521	36.3738	40.9927	97.6	incorrect
1080	-48.3399271262	-25.6575711463	-43.9284782202	-44.2645416452	-29.0338078882	0	1	43.5671	19.3815	20.423	42.303	47.2197	97.6	clashes	incorrect
883	-48.2983376378	-26.3845529682	-24.1604475747	-1.6438121826	-65.7460276265	0	1	47.1204	17.3358	18.3496	46.5288	32.9976	91.5	incorrect
1155	-48.2857151374	-78.1567305543	-56.2419369859	-82.6892726293	-54.6301489463	0	1	35.3234	15.5701	16.3731	32.8171	79.5484	97.6	clashes	incorrect
504	-48.2495957428	-19.2536076989	0	-10.7738911786	-13.5893349128	0	1	57.3167	20.0503	21.2869	56.9165	36.4695	97.6	clashes	incorrect
811	-48.2089648716	-17.8654566484	-35.7121665137	-78.8481378435	-43.6904343899	0	1	34.4228	15.5625	16.832	29.8214	90.8349	97.6	clashes	incorrect
829	-48.1766548717	-15.1140760701	-29.9899374451	-22.1198204121	-15.2062401414	0	1	52.4209	15.3239	15.9639	49.5019	151.4818	97.6	incorrect
455	-48.1216250913	-68.5347925241	-72.2421000076	-56.9087618741	-71.0693679401	0	1	34.7592	13.4898	14.526	26.4755	164.9595	97.6	incorrect
335	-48.1040761411	-52.0723795561	-36.5007152511	-45.7121193511	-45.0423612847	0	1	36.0856	14.5823	15.6675	29.3056	128.0925	97.6	incorrect
158	-48.060328745	-67.3130216277	-53.9629299727	-51.7621000094	-48.5643836575	0	1	35.9994	14.266	14.8086	33.3431	66.6623	97.6	incorrect
1496	-48.0407047319	-34.532617469	-45.7319739805	-42.8456187632	-38.6178076006	0.058	0.9474	22.037	8.8941	10.2262	5.4546	111.437	97.5	incorrect
1327	-48.0267753207	-32.0004314528	-38.2270686338	-30.0318931938	-25.386013894	0	1	39.4707	14.5257	15.8906	31.6276	158.6539	97.6	incorrect
129	-48.0097193621	-63.9828080083	-53.4544766849	-49.0335772149	-65.8598764855	0	1	42.5111	10.9342	11.7309	38.179	119.2496	97.6	incorrect
136	-48.0035709453	-38.7391378483	-49.7476647762	-38.0995291663	-19.1478120075	0	1	45.2433	14.5944	15.1957	39.0274	142.9805	97.6	incorrect
743	-47.9323470289	-26.4378095651	-68.7873553544	-57.7234751044	-79.3339798357	0.0135	0.9868	34.5048	11.0263	12.5704	26.6604	167.4534	97.6	clashes	incorrect
1121	-47.8349161793	-43.6986021797	-51.6984082585	-37.4369565797	-55.5362974645	0.0135	0.9865	39.3435	11.1022	12.7907	33.8135	139.4353	97.6	incorrect
701	-47.7677311886	-27.1925588176	-37.2654660426	-21.5790407199	-16.3657686439	0	1	20.5428	11.4631	12.3981	9.1451	152.2866	97.6	incorrect
359	-47.6368604981	0	-15.3962312718	-0.2955800595	-1.0497595973	0	1	40.497	16.1615	16.5092	38.1303	66.0775	91.5	incorrect
45	-47.5849571165	-16.8905844367	-33.7650246738	-42.7375964267	-35.8983802908	0.4203	0.7434	17.4575	5.1691	6.1362	8.7418	65.1946	97.5	incorrect
1445	-47.5832845956	-27.2996625407	-14.9626236679	-25.3402155502	-29.9856662434	0	1	56.6003	19.8616	21.5783	52.8786	113.3618	97.6	incorrect
1499	-47.5380900443	-55.346312268	-79.989213818	-101.897952923	-80.5075942149	0	1	37.1993	14.2773	15.2129	33.7419	81.0126	97.6	incorrect
1081	-47.4891428496	-65.6876297779	-19.2338844088	-65.9956151879	-84.2887715256	0	1	49.183	16.1841	17.929	44.4139	128.358	97.6	clashes	incorrect
1622	-47.4119504454	-37.054911327	-27.869019346	0	-25.6439352159	0	1	44.2859	14.5703	16.0426	38.6335	125.6411	97.6	clashes	incorrect
169	-47.2743509978	-48.461736539	-61.1360484064	-53.2564612131	-52.9151798017	0.0145	0.989	27.5256	10.2211	11.4259	15.1975	120.6653	97.5	incorrect
1243	-47.2064707063	-24.2122798197	-21.6176221446	-27.7732940032	-40.3263765626	0	1	26.1083	12.0186	13.2562	18.7881	145.5026	97.6	incorrect
507	-47.1662029024	-25.5712728389	-28.5366880994	-33.3117957828	-22.64818646	0	1	36.597	15.4087	16.171	33.8219	84.5838	97.6	incorrect
610	-47.1328514752	-22.002210847	-13.9811434218	-23.6758459968	-52.9370732586	0	1	36.0704	14.4487	14.9457	34.4222	64.3042	97.6	incorrect
1399	-47.0935231315	-20.2333361861	-23.7970857084	-16.4482769834	-24.2317514885	0.4348	0.6429	17.3556	5.929	7.4602	11.1703	52.886	97.5	incorrect
540	-47.0395425972	-56.827730423	-52.0777716835	-15.1365735858	-32.2377860624	0	1	34.2841	14.1326	14.7452	31.7814	80.589	97.6	incorrect
1693	-46.9688132677	-36.7344051525	-50.8000511725	-47.1725395532	-51.7798310904	0.058	0.9474	22.037	8.8941	10.2262	5.4546	111.437	97.5	incorrect
721	-46.9450706232	-42.5624111943	-34.131663311	-34.010734191	-16.9273239097	0	1	26.0503	7.8122	9.8692	19.2031	98.5023	97.6	incorrect
1168	-46.8538492319	-50.8280645277	-68.9822822253	-75.9449993856	-70.2763663122	0.0145	0.9846	33.6676	8.4211	9.7432	27.4568	125.1793	97.5	incorrect
547	-46.8501215848	-14.2631360708	-33.3456020501	-26.7608426101	-13.3824990558	0	1	41.9568	15.2016	16.4051	39.5167	81.867	97.6	incorrect
241	-46.7140885705	-37.6936614678	-21.4485333303	-32.2038847303	-53.8941603981	0	1	36.4474	9.1011	10.8918	32.1792	104.4528	97.6	incorrect
1638	-46.6939392503	-16.3729699658	-16.0361954708	-19.4334316458	-47.8802849256	0	1	43.4571	15.1904	17.0502	37.6077	129.251	97.6	incorrect
831	-46.6694626352	-21.3840772703	-53.9338349716	-40.6982707821	-38.4400137375	0	1	40.5746	13.8994	14.743	36.0224	144.9978	91.5	clashes	incorrect
472	-46.6671866653	-34.9965677285	0	-47.876287771	-40.1701424358	0	1	45.8989	19.9773	20.9265	44.6842	48.784	97.6	incorrect
779	-46.5257787213	-70.2844675017	-69.8555385227	-65.70072788	-73.9955034731	0.0135	0.9836	43.7044	12.4698	13.1549	36.87	172.3386	97.6	incorrect
613	-46.523059723	-21.8710042196	-14.9772535246	-22.106792871	-22.7852098538	0	1	22.9417	13.4426	13.9563	18.7741	88.1626	97.6	incorrect
249	-46.4184152208	-31.5398129671	-11.0752149286	-44.1752406517	-30.2253193568	0	1	41.3276	12.6942	14.2722	38.7492	70.6038	97.5	incorrect
1552	-46.3386561895	-54.2514998293	-49.6355150509	-36.8437382058	-53.3605963557	0	1	41.1759	15.7594	16.3219	35.0475	128.4173	97.6	incorrect
1526	-46.2545355735	-34.04995292	-25.53904389	-31.9754144965	-17.1878263907	0	1	56.5963	20.1072	21.7563	53.6403	97.7696	97.6	incorrect
654	-46.1950970744	-56.6785341214	-37.7916369139	-42.7744258514	-58.491013748	0	1	38.6623	12.3532	13.0646	33.5865	138.1991	97.6	incorrect
1285	-46.0805320082	-43.7886998924	-18.183995888	-14.638703938	-48.2144728203	0	1	39.0465	13.6418	15.2316	32.882	118.0748	97.6	incorrect
64	-46.0726331127	-52.7249363824	-46.3765641157	-40.6335775944	-46.8622106513	0	1	40.1367	9.9538	11.828	34.4052	120.0881	97.6	incorrect
126	-46.0012173815	-48.4361108656	-16.4108244106	-28.3141687235	-7.7205375156	0	1	44.0716	11.9002	12.3742	37.2471	174.3716	97.6	incorrect
1360	-45.9590129386	-28.9559325357	-52.5060502857	-38.9266620557	-57.2800858862	0	1	53.7722	19.5446	20.899	51.0005	104.0075	97.6	incorrect
48	-45.8446720552	-49.1520655292	-64.4583841192	-46.3072100642	-74.5898975346	0.029	0.9756	26.3902	11.439	13.2995	11.1858	151.2228	97.5	incorrect
556	-45.8043502768	-30.1772453696	-48.4818737865	-40.3542525115	-74.3484010008	0	1	34.6092	15.1526	15.8345	27.3444	144.6417	97.6	incorrect
761	-45.6703011554	0	-21.4202390121	-8.4601245491	-24.0264943268	0.0135	0.9958	39.1636	11.0571	12.1933	35.3565	102.6907	97.6	clashes	incorrect
611	-45.6280411081	-67.4028086589	-36.7820104239	-61.8545979389	-35.1797507831	0.0145	0.9885	25.6231	10.9726	12.7858	9.052	146.7273	97.5	incorrect
511	-45.6157747981	-58.8780174344	-27.8085843312	-35.6651242875	-44.6081777313	0	1	58.1631	18.7406	19.4825	54.8641	111.0064	97.6	incorrect
1108	-45.5711357144	-25.8337759749	-7.5823943449	-23.0282887899	-36.1502276475	0	1	44.6435	16.0941	17.3749	41.7991	107.8173	97.6	incorrect
621	-45.5637393714	-40.3721627174	-20.4423410881	-23.9054830353	-17.41516016	0	1	45.191	17.5356	18.8468	40.2864	124.638	97.6	incorrect
167	-45.4743983541	-48.1728406284	-36.1466982589	-80.9821210569	-41.6510717401	0	1	45.2285	14.2128	15.6499	43.4467	57.8108	97.5	incorrect
1012	-45.3895563389	-35.5478869892	-5.8287543393	-21.7463332415	-16.3897317882	0	1	37.8727	12.1688	13.2508	29.691	174.819	97.6	incorrect
73	-45.2874648528	-22.9257819585	-22.4210052281	-2.8691269642	-33.6756479533	0.027	0.95	40.0837	12.9337	14.0688	33.2483	166.2529	97.6	incorrect
1254	-45.2627562836	-52.5499864407	-25.3743551357	-40.0062787191	-43.8131658695	0	1	36.7116	9.3302	10.7378	33.6056	98.0431	97.6	incorrect
923	-45.2221979901	-33.2524404622	-67.8756618874	-31.404010103	-35.7568548707	0	1	35.579	11.0804	12.6408	28.4927	166.5355	97.6	clashes	incorrect
643	-45.199306455	-51.8725529474	-31.8323129266	-51.0069517116	-28.6711857366	0	1	49.5951	16.0393	17.1109	45.6494	150.0554	97.6	incorrect
992	-45.0313316229	-27.5621794579	-28.0046777454	-55.4519150654	-47.8587433538	0.027	0.9512	33.7383	12.5512	13.4235	24.2675	171.4993	97.6	incorrect
765	-45.010786002	-38.9779516221	-29.8261040698	-5.68506704	-37.021728918	0	1	53.0178	19.1959	19.5803	51.7119	65.3389	97.6	incorrect
1222	-45.0092573086	-36.7763797449	-8.1928360694	-49.8514280141	-46.9217709209	0	1	45.765	17.7106	18.3838	40.866	155.2668	97.6	incorrect
436	-44.9959339912	-58.5193741548	-45.617068959	-51.8017154191	-49.1626627578	0	1	34.5104	13.3128	14.4293	26.1893	176.5787	97.6	clashes	incorrect
699	-44.9679975099	-31.7242147665	-37.7742475215	-28.6091421994	-31.1331599928	0	1	27.8351	11.7192	13.0522	21.4454	96.3348	97.6	incorrect
1585	-44.9266345858	-25.5786660001	-36.7894341022	-20.1721546584	-39.5296914247	0	1	27.2883	11.3076	13.0273	13.0829	179.9515	97.6	incorrect
1467	-44.899443633	-42.0155898997	-28.2788130061	-49.7991681761	-55.7489880572	0	1	38.6465	13.3142	14.2064	31.3085	138.3779	97.6	incorrect
1227	-44.8523258876	-32.1863157263	-31.3738409013	-48.3485426338	-43.3484840186	0	1	46.9209	16.9588	19.067	44.3063	83.5919	97.6	incorrect
651	-44.7660859086	-44.7356840211	-56.5508562354	-52.8346261811	-69.2548344501	0.3188	0.7349	10.0499	4.1128	5.755	6.5815	28.4459	97.5	incorrect
1387	-44.7262189633	-69.1360095355	-82.2877916217	-47.0684530855	-33.5121643984	0	1	40.1856	14.1583	16.4543	34.3425	152.4741	97.6	incorrect
1263	-44.607448286	-41.6879910571	-27.1281726281	-33.382585703	-43.1183564518	0	1	41.9472	16.48	17.06	38.8425	92.1284	97.6	incorrect
1590	-44.602537499	-54.7693814936	-60.7071879575	-52.4888603916	-67.774659406	0	1	35.8167	13.6441	14.8039	27.1986	169.493	97.6	clashes	incorrect
919	-44.5893600975	-22.699238174	-28.190799474	-42.307597394	-27.2986385237	0	1	51.831	15.6454	16.7018	47.1887	144.1246	97.6	incorrect
151	-44.5648818275	-10.6432638012	-30.3380783945	-23.9011908187	-22.2563722029	0	1	57.8344	18.9554	20.5484	54	144.2228	97.6	incorrect
1111	-44.5590484119	-31.0291958349	0	-61.5881591849	-29.9870086689	0	1	37.646	16.1497	16.8391	35.0355	77.8151	97.6	incorrect
528	-44.4976438249	-8.8968021991	-36.2795369344	-40.6810105968	-27.9504960769	0.0135	0.98	49.1114	13.9103	15.3107	43.7516	162.4861	97.6	incorrect
680	-44.4767206755	-25.4480894629	-23.0744178529	-27.8258929179	-29.9898555394	0	1	57.3183	18.8491	20.5139	52.9627	149.3718	97.6	incorrect
388	-44.3710261213	-53.9680609512	-58.2255561512	-45.1727602845	-45.2023823023	0	1	51.9232	16.1719	16.8887	48.8037	110.5504	91.5	incorrect
554	-44.3234258282	-24.8071495369	-16.0997072109	-30.7456633474	-15.6932997037	0.0135	0.9865	31.5808	14.1325	15.9181	20.9782	163.5726	97.6	clashes	incorrect
1206	-44.3156459647	-45.8319929073	-41.922276624	-39.8302650879	-57.2813883442	0.3768	0.7234	18.356	5.362	6.6736	12.5656	48.8762	97.5	incorrect
1350	-44.2757974172	-59.1719200885	-39.5946720474	-50.2392750785	-57.286153627	0	1	61.3026	16.2904	16.7412	58.7382	155.3795	97.6	incorrect
1628	-44.2177399893	-46.6246987961	-69.0288278097	-52.4146390097	-30.8669195134	0	1	47.8646	15.2881	16.7716	43.1883	116.7422	97.6	incorrect
805	-44.1988383292	-31.2935784549	-11.8647767753	-3.4699295303	-28.6382999084	0	1	53.9287	15.2228	15.5825	50.9817	161.2022	97.6	incorrect
119	-44.1270518945	-29.9679480584	-49.8851852057	-45.3846317002	-43.8037900518	0	1	59.4978	21.1543	21.7976	55.6974	127.3742	97.6	incorrect
300	-44.0927434605	-24.4335065732	-32.3248289981	-30.7042291921	-26.608635506	0.0541	0.931	25.9695	10.2634	12.0981	13.8924	144.7832	97.6	incorrect
51	-44.0604676252	0	-18.8625202334	-11.9810391901	-36.654456172	0	1	41.6393	14.1394	15.8251	36.8406	104.147	97.6	clashes	incorrect
579	-43.9968985016	-48.8388901816	-41.6789943545	-42.0222946545	-36.8737122583	0	1	44.2562	13.3319	14.6872	38.9373	138.3751	97.6	incorrect
828	-43.9077786701	-16.2217801671	-32.5523810537	-47.8933990153	-28.779159208	0	1	33.9584	16.3275	17.4874	30.5074	74.8405	97.6	clashes	incorrect
1311	-43.7800074881	-25.1227735591	-17.0981081531	-51.6535005176	-21.7299289311	0.4638	0.6667	18.932	5.3277	6.6124	12.7142	51.5262	97.5	incorrect
1207	-43.7218505499	-32.4505499034	-45.3201599006	-41.8558620508	-24.6011817487	0	1	34.0718	14.8436	16.2888	30.0254	86.2437	97.6	incorrect
492	-43.6780327458	-80.2733756201	-30.9753683817	-22.8833251149	-60.8928382245	0	1	49.7439	15.8392	16.9171	46.0243	104.0575	97.6	clashes	incorrect
132	-43.6743043262	-37.4914836183	-73.8544663541	-22.7540976541	-28.639387452	0	1	56.6983	17.5264	18.2607	52.5675	165.6023	97.6	incorrect
1165	-43.4464546341	-61.6856778314	-74.2231277864	-62.3902598201	-69.9171676865	0	1	56.3208	13.6603	14.5449	52.9928	129.8333	97.6	incorrect
713	-43.3509101573	0	-0.0785562063	-14.6826923129	-1.0334193589	0	1	48.6289	15.7049	16.2653	43.325	135.4915	97.6	clashes	incorrect
747	-43.305228659	-14.5727327288	-17.9571125326	-30.7432047479	-12.4955834317	0	1	54.5515	19.3124	19.6575	51.7502	95.3276	97.6	incorrect
1069	-43.2473236482	-28.0373839476	-27.3606806096	-42.2971389176	-19.2170586253	0	1	40.1945	15.8115	16.7148	35.9994	119.3674	97.6	incorrect
988	-43.2461613684	-75.3985736237	-32.5520844183	-24.7581605946	-37.5273019498	0.5362	0.7299	10.1335	3.7336	5.7288	6.6532	29.4445	97.5	acceptable
201	-43.1245772606	-63.0654483354	-22.7517347504	-34.6206293379	-41.4269474663	0.027	0.9512	33.7383	12.5512	13.4235	24.2675	171.4993	97.6	incorrect
1208	-43.0776961866	-24.3252814014	-13.0263293842	-30.4701837314	-24.111168672	0.0135	0.9688	50.7794	17.0606	18.204	46.6777	159.9565	97.6	incorrect
270	-43.0628170327	-34.4789105463	-18.9882911854	-21.9412469488	-33.4248881672	0	1	60.0029	18.9083	19.6533	56.0967	154.8469	97.6	incorrect
187	-43.0191590974	-50.3737961901	-24.6483693901	-28.6220167432	-47.913055117	0	1	28.4904	15.2079	15.8332	20.8045	128.2791	97.6	incorrect
1557	-43.0007950309	-46.3819239737	-28.5130039969	-25.8361168469	-35.7829637273	0	1	42.1149	14.8447	16.512	38.8461	112.5228	97.6	incorrect
434	-42.9830574382	-64.6470565036	0	-12.7102962141	-35.9037635142	0	1	42.8881	18.6859	19.6625	41.4933	50.9241	97.6	clashes	incorrect
4	-42.9655379407	-34.7413771791	-24.7381571541	0	-29.4352261264	0	1	35.6786	11.8917	12.8365	30.9394	92.9389	97.6	incorrect
1596	-42.8891516486	-35.3593263317	-38.7402288867	-15.8418115901	-31.7015869542	0	1	41.3276	12.6942	14.2722	38.7492	70.6038	97.5	incorrect
1341	-42.8533536825	-20.5126342931	-37.7328108031	-20.3464210291	-27.0957407178	0	1	37.5731	16.3444	16.8704	36.8436	36.3951	97.6	incorrect
1586	-42.7997687113	-32.2819090206	-35.2025601606	-21.5979465609	-9.3359434773	0	1	50.5602	15.3836	16.5474	46.0019	133.8565	97.6	clashes	incorrect
1054	-42.7786472986	-54.3630905749	-76.8549536504	-88.3874690049	-45.5860717412	0	1	35.2719	15.6259	16.4176	32.9575	77.346	97.6	clashes	incorrect
471	-42.7282919877	-52.9043088761	-46.5010946999	-53.7838375319	-49.6035702633	0	1	55.1315	17.6624	17.5227	51.6634	120.1013	97.6	clashes	incorrect
795	-42.6946365191	-15.8869336459	-18.4950531892	-24.4224369092	-29.7976147555	0	1	56.3909	17.1139	17.5311	52.1179	163.8881	97.6	incorrect
323	-42.6197425674	-28.697855027	-17.360621607	-20.6569384712	-24.9808192333	0	1	56.4823	17.0508	17.6564	52.054	151.3383	97.6	incorrect
211	-42.3739557423	0	0	-43.9826707801	-50.4250283227	0.0435	0.9674	24.9188	10.6968	12.5927	2.3966	178.7128	97.5	incorrect
81	-42.3423153951	-19.3043238555	-21.8593018162	-26.8634325405	-22.745987453	0	1	36.9302	13.0656	13.8208	28.4594	167.1949	97.6	incorrect
994	-42.3090455972	-14.8366575461	-16.1652626734	-21.2665963562	-34.146226064	0	1	21.618	9.1413	9.9377	16.3168	92.6543	97.6	incorrect
345	-42.2313468926	-50.2708063149	-39.6283997749	-62.2269166535	-80.0486001456	0	1	37.8262	15.7546	17.1359	32.8361	101.5742	97.6	incorrect
695	-42.2302870526	-28.1564571696	-35.1316607331	-46.6520795931	-42.2650804042	0	1	51.4542	14.7994	15.7921	47.1433	163.9037	97.6	incorrect
1636	-42.1488609301	-4.0757861904	-11.652339234	-18.737315234	-3.7548914109	0	1	41.3924	12.0331	12.4998	37.3529	164.6402	97.6	incorrect
185	-42.1019785985	-11.566487009	-12.4342571955	-21.5899198471	-24.0507037838	0	1	54.7584	18.1256	18.4243	52.079	116.8284	97.6	clashes	incorrect
378	-42.0129793002	-34.8985032663	-20.3027489296	-26.6826837558	-29.5044624698	0.0405	0.9333	36.6912	11.2556	12.0234	27.5101	173.5871	97.6	incorrect
534	-42.0084987866	-40.6435338278	-67.1500954703	-36.0675310158	-40.5344753923	0.0135	0.9863	37.8211	11.451	13.1631	31.6061	149.0612	97.6	clashes	incorrect
155	-41.9471903644	-37.361463962	-17.9448153736	-38.582866612	-26.1019471428	0	1	39.0288	16.3082	16.9541	33.299	161.4084	97.6	incorrect
1322	-41.9134342882	-23.2342903472	-36.1652611514	-25.9973450472	-8.4890439302	0.0145	0.9885	29.3254	11.2127	12.8373	12.3179	147.1484	97.5	incorrect
308	-41.910864396	0	-10.4110878833	-33.7706556113	-19.3457743244	0.0405	0.9333	36.6912	11.2556	12.0234	27.5101	173.5871	97.6	incorrect
740	-41.8618180412	-20.2442267571	-13.9740863234	-36.5362252001	-31.9802260758	0.5362	0.7319	10.0909	3.7726	5.5433	6.7081	28.4427	97.5	acceptable
1492	-41.8312016555	-16.7394992151	-36.8377068559	-4.3399829651	-68.7999905162	0	1	38.0679	14.0521	15.8694	32.4183	121.5452	97.6	incorrect
441	-41.7996873461	-40.1632603294	-31.8872606708	-25.3860360184	-29.8581337876	0	1	50.2982	17.9544	18.7584	47.1831	127.0263	97.6	incorrect
1235	-41.7309893561	-21.2319424937	-25.9075706125	-35.6110444425	-20.1905459245	0	1	49.3662	16.7903	17.3991	45.5781	105.045	97.6	incorrect
526	-41.7027084303	-40.2491949686	-55.5830011136	-36.8684505636	-22.5491290541	0.4203	0.6588	14.6609	4.7577	6.1741	8.3312	51.2979	97.5	incorrect
440	-41.6966218808	-54.6281862683	-50.6631107454	-28.613126312	-35.955124504	0	1	34.489	9.9722	11.3058	27.6908	123.2854	97.6	incorrect
1000	-41.679999943	-34.8860179029	-36.8573656323	-40.0296056329	-30.4391656492	0	1	44.4813	14.3402	14.8911	38.0169	142.5863	97.6	incorrect
476	-41.674798073	-46.4953115901	-21.6325900967	-21.3730925465	-45.8018094237	0	1	42.5047	17.5175	17.9235	41.4342	52.299	97.6	incorrect
505	-41.6709288163	-28.9130515242	-43.6214387524	-47.3632130774	-46.7358970638	0	1	30.3616	14.6071	15.4788	21.4149	144.9331	97.6	incorrect
68	-41.6347785842	0	-4.4059522653	0	-1.6204409389	0	1	31.107	10.4499	11.7543	24.1992	168.8817	97.6	clashes	incorrect
1393	-41.6221398631	-36.4655484889	-36.8995877984	-60.1233439384	-60.9710511661	0	1	53.0296	15.3086	15.7806	50.0118	133.6873	97.6	clashes	incorrect
146	-41.5780681218	-77.9450709213	-29.2625094139	-79.7557646043	-74.2540869888	0	1	36.133	15.6149	16.4187	32.2416	102.8348	97.6	clashes	incorrect
1620	-41.5745158481	0	-54.0068450555	-48.8323207155	-49.8441732505	0	1	26.2355	10.8583	13.0201	11.8425	171.4241	97.6	incorrect
1032	-41.5721020765	-59.6758715608	-30.6224074641	-75.8134466358	-71.188495767	0	1	49.9954	17.4715	17.9373	48.0148	71.4456	97.6	incorrect
107	-41.5581173523	-27.4186053383	-37.7236609333	-30.793285882	-31.6111174656	0.058	0.954	26.4928	10.7267	12.5981	2.8363	177.0186	97.5	incorrect
1250	-41.5524924291	-32.5297252946	-6.3998335509	-37.393962924	-21.6012488543	0	1	50.1779	15.2753	16.508	45.8982	127.2259	97.6	clashes	incorrect
141	-41.5430341584	-22.9761879656	-31.1650431818	-52.925452732	-34.7019376568	0	1	46.7035	14.9134	15.2136	40.8701	151.0405	91.5	incorrect
1623	-41.4238287813	-13.7179402762	-9.7600117743	-49.1489637606	-12.0167690396	0	1	25.8691	15.5217	16.0561	16.578	167.4595	97.6	incorrect
998	-41.3918233656	-82.2873559746	-41.0516996146	-33.6069819092	-21.7956678121	0	1	45.0692	14.8468	16.4235	40.2596	112.0368	97.6	clashes	incorrect
1334	-41.3397640539	-9.0201614396	-5.1182844268	-22.3453353679	-19.4144959618	0	1	48.3649	16.1416	18.3608	44.2484	107.8331	97.6	incorrect
817	-41.3139158201	-56.900219116	-65.4732456202	-49.542486561	-15.9260751194	0	1	35.8258	12.5764	13.6893	31.5378	139.2504	97.6	incorrect
120	-41.2772380713	-31.4543311572	-18.0240033137	-35.1637877651	-4.9312026334	0	1	46.0596	12.5862	13.8175	41.3011	161.0632	97.6	clashes	incorrect
1613	-41.2150503268	-61.2190115533	-34.3076254597	-7.6704640728	-52.6207771286	0	1	46.4894	14.9777	15.204	40.6206	150.9699	91.5	incorrect
447	-41.2014272816	-35.5421303163	-48.2704288007	-7.9855482005	-47.2082549047	0	1	38.5022	15.3153	16.8336	36.914	61.3131	97.6	incorrect
1079	-41.1642530222	-38.2249387217	-26.3319218224	-19.4655108644	-38.9827573949	0	1	38.8971	13.5271	15.1367	32.8275	116.5872	97.6	incorrect
1695	-41.1381157603	-9.3563886528	-30.0733906249	-20.2200744319	-14.4573347802	0	1	53.8769	16.4167	16.9568	50.324	103.3374	97.6	clashes	incorrect
47	-41.124191576	-29.8907197333	-39.691031607	-24.9086379346	-44.2980960643	0.058	0.954	26.4928	10.7267	12.5981	2.8363	177.0186	97.5	incorrect
1518	-41.1109318692	-23.2973579812	-57.6283395627	-1.6551095849	-35.8236025432	0	1	36.6752	16.2196	17.7126	28.4919	140.1972	97.6	incorrect
849	-41.0896868994	-42.6278562821	-17.7430762821	-9.92132764	-20.794500783	0	1	50.1706	15.3137	16.5912	46.2481	119.7518	97.6	clashes	incorrect
1379	-41.0874072551	-13.0752316575	-47.9036655677	-38.4780751705	-28.1799009167	0	1	22.8857	8.2842	9.6862	17.5879	57.5851	97.5	incorrect
1575	-41.0740950812	-24.412673331	0	-0.4368862154	-23.5383753797	0	1	35.2067	11.9415	13.2458	31.3373	84.7732	97.6	incorrect
1161	-41.0625785911	-9.2898938031	-26.0290544488	-29.3617133331	-21.0730515838	0.4203	0.7434	17.4575	5.1691	6.1362	8.7418	65.1946	97.5	incorrect
979	-41.0527731673	-26.2817387015	-38.6685740623	-47.8394041615	-21.6020512493	0	1	32.9178	9.0128	10.277	29.1708	84.0234	97.6	incorrect
489	-41.0233617875	-42.8011272475	-14.9663816207	-22.5623554975	-38.3010302372	0	1	42.5195	14.1777	15.2845	34.7532	157.068	97.6	incorrect
222	-40.9889816556	-42.9342889173	-44.944963453	-62.0420347023	-40.0389799385	0	1	39.8159	12.7946	14.0496	32.4144	148.2714	97.6	incorrect
423	-40.8982858367	-4.5259137389	-2.5778190539	-15.6723338547	-13.4177991678	0.4348	0.6471	15.6361	7.2328	8.2119	10.2387	70.1031	97.5	incorrect
594	-40.8958540351	-26.3952726318	-15.6730230106	-55.0444879106	-30.3116899864	0	1	38.4789	14.1242	14.8143	35.5827	71.9052	97.6	incorrect
1388	-40.8745761556	-13.8813440828	-21.827057551	-28.2477354487	-30.9267134192	0	1	43.411	16.3794	17.1564	38.7247	108.4456	97.6	incorrect
686	-40.8673618845	-30.9465962436	-7.1476762953	-16.1572063953	-11.3607631704	0	1	50.3079	16.4537	18.0812	45.8	119.525	97.6	clashes	incorrect
248	-40.8507085948	-35.2348419814	-40.9022020666	-16.4005213266	-41.1896551755	0.0541	0.8824	27.4647	13.5861	14.3276	19.3659	112.6197	97.6	incorrect
225	-40.8326097907	-2.8528489755	-9.5702333155	0	-2.4679543737	0	1	26.1053	12.1659	12.8788	22.9803	63.2545	97.6	clashes	incorrect
1468	-40.7383778135	-40.4237401452	-39.2140828649	-50.993265728	-49.4117519614	0	1	43.5671	19.3815	20.423	42.303	47.2197	97.6	clashes	incorrect
719	-40.7136082018	0	-19.074309013	-32.1828083485	-25.317076439	0	1	53.5611	18.4944	18.9483	50.0109	130.0428	97.6	incorrect
922	-40.6609810077	-39.0442902826	-39.2071760576	-47.3682064526	-40.8827733802	0	1	33.4027	13.706	14.2205	30.4108	80.8901	97.6	incorrect
1346	-40.5395535224	-58.9333853747	-58.5733922502	-67.69401273	-40.0677793757	0	1	43.0749	14.3988	15.4869	39.5509	88.205	97.6	incorrect
170	-40.5246270549	-63.1427077665	-57.2342737507	-76.7944615557	-55.5230461692	0	1	36.5722	15.7557	16.5382	31.9954	107.4257	97.6	clashes	incorrect
353	-40.4486763158	-21.2081953906	-58.6488416853	-34.9868899609	-66.0527791477	0	1	57.407	16.9311	19.0055	52.7879	139.3725	91.5	clashes	incorrect
1100	-40.3719639517	-56.8978422229	-53.4278718982	-63.0143268382	-38.6055437729	0.029	0.974	23.2792	9.3791	10.9228	6.2717	120.7769	97.5	incorrect
69	-40.3522788884	-5.7308474007	-52.9406464133	-13.7804894436	-6.9456280082	0	1	46.8465	16.8369	18.9361	44.195	83.9923	97.6	incorrect
642	-40.2971345688	-23.5692713066	-7.1552692658	-25.3485418345	-23.6569466443	0	1	51.8419	18.1319	18.7042	50.8931	47.443	97.6	incorrect
1169	-40.223999617	-49.3397630328	-62.4239500728	-35.6887348444	-52.463257672	0	1	43.408	15.0559	16.6495	40.815	105.771	97.6	incorrect
229	-40.1934650032	0	-17.8094575129	-34.7388282328	-45.9683232929	0	1	56.0466	17.1591	18.4069	51.8701	147.913	97.6	incorrect
1053	-40.1900943394	0	-37.8843829252	-29.7296158152	-19.8547812136	0	1	58.1572	19.2004	20.7968	54.3605	141.2666	97.6	incorrect
49	-40.174823979	-45.3351623763	-40.5926480363	-33.7974374435	-42.8439938497	0.0435	0.9647	26.1949	10.8872	13.0109	6.835	158.0464	97.5	incorrect
1529	-40.1440397304	-56.9803848709	-76.5847111719	-48.4229680539	-64.0721574563	0	1	35.766	13.5756	14.7047	27.5869	171.8461	97.6	clashes	incorrect
1591	-40.1103316212	-39.3811308835	-14.4843702013	-32.0228182113	-23.4435862785	0.027	0.973	12.8341	6.8998	7.7449	9.8004	38.0328	97.6	incorrect
1554	-40.0937286119	-38.8381675823	-15.2770686236	-38.6145497173	-43.3241098397	0	1	52.2529	16.6078	18.4266	46.1735	177.4544	97.6	incorrect
1637	-39.9961394348	-19.1711922579	-3.9799749493	-2.7184367972	-8.5572291575	0	1	34.4908	12.9805	14.9782	26.01	164.2932	97.6	clashes	incorrect
354	-39.7729249007	-28.5961862423	-35.9340785057	-41.9097037623	-41.0036510489	0	1	72.9658	27.2626	27.8381	71.2745	106.3058	97.6	incorrect
1120	-39.7721443931	-16.3180333401	-33.8075404457	-25.9872963436	-25.3785024722	0.0135	0.9839	32.6479	13.4197	14.3935	22.3709	166.365	97.6	clashes	incorrect
804	-39.7255834875	-18.7630421069	-25.0132480286	-13.9203645779	-20.9587347812	0	1	58.4657	19.3997	20.9989	54.8433	134.9234	97.6	incorrect
315	-39.7191899191	-39.1601799463	-20.9625378963	-24.9404543063	-17.2255147047	0.0135	0.9737	43.0092	15.0376	15.7411	38.7062	111.5771	97.6	incorrect
1629	-39.6950078237	-34.7496955892	-10.1755098538	-48.2779653953	-23.6070960807	0	1	51.6504	18.5862	19.1426	47.9212	127.9802	97.6	incorrect
1689	-39.6632088716	-19.4438754899	-19.6074265613	-17.3768524496	-15.6554743766	0	1	36.4235	10.3432	11.2881	33.4724	97.7751	97.6	incorrect
1236	-39.6355929383	0	-35.4837253646	-23.1581728815	-21.8193903755	0	1	56.4109	19.6467	20.4412	54.4664	74.5806	97.6	incorrect
844	-39.5950325529	-34.7226131247	-45.0160016642	-15.9179459013	-21.7191808832	0.1216	0.7353	28.1625	14.0535	13.7939	20.8991	114.7538	97.6	incorrect
818	-39.5904666121	-45.5377377536	-53.2305531416	-43.1747867266	-29.3514707394	0	1	66.0717	20.7523	21.2592	63.0371	153.1539	97.6	incorrect
623	-39.4638568021	-13.3975501002	-7.165393346	-14.1677659966	-18.6166698117	0	1	57.3929	20.0127	20.0302	54.835	102.8953	97.6	incorrect
325	-39.3839419754	-23.2473609476	-33.9664973376	-36.2405728147	-25.782473199	0.4348	0.6429	13.7018	3.8517	5.6604	8.2422	40.6118	97.5	acceptable
584	-39.3669073709	-30.3650204029	-12.8989333136	-4.1476681486	-25.2222535861	0.0135	0.9873	40.2356	11.2935	12.3744	34.5128	133.3431	97.6	incorrect
715	-39.314210901	-46.7061276388	-27.2820583163	-43.1215223153	-39.7375236036	0	1	47.9758	14.7378	15.2823	41.6881	148.582	97.6	incorrect
1184	-39.232979589	-71.5086745782	-46.7901229041	-39.5953903789	-68.6365047473	0	1	49.5764	15.7714	16.802	45.6869	108.1289	97.6	clashes	incorrect
874	-39.2226991871	-27.6873012624	-13.104801888	-26.4157849324	-22.4465278534	0	1	24.9078	11.6241	13.6328	9.3544	157.9453	97.6	incorrect
838	-39.2023207012	-24.5650348978	-14.0444940664	-27.5567743964	-50.0001444745	0	1	33.2963	8.9571	10.5041	28.7974	91.4742	97.6	incorrect
1592	-39.1394543057	-32.8605957103	-2.6992722069	-20.032940445	-29.674905673	0	1	50.0304	18.4726	19.4826	47.2712	78.9062	97.6	incorrect
1015	-39.1380436879	-13.4737430548	-33.5314642969	-21.5374974539	-31.9894891308	0	1	55.3578	15.0053	15.399	52.0965	160.3402	97.6	incorrect
1440	-39.0622372211	-20.9082702587	-26.8372228335	-21.3518005963	-34.5089394891	0	1	45.0876	15.817	16.5341	42.1838	121.3677	91.5	incorrect
646	-39.056246064	-20.7411337448	-25.0826650856	-19.7024521851	-22.6015371567	0	1	57.9884	21.2507	22.358	52.9917	169.7509	97.6	incorrect
279	-39.0456529675	-19.8479273613	-1.9180303546	-23.2181517926	-27.5624987851	0	1	43.169	13.1814	15.0652	38.9536	128.3544	97.6	clashes	incorrect
1241	-39.0392890223	-61.7452213098	-3.3293915196	-27.9182390214	-50.4536057684	0	1	50.2474	16.3039	16.6543	48.7757	75.8815	91.5	clashes	incorrect
1563	-39.0123216892	-37.1676514163	-55.4986803623	-37.4119173067	-13.5908686215	0	1	53.9209	15.5253	17.023	51.3097	105.888	97.6	clashes	incorrect
1104	-38.9005173737	-38.9159463915	-20.4426519714	-22.7188748464	-32.7519281027	0	1	52.5368	17.6523	18.9133	46.5777	157.1359	97.6	incorrect
418	-38.8844146521	-20.822746788	0	-23.562794893	-38.9271036675	0.1014	0.9014	23.4022	8.8032	9.9086	7.6986	117.1932	97.5	incorrect
693	-38.8084190937	-40.3488550222	-16.9420296579	-50.2876521585	-41.734487798	0	1	39.2051	11.5579	12.7298	33.9019	135.8521	97.6	clashes	incorrect
1095	-38.7486754403	-42.3645567502	-19.8790784984	-35.4851654197	-40.8279503869	0	1	39.2704	13.2632	14.1978	32.2874	134.735	97.6	incorrect
1130	-38.7103011702	-27.727150291	-66.8908948767	-34.8946813767	-58.9374754526	0	1	46.212	16.734	17.4215	43.9376	72.8879	97.6	incorrect
681	-38.6836623117	-56.5069855071	-57.4466884163	-56.3134296065	-79.6589114883	0	1	56.3409	20.1071	21.5592	54.3844	100.5426	97.6	incorrect
549	-38.6577374464	-54.7881170845	-70.4388057079	-54.5035776345	-37.2388304548	0.0145	0.9896	26.6717	11.4263	13.0613	11.28	152.8791	97.5	incorrect
596	-38.6488286844	-3.1951891653	-18.7444288698	-25.0373584354	-16.351647098	0.027	0.971	47.0794	13.4838	14.1531	42.6775	169.0064	97.6	incorrect
1037	-38.6328693033	0	-10.8244732083	-25.3648990035	-26.8842006749	0	1	54.1958	18.9674	20.2305	53.307	47.3728	97.6	clashes	incorrect
869	-38.5331160791	-28.7744489964	-1.1824320893	-50.6431483151	-54.1574449935	0	1	62.3809	19.626	20.2566	58.1087	151.886	97.6	incorrect
426	-38.4663048468	-24.6066676682	-15.3109990132	-18.8239746332	-21.554827164	0	1	38.9519	14.4578	16.1233	33.0079	168.3659	97.6	incorrect
1039	-38.3320538679	0	-21.5305951458	-14.1994596729	-37.6043722897	0	1	39.1492	15.8753	17.7343	32.3071	130.7666	97.6	clashes	incorrect
357	-38.2975814489	-4.3048753258	-21.8298696802	-28.9249799907	-13.4301681586	0	1	54.4879	17.1431	17.7401	52.67	76.9269	97.6	clashes	incorrect
269	-38.2937270172	-95.6483713642	-81.3629471392	-95.7339797642	-57.5703513001	0	1	36.877	15.098	16.4824	31.509	106.03	97.6	clashes	incorrect
520	-38.2678828472	-34.1570020247	-37.9967844393	-35.2392899154	-47.6999147434	0	1	44.24	13.6344	15.115	42.3673	59.4355	97.5	incorrect
1196	-38.2553965642	-50.7958433758	-28.2274845321	-35.4369331571	-48.9752983583	0	1	59.6483	16.1502	17.3804	55.4988	148.5479	97.6	incorrect
711	-38.2154567346	-18.4258574797	-39.6631304307	-12.5413505707	-32.3855277763	0	1	47.1905	17.3465	18.2704	46.6503	30.3204	91.5	clashes	incorrect
703	-38.137896958	-13.030873371	0	-17.9097782684	-26.1301637708	0	1	50.7638	19.4138	20.5462	46.4416	145.3649	97.6	incorrect
260	-38.1284032336	-39.3964090097	-27.2048744147	-75.6289662097	-42.1637098847	0	1	40.1766	11.9655	13.2742	38.0945	76.1494	97.6	incorrect
1133	-38.1053725727	-18.2728910554	-25.7422772625	-33.7686110912	-32.4307971874	0	1	56.0926	20.1315	21.777	52.9149	100.4739	97.6	incorrect
366	-38.0141459815	-45.2404175077	-70.4557517976	-58.4664782678	-75.3046347165	0	1	34.0045	11.2906	11.9274	31.5138	78.2228	97.6	incorrect
707	-38.0079519541	-41.886188165	0	-30.7904891323	-27.0926568024	0	1	24.6555	12.2506	14.5582	7.9974	175.2403	97.6	incorrect
1202	-37.9981498954	-24.2129888569	-10.7916579453	-20.0917588047	-31.9419587236	0	1	56.4073	15.9201	17.285	52.6038	173.338	97.6	clashes	incorrect
37	-37.9880698613	-11.7342833469	-1.6264167504	-18.8519074314	-30.1905074407	0	1	27.156	13.1334	14.3721	19.2281	130.0406	97.6	incorrect
1085	-37.8989348591	-35.4125921088	-28.2817308538	-30.3032215988	-23.8680065366	0	1	54.6872	20.41	21.4416	49.1833	178.661	97.6	clashes	incorrect
725	-37.8472371285	-66.7839730994	-48.4973207437	-47.9881011437	-36.763561989	0	1	31.0805	13.1462	14.3024	24.7555	144.203	97.6	incorrect
358	-37.8144699037	-60.316467936	-66.741029936	-71.3564284088	-75.7230866429	0.4928	0.6136	10.6069	3.9342	5.5865	3.6901	42.4727	97.5	acceptable
581	-37.7951661249	-36.1785715609	-53.7570531554	-48.2497651327	-43.182999638	0	1	36.2249	11.4964	12.9812	28.9698	167.8052	97.6	clashes	incorrect
265	-37.7601642743	-30.9171423092	-22.4942817421	-23.7301751021	-34.6960743348	0	1	59.1914	21.7193	22.191	57.075	99.2932	97.6	incorrect
689	-37.7292220936	-37.3639770844	-66.0924888109	-43.6702852883	-18.7942121057	0.0811	0.9241	27.0447	11.0441	12.3044	18.6058	113.7641	97.6	clashes	incorrect
692	-37.6987743648	-41.5756792646	-32.9302538066	-45.6364638036	-30.0294657589	0	1	44.3399	13.3698	14.6147	37.3346	163.9002	97.6	incorrect
446	-37.6669466451	0	-21.9137555728	-14.6441159184	-28.8306736861	0	1	38.0367	10.9568	12.254	32.5937	107.2397	97.6	incorrect
1464	-37.6587574346	-31.1908497232	-13.4704396001	-12.8977417856	-38.9362206888	0	1	47.259	15.392	17.1506	42.9609	111.204	97.6	clashes	incorrect
1439	-37.5822546299	-3.0011989269	-23.3140433887	-25.6223539343	-34.3914125734	0.0135	0.9706	40.4707	14.9085	15.592	36.1675	102.3024	97.6	incorrect
933	-37.5764380731	-11.3485336154	-69.9272066559	-63.0410109154	-60.5384779576	0.3188	0.7349	10.0499	4.1128	5.755	6.5815	28.4459	97.5	incorrect
1217	-37.5600718172	-43.1913318549	-24.5602462242	-41.5540741429	-63.4262292408	0	1	24.961	10.8449	11.9154	13.0666	133.231	97.6	incorrect
827	-37.444293689	-11.2384506106	-19.3752814844	-8.4176483406	-18.5516416611	0	1	47.0683	17.0901	18.9267	43.3676	106.6812	97.6	clashes	incorrect
181	-37.4109214876	-31.0116492186	-22.7659104998	-30.8083991115	-17.4708974658	0	1	39.7788	12.4332	12.6026	35.1491	160.4476	97.6	incorrect
993	-37.391167069	-22.1631702149	-12.8277057049	-49.2967441299	-34.4958877885	0	1	57.613	16.4403	17.0642	54.9419	140.757	97.6	incorrect
724	-37.3722440314	-35.0050685806	-30.6390913551	-21.7917182051	-36.685247836	0	1	44.3108	14.2131	15.9551	42.7572	50.9357	97.5	incorrect
860	-37.3382345737	-42.3181371723	-36.0854833973	-24.7342738446	-28.1369304291	0	1	57.4186	19.0701	20.5842	53.9546	138.5638	97.6	incorrect
1174	-37.3059541264	-33.9584581713	-19.1147463016	-31.3642896742	-29.1425977564	0	1	43.3113	17.0311	17.9621	40.1793	119.1037	97.6	incorrect
1619	-37.2712574144	-37.2861485431	-5.7300856274	-38.2066866181	-29.0524651187	0	1	54.6327	13.5693	14.5857	50.2502	140.0619	97.6	incorrect
826	-37.2095764502	-34.8406038175	-25.9669917295	-20.3120291972	-42.0053979303	0	1	50.1358	14.9318	15.3887	47.2398	115.3816	97.6	clashes	incorrect
1239	-37.2092010666	-14.6635582123	-26.21052221	-21.1841549082	-32.5612074187	0	1	58.864	21.279	22.3435	53.9139	169.2452	97.6	clashes	incorrect
1650	-37.1574860317	-34.500656384	-36.457229289	-45.4034156423	-53.8343040822	0	1	64.2569	20.4227	22.0517	60.6605	121.0547	97.6	incorrect
835	-37.1013453783	-31.4704557568	-36.2272496637	-38.3272342096	-36.8205287876	0	1	36.3597	15.7911	16.4179	34.2912	56.4771	97.6	incorrect
821	-37.0795539624	-26.8088223249	-22.9938659528	-8.0955284328	-10.8307001106	0	1	36.4363	11.686	12.9972	30.5902	139.4865	97.6	incorrect
1608	-37.0776043151	-28.8073054317	-21.1599299895	-34.8574026383	-13.5604188338	0	1	58.0727	17.8256	18.3559	53.1113	165.3322	97.6	clashes	incorrect
346	-37.0417591706	-28.3016771083	0	-24.3582139536	-0.5429664325	0	1	50.6495	15.5736	16.0329	46.8647	160.947	97.6	clashes	incorrect
1289	-37.0255414143	-26.1761498785	-49.3878959267	-27.7663675824	-21.8704733528	0	1	55.8562	19.8713	21.5753	52.5806	102.1881	97.6	incorrect
153	-36.9543569784	-16.4993103661	-38.6518149908	-36.6201522861	-24.4341273917	0	1	45.9842	14.2124	15.5736	40.7689	177.8277	97.6	incorrect
813	-36.893640296	-19.3730079789	-29.0855855934	-16.3698119362	-11.5385490893	0	1	50.4325	14.0622	14.7329	44.556	178.6065	97.6	incorrect
1426	-36.8790195232	0	-17.3157008606	-28.1607262452	-25.0075417892	0	1	56.8095	16.4938	17.8054	51.6156	153.2132	97.6	clashes	incorrect
147	-36.828338325	-37.6517549248	-35.8012293248	-44.2111962248	-23.3854315598	0.029	0.9747	23.9931	9.6888	11.1296	5.1077	123.3553	97.5	incorrect
1372	-36.8026724246	-56.6973300297	-60.1622210797	-61.3925063965	-82.4382881382	0.058	0.9551	26.2713	10.4263	11.9452	10.4616	140.517	97.5	incorrect
1325	-36.7644804276	-51.5085940809	-51.6783242034	-79.0134011576	-42.1042562076	0	1	58.7585	19.7341	20.5117	54.1357	179.5154	97.6	incorrect
1458	-36.7314087751	-59.690753993	-53.586578129	-45.4963763864	-70.7813509712	0	1	39.355	16.2717	17.4207	37.4368	78.454	97.6	incorrect
712	-36.6679858632	-23.2583131453	-33.0090422503	-17.7411712153	-33.6276584558	0	1	56.6391	17.603	17.6347	53.5608	123.7398	91.5	incorrect
954	-36.660317714	-49.0657513092	-52.8290638901	-51.3163015792	-47.4119452666	0.4348	0.6809	14.0687	4.6846	6.1857	7.8091	49.8912	97.5	incorrect
572	-36.6420816434	-13.9520656488	0	-2.7184618973	0	0	1	33.7209	12.9254	14.3293	27.4846	166.4613	97.6	clashes	incorrect
96	-36.5065558427	-44.6307682091	-33.6637389866	-35.3191996067	-42.2528823126	0	1	34.0738	14.2841	15.1082	28.1725	127.1663	91.5	clashes	incorrect
83	-36.4578519091	-47.6284828195	-21.8754691381	-45.7148193495	-54.0521503755	0	1	48.4011	15.5223	16.6566	44.6415	103.0286	97.6	clashes	incorrect
1343	-36.4157303307	-14.5027706498	-14.4874948792	-26.0086319126	-10.9786623938	0	1	37.3556	14.9711	16.5174	31.8478	123.1374	97.6	incorrect
790	-36.3961142295	-26.5710385839	-55.9704138575	-45.7806040667	-29.893012762	0	1	48.2652	14.8116	15.7937	45.2767	106.8579	97.6	incorrect
493	-36.3677654558	-11.0242341736	-21.3104427197	-19.7106300697	-9.8465639755	0	1	44.7989	13.9404	15.8945	42.1928	70.3819	97.5	incorrect
1191	-36.3542581079	-27.1535303615	-52.3582537317	-30.8111754367	-12.4340127188	0	1	43.3762	14.5142	16.1736	38.7903	104.455	97.6	clashes	incorrect
200	-36.3243778402	-62.0909676505	-40.5826752659	-32.1423336398	-57.6147837946	0.4203	0.6813	13.6432	4.8852	6.3389	7.2056	49.4547	97.5	incorrect
908	-36.2607750766	-57.2755822278	-76.1316827173	-34.5249834834	-53.2167504197	0	1	57.4567	19.5279	20.3399	54.9453	109.5317	97.6	incorrect
589	-36.1458999072	-27.2118538585	-24.4916278195	-28.0289927794	-48.1308078769	0.4928	0.6566	13.6731	4.096	5.8957	7.9517	47.2045	97.5	incorrect
1316	-36.1067994459	-35.2497903712	-56.6438477842	-25.5800463092	-54.8220824121	0	1	60.8696	20.3355	20.462	58.3382	145.237	97.6	incorrect
1291	-36.0895777883	-38.6193948859	-13.6837085679	-32.8732428359	-42.1116391758	0	1	46.7629	15.6839	17.0735	44.1781	114.279	97.6	incorrect
1144	-36.0553855422	-33.6876993971	-36.5015918821	-36.7356349771	-37.4146932186	0.0135	0.9714	44.5434	14.3254	14.2618	40.3427	110.7912	97.6	incorrect
1105	-36.0140938075	0	-39.9775912387	-6.558925417	-31.4189633834	0	1	40.0531	11.8826	12.6901	35.8023	114.9867	97.6	incorrect
90	-35.9874342087	-53.8594361993	-10.5193207201	-40.7389541727	-47.1692661521	0.0811	0.952	26.2513	11.4248	12.4202	12.3526	136.7873	97.6	clashes	incorrect
617	-35.9550074071	0	-85.7951099487	-41.6834286325	-71.9457992359	0	1	48.2437	15.2314	17.0752	42.8787	137.7672	97.6	incorrect
1002	-35.9278932616	-20.8072151965	-26.3038173065	-41.6225631815	-55.423304336	0	1	54.7938	17.4122	18.1988	50.7302	174.3279	97.6	incorrect
180	-35.8563067713	0	-47.0350483663	-42.5966280161	-20.8236748178	0	1	32.3346	17.4165	18.1725	30.0688	64.7124	97.6	incorrect
1271	-35.8094801684	-44.6890846605	-47.5824741074	-41.5030743666	-31.3862179881	0	1	53.1102	18.4703	19.0035	49.6992	141.8424	97.6	incorrect
206	-35.7486375127	-17.204478213	-30.2823752501	-6.0956667126	-6.5052359539	0	1	58.786	22.1041	23.6717	55.1927	116.9733	97.6	clashes	incorrect
160	-35.7418412663	-16.1069189771	-23.9557818845	-25.5812932705	-26.7690872355	0	1	27.5232	14.2648	15.605	24.0109	88.0754	97.6	incorrect
384	-35.6919040998	-30.1535201605	-26.7028805955	-22.0844622837	-37.7536924301	0	1	34.3669	11.5151	13.0649	28.8947	179.5813	97.6	incorrect
266	-35.6575236499	-57.4161706205	-63.5767978455	-46.8882447878	-76.4723905556	0	1	42.13	16.8668	17.8567	36.7354	119.8444	97.6	incorrect
1147	-35.6246021981	-16.8303569102	-41.8334396244	-13.9826077452	-25.2805946542	0	1	44.24	13.6344	15.115	42.3673	59.4355	97.5	incorrect
852	-35.504276188	0	-17.4158275192	-36.30888155	-19.6269678617	0	1	35.574	10.5899	11.2283	33.7166	66.444	97.6	incorrect
893	-35.3498328669	-39.0225739829	-46.617084579	-36.8254547084	-42.4241986118	0	1	60.0099	20.9737	22.6669	56.8499	122.9919	91.5	clashes	incorrect
1326	-35.2831104744	-27.4145239047	-24.104072899	-29.160967171	-49.6689945932	0	1	48.9984	15.6486	17.338	44.193	145.2031	97.6	clashes	incorrect
1391	-35.270238941	-44.9665691674	-37.8400653242	-34.3161872424	-54.7147800538	0	1	30.3616	14.6071	15.4788	21.4149	144.9331	97.6	incorrect
618	-35.2061084377	0	-40.9533609009	-31.8216165087	-20.3832547448	0	1	54.8505	20.6474	21.6278	51.3733	110.4415	97.6	incorrect
1675	-35.191536543	-46.6338908012	-50.9534673825	-77.1065552325	-64.1254272793	0	1	34.7627	13.4542	14.3747	26.9994	160.9666	97.6	clashes	incorrect
1195	-35.1568577698	-18.7582525368	-28.4225917073	-14.6939911946	-22.7801107563	0	1	35.0199	13.7336	15.4248	30.1765	124.2224	97.6	incorrect
577	-35.1355348822	-24.7694423725	-16.4348139003	-37.1645997915	-31.7510034131	0	1	42.0063	14.1822	15.8037	36.8145	111.1496	97.6	incorrect
43	-35.0263201402	-56.3120887537	-26.0477331148	-0.0296366612	-36.7219971198	0	1	43.8322	17.192	17.9143	39.7811	112.6739	97.6	incorrect
216	-35.0078134194	-32.2168634615	-23.1491737426	-37.5709417726	-52.5904390996	0	1	53.2415	17.4709	18.2219	49.2864	161.4228	97.6	incorrect
509	-35.0051567635	-15.4853769626	-62.2315335923	-33.665868491	-29.6855471685	0	1	55.4977	13.7452	14.9922	50.9948	176.0433	97.6	clashes	incorrect
1583	-34.9961343843	-23.3545461637	-38.1623717407	-21.8716646938	-22.3673389297	0	1	45.4072	14.762	16.3297	40.8421	108.8874	97.6	clashes	incorrect
717	-34.9397975557	nopmf	-28.0684760125	-23.4707522829	-29.8929941257	0	1	43.2667	17.1362	19.0052	37.7896	118.6137	97.6	incorrect
1221	-34.9180257056	-75.4887124682	-45.771677998	-80.3545646482	-70.0018720322	0.1014	0.9239	18.4506	6.285	7.6166	14.1479	45.8765	97.5	incorrect
694	-34.8949745281	-46.0437494014	-26.3833817864	-48.9353838214	-41.9566081808	0	1	44.4589	13.5808	14.4544	36.8821	175.8864	97.6	incorrect
50	-34.8939822	-32.0868980141	-26.5699791205	-31.605933627	-16.8770396441	0	1	44.395	17.5189	19.2327	38.7589	143.0538	97.6	incorrect
1454	-34.8818606824	-39.1970757274	-37.4577555454	-33.9059431589	-33.2527311365	0	1	40.1349	13.7636	15.4257	34.805	109.0343	97.6	incorrect
1336	-34.8794298864	-16.2065382091	0	-2.6346494032	-4.2738191044	0	1	42.3474	15.2403	16.6922	36.9278	175.353	97.6	incorrect
1171	-34.8645086589	-21.4509079854	-38.0542839636	-39.3542932904	-37.3043232962	0.0135	0.9792	43.8559	14.7084	15.2998	39.5813	112.9795	97.6	incorrect
1521	-34.7960478247	-32.6183970852	-32.1267589852	-19.7188673409	-36.9554970352	0	1	45.5837	14.8704	15.9175	43.3172	78.9332	97.6	incorrect
322	-34.7917508397	-40.0739420917	-43.7486645667	-41.6999448517	-102.187866685	0	1	47.8346	12.2849	13.8508	44.6751	101.8455	97.6	incorrect
1651	-34.7778942256	-29.4387039568	-30.6205464215	-15.4322049068	-25.6932532187	0	1	36.2354	12.2726	13.7062	32.5479	90.4351	97.6	clashes	incorrect
1625	-34.7462310643	-45.3052145485	-47.3946308131	-18.8949236048	-25.7024771808	0.027	0.9623	37.9757	12.4379	13.2275	32.7378	134.9995	97.6	incorrect
742	-34.7404658987	-34.2501944332	-17.5908793297	-19.3211324949	-24.0753436691	0	1	58.279	19.3815	20.9723	54.7271	133.7281	97.6	incorrect
1023	-34.7322699458	-13.7907110585	-60.6324910222	-64.9833651696	-49.4475219539	0	1	35.1842	15.1101	16.5806	29.9514	99.6542	97.6	clashes	incorrect
1507	-34.6650881109	-49.5103886731	-42.0928837525	-51.8752179173	-21.1728949307	0.0725	0.9167	33.1465	8.2888	9.8865	27.4029	110.6598	97.5	incorrect
999	-34.6253271665	-44.3901548672	-27.1620625669	-43.2386945619	-13.2451793287	0.0135	0.9865	31.5808	14.1325	15.9181	20.9782	163.5726	97.6	clashes	incorrect
1662	-34.6055467035	0	-57.8046497441	-16.2934791441	-27.0588178173	0.027	0.9706	32.6794	13.5013	15.0327	24.4612	162.3083	97.6	incorrect
637	-34.6006861905	-35.8443898315	-29.8320057995	-28.2041596317	-24.7855107287	0	1	42.5047	17.5175	17.9235	41.4342	52.299	97.6	incorrect
1443	-34.4923227482	-0.1656933028	-27.1464453875	-31.7817418247	-32.5666831953	0	1	58.432	19.9513	21.5039	55.3732	121.2425	97.6	incorrect
839	-34.4829495233	-36.4007868768	-32.3225572108	-41.2893725228	-36.4433978156	0	1	58.0091	18.1827	18.4908	55.2931	127.5411	97.6	incorrect
853	-34.47794193	0	0	-41.7605734339	-55.8204062081	0.0145	0.9885	25.6231	10.9726	12.7858	9.052	146.7273	97.5	incorrect
705	-34.466448559	-16.964801761	-14.9628517903	-30.027564951	-29.0707357679	0	1	39.5442	12.6679	13.8413	32.3088	139.8623	97.6	incorrect
1415	-34.4525639307	-27.5084592653	-27.5111933135	-20.7092086653	-25.6038199233	0	1	45.132	14.6312	15.3068	39.791	108.952	97.6	clashes	incorrect
667	-34.4271054443	-65.6418405426	-59.9356205976	-64.1086356526	-56.5735999379	0	1	40.7138	12.6393	13.1514	34.6992	126.7259	97.6	incorrect
1258	-34.4191977874	-14.9308310412	-59.7390560545	-19.9448671935	-35.8087449712	0	1	45.7557	16.8686	17.9602	39.5506	156.5483	97.6	incorrect
450	-34.4049588267	-50.1186766007	-47.336454569	-42.7214309486	-47.6197574467	0.0435	0.96	29.5541	11.6926	13.6986	12.773	172.2728	97.5	incorrect
1163	-34.3161830529	-65.9001666954	nopmf	-52.8327725123	-41.5445126095	0	1	45.0175	13.3627	14.7629	40.1436	135.2234	97.6	clashes	incorrect
1487	-34.3046488005	-37.7753580175	-28.147206365	-21.196198772	-31.1366997488	0	1	56.3699	20.8322	21.7958	51.0762	179.9374	97.6	incorrect
24	-34.3042151072	-13.6809410376	-11.0492653312	-26.2356251918	-20.7286265768	0	1	49.0681	14.9157	16.5697	44.3317	132.0425	97.6	incorrect
809	-34.2977881338	-26.9404868178	-20.8943528578	-30.2833258078	-48.8116659262	0	1	48.0081	12.9779	14.0345	43.9959	128.2075	97.6	incorrect
480	-34.2821190625	-53.2490764055	-57.3539508936	-68.7703858055	-56.1417032732	0	1	41.789	10.3672	11.3913	35.9304	135.991	97.6	incorrect
600	-34.2148273495	-25.6519917546	-17.3457695793	-16.4290319699	-28.2474666079	0	1	55.6635	20.0622	21.7481	52.6273	96.1653	97.6	incorrect
273	-34.1910578191	-37.3614233891	nopmf	-33.4350352601	-38.8840634542	0	1	52.6093	15.0189	16.0506	48.7999	156.9547	97.6	incorrect
512	-34.0958961625	-17.8418144458	-19.9011448793	-7.0398293275	-34.4227719858	0.4203	0.6813	17.5289	5.4174	6.8984	11.2901	52.8332	97.5	incorrect
143	-34.0922447685	-48.704986094	-31.569049037	-52.079436351	-37.7146314361	0	1	48.161	15.1864	15.5322	42.2679	145.9663	91.5	incorrect
453	-34.0228115306	-26.1439517121	-22.1719843678	-16.1404962198	-24.3633647716	0.029	0.9753	29.6623	10.7491	12.6808	7.1253	142.3901	97.5	incorrect
1302	-33.9295695223	-39.9902330258	-52.5658803258	-91.5626564261	-65.7789014402	0.4783	0.6452	8.3649	3.5309	5.2521	5.7843	18.0356	97.5	acceptable
1417	-33.7716771159	-21.7128404511	-12.0985257208	-34.6168928261	-41.1891668681	0.4203	0.7212	16.9256	4.6083	5.4619	8.2112	64.6713	97.5	incorrect
808	-33.7336028146	-33.3561625711	-17.2419893502	-19.7706226705	-29.9722129416	0	1	53.7585	13.1984	14.4806	49.03	177.9615	97.6	incorrect
1424	-33.6714126362	-27.2992862126	-21.5130772626	0	-53.84912921	0	1	45.4171	12.6927	13.9369	40.2145	145.6121	97.6	incorrect
958	-33.6690329456	-80.0268187375	-59.6412767125	-51.5666405134	-111.104158528	0	1	35.3049	15.5397	16.2966	32.2889	86.0427	97.6	clashes	incorrect
1136	-33.6666992559	-18.3562718585	0	-15.0187094587	-6.6896342908	0.1351	0.8387	27.0157	9.4192	10.1588	18.6824	127.4741	97.6	incorrect
462	-33.6329587033	-23.0263238558	-56.1158484102	-17.9180074852	-30.8543951539	0	1	34.7964	14.0159	15.8575	32.5575	57.5184	97.6	incorrect
1477	-33.6291514624	-47.1000550959	-47.3029033661	-39.0442284714	-42.6040664369	0.4203	0.6588	14.6609	4.7577	6.1741	8.3312	51.2979	97.5	incorrect
329	-33.5998901895	-13.1746737574	-22.7246623257	-25.6977453057	-24.8461738943	0	1	57.3891	18.7626	20.3062	53.574	150.1008	97.6	incorrect
1315	-33.5948411318	-27.3983688526	-31.0276411202	-19.2900930496	-33.7658828446	0	1	52.827	14.9245	15.8954	49.2488	154.5605	97.6	clashes	incorrect
533	-33.5572369447	-52.3594620458	-38.3078382071	-41.2757989209	-54.3145323127	0	1	56.4945	17.9949	18.2847	53.6506	151.687	97.6	incorrect
408	-33.5146188549	-29.1367172972	-42.4587089472	-44.8200295922	-40.5385098319	0.0145	0.9885	29.3254	11.2127	12.8373	12.3179	147.1484	97.5	incorrect
140	-33.4848052412	-29.7572931101	-40.3411759226	-25.9874499975	-36.4676609259	0	1	58.6472	19.585	21.2309	55.1015	128.3214	97.6	incorrect
662	-33.4010926803	-30.9589144731	-39.2203737277	-21.277890621	-25.7679801637	0	1	58.6439	19.3892	20.991	54.9386	137.8738	97.6	incorrect
70	-33.4003601032	-17.0528901949	-11.5586605449	-17.1655704699	-16.0579190245	0	1	30.8763	16.7197	18.1221	27.8624	90.5382	97.6	incorrect
1641	-33.2428611313	-42.0956129127	-31.2845182472	-26.5058627532	-50.3095345143	0	1	42.9655	15.7683	17.3681	39.5506	103.2524	97.6	incorrect
1416	-33.2270148969	-3.9421837995	-21.0556103352	-5.0784652924	-1.3157667979	0	1	51.3076	14.4625	14.8211	47.7407	141.9341	97.6	incorrect
567	-32.9774303051	-40.0787690441	-31.7451807341	-41.0954239191	-29.0503173443	0	1	35.385	9.0751	10.5237	31.9675	79.262	97.6	incorrect
1615	-32.965142432	-32.7658089564	-41.5006404614	-30.9698368214	-37.2216151917	0	1	57.5108	20.1789	21.8274	54.3542	104.1938	97.6	incorrect
996	-32.9268387073	nopmf	nopmf	nopmf	-18.3701315147	0	1	45.5442	16.6124	16.3235	40.0381	125.3351	97.6	incorrect
1506	-32.8829575724	-54.063021404	-41.393250992	-48.593509204	-65.0299722204	0	1	37.1964	13.5021	14.6962	29.8002	155.3618	97.6	incorrect
1670	-32.8627287011	-46.6701855099	-33.3690750574	-35.2058957511	-24.0885371021	0	1	56.4996	13.9788	14.7398	52.69	158.9588	97.6	incorrect
1143	-32.8480728926	-8.7885626425	-1.9126807487	-15.1571328168	-19.8908606075	0	1	63.8372	20.2255	22.0674	60.1719	136.281	97.6	clashes	incorrect
1275	-32.8458389723	-26.7853018248	-24.982355872	-23.0760663054	-39.9603526142	0	1	61.6374	22.0411	22.5779	57.0054	176.6066	97.6	incorrect
1597	-32.8245872682	-17.9946224373	-20.5590083269	-16.8988191529	-21.7568620733	0	1	56.3789	17.4877	17.7137	53.3479	122.8344	91.5	incorrect
670	-32.7385765511	-37.3448632099	-18.9709599755	-49.7274355099	-18.6096640866	0.0135	0.9828	23.1774	7.7156	9.3524	19.8845	57.7922	97.6	incorrect
87	-32.7360560439	-55.6633541762	-27.8781298386	-18.9750278762	-22.6462175331	0	1	34.9433	9.143	10.6069	28.5796	133.0027	97.5	incorrect
309	-32.7343470579	-38.5388131328	-13.8183829426	-2.8518293484	-14.5653520301	0	1	52.5287	14.5312	16.0331	47.0296	166.6797	91.5	incorrect
1126	-32.6755539009	-45.8786556804	-21.8601810354	-64.3485208004	-51.5809179325	0	1	60.9385	19.4285	20.0983	57.4157	176.1466	97.6	incorrect
1264	-32.5986626846	-31.2818514664	-25.0510799868	-13.9982941102	-17.6241968228	0	1	56.9726	18.6482	20.1697	53.2412	149.5392	97.6	incorrect
377	-32.5833458811	-46.293343631	-85.093322966	-96.387666486	-91.3309677429	0.4928	0.6136	10.6069	3.9342	5.5865	3.6901	42.4727	97.5	acceptable
72	-32.5690565563	-41.0591875087	-30.8019081366	-35.9918207416	-12.6946092503	0	1	54.6517	20.5038	21.5316	49.1402	179.7331	97.6	incorrect
952	-32.4827615789	-45.8983969211	-44.0875346439	-29.549691493	-38.2294666164	0	1	59.2504	18.8294	19.188	56.1373	139.3064	97.6	incorrect
134	-32.4731035736	0	0	-4.1536195867	0	0	1	48.5263	16.9778	18.3291	45.0651	104.4596	97.6	incorrect
218	-32.4688224833	-66.9954793821	-32.0105707571	-33.123290991	-40.4876853708	0	1	27.3637	10.338	11.7319	14.3967	122.6215	97.5	incorrect
1475	-32.464282197	-25.9507145132	-35.7180510082	-38.0527683233	-29.6421215463	0	1	57.5337	20.054	21.6799	53.8864	116.1274	97.6	incorrect
1441	-32.4162149907	-40.8924608255	-23.5690358732	-35.4936520587	-25.7680532324	0	1	41.8537	12.4982	13.9508	39.2116	74.0934	97.5	incorrect
464	-32.375856616	-11.6669171131	-16.5388917563	-32.5666048298	-13.2101163728	0.029	0.9759	25.9736	10.9377	13.2313	4.659	159.6168	97.5	incorrect
1572	-32.283888114	-19.5587753866	-30.6318926432	-26.3895006885	-34.7311566001	0	1	58.8645	19.5866	21.2031	55.0596	132.163	97.6	incorrect
1059	-32.2671168627	-9.594220897	-13.0319946571	-31.1920411146	-31.8947982435	0.0135	0.9831	41.6935	11.6303	12.1997	37.641	175.2585	97.6	incorrect
734	-32.2275305319	-10.3555372927	-11.5050534588	-20.5190523377	-31.5349768069	0	1	44.9859	13.2312	14.3742	38.2291	142.4216	97.6	clashes	incorrect
240	-32.1517860279	nopmf	nopmf	nopmf	-43.0802638634	0	1	42.5163	14.8099	15.0654	37.3854	118.1016	97.6	incorrect
882	-32.1184328493	-46.1979930368	-37.3128281667	-37.5100411868	-14.5864258103	0.4783	0.6489	13.7489	3.6318	5.2451	7.2108	51.9582	97.5	acceptable
77	-32.0747692971	-10.7669586919	-35.6333480239	-51.5035997736	-1.923571021	0.0135	0.9863	34.4166	12.7379	13.8152	29.6627	92.1217	97.6	incorrect
778	-32.0696225196	-31.9870487424	-40.3654513381	-36.1557903928	-29.7393390939	0	1	58.6252	17.3019	17.8304	54.1289	161.3708	97.6	clashes	incorrect
781	-32.0525036866	-20.0613672451	-41.4653743683	-35.283392627	-21.3609424688	0.5362	0.7299	10.1335	3.7336	5.7288	6.6532	29.4445	97.5	acceptable
8	-32.0473976647	-19.7120097932	-30.4003443419	-8.4295564051	-17.8859615604	0	1	38.1112	12.9028	13.217	36.4913	72.222	97.6	incorrect
1571	-32.0258179515	-25.5348532859	-12.7451434186	-39.7108421886	-4.183564371	0	1	28.7149	9.0088	9.8721	25.5985	64.5757	97.6	incorrect
1228	-32.0011169149	-33.4366457805	-33.3282380096	-34.7810692541	-25.4509607278	0	1	53.332	17.1669	17.9291	48.3359	174.3078	91.5	incorrect
19	-31.978354859	-36.2353436177	-48.5990798237	-13.3679384627	-21.0927003184	0	1	41.8368	17.2488	17.9994	40.2041	54.1197	97.6	incorrect
42	-31.9755685832	-26.099074123	-19.7627101279	-10.242812013	-33.2499999795	0	1	33.8256	14.1438	14.2526	28.8516	112.0791	97.6	incorrect
722	-31.9052396788	-76.4785982565	-64.5133721919	-26.3867151585	-58.3648768145	0	1	58.2556	20.578	22.1361	54.949	135.8224	91.5	incorrect
1197	-31.8990406731	-26.9523214847	-30.0895156597	-26.8876698829	-30.8285227998	0	1	56.2066	19.9784	21.6508	53.0575	100.7725	97.6	clashes	incorrect
1404	-31.8779535933	-63.1668191924	-79.774644978	-63.630517798	-91.5226493703	0.4348	0.6154	9.9161	3.7669	5.3974	3.517	38.8387	97.5	acceptable
38	-31.8692010791	-12.1463493644	-4.6900321144	-12.7244931678	-15.4563261622	0	1	55.2029	19.7273	21.1149	50.6435	173.7813	97.6	incorrect
570	-31.8605924605	-33.1189231292	-31.1602178452	-24.8873398942	-44.5593750816	0	1	31.0302	15.6211	16.9704	27.9512	85.5854	97.6	incorrect
1293	-31.8145657741	-8.6073821429	-29.5824622035	-35.3557995985	-28.615084439	0	1	39.0856	13.7139	14.4571	31.2803	167.5622	97.6	incorrect
989	-31.8082928501	-30.4179833188	-36.1369437309	-9.9924145388	-44.4711360344	0.4203	0.701	17.6922	5.5216	6.9236	11.1164	55.7488	97.5	incorrect
487	-31.7692967272	-58.8835799336	-31.1189420767	-30.7402310586	-26.4732331371	0	1	40.8757	12.1827	13.6869	35.5001	153.1854	97.6	clashes	incorrect
109	-31.7482945249	-31.9876352076	-22.6835395576	-38.3481009822	-53.7979554551	0	1	54.2994	17.1181	17.6526	50.3537	139.7038	97.6	incorrect
513	-31.7417802156	-38.0840642808	-24.1732233467	-26.495289837	-31.2652603681	0	1	42.089	14.0874	15.7224	37.1056	108.5098	97.6	clashes	incorrect
1157	-31.7347608825	-26.4070201702	-22.723044366	-21.2530433758	-12.276257698	0	1	58.1611	21.1392	22.2478	53.1839	170.9744	97.6	incorrect
1314	-31.7261142595	-36.1646912912	-36.8632438238	-18.3038548893	-28.2591693215	0.4203	0.701	17.6922	5.5216	6.9236	11.1164	55.7488	97.5	incorrect
858	-31.6563282661	-30.9831347674	nopmf	-36.2529506723	-18.3573141157	0	1	33.0783	15.0044	15.7873	24.9146	165.3821	97.6	clashes	incorrect
474	-31.6520767052	-34.9450765365	-12.7301786405	-14.0482670915	-9.0511898077	0	1	55.623	17.2645	17.6443	52.4817	160.1179	97.6	incorrect
198	-31.6266864391	-10.5561092263	-14.7314107437	-8.7231276844	-12.228217619	0	1	48.6368	17.6001	19.6661	43.9231	141.9901	97.6	incorrect
783	-31.6165812626	-29.3047292257	-32.5158388114	-22.7735812404	-5.3288061869	0	1	39.527	15.5525	16.9689	35.081	104.436	97.6	incorrect
1510	-31.5846552887	-27.6975780805	-20.0101411911	-32.0809298681	-21.4443120232	0.027	0.9706	46.8692	13.5052	14.1862	42.4663	165.1711	97.6	incorrect
1247	-31.5830477545	-17.7765984876	-21.3528100091	-34.8013095576	-32.3106413073	0.027	0.9474	34.2841	11.0899	12.115	24.7198	159.275	97.6	incorrect
563	-31.5573371773	-47.5191629295	-38.9789975406	-48.5366456802	-14.5698579912	0	1	52.1388	15.1361	17.0139	47.3974	146.264	97.6	incorrect
1114	-31.5454668274	-1.2877293128	-10.01035602	-5.1245315106	-29.6053676276	0.0135	0.9756	26.9633	11.9562	14.2804	17.856	144.7629	97.6	incorrect
936	-31.5319251596	-41.6626525142	-50.0192908742	-21.9403205647	-46.6951681739	0	1	42.5503	14.9975	16.2873	35.5983	146.1981	97.6	clashes	incorrect
677	-31.5214250508	-41.0208745388	-50.1044414551	-33.9858051965	-38.4758338377	0	1	31.8583	14.4275	14.9959	25.9757	117.4394	97.6	incorrect
1211	-31.4418180871	-10.8820010281	-16.8237893739	-22.6886047829	-20.7009768283	0	1	27.0919	12.9572	14.1491	12.2783	175.9928	97.6	incorrect
545	-31.3903323272	-32.6978983816	-16.5103298051	-13.5311429352	-44.830098909	0	1	57.3929	20.0127	20.0302	54.835	102.8953	97.6	incorrect
1508	-31.3656773471	-47.5693487127	-37.4825829002	-32.8395811055	-23.3984500477	0	1	22.8857	8.2842	9.6862	17.5879	57.5851	97.5	incorrect
1050	-31.3193668775	-43.3477269748	-37.9841365348	-45.9368095115	-60.8146229716	0.4928	0.6566	13.7428	4.2857	5.9607	7.7347	48.1567	97.5	incorrect
262	-31.3044927392	-27.4657560947	-30.0758231647	-44.2527655847	-25.2698751964	0	1	58.0561	19.2825	20.8493	54.3489	141.1692	97.6	incorrect
580	-31.2363526913	-4.4930302218	-40.7253737318	-40.5726867118	-20.5366005758	0	1	30.5532	13.7165	14.3304	25.6295	101.6529	97.6	incorrect
917	-31.2049085173	-9.4177767722	0	-30.3358141133	-10.8631459975	0.4203	0.7661	19.0758	5.6581	6.9846	10.9078	65.4003	97.5	incorrect
1192	-31.2043105456	-8.7357982049	-10.0759094386	-52.7344737481	-25.1566573344	0	1	49.7283	18.2746	19.6256	49.314	14.3323	97.6	incorrect
1640	-31.1924451582	-31.9301654107	-42.13282351	-37.4085377	-22.4795108358	0	1	45.8953	13.9589	15.0882	39.0227	153.6322	97.6	incorrect
1408	-31.1645352699	-30.1961570149	-29.4965727427	-15.3113008345	-20.2080069693	0	1	47.635	14.3612	14.6154	44.1713	170.2662	97.6	incorrect
1304	-31.1454821347	-52.462157843	-63.952298598	-75.645908498	-41.1562418563	0	1	59.574	16.2266	17.2252	56.8674	164.3	97.6	incorrect
27	-31.1234208717	-16.3674632174	-21.8695286962	-8.1550148151	-35.6724968105	0	1	52.2709	18.1928	18.868	50.4187	77.4868	97.6	incorrect
537	-31.1091348772	-28.0066710706	-26.291690124	-56.308819377	-67.2621748071	0	1	31.7675	14.5551	15.085	24.2953	136.5643	97.6	clashes	incorrect
1668	-31.0936231904	-43.1159703888	-42.5265093394	-31.4488510795	-51.9025193917	0	1	44.3328	17.0753	18.2323	43.8112	25.1269	97.6	incorrect
1682	-31.0791728718	-15.8663231603	-25.6341807612	-32.7777943136	-28.7675478847	0	1	56.3915	20.0224	21.7003	53.318	99.166	97.6	incorrect
856	-31.0738825096	-30.4532022277	-34.8194864357	-17.6302082648	-7.9443186544	0	1	30.7647	14.06	15.2454	22.9076	147.4476	97.6	incorrect
466	-31.0672848816	-18.569246623	-17.1203923692	-42.8688716164	-19.8399665745	0	1	19.2504	12.3629	12.8845	3.6508	177.6425	97.6	incorrect
955	-31.0639936417	-24.856629535	-30.0448081605	-29.8114372505	-25.4917794913	0	1	56.6303	20.0781	21.7434	52.9722	112.1739	97.6	incorrect
101	-31.0429809335	-17.8465919364	-27.0108630304	-7.6974444867	-28.219567262	0	1	56.544	20.0101	21.6662	53.2063	105.5279	97.6	incorrect
814	-30.9950791452	nopmf	nopmf	nopmf	-33.492957261	0.0135	0.9792	37.1668	12.8797	12.5963	33.2602	91.3064	97.6	incorrect
194	-30.8940879879	-21.5622607234	-27.5301625734	-35.7059139547	-31.6060333275	0	1	36.3798	14.8193	15.4167	30.5255	142.3332	97.6	incorrect
316	-30.8902187657	-33.2978308308	-33.8626562513	-35.6541423478	-47.5859365635	0.0145	0.9878	29.3388	10.7534	12.6601	7.3718	142.7127	97.5	incorrect
1125	-30.8816412263	-15.3621880358	-14.3196192258	-7.3394515571	-37.9530626808	0	1	54.043	18.8957	19.2837	51.3493	90.9504	97.6	incorrect
1194	-30.8806354168	-46.0521540926	-48.4459218278	-41.8216136646	-42.5105518662	0	1	38.8293	10.9678	12.2567	35.0849	85.1966	97.6	incorrect
668	-30.8803576829	-47.5938416892	-54.593964851	-3.0860040558	-33.2786450691	0.3043	0.7717	9.9907	4.0145	5.7187	6.0722	31.0974	97.5	acceptable
1479	-30.8673611246	-52.2883744393	-51.6685044768	-32.4220870254	-36.635128583	0	1	52.5767	17.7217	19.118	47.981	123.14	97.6	incorrect
822	-30.864759539	-11.6953073259	-25.7120756653	-38.3152508763	-2.3181338211	0	1	44.8894	16.4996	18.0994	39.4358	159.0055	97.6	incorrect
633	-30.8134795285	-34.3096773264	-53.7151346898	-58.2624646112	-19.7327644139	0.4348	0.7059	17.8867	5.503	6.8616	12.2659	47.0901	97.5	incorrect
312	-30.800630285	-40.4515694615	-34.756578605	-40.1599916725	-40.0390152216	0.4928	0.6566	13.7428	4.2857	5.9607	7.7347	48.1567	97.5	incorrect
1353	-30.763488447	-39.4605852855	-54.3888081455	-33.8806374605	-39.5551620764	0	1	57.4627	17.7609	18.4371	54.9694	128.3748	97.6	incorrect
1406	-30.7609564094	-37.4282556254	-31.0819923654	-10.4979318197	-34.9746096254	0	1	58.1271	19.4834	21.0743	54.6602	131.1802	97.6	incorrect
1522	-30.744341961	-30.1244954943	-28.5533595693	-20.0631499972	-27.7965500435	0	1	53.2956	21.9832	22.8928	51.26	82.1256	97.6	incorrect
0	-30.7358047339	-40.7651947418	-38.8620112513	-49.3616414468	-57.8198945052	0	1	40.6832	16.7122	17.4214	40.3576	9.9623	97.6	incorrect
386	-30.7032887232	-28.9236049984	-18.9960715936	-8.6933256242	-3.5699861349	0.1486	0.78	13.0006	4.6859	5.8983	5.3825	54.2579	97.6	incorrect
1525	-30.6761052568	0	-27.0182487794	-18.2693471041	-14.9693652821	0	1	44.7989	13.9404	15.8945	42.1928	70.3819	97.5	incorrect
352	-30.6605845233	-40.3289644081	-29.7458892889	-28.74070505	-22.9972866087	0	1	44.942	17.5175	18.1532	42.754	69.7182	97.6	incorrect
1402	-30.6590372752	0	0	-36.7998384771	-21.4153439158	0.029	0.9753	29.6623	10.7491	12.6808	7.1253	142.3901	97.5	incorrect
1299	-30.6311506304	-13.8284840866	0	-0.1862674233	-17.3469811907	0.0135	0.98	33.1046	10.8996	11.9068	28.0654	107.4869	97.6	incorrect
238	-30.5620332485	-55.617248369	-32.8281879993	-14.5168708586	-28.2084500274	0	1	30.9284	13.1318	14.1138	26.3779	118.7667	97.6	incorrect
336	-30.5614023379	-28.4072668127	-13.2954034977	-18.2545044627	-8.3244216845	0	1	46.0173	14.8111	15.4638	40.7302	115.5087	97.6	clashes	incorrect
174	-30.5046887677	-61.4508700336	-35.5792858486	-17.7421090286	-39.306224766	0	1	37.5226	8.756	10.0432	32.1659	103.581	97.6	incorrect
745	-30.4975857395	-34.5966584851	-34.7952559972	-31.2229377976	-43.1330577927	0	1	56.1542	15.6446	17.1193	52.5067	174.9105	91.5	incorrect
1654	-30.4924081215	-18.2884823942	-33.1428592742	-11.058244174	-20.2610516526	0	1	58.5788	14.8498	16.5476	54.4048	139.4796	97.6	incorrect
373	-30.4829181979	-12.9676657253	-41.1964687337	-65.9549230892	-65.7195368533	0.3043	0.7717	9.9907	4.0145	5.7187	6.0722	31.0974	97.5	acceptable
629	-30.4113937313	-20.8511650857	-19.4039434077	-27.7835695143	-26.6086310403	0	1	25.7871	11.332	12.5022	16.1699	107.0003	97.6	incorrect
516	-30.3868817011	-5.2116697739	-22.6987248531	-47.0614443832	-31.8699005539	0.027	0.9661	15.1385	9.8329	10.9539	5.5796	82.4043	97.6	incorrect
311	-30.367629038	-30.1960340989	-49.8670099084	-25.5560052837	-48.8212363699	0	1	45.2285	14.2128	15.6499	43.4467	57.8108	97.5	incorrect
910	-30.1274834582	-8.5501889817	-30.0923425409	-31.2252803909	-37.2253465373	0.1081	0.8824	8.7652	4.746	6.2447	7.4872	13.6783	97.6	acceptable
685	-30.1103462674	-50.2676460096	0	-27.0608852311	-33.2644753598	0.0135	0.987	40.6692	12.2077	13.2018	35.639	127.2672	97.6	incorrect
473	-30.0844612623	-17.1402174733	-27.4553039455	-24.0425149035	-14.933955973	0	1	40.2681	10.8402	12.0335	34.8634	128.591	97.6	incorrect
2	-30.0497717923	-2.2176428544	-27.2204022799	-41.2373358756	-35.1832507518	0.0135	0.9851	22.2529	6.854	7.65	16.5937	82.4134	97.6	incorrect
275	-30.0190101008	-60.7249016551	-55.2628914336	-53.7082895086	-47.2927740851	0	1	55.246	15.5013	16.445	49.9634	177.0489	91.5	incorrect
1618	-29.9723706318	-21.5681691055	-28.6514964605	-14.8974838055	-28.5332748407	0	1	45.9799	13.8138	15.0657	40.9616	146.4149	97.6	clashes	incorrect
1115	-29.9274006282	-42.401707362	-21.3566253018	0	-22.9038743425	0.0435	0.9615	26.324	10.7895	12.7647	2.7609	164.4466	97.5	incorrect
1281	-29.92587917	-16.5753559562	-31.002911821	-51.6508867604	-23.0188525317	0	1	51.2001	15.6555	16.216	45.4952	158.3605	97.6	incorrect
1229	-29.9088734482	-15.8189693949	-25.6488806071	-31.5632585837	-34.4720070811	0	1	54.8787	20.5551	21.5796	49.4872	172.4413	97.6	incorrect
1451	-29.8902689791	-62.6343953051	-67.5214649742	-56.5175689792	-54.3287064528	0.3913	0.7	10.8176	4.2897	5.9559	2.5558	45.9249	97.5	incorrect
1421	-29.8485445531	-58.5630140806	-72.183766326	-67.2547193641	-69.0670447097	0	1	50.8567	18.2073	19.0578	49.6472	53.8688	97.6	incorrect
1008	-29.8222119414	-40.0270269421	0	-29.8911936421	-44.8362767806	0.4638	0.7037	18.0582	4.9776	5.825	9.0545	65.8507	97.5	incorrect
1486	-29.8129012312	-1.0861542331	-10.7343611976	-28.7699230489	-23.7689296164	0.027	0.9394	32.9518	11.2656	12.378	23.4049	152.9705	97.6	incorrect
1317	-29.802929735	-48.8569668402	-26.4837010627	-37.0375503202	-40.2137788964	0	1	32.8889	12.9962	13.9156	24.0006	161.8766	97.6	incorrect
1138	-29.7677629559	-29.7319377628	-43.1567888705	-36.2004330234	-33.0518334722	0.4203	0.6813	13.6432	4.8852	6.3389	7.2056	49.4547	97.5	incorrect
1626	-29.6894845192	-16.4281310825	-34.0722679575	-40.8021560275	-26.6564250648	0	1	39.5706	13.5629	15.1655	33.6775	116.0193	97.6	clashes	incorrect
788	-29.6446211101	-34.0624662608	-29.6134869758	-42.8390508365	-42.3749290155	0.027	0.9714	19.368	10.1345	11.0309	15.3169	53.766	97.6	incorrect
104	-29.6411460544	-17.3059823063	-35.9044031333	-23.7021704511	-24.7782849824	0	1	43.156	14.2811	14.8563	37.0051	128.5793	97.6	incorrect
368	-29.6188355949	-18.5516615105	-8.6685186641	-16.7705017688	-32.5520458065	0	1	52.8376	17.0417	17.3696	48.1417	130.7695	97.6	incorrect
1329	-29.5484277357	-16.3011114258	-25.0162682554	-23.1786285986	-29.0486958953	0	1	47.9331	18.1431	19.4453	45.6021	91.4934	97.6	incorrect
1490	-29.5209886452	-28.6215418003	-29.9840326128	-21.9003531978	-17.2114230977	0	1	27.4439	15.9758	17.9152	17.2201	157.0514	97.6	incorrect
207	-29.5145837602	-44.0363747221	0	-21.9706886001	-23.6359206825	0	1	37.5196	15.6023	17.1174	33.7187	90.8353	97.6	incorrect
1279	-29.4864719463	-36.5053393961	-11.4288204447	-75.5121086411	-52.4275691879	0.0145	0.989	23.1713	7.5468	9.0021	18.1304	59.3297	97.5	incorrect
454	-29.4546996818	0	-26.2129869794	-11.3026533628	-20.3089862632	0	1	38.6099	14.3919	16.1814	32.29	147.3837	97.6	incorrect
1156	-29.3894125648	-15.5628927436	-15.9046621532	-34.8071353562	-19.1098235221	0.029	0.9747	29.6186	10.7506	12.678	7.4503	141.9265	97.5	incorrect
706	-29.3774187894	-13.2882316312	-13.6623717461	-38.7018511862	-21.333157627	0	1	36.6473	15.3131	17.3326	27.5452	176.0329	97.6	incorrect
820	-29.3231920125	nopmf	-43.0835810029	-38.0906317329	-42.9816528141	0.0135	0.9844	43.2467	15.6635	16.9409	38.3115	162.51	97.6	incorrect
1066	-29.307994497	-24.897093062	-25.4656536572	-15.623030307	-40.3461896459	0	1	58.4202	19.2652	20.9003	54.5946	138.3772	97.6	incorrect
898	-29.2855535056	-29.1551399211	-50.8827832155	-56.4693213211	-53.0090332174	0	1	41.3105	19.1077	20.1438	40.096	43.575	97.6	clashes	incorrect
314	-29.2517864651	-23.532782868	-21.0280120727	-14.0710607324	-27.3268172744	0.1014	0.9014	23.4022	8.8032	9.9086	7.6986	117.1932	97.5	incorrect
731	-29.1627690914	-25.915822962	-18.3298013478	-15.2497825429	-17.9309754463	0	1	49.8193	18.0864	19.2349	47.7711	72.7816	97.6	clashes	incorrect
880	-29.161235456	-31.4403977585	-8.5376391698	-19.0120487315	-44.282656311	0	1	56.5806	18.5989	19.2617	51.3098	173.5294	97.6	incorrect
1273	-29.1188543794	-25.1211545853	-16.4917987103	-15.3816836353	-9.8961333144	0	1	37.1265	13.3276	13.9689	28.5044	166.5073	97.6	incorrect
777	-29.1173440474	-25.2748163244	-26.2754178658	-18.3261468758	-43.6566720034	0	1	52.7702	15.3821	16.715	48.3753	140.1569	97.6	incorrect
387	-29.0773058576	-19.9337091687	-10.0645181161	-61.1093847831	-50.2630918548	0	1	33.9584	16.3275	17.4874	30.5074	74.8405	97.6	clashes	incorrect
1160	-29.0663397694	-25.8773989575	-29.9449392011	-21.4643211611	-25.1725290252	0	1	28.0215	11.8411	13.4347	21.8357	168.585	97.6	incorrect
812	-29.0457274453	-17.627254953	-22.467803758	-17.4962884633	-39.8815625186	0	1	40.5423	12.7849	13.8097	35.015	164.0607	97.6	incorrect
665	-29.0454295442	-45.5783875406	-27.3793528944	-42.1127636653	-48.6907971443	0	1	37.597	11.6231	13.1849	31.2393	155.5907	97.6	clashes	incorrect
317	-29.0061709463	-50.4841967826	-4.6595354724	-33.2157057096	-36.8438122326	0	1	51.5573	17.2139	17.841	50.1874	73.5781	91.5	incorrect
769	-29.0055042017	-13.3819943129	-40.229859716	-46.9533219231	-38.7326232928	0	1	27.4356	9.4461	9.8805	25.1218	56.3743	97.6	incorrect
117	-29.0028349203	-21.7152674071	-26.2331965522	-15.6379279446	-23.0363361131	0	1	43.348	17.4233	18.5322	42.0138	48.0646	97.6	incorrect
1097	-28.9998320879	-14.3321591025	-4.3682205928	-52.6798025127	-0.2657126582	0	1	49.8995	18.8828	19.8366	45.4371	119.6573	97.6	incorrect
819	-28.9908587325	-34.8846051039	-25.0696258489	-0.9561194216	-10.1529264914	0	1	30.7647	14.06	15.2454	22.9076	147.4476	97.6	incorrect
1141	-28.9324282552	-22.0572099404	-23.4328275954	-23.5235597954	-48.8880425183	0	1	45.8566	13.5912	14.8065	40.7687	152.1877	97.6	clashes	incorrect
535	-28.8859894317	-23.2991074051	-11.4561722173	-31.7636390871	-27.9153780817	0	1	45.2984	16.1574	16.7996	40.6055	121.7223	97.6	incorrect
444	-28.885368661	-23.9175172575	-18.5865045476	-25.2060002026	-32.3515481163	0	1	54.6764	19.9402	21.6192	51.6981	93.1459	97.6	incorrect
948	-28.8398012449	-38.1193996387	-33.7114819737	-57.716698353	-17.1727708797	0	1	50.1211	14.9687	15.8901	46.4774	125.738	97.6	incorrect
44	-28.7579536196	-39.8342067662	-63.0426560358	-19.6412681132	-29.1838520429	0	1	20.4056	12.7902	13.5943	4.89	142.0354	97.6	incorrect
1344	-28.7449578219	-28.3870112805	-30.3145214392	-15.5959027471	-7.0369552592	0	1	34.8841	10.7361	11.969	25.3169	175.4467	97.6	incorrect
870	-28.6964120949	-28.0776772032	-25.5380891622	-22.9987321132	-13.7395991378	0	1	51.0823	17.5389	18.4962	46.6957	128.8187	97.6	incorrect
232	-28.6714218395	-3.7836322157	-13.5221376663	-10.5285575997	-6.0310148236	0	1	54.7528	17.2161	18.7573	50.3204	154.0593	97.6	clashes	incorrect
339	-28.6633830404	-31.707945573	0	-14.5307168205	-22.9800059031	0	1	49.8039	14.4985	15.5893	44.8567	131.4716	97.6	incorrect
417	-28.6414359805	-14.6822140852	0	-25.1867022082	-13.3816141379	0.4493	0.713	18.2259	4.7556	5.7601	9.4747	62.7846	97.5	incorrect
887	-28.5333748645	-20.1892925437	0	-22.4934686023	-45.3558308367	0.0405	0.9605	23.2678	10.7912	12.9305	6.0552	178.4922	97.6	incorrect
942	-28.357280613	-18.2474749648	-33.0306406236	-36.4735348036	-44.0100875523	0	1	43.8322	17.192	17.9143	39.7811	112.6739	97.6	incorrect
1245	-28.3274078506	-5.6100768884	0	-10.4351802993	-11.2474632337	0	1	53.5374	14.0605	15.3627	49.5643	178.4704	91.5	incorrect
1233	-28.3135394427	-17.4616245548	-27.2010281975	-32.3899869041	-34.9118835118	0	1	58.7333	20.3849	21.9775	55.6605	106.8788	97.6	incorrect
964	-28.3115570907	-23.200424519	-20.285560699	-3.4658738901	-16.16288328	0	1	48.6438	18.3807	19.0387	47.0314	58.7748	97.6	incorrect
842	-28.2962195633	-14.3766999528	-12.2114787528	-24.6392621622	-26.4318035367	0	1	52.2599	19.1868	19.7541	50.8645	60.9075	97.6	incorrect
553	-28.2469986238	-31.4428231778	-4.2261869911	-60.4348842192	-27.843377181	0	1	38.3925	12.1945	14.2033	30.4955	153.3481	97.6	incorrect
382	-28.2345446731	-5.9777773086	-31.8586405711	-62.8809696861	-22.6228106613	0	1	54.1758	18.9671	20.2318	53.2909	47.1794	97.6	clashes	incorrect
128	-28.2153186275	-29.3855951248	0	-43.3343364035	-27.6618254706	0	1	38.0459	15.5082	15.8471	36.4295	51.9428	91.5	clashes	incorrect
1394	-28.2043301197	-6.8986155402	-23.9919828653	-31.485430509	-36.4220091725	0	1	39.5442	12.6679	13.8413	32.3088	139.8623	97.6	incorrect
394	-28.2003513581	-33.7168395837	-18.6935536729	-43.781096074	-39.323962474	0	1	55.5288	20.0112	21.6995	52.712	91.7092	97.6	incorrect
1581	-28.1874072535	-21.1775235893	-31.0900421775	-34.0743777667	-1.7832958975	0	1	28.0135	11.8217	12.5943	24.1076	76.3778	97.6	clashes	incorrect
671	-28.1476207221	-20.1066122362	-46.4262627572	-52.7683199372	-27.7603362103	0	1	38.578	15.8751	16.555	32.9336	145.2066	97.6	incorrect
334	-28.0527750668	-34.180113144	-15.2240417703	-36.7886642272	-47.0052493495	0	1	25.5961	7.4499	9.2433	23.0467	52.1884	97.6	incorrect
412	-28.0340847328	0	0	-1.9453421304	-0.7980081618	0.058	0.9588	27.0953	10.4405	11.7727	8.4332	138.7022	97.5	incorrect
1231	-28.0237503618	-44.2847334965	-8.5323419592	-40.4008297547	-36.3781376807	0	1	35.7548	12.7697	14.1395	30.6557	129.6526	97.6	clashes	incorrect
758	-28.0201276331	-28.6545573263	-14.4578896677	-22.0737074703	-38.852145901	0	1	35.1408	16.5958	18.5238	28.4041	138.5574	97.6	incorrect
825	-28.001816061					0	1	31.1132	13.7658	15.0199	24.4103	103.1195	97.6	incorrect
208	-27.9506827827					0	1	30.774	13.0952	13.7422	26.5191	95.6394	97.6	incorrect
125	-27.9026678053					0	1	59.0407	19.0514	19.9995	55.3131	148.8134	97.6	incorrect
803	-27.8886204368					0	1	72.4806	25.4	26.8398	69.4857	129.8281	97.6	incorrect
878	-27.883745259					0.0135	0.9804	43.8553	11.563	12.1775	37.3693	135.8463	97.6	incorrect
661	-27.8535959599					0	1	50.2369	15.8638	16.9171	46.7985	98.5339	97.6	clashes	incorrect
1686	-27.7958405356					0	1	54.8823	19.2445	19.4796	51.6165	171.8962	97.6	incorrect
847	-27.7903752805					0	1	41.2908	13.581	14.7823	37.0054	103.1194	97.6	incorrect
467	-27.7100772432					0.4493	0.6737	18.2082	5.115	6.2652	11.1017	63.5917	97.5	incorrect
1631	-27.7085797918					0	1	42.5435	20.4996	21.8715	39.4832	90.9684	91.5	clashes	incorrect
601	-27.7068259664					0	1	51.0034	17.8395	18.3209	48.7524	80.9798	97.6	incorrect
383	-27.6765958574					0	1	50.8143	14.4801	16.1644	46.6222	161.4182	97.6	clashes	incorrect
1099	-27.6552536786					0	1	50.2628	14.659	15.3371	44.3894	167.6811	97.6	incorrect
500	-27.6352582045					0	1	40.5745	14.6684	15.2584	36.1944	149.7689	91.5	incorrect
263	-27.6321591996					0	1	44.5646	17.1172	18.3228	43.0264	63.5791	91.5	incorrect
1548	-27.6238394968					0	1	32.6194	13.0342	14.0233	25.2885	127.8321	97.6	incorrect
10	-27.603252453					0	1	64.0823	20.8931	22.2448	61.3883	107.9421	97.6	clashes	incorrect
801	-27.589216311					0	1	26.6687	10.1996	11.5789	13.6656	177.1876	97.6	incorrect
432	-27.5724119417					0	1	28.8631	13.2991	14.4632	24.2564	89.5522	97.6	clashes	incorrect
1072	-27.5386479334					0	1	50.8478	17.2383	18.8307	46.1875	173.1068	97.6	incorrect
871	-27.4356745028					0.0135	0.9796	35.0304	10.6484	11.9573	25.5459	170.1714	97.6	incorrect
427	-27.3175147022					0	1	42.226	12.438	13.873	34.757	169.9831	97.6	incorrect
1419	-27.2427878655					0	1	35.8748	14.5201	15.5248	32.276	86.3242	97.6	incorrect
1166	-27.2041833383					0	1	55.5914	15.9295	16.7057	52.3681	127.854	97.6	incorrect
543	-27.1800373946					0.027	0.9394	32.9518	11.2656	12.378	23.4049	152.9705	97.6	incorrect
259	-27.1563746758					0.0541	0.931	18.3531	7.7884	9.2096	7.6889	96.8484	97.6	incorrect
591	-27.151081963					0	1	57.3554	18.9344	20.4861	53.5464	147.4287	97.6	incorrect
1362	-27.1325960784					0	1	31.4393	7.7937	9.6148	27.9893	72.9212	97.6	incorrect
78	-27.0572791229					0	1	58.1631	20.1324	21.7531	54.8267	111.4578	97.6	incorrect
333	-27.056655242					0.087	0.9318	29.4639	8.7624	10.5932	12.635	134.4644	97.5	incorrect
465	-27.0437864642					0	1	44.9812	11.825	12.6847	42.071	100.5895	97.6	incorrect
650	-27.0258195244					0	1	33.2739	13.4283	14.2573	30.1233	90.3355	97.6	incorrect
1349	-26.9665243658					0.0435	0.9643	25.9147	10.5886	12.5929	2.7034	173.8381	97.5	incorrect
595	-26.8723307809					0	1	44.8192	13.922	15.7539	40.7472	125.447	97.6	clashes	incorrect
690	-26.8515891857					0	1	54.9396	19.9187	20.7397	50.8664	126.0547	97.6	clashes	incorrect
245	-26.8430611341					0	1	50.5895	18.2609	19.1619	49.4122	44.5297	97.6	incorrect
210	-26.8423657405					0	1	57.0374	19.9796	21.6491	53.6145	108.9416	97.6	incorrect
1139	-26.8179611262					0	1	24.7296	11.0317	13.4011	14.5432	142.7844	97.6	clashes	incorrect
630	-26.8115871951					0.1892	0.8542	12.2868	4.5131	5.8702	10.9161	20.6937	97.6	clashes	incorrect
95	-26.7022473957					0	1	53.8469	15.4608	16.4169	50.3082	150.2132	97.6	incorrect
1030	-26.6440789692					0.0946	0.8444	23.4021	8.6715	9.4397	17.4834	86.4349	97.6	incorrect
789	-26.6317894573					0	1	41.6973	16.5243	17.4437	35.9174	177.886	97.6	incorrect
192	-26.6070552111					0	1	41.4971	14.0627	15.7668	36.8631	101.6563	97.6	clashes	incorrect
202	-26.5475900931					0	1	59.4901	21.3782	22.4058	54.5758	173.0047	97.6	incorrect
419	-26.5098099089					0	1	36.9302	13.0656	13.8208	28.4594	167.1949	97.6	incorrect
421	-26.4133348061					0	1	53.182	18.6975	19.2542	51.1988	86.5996	97.6	incorrect
1173	-26.3956675338					0	1	49.6631	15.205	15.8939	44.5249	125.0131	97.6	clashes	incorrect
115	-26.3640698334					0	1	55.4506	15.5787	17.1145	51.6133	178.167	91.5	clashes	incorrect
1533	-26.3509900002					0	1	43.8977	16.3581	17.0294	38.8492	142.7096	97.6	incorrect
735	-26.2759898946					0.027	0.9661	29.9849	7.6268	9.3954	27.4073	63.2118	97.6	incorrect
1657	-26.2603677395					0	1	54.6684	19.4651	20.3713	52.1719	79.9263	97.6	incorrect
656	-26.2193737243					0	1	43.3399	13.7185	15.5556	39.6999	115.4947	97.6	clashes	incorrect
52	-26.2062852357					0	1	45.875	15.5588	17.7875	39.9079	155.1377	97.6	incorrect
1356	-26.1657483131					0	1	37.9246	15.4963	15.4333	36.2953	52.2679	91.5	clashes	incorrect
1224	-26.0962073034					0	1	38.7329	14.6063	15.2723	35.5053	83.4346	97.6	incorrect
1644	-26.0844856909					0.1449	0.8925	17.027	5.9364	7.2898	12.6229	46.0318	97.5	incorrect
1453	-26.080116191					0	1	35.9975	11.4362	13.0658	29.1241	153.1585	97.6	clashes	incorrect
604	-26.0754531395					0	1	45.9377	16.557	17.843	41.1011	156.0566	97.6	incorrect
133	-26.074290746					0	1	43.7958	17.649	19.4174	37.6235	149.4166	97.6	incorrect
797	-26.0660024088					0	1	53.992	19.6062	21.169	49.402	136.3577	97.6	incorrect
145	-26.0427121984					0	1	26.7463	12.9435	15.5188	14.3593	169.6472	97.6	incorrect
1446	-25.998488					0.4928	0.66	13.494	4.1453	5.6479	7.5794	47.1325	97.5	incorrect
1516	-25.9924615861					0	1	53.3355	18.1075	18.3397	50.1165	157.6979	97.6	incorrect
1159	-25.8737241395					0	1	55.1157	17.1572	18.4616	50.7505	141.9779	97.6	clashes	incorrect
1013	-25.8233363583					0	1	30.1626	8.3253	9.3342	27.7069	61.4584	97.6	incorrect
569	-25.8064117304					0	1	65.7791	20.7346	21.174	62.7004	163.2259	97.6	incorrect
1438	-25.8006046694					0.4493	0.6173	15.1473	6.4891	7.6532	9.3312	68.6707	97.5	incorrect
172	-25.78509395					0	1	40.8147	15.5228	16.4279	38.3412	72.8124	97.6	incorrect
1624	-25.6750411308					0	1	38.8902	14.5324	16.0076	33.0043	120.6939	97.6	incorrect
1677	-25.6253616485					0	1	22.1402	12.9491	13.9889	8.8201	137.9246	97.6	clashes	incorrect
941	-25.6150747938					0	1	40.1563	16.1162	16.3665	37.7637	66.3843	91.5	clashes	incorrect
794	-25.5916153623					0	1	45.8044	12.9925	14.0995	41.7707	129.3997	97.6	incorrect
230	-25.5730133168					0	1	47.58	12.7499	13.5242	41.4242	176.3035	97.6	incorrect
458	-25.5728633443					0	1	36.9437	13.0826	14.0917	32.9623	95.5392	97.6	incorrect
97	-25.5720039146					0	1	41.4281	13.0956	13.1653	38.1368	114.8287	97.6	incorrect
1528	-25.5625438213					0	1	42.038	12.9211	14.7876	39.8045	64.6736	97.5	incorrect
590	-25.5492702978					0	1	37.848	15.5204	16.9282	34.8548	97.3896	97.6	incorrect
609	-25.5243151687					0.4493	0.6517	13.9099	4.9436	6.2045	6.8646	54.258	97.5	incorrect
1145	-25.5071966666					0	1	38.5857	14.0303	15.1746	37.2125	51.6023	97.6	incorrect
1579	-25.4838082825					0	1	47.1478	13.8318	15.8235	41.7777	147.7914	97.6	clashes	incorrect
961	-25.4336190028					0	1	36.8156	15.6499	17.2025	34.3856	82.4317	97.6	incorrect
431	-25.427823482					0	1	57.3754	18.8046	20.9592	52.0403	157.9421	97.6	incorrect
372	-25.3960482912					0	1	41.6973	16.5243	17.4437	35.9174	177.886	97.6	incorrect
959	-25.3246384184					0	1	55.536	19.9045	21.5798	51.8769	109.3587	97.6	incorrect
1090	-25.3126956228					0	1	57.3101	20.5006	22.1236	54.4112	91.6426	97.6	incorrect
1342	-25.3093250379					0	1	53.1995	13.2504	14.5508	48.4191	178.7382	97.6	incorrect
25	-25.2589645942					0.0135	0.9767	40.114	14.5128	15.4827	33.3298	154.8091	97.6	incorrect
787	-25.250167752					0.4348	0.6429	17.3556	5.929	7.4602	11.1703	52.886	97.5	incorrect
1505	-25.2408552435					0	1	57.3852	14.7859	15.7269	52.648	178.2662	97.6	incorrect
1561	-25.2175216213					0	1	42.669	12.8759	13.6397	38.9662	118.2543	97.6	incorrect
1374	-25.1723243838					0	1	49.8689	13.3283	14.3021	47.528	90.1943	97.6	incorrect
1257	-25.1088368728					0	1	31.7675	14.5551	15.085	24.2953	136.5643	97.6	clashes	incorrect
1187	-25.1072149489					0	1	26.2319	15.4357	15.5002	14.2067	135.0544	97.6	incorrect
157	-25.1031385972					0	1	34.1709	12.7715	14.4296	25.4243	141.376	97.6	incorrect
786	-25.1022665358					0	1	30.622	10.39	12.1802	26.0023	86.8734	97.6	incorrect
236	-25.0981608238					0	1	60.8477	19.2404	20.0284	56.9922	176.3155	97.6	incorrect
1256	-25.0828374614					0	1	46.6864	18.1726	19.2377	41.4695	169.5337	97.6	incorrect
130	-25.0772943246					0	1	38.4781	13.7527	15.6688	33.4054	141.7957	97.6	incorrect
28	-25.0155247748					0	1	39.4375	14.466	14.8303	33.9393	162.6342	97.6	incorrect
1660	-25.0137673075					0	1	34.9639	16.4594	17.5954	33.744	39.2793	97.6	incorrect
414	-25.0049108724					0	1	22.683	11.7837	12.3032	21.4884	34.9913	97.6	incorrect
1305	-24.9870719445					0	1	29.2606	12.3491	14.1298	21.0438	126.8198	91.5	clashes	incorrect
791	-24.9519359863					0	1	55.4479	20.1292	20.9531	51.4151	126.0547	97.6	clashes	incorrect
1544	-24.9466781389					0	1	63.9695	19.6145	21.6243	58.8798	172.6324	97.6	clashes	incorrect
815	-24.9215224219					0	1	45.1233	15.8693	16.5097	42.2723	119.7692	91.5	clashes	incorrect
310	-24.9134399132					0	1	48.0892	14.7859	15.4991	43.8754	179.7	97.6	incorrect
895	-24.8585062915					0.0811	0.9032	35.5239	12.5357	13.6072	27.462	162.428	97.6	clashes	incorrect
588	-24.8155714429					0	1	32.3968	13.3318	14.3702	23.5406	165.2908	97.6	incorrect
1310	-24.7881915729					0.029	0.9759	25.9736	10.9377	13.2313	4.659	159.6168	97.5	incorrect
800	-24.721302618					0	1	30.0273	14.9097	16.4035	23.9502	124.6832	97.6	incorrect
1459	-24.7013952905					0	1	45	11.7107	12.3134	41.1152	168.4613	97.6	incorrect
1017	-24.65602404					0	1	52.3152	15.5865	16.3595	47.2962	171.5894	91.5	incorrect
802	-24.6336306399					0	1	58.125	21.0226	22.1583	53.1856	167.1199	97.6	clashes	incorrect
397	-24.6325149415					0	1	40.5832	12.5679	13.4347	36.3394	117.5651	97.6	incorrect
40	-24.5675832314					0	1	62.7775	18.9061	19.3833	58.0876	149.8885	97.6	incorrect
1204	-24.5649013531					0	1	51.0885	16.9753	18.4865	46.1883	138.9442	97.6	incorrect
5	-24.4716673883					0	1	51.0977	17.2926	18.5917	48.0992	103.7089	97.6	incorrect
950	-24.4531818759					0	1	51.6504	18.5862	19.1426	47.9212	127.9802	97.6	incorrect
364	-24.2218489155					0	1	49.1409	16.7095	17.1773	48.0735	49.0211	97.6	incorrect
614	-24.2060003411					0.0135	0.9697	41.0616	13.2221	14.0401	36.3964	115.8147	97.6	incorrect
833	-24.1714849925					0.0135	0.9811	32.4379	14.8156	16.4115	28.195	79.3186	97.6	incorrect
1463	-24.1393581777					0	1	38.3682	12.3028	13.5878	30.7941	151.7015	97.6	clashes	incorrect
953	-24.1197693587					0	1	55.1315	17.6624	17.5227	51.6634	120.1013	97.6	clashes	incorrect
1308	-24.1134096191					0	1	27.4289	13.5573	14.7263	18.043	123.846	97.6	incorrect
1696	-24.0276296918					0	1	58.2693	18.7793	20.142	55.4139	170.2872	97.6	clashes	incorrect
696	-23.9536279014					0	1	57.8074	20.5434	21.081	54.8083	115.0163	97.6	incorrect
324	-23.9351447967					0	1	57.4987	18.7248	20.3121	53.6159	147.2943	97.6	incorrect
475	-23.9301710996					0.058	0.9551	26.2713	10.4263	11.9452	10.4616	140.517	97.5	incorrect
976	-23.9053141162					0	1	30.7657	13.7975	14.4819	25.3878	118.4148	91.5	incorrect
965	-23.8731114221					0.0135	0.9833	37.5527	12.4462	13.7641	31.7939	139.1641	97.6	incorrect
1594	-23.8718713624					0	1	41.2892	11.998	13.2603	35.537	156.7838	97.6	incorrect
573	-23.856846007					0	1	58.8875	21.1531	21.6525	56.4484	111.1901	97.6	clashes	incorrect
1044	-23.8104398076					0	1	32.3105	7.884	9.4681	27.3292	94.3858	97.6	incorrect
1046	-23.7321166459					0	1	32.891	11.569	14.0031	26.797	127.8744	97.6	incorrect
191	-23.7229709474					0	1	56.5607	16.5777	18.2207	52.1219	173.737	97.6	incorrect
199	-23.7211363889					0	1	51.1036	15.9543	16.5969	45.3784	153.6521	97.6	clashes	incorrect
217	-23.7161977578					0	1	57.9891	19.5909	21.1502	54.7496	126.8948	97.6	incorrect
599	-23.6885475605					0	1	57.7493	19.4033	20.9347	54.3874	133.3733	97.6	incorrect
840	-23.6791422339					0.0145	0.9881	25.7647	11.1111	12.9059	8.8173	150.403	97.5	incorrect
406	-23.6604419792					0.058	0.9551	29.0057	8.9706	11.0469	10.7122	137.4723	97.5	incorrect
205	-23.6261812236					0	1	22.323	11.1916	12.6355	14.1495	129.0811	97.6	incorrect
1022	-23.6040073771					0	1	58.9898	19.5165	21.1477	55.2608	135.2934	97.6	incorrect
176	-23.6004912761					0.0135	0.9851	40.8249	12.1177	13.3195	36.2096	141.7101	97.6	incorrect
928	-23.5173383567					0	1	45.0981	15.2854	15.935	39.9821	112.1337	97.6	clashes	incorrect
1060	-23.5161564605					0	1	38.3266	16.2908	17.2969	37.6969	24.4437	97.6	incorrect
1071	-23.3898611814					0	1	49.0259	16.5912	17.3507	44.358	112.0992	97.6	clashes	incorrect
532	-23.3892260485					0	1	23.6293	13.2305	14.6463	10.6946	148.1094	97.6	clashes	incorrect
271	-23.3402875589					0	1	57.6782	21.3476	22.4324	52.6062	170.9201	97.6	incorrect
36	-23.2598126449					0	1	48.3069	16.3952	16.9357	44.3827	96.7031	97.6	clashes	incorrect
1549	-23.1488231113					0	1	47.1248	15.1597	15.6057	43.382	121.3226	97.6	incorrect
997	-23.1086403279					0	1	56.1841	18.1519	18.9099	52.0744	158.5352	97.6	incorrect
74	-23.0933403861					0	1	33.1175	12.7035	14.5328	31.4405	54.9336	97.6	incorrect
619	-23.0120863038					0.0405	0.9167	28.8082	12.6126	13.7466	19.5418	135.5506	97.6	incorrect
56	-23.0009959576					0.0135	0.9861	45.5816	17.185	18.2587	39.0212	175.0025	97.6	clashes	incorrect
944	-22.9748259697					0	1	29.3194	14.808	15.5753	22.2325	124.7419	97.6	incorrect
164	-22.9744775127					0	1	47.9745	18.425	19.3179	42.7806	136.1156	97.6	incorrect
1048	-22.9499830297					0	1	25.8691	15.5217	16.0561	16.578	167.4595	97.6	incorrect
1188	-22.9449504484					0	1	41.3105	19.1077	20.1438	40.096	43.575	97.6	clashes	incorrect
951	-22.8893955733					0	1	41.4611	15.5229	17.1159	37.9991	105.4611	97.6	incorrect
1003	-22.8472907402					0	1	56.0466	17.1591	18.4069	51.8701	147.913	97.6	incorrect
150	-22.8414895992					0	1	38.4304	12.4045	14.3893	31.7126	146.1065	97.6	incorrect
1588	-22.8309622673					0.5362	0.7431	10.0888	3.7701	5.3607	6.5292	29.3394	97.5	acceptable
1244	-22.8285492099					0.1351	0.8438	6.7572	3.2366	5.1347	4.0622	9.2389	97.6	acceptable
184	-22.8150000045					0	1	54.0808	16.7415	17.8143	50.778	131.3605	97.6	incorrect
730	-22.8043087329					0	1	34.8897	15.7741	16.6246	32.8862	54.5941	97.6	incorrect
834	-22.6998120773					0	1	37.9903	13.5891	14.9752	33.8485	119.3606	97.6	clashes	incorrect
991	-22.6923744844					0	1	39.2067	15.1958	16.7643	37.7583	61.7191	97.6	incorrect
538	-22.6113003833					0	1	34.0485	15.1428	15.6012	27.0253	139.1303	97.6	incorrect
1031	-22.5553548628					0	1	44.1781	17.1763	19.0637	37.7498	138.0471	97.6	incorrect
782	-22.4776055933					0	1	58.1154	18.6643	20.155	56.3613	73.7335	97.6	clashes	incorrect
561	-22.4746822927					0	1	30.774	13.0952	13.7422	26.5191	95.6394	97.6	incorrect
1323	-22.4685760409					0	1	44.0045	10.595	12.0285	40.1722	109.5784	97.6	incorrect
1318	-22.4441739072					0	1	26.4387	11.5077	13.0503	12.6774	159.4178	97.6	incorrect
1065	-22.4357667015					0	1	30.4022	13.2681	13.9823	24.2751	155.3006	97.6	incorrect
395	-22.3718329018					0	1	57.704	21.1823	22.2602	52.6464	173.5546	97.6	incorrect
1028	-22.3713830079					0	1	23.9197	7.1501	9.179	18.5544	82.0073	97.6	incorrect
626	-22.3571080858					0	1	39.0126	14.7299	16.4193	36.1821	102.9476	97.6	incorrect
660	-22.3144182278					0.0135	0.9796	46.3305	15.1145	15.9572	41.5526	127.2253	97.6	incorrect
1132	-22.3094647492					0	1	43.495	17.4831	18.7396	39.1659	104.5997	97.6	incorrect
912	-22.2791011965					0	1	36.4806	14.1257	15.6473	31.807	118.9268	97.6	incorrect
624	-22.2696230733					0	1	57.0412	19.5819	19.8559	54.8682	99.9216	97.6	incorrect
1223	-22.2685942931					0	1	59.254	17.3018	17.638	54.6685	159.061	97.6	incorrect
220	-22.2506811812					0	1	44.5632	16.6048	17.8673	42.2138	99.163	97.6	incorrect
11	-22.1844773011					0	1	37.2097	11.0163	12.5101	31.8982	133.2394	97.6	incorrect
1049	-22.0779524064					0	1	54.6178	17.4243	18.5883	49.6168	168.818	97.6	incorrect
385	-22.0722772958					0	1	51.2176	15.4635	16.4539	46	140.5079	97.6	incorrect
1560	-22.0720630746					0	1	54.437	19.2508	21.0628	51.5699	90.464	97.6	incorrect
767	-22.0674389417					0	1	44.4662	14.5993	15.1861	37.401	176	97.6	incorrect
1319	-22.0569096623					0	1	54.172	20.3205	20.996	50.2882	113.4963	97.6	incorrect
1470	-22.0526488846					0	1	46.7379	11.6002	12.4125	40.951	151.0775	97.6	clashes	incorrect
1181	-22.0186245914					0	1	64.8515	20.4372	22.1666	60.859	132.802	97.6	clashes	incorrect
981	-22.0094856628					0	1	49.6004	15.964	16.8752	47.5748	74.8689	97.6	incorrect
1230	-22.0057763551					0	1	53.1851	17.5371	18.456	48.3562	134.7639	97.6	incorrect
1127	-21.9627899705					0	1	35.8045	10.6796	11.9488	30.1066	118.7045	97.6	incorrect
714	-21.8796165278					0	1	29.5722	12.2812	13.4454	18.7278	139.002	97.6	incorrect
1646	-21.8539706607					0	1	48.3091	19.3187	20.1521	47.2305	47.0217	91.5	incorrect
1277	-21.835616568					0	1	35.2283	13.6714	15.0227	26.6582	178.3677	97.6	clashes	incorrect
13	-21.8318557006					0	1	29.7173	12.5678	14.3566	21.9451	123.2031	91.5	clashes	incorrect
1617	-21.7776814929					0	1	33.5823	13.7793	14.4328	24.9249	161.7864	97.6	incorrect
1635	-21.7705913435					0	1	38.9362	12.899	14.6824	33.3162	129.0451	97.6	incorrect
231	-21.6553241083					0	1	58.6784	21.2993	22.3373	53.6853	173.854	97.6	incorrect
1501	-21.6507042728					0	1	36.6116	13.9336	14.8841	28.863	167.8692	97.6	incorrect
1481	-21.5823827153					0.4928	0.66	13.494	4.1453	5.6479	7.5794	47.1325	97.5	incorrect
1033	-21.5770490223					0	1	46.1998	16.283	16.9628	42.1229	102.2227	97.6	clashes	incorrect
499	-21.5768795701					0	1	58.1255	19.784	21.4629	54.5889	117.4915	97.6	incorrect
1025	-21.56311846					0	1	28.0215	11.8411	13.4347	21.8357	168.585	97.6	incorrect
605	-21.5421392341					0	1	40.5759	16.8621	18.9326	33.2529	156.6351	97.6	incorrect
1219	-21.540019183					0.0435	0.9663	26.1136	10.7575	13.0415	7.1491	156.1019	97.5	incorrect
666	-21.5227163367					0.0435	0.96	29.5541	11.6926	13.6986	12.773	172.2728	97.5	incorrect
830	-21.490715763					0	1	44.6848	17.1546	18.1362	43.0548	66.1083	91.5	incorrect
1370	-21.4855160111					0	1	38.1749	15.4774	15.8451	36.4986	53.1817	91.5	clashes	incorrect
1354	-21.4287359188					0	1	58.9294	21.189	22.2628	53.9979	171.8426	97.6	incorrect
1167	-21.4232062356					0	1	43.5403	16.0293	16.7417	42.2639	44.196	97.6	clashes	incorrect
652	-21.348458395					0	1	58.1068	21.139	21.6867	55.5193	107.2665	97.6	clashes	incorrect
1213	-21.2674643247					0	1	38.6486	16.0429	17.1639	33.8438	99.6503	97.6	clashes	incorrect
1601	-21.267349063					0	1	47.8213	18.7358	19.9581	45.4988	84.6715	91.5	incorrect
111	-21.2599218442					0.1159	0.8933	22.7501	8.7754	9.9	6.3416	113.7843	97.5	incorrect
1422	-21.248575686					0	1	58.4734	19.3182	20.9309	54.8108	135.9151	97.6	incorrect
407	-21.1825868794					0	1	29.754	14.3013	14.5583	26.0879	82.6647	97.6	incorrect
398	-21.1729231141					0.0135	0.9907	34.7187	10.9533	12.5137	27.2152	163.4837	97.6	clashes	incorrect
1045	-21.1675095035					0	1	40.2973	16.6738	18.0254	34.4793	139.0294	97.6	incorrect
1332	-21.1475325577					0	1	58.5017	21.3755	22.3715	53.4645	179.3864	97.6	incorrect
607	-21.1322289693					0	1	38.6486	16.0429	17.1639	33.8438	99.6503	97.6	clashes	incorrect
1352	-21.0773381386					0.4493	0.7328	18.1934	5.8843	7.2405	10.1992	62.1257	97.5	incorrect
1026	-21.0527686551					0	1	54.5898	14.282	15.2467	50.6519	137.0909	97.6	incorrect
1131	-21.0247462849					0.0135	0.9737	43.0092	15.0376	15.7411	38.7062	111.5771	97.6	incorrect
103	-21.0139293219					0	1	55.7129	17.1203	18.6805	50.5741	159.1344	97.6	incorrect
285	-20.9937609855					0	1	31.0302	15.6211	16.9704	27.9512	85.5854	97.6	incorrect
1234	-20.9670807091					0	1	57.5566	18.8004	20.3863	53.7314	144.7845	97.6	incorrect
79	-20.9471323351					0	1	31.1121	12.4102	13.2832	25.4997	92.8919	97.6	clashes	incorrect
945	-20.8474373862					0	1	51.4185	17.0579	17.2623	50.0234	74.1532	91.5	clashes	incorrect
879	-20.8327384695					0	1	49.4442	16.5757	17.942	44.773	128.7531	97.6	incorrect
1027	-20.8287794657					0	1	18.4658	10.7224	11.8144	14.9118	52.7362	97.6	incorrect
866	-20.8190157125					0	1	42.7056	16.895	18.0685	40.5745	75.8055	97.6	incorrect
57	-20.8167643332					0	1	61.5484	20.0415	20.6054	56.6037	169.2693	97.6	incorrect
542	-20.7536285062					0	1	33.3396	14.8988	15.4065	25.9819	144.037	97.6	incorrect
1410	-20.7492619846					0.1304	0.8767	25.5103	9.3368	10.3133	10.0863	133.0124	97.5	incorrect
1396	-20.6954440627					0	1	56.6545	18.6418	20.3033	52.2674	150.0623	97.6	incorrect
565	-20.6438820298					0.0435	0.9647	29.1822	10.3523	12.1394	8.182	141.3555	97.5	incorrect
823	-20.629368694					0	1	40.7389	13.8567	15.2963	32.9188	169.4622	97.6	incorrect
868	-20.6267747757					0	1	56.666	20.0573	21.6901	53.3716	105.4037	97.6	incorrect
396	-20.5517888202					0	1	41.5671	14.3125	15.4462	35.1514	167.2885	97.6	incorrect
1280	-20.4567758336					0.0135	0.987	23.8975	10.7583	13.2602	11.4933	153.0528	97.6	clashes	incorrect
1515	-20.4311943141					0	1	44.2085	14.3285	15.7657	38.6628	168.6168	97.6	incorrect
1685	-20.4200394266					0	1	54.92	19.7545	21.4692	51.6647	99.3546	97.6	incorrect
1607	-20.4076538334					0	1	26.7957	7.7604	9.3981	24.591	52.123	97.6	incorrect
301	-20.3720353315					0	1	61.1064	18.5328	19.252	56.7758	132.7017	97.6	incorrect
1215	-20.27458363					0	1	46.8132	16.8307	18.7153	44.8924	76.1328	97.6	incorrect
615	-20.1167506853					0	1	44.9695	13.4802	14.7794	39.9084	143.2498	97.6	clashes	incorrect
932	-20.1026717657					0	1	32.2461	12.8524	13.6642	29.3748	76.5079	97.6	incorrect
523	-20.0811350918					0	1	47.2036	15.0236	16.5188	42.6758	113.0702	97.6	clashes	incorrect
904	-20.0610689282					0	1	51.2234	15.4883	17.6057	45.9601	143.2219	91.5	clashes	incorrect
391	-19.9983645203					0	1	37.5472	14.705	15.2464	31.0521	141.9333	97.6	incorrect
627	-19.9843333927					0	1	29.3774	12.3384	14.0491	21.0778	146.1673	97.6	clashes	incorrect
75	-19.9741666486					0	1	46.9473	14.3043	15.769	42.9822	104.8665	97.6	incorrect
105	-19.9651397238					0	1	58.8064	20.3506	21.9052	55.643	110.4099	97.6	incorrect
1328	-19.9184836115					0	1	51.0846	16.3625	17.0799	46.3671	124.9425	97.6	incorrect
173	-19.8774612344					0.0135	0.9848	29.0791	11.785	12.9646	22.7295	100.5737	97.6	incorrect
762	-19.8769060082					0	1	49.355	13.7798	14.6587	45.3661	144.9083	97.6	clashes	incorrect
1052	-19.8156604851					0.0435	0.9647	29.1822	10.3523	12.1394	8.182	141.3555	97.5	incorrect
891	-19.8019249896					0.0135	0.9756	42.446	15.3957	16.1383	37.5325	116.6841	97.6	incorrect
1358	-19.8015365966					0	1	46.1678	15.9227	16.7192	40.2457	143.1403	97.6	incorrect
127	-19.7607233878					0	1	41.892	13.4588	14.6332	33.7735	172.9503	97.6	incorrect
750	-19.708030722					0	1	46.0067	15.8129	17.4864	40.8944	138.4455	97.6	clashes	incorrect
1093	-19.6759225342					0	1	49.9075	15.9982	16.5902	45.505	139.8022	97.6	incorrect
1179	-19.675718738					0	1	38.1366	10.7745	12.1082	34.5587	93.6148	97.6	incorrect
1595	-19.6697818362					0	1	42.141	11.9425	12.8007	35.8016	156.1575	97.6	incorrect
832	-19.6309212486					0	1	58.5339	20.2068	21.7589	55.1471	115.5028	97.6	incorrect
974	-19.5796524598					0.0135	0.9787	23.0868	12.1547	13.6164	8.3063	137.3335	97.6	incorrect
293	-19.5558895673					0.5362	0.7431	10.0888	3.7701	5.3607	6.5292	29.3394	97.5	acceptable
1527	-19.5024976901					0	1	29.0637	10.6262	12.7733	18.9555	178.5206	97.6	clashes	incorrect
1248	-19.4971337939					0	1	37.1265	13.3276	13.9689	28.5044	166.5073	97.6	incorrect
163	-19.3723849426					0	1	61.5633	20.9547	21.6618	58.474	112.2697	97.6	clashes	incorrect
1540	-19.3571766744					0	1	55.8179	18.4555	19.1954	50.4145	174.6981	97.6	clashes	incorrect
1550	-19.3456030244					0	1	50.5357	14.4469	16.2804	45.831	139.396	97.6	incorrect
1185	-19.3313664884					0	1	45.2752	14.6231	15.0304	39.6924	170.9273	97.6	incorrect
861	-19.3222718278					0	1	45.2037	15.8343	16.689	42.3286	120.1898	91.5	clashes	incorrect
342	-19.3176291339					0	1	48.4402	17.7038	18.8341	46.0992	84.6955	97.6	incorrect
628	-19.3051783891					0	1	57.1254	20.086	21.769	54.0976	100.1053	97.6	incorrect
1268	-19.1938564443					0	1	39.5414	12.3457	13.2626	34.8313	120.6028	97.6	incorrect
281	-19.1753847163					0	1	37.836	15.3239	16.7052	30.6624	170.7096	97.6	incorrect
603	-19.1713342464					0.0135	0.9867	32.6789	13.1512	14.6651	24.0803	167.4917	97.6	incorrect
1390	-19.120626689					0.0435	0.9615	26.324	10.7895	12.7647	2.7609	164.4466	97.5	incorrect
1055	-19.1092264505					0	1	42.9499	20.6924	22.0676	40.0724	88.6535	91.5	clashes	incorrect
759	-19.1036124281					0	1	55.8057	19.873	21.5942	52.8425	95.4089	97.6	incorrect
1558	-18.9975162768					0.0676	0.9296	25.9624	10.5462	12.1642	13.6715	165.1808	97.6	incorrect
1142	-18.9746552902					0.027	0.9643	33.9857	10.3173	11.6457	24.0281	166.8866	97.6	incorrect
796	-18.960709612					0	1	56.4945	17.9949	18.2847	53.6506	151.687	97.6	incorrect
256	-18.8987589284					0	1	54.6364	17.7714	19.3569	52.2677	84.3425	97.6	clashes	incorrect
980	-18.8920072147					0	1	58.8016	16.1207	17.0686	56.2147	145.38	97.6	incorrect
1249	-18.8750740273					0	1	55.9367	20.0766	21.714	52.6774	102.2749	97.6	incorrect
674	-18.7986467813					0	1	57.7203	19.0621	20.6246	53.988	143.703	97.6	incorrect
89	-18.771019568					0	1	52.8023	19.2584	20.9274	51.1319	70.2612	97.6	incorrect
664	-18.7022497619					0	1	36.9358	11.3976	13.0195	30.5094	154.7854	97.6	clashes	incorrect
1512	-18.6805837					0	1	58.2335	19.3979	20.9667	54.7883	133.0816	97.6	incorrect
34	-18.5893849728					0	1	29.0006	14.8503	16.3225	17.3317	163.6758	97.6	incorrect
729	-18.5238467221					0	1	46.054	15.0333	16.6422	41.9454	102.0282	97.6	clashes	incorrect
449	-18.5172103713					0	1	51.36	15.1213	15.8187	48.2694	152.3813	97.6	incorrect
799	-18.4295211124					0	1	45.8426	13.4985	13.5838	41.8763	121.7817	97.6	incorrect
1535	-18.3919477642					0	1	43.3201	16.0475	18.1563	40.7495	78.5566	97.6	incorrect
587	-18.3432988858					0.0811	0.9118	15.6253	6.0343	6.9658	13.5044	27.9943	97.6	incorrect
555	-18.3168287815					0	1	39.4233	14.9484	15.5027	38.7899	22.0735	97.6	clashes	incorrect
1386	-18.3094181293					0	1	44.8922	13.8433	13.7993	40.5267	128.4342	97.6	incorrect
212	-18.2817916028					0	1	50.9736	17.5191	18.4063	46.1749	173.8469	97.6	clashes	incorrect
16	-18.2532107207					0	1	39.1187	11.8864	13.4633	33.31	150.9341	97.6	clashes	incorrect
138	-18.2270636893					0	1	48.715	16.6634	18.5161	43.5433	134.5158	97.6	clashes	incorrect
402	-18.2257174219					0	1	28.7025	14.1757	15.9312	20.8331	111.0554	97.6	clashes	incorrect
1469	-18.2092710874					0	1	33.5395	12.8039	14.5639	29.7653	87.2985	97.6	incorrect
349	-18.1755082754					0	1	58.1154	19.0166	20.644	54.2358	141.7048	97.6	incorrect
1614	-18.1330206202					0.027	0.9574	36.057	11.1481	12.1009	26.8163	170.6811	97.6	incorrect
1056	-18.1055580525					0	1	53.4635	18.7656	19.1501	50.5634	84.1148	97.6	incorrect
544	-18.1022178352					0	1	35.2608	14.8326	16.6096	28.1564	166.8711	97.6	incorrect
1270	-18.0182396613					0	1	56.3904	19.9296	20.1733	53.5419	106.7256	97.6	incorrect
1074	-18.0138098673					0	1	51.3299	16.757	17.5664	48.7769	84.5424	97.6	incorrect
367	-17.9885642689					0	1	33.9171	13.997	14.6336	33.3268	20.9251	97.6	clashes	incorrect
892	-17.965267148					0	1	51.6115	16.7855	17.5547	46.3102	134.1318	97.6	incorrect
1091	-17.9515943987					0	1	59.5556	21.3818	22.3798	54.6333	175.1835	97.6	incorrect
61	-17.9390868191					0	1	58.1858	20.9647	22.0723	53.2382	172.1888	97.6	incorrect
22	-17.9071558486					0	1	55.1297	15.5113	16.2602	49.8962	173.8916	91.5	incorrect
1698	-17.8793269977					0	1	52.655	14.4725	16.1262	47.1116	167.2309	91.5	incorrect
347	-17.8375665356					0.4638	0.6667	18.932	5.3277	6.6124	12.7142	51.5262	97.5	incorrect
1542	-17.8062757573					0.0435	0.9643	25.9147	10.5886	12.5929	2.7034	173.8381	97.5	incorrect
123	-17.7873648262					0	1	37.7793	15.5169	16.342	36.5737	40.9927	97.6	incorrect
252	-17.7716904734					0	1	38.307	16.089	16.5867	37.5295	29.4021	97.6	incorrect
1313	-17.6937587127					0	1	55.6208	19.758	21.472	52.0845	107.1062	97.6	incorrect
287	-17.6915709589					0	1	21.622	11.8921	13.3201	6.8773	152.0205	97.6	clashes	incorrect
566	-17.6091258042					0	1	46.0849	12.5307	13.45	44.1516	79.1632	97.6	incorrect
752	-17.5989487617					0.0135	0.9796	39.6834	13.2715	13.9478	36.3856	96.9142	97.6	incorrect
224	-17.594145856					0	1	53.5184	16.8658	17.4633	48.6471	168.4577	97.6	incorrect
889	-17.5601522725					0.0135	0.9853	36.4571	8.1652	9.4715	31.1603	106.1332	97.6	incorrect
1371	-17.5233367021					0	1	49.9914	15.4922	16.7559	45.5379	123.7784	97.6	clashes	incorrect
1070	-17.4828138313					0	1	54.6948	15.2867	15.693	48.7692	176.9166	97.6	incorrect
1664	-17.4216575439					0	1	51.251	17.2246	17.4745	50.0192	65.7005	91.5	incorrect
1425	-17.4108137818					0	1	47.1779	16.7839	17.324	43.3056	96.611	97.6	clashes	incorrect
297	-17.3837085141					0	1	46.879	15.8644	17.8532	43.4551	108.7605	97.6	incorrect
393	-17.3673140521					0	1	36.7651	15.808	17.3446	32.4249	97.8793	97.6	incorrect
1502	-17.3670284093					0.029	0.9767	22.8865	7.1197	8.3037	19.0017	47.8791	97.5	incorrect
203	-17.3525345084					0	1	32.8889	12.9962	13.9156	24.0006	161.8766	97.6	incorrect
497	-17.351544723					0	1	58.2775	19.4999	21.1008	54.7569	131.8511	97.6	incorrect
575	-17.2446563098					0	1	61.0777	20.3943	20.4666	58.4588	149.1182	97.6	incorrect
1423	-17.2250777692					0	1	46.825	15.2324	15.8239	41.4458	118.4816	97.6	clashes	incorrect
193	-17.1798732885					0	1	36.6352	14.5287	14.8901	32.1989	101.6084	97.6	incorrect
1041	-17.1473503623					0	1	23.2575	14.5744	16.143	19.5645	61.88	97.6	incorrect
1004	-17.111276411					0	1	60.1365	18.5711	19.0196	56.0436	150.1622	97.6	incorrect
564	-17.0906944139					0	1	49.3603	17.3121	17.9484	43.5837	146.7984	97.6	incorrect
723	-17.0559372159					0.1449	0.8925	17.027	5.9364	7.2898	12.6229	46.0318	97.5	incorrect
916	-17.0223649566					0	1	25.928	15.5499	16.2721	17.5913	154.4754	97.6	incorrect
1321	-17.0144353975					0	1	36.9208	13.9733	15.9655	29.9647	150.6656	97.6	incorrect
947	-16.9805389045					0	1	27.3968	13.2625	14.6908	18.3487	147.4755	97.6	incorrect
655	-16.9501694977					0	1	50.2879	18.9737	20.5045	46.7499	108.8687	97.6	clashes	incorrect
1447	-16.93855734					0	1	63.8276	17.4776	18.8135	59.3096	165.7393	97.6	incorrect
234	-16.8708520141					0	1	52.2589	15.8561	16.2415	48.1413	167.1474	97.6	incorrect
776	-16.7906826819					0	1	52.7518	14.608	16.2294	47.1962	167.4205	91.5	incorrect
1384	-16.7906622791					0.4493	0.713	18.2259	4.7556	5.7601	9.4747	62.7846	97.5	incorrect
1473	-16.7782023854					0.0135	0.9844	38.4651	8.958	10.0295	33.6921	106.005	97.6	incorrect
495	-16.7559608821					0.4348	0.7581	18.1739	5.775	6.9785	10.0395	62.5263	97.5	incorrect
477	-16.7340339233					0	1	44.9731	16.563	18.0566	40.1149	126.5249	97.6	incorrect
1376	-16.6839462388					0	1	43.3448	20.9427	22.3757	40.5976	85.3271	91.5	clashes	incorrect
1331	-16.6821972632					0	1	57.6921	19.2878	20.8236	54.2294	136.8681	97.6	incorrect
94	-16.6664150564					0	1	42.8576	15.5521	17.1588	39.2561	115.0331	97.6	incorrect
85	-16.6608512778					0	1	60.7644	18.6911	19.4821	55.6805	178.0036	97.6	incorrect
1175	-16.6533978262					0	1	50.6225	12.5195	13.5427	44.2706	167.7272	97.6	incorrect
186	-16.5247268974					0	1	57.2386	20.0865	21.0416	53.8335	101.2212	97.6	incorrect
298	-16.5198464958					0	1	32.9955	14.4604	15.9452	28.6633	88.3975	97.6	incorrect
1409	-16.4969787137					0	1	52.2361	18.74	18.7065	49.2983	120.3546	97.6	incorrect
586	-16.4818834229					0	1	60.127	19.1048	20.0702	55.8486	161.8421	97.6	incorrect
1290	-16.4646005386					0	1	43.6303	16.6571	17.1016	40.566	76.3587	97.6	clashes	incorrect
1320	-16.4595876525					0	1	57.9339	19.4071	20.9619	54.5845	131.3482	97.6	incorrect
1282	-16.4529055693					0	1	37.2433	11.1337	12.2543	28.4385	177.352	97.6	clashes	incorrect
1678	-16.4394045405					0.087	0.9318	29.4639	8.7624	10.5932	12.635	134.4644	97.5	incorrect
510	-16.4392529722					0	1	34.9198	13.0099	14.6665	29.2133	142.4922	97.6	incorrect
647	-16.4186736246					0	1	36.383	11.2105	12.4454	31.1762	130.4262	97.6	incorrect
179	-16.4013746147					0	1	41.2209	16.1252	16.8256	34.5928	132.3711	97.6	clashes	incorrect
401	-16.3875162685					0.0145	0.99	27.8196	10.7844	11.9724	14.1525	123.9419	97.5	incorrect
855	-16.3786332853					0.0135	0.9787	23.2151	11.4496	13.0106	11.3654	112.9649	97.6	incorrect
1309	-16.3633286692					0	1	58.77	19.7751	21.4083	55.0961	125.6649	97.6	incorrect
1699	-16.2927447255					0	1	57.093	18.3783	19.1511	53.0363	160.9255	97.6	incorrect
1116	-16.2895422063					0	1	39.2564	13.774	14.4521	32.267	153.3354	97.6	incorrect
1605	-16.1806748592					0	1	45.2586	20.3164	21.458	43.6371	56.4704	97.6	clashes	incorrect
360	-16.1643957913					0	1	39.829	12.1121	13.6309	34.072	152.0293	97.6	clashes	incorrect
899	-16.0641073176					0	1	52.5556	15.0574	15.9926	48.7262	157.0565	97.6	clashes	incorrect
356	-16.025713198					0	1	58.3424	20.5559	21.8609	55.0606	114.0369	97.6	incorrect
46	-16.0073725154					0	1	47.9095	18.7712	19.9052	45.5666	85.5545	91.5	incorrect
773	-15.9985964923					0	1	47.6329	13.2689	13.7822	45.1889	143.1489	97.6	incorrect
149	-15.933199086					0	1	46.2022	15.7322	16.0069	41.7313	139.024	97.6	incorrect
1038	-15.9316658516					0	1	49.7283	18.2746	19.6256	49.314	14.3323	97.6	incorrect
326	-15.9313028715					0	1	30.8216	13.7068	14.4458	25.3943	120.5544	91.5	incorrect
488	-15.9294375005					0	1	35.561	14.564	15.1651	35.0586	17.5365	97.6	clashes	incorrect
1021	-15.8812272955					0.0725	0.939	30.4741	9.4737	11.4592	11.154	135.8023	97.5	incorrect
303	-15.8689940643					0	1	42.567	14.3461	16.2276	41.3546	46.971	97.6	incorrect
1306	-15.8152801802					0	1	46.0003	17.0057	17.9975	39.6095	179.0917	97.6	incorrect
518	-15.8046358528					0	1	67.8176	20.1351	21.2904	65.1035	175.9526	97.6	clashes	incorrect
400	-15.7751992863					0	1	50.1366	14.2766	14.6574	46.9093	153.0372	97.6	incorrect
876	-15.6597384206					0	1	58.5478	19.2702	20.8941	54.7562	139.0076	97.6	incorrect
1068	-15.6535774555					0	1	58.1403	21.4678	22.4899	53.0561	178.457	97.6	incorrect
280	-15.6450939825					0.4493	0.7328	18.1934	5.8843	7.2405	10.1992	62.1257	97.5	incorrect
17	-15.6319428966					0	1	53.5927	16.4068	16.9039	51.8068	79.6835	97.6	incorrect
319	-15.6118281133					0	1	21.9456	12.6703	13.2735	16.451	80.1205	97.6	incorrect
1149	-15.5683451742					0	1	38.4477	11.9784	12.8206	32.2975	145.4385	97.6	incorrect
1178	-15.5651863133					0.4203	0.7521	18.7314	5.3608	6.7403	10.2282	67.2869	97.5	incorrect
890	-15.5115553896					0.058	0.9551	29.0057	8.9706	11.0469	10.7122	137.4723	97.5	incorrect
845	-15.4350828324					0	1	21.8975	11.4478	12.6174	8.2004	133.6415	97.6	incorrect
1251	-15.3810553885					0	1	39.1735	13.914	14.9389	36.5372	82.9347	97.6	incorrect
478	-15.338095887					0	1	48.5122	14.7471	16.3278	43.1994	168.1305	97.6	incorrect
196	-15.2831058403					0	1	37.8262	15.7546	17.1359	32.8361	101.5742	97.6	incorrect
732	-15.2805890659					0	1	29.0177	16.4564	18.5917	18.1421	162.1305	97.6	incorrect
1482	-15.2663358891					0	1	47.2734	14.425	14.8546	41.8856	129.717	97.6	incorrect
836	-15.2652419004					0	1	43.3875	15.9892	18.0773	40.8393	78.1014	97.6	incorrect
1551	-15.2558838558					0	1	37.9903	13.5891	14.9752	33.8485	119.3606	97.6	clashes	incorrect
557	-15.2378568816					0	1	41.5911	14.5442	15.6931	36.7167	119.7038	97.6	incorrect
32	-15.2374649251					0	1	22.9498	13.9462	15.6889	13.4932	109.6457	97.6	incorrect
1536	-15.1710513634					0	1	57.8046	19.2748	20.8236	54.2832	137.5104	97.6	incorrect
1333	-15.1530647517					0	1	32.8634	14.0594	14.1814	28.011	109.0266	97.6	incorrect
929	-15.0195885785					0.0405	0.9565	18.5563	8.2249	9.1817	11.1568	71.8685	97.6	incorrect
775	-14.9849685354					0	1	59.3114	19.3782	20.203	54.9276	134.9534	97.6	incorrect
1109	-14.9628321644					0	1	49.5131	17.6772	18.9982	45.6579	106.4078	97.6	incorrect
1566	-14.9130933614					0	1	55.9534	20.2314	21.8198	52.58	104.5178	97.6	incorrect
204	-14.7607324411					0	1	57.904	19.1355	20.6882	54.2756	140.3794	97.6	incorrect
1020	-14.7103800018					0	1	40.5704	13.3503	14.3049	35.639	139.9122	97.6	clashes	incorrect
1086	-14.7059372333					0	1	46.5553	13.6793	14.2612	43.2347	88.4201	91.5	clashes	incorrect
1203	-14.6290982112					0	1	41.6173	14.492	15.9055	34.9033	135.9388	97.6	clashes	incorrect
519	-14.5749465781					0	1	50.2379	18.7585	19.3282	48.6921	58.3699	97.6	incorrect
792	-14.5522926631					0	1	26.7517	11.1397	12.2926	24.447	52.1578	97.6	incorrect
110	-14.5187775397					0	1	63.4954	19.3658	20.7479	61.2323	114.9451	97.6	clashes	incorrect
327	-14.4851609542					0	1	43.8705	13.8661	15.6199	36.4935	161.4313	97.6	incorrect
1373	-14.4607457807					0	1	45.0944	15.4823	16.7646	40.4981	125.613	97.6	clashes	incorrect
663	-14.4582931625					0	1	51.2736	12.9698	13.5565	45.9693	174.5583	97.6	clashes	incorrect
1242	-14.4257239094					0.0135	0.9737	42.3716	11.9948	12.6964	38.0977	178.3751	97.6	incorrect
679	-14.3504687125					0	1	55.8769	19.2495	20.7209	52.1394	129.7072	97.6	clashes	incorrect
1621	-14.3477763287					0	1	18.3154	11.0887	12.5681	8.9728	112.344	97.6	incorrect
1137	-14.3182386083					0.1159	0.8889	25.3666	9.0182	10.1859	9.9675	135.2008	97.5	incorrect
41	-14.3162311027					0.0541	0.9459	25.6961	8.7363	10.0599	15.0295	124.3533	97.6	incorrect
1539	-14.2998475996					0	1	43.1545	12.2197	13.3981	40.0445	108.0204	97.6	clashes	incorrect
1274	-14.2838317383					0	1	58.465	19.4507	21.0777	54.8564	132.2485	97.6	incorrect
403	-14.2081846391					0	1	48.2302	12.8534	14.2349	45.9262	97.9068	97.6	clashes	incorrect
1456	-14.1608333515					0	1	39.2034	15.0082	16.4321	31.1049	150.1772	97.6	incorrect
562	-14.0536023328					0	1	30.6284	10.5089	11.4196	27.8895	63.195	97.6	clashes	incorrect
688	-14.0327870007					0	1	45.8044	12.9925	14.0995	41.7707	129.3997	97.6	incorrect
340	-13.9927146486					0	1	26.2319	15.4357	15.5002	14.2067	135.0544	97.6	incorrect
63	-13.9793983368					0	1	49.6995	15.4906	15.7483	43.4904	179.8275	97.6	incorrect
1556	-13.8592514126					0	1	51.521	19.0347	19.9679	50.9769	32.6687	97.6	incorrect
1547	-13.8371377179					0	1	34.0744	14.225	14.639	28.0663	128.3748	91.5	clashes	incorrect
757	-13.8102116435					0	1	30.3118	13.7746	14.7481	25.9378	107.7309	91.5	incorrect
906	-13.7757373112					0	1	57.851	17.3634	18.9419	54.7383	166.3631	97.6	incorrect
268	-13.7575721754					0	1	44.7069	15.3056	16.7525	38.134	174.8312	97.6	incorrect
728	-13.7390671871					0	1	51.4071	14.4916	15.4107	47.341	168.5284	97.6	clashes	incorrect
1494	-13.6874370716					0	1	40.9054	13.8277	15.4798	35.7307	108.6595	97.6	clashes	incorrect
515	-13.5205091868					0	1	25.928	15.5499	16.2721	17.5913	154.4754	97.6	incorrect
850	-13.5091089143					0.0541	0.9777	32.9212	11.4045	12.4095	23.4226	135.1526	97.6	clashes	incorrect
448	-13.3688744946					0	1	42.3137	18.1762	18.9229	38.0714	131.4694	91.5	clashes	incorrect
1035	-13.3494856432					0.0135	0.9841	45.9442	17.0508	18.0795	39.4921	178.435	97.6	incorrect
460	-13.3317986875					0.1216	0.9118	25.2033	7.6074	8.8393	16.6681	114.3064	97.6	clashes	incorrect
990	-13.30745228					0	1	45.723	15.1836	16.0828	40.3838	129.9205	97.6	incorrect
461	-13.2308089984					0	1	32.845	13.4148	15.3686	21.9862	180	97.6	incorrect
1504	-13.1922863912					0	1	60.1466	20.3059	20.368	57.1593	148.959	97.6	incorrect
363	-13.1637632385					0	1	52.0275	14.7083	15.5448	47.9069	119.2203	97.6	clashes	incorrect
1537	-13.1512576714					0	1	44.3108	14.2131	15.9551	42.7572	50.9357	97.5	incorrect
233	-13.1212581431					0	1	45.5461	15.0897	15.5179	41.5783	116.671	97.6	incorrect
901	-13.1189056928					0	1	29.7022	14.5713	15.3648	18.8953	170.8158	97.6	incorrect
1135	-13.0939885749					0	1	43.5495	14.5276	16.0256	37.7884	125.1959	97.6	clashes	incorrect
1102	-13.0416227558					0	1	57.5938	18.5932	19.289	52.424	171.184	97.6	clashes	incorrect
857	-13.0291609826					0	1	47.7474	14.8714	16.5236	44.9267	89.2214	97.6	incorrect
457	-13.024504644					0	1	40.4873	16.9464	17.886	34.3239	144.7431	97.6	incorrect
332	-12.9544479312					0	1	33.3962	14.6278	15.0122	27.0735	139.5948	97.6	incorrect
188	-12.9333674923					0	1	37.5166	15.515	16.2273	31.9995	127.8562	97.6	incorrect
536	-12.8495263957					0	1	29.754	14.3013	14.5583	26.0879	82.6647	97.6	incorrect
1110	-12.6992009208					0	1	52.9124	17.8309	18.3291	49.0694	105.5663	97.6	incorrect
902	-12.6882412435					0	1	39.8159	12.7946	14.0496	32.4144	148.2714	97.6	incorrect
307	-12.6720887658					0	1	58.6238	21.0814	22.1635	53.6908	174.4449	97.6	incorrect
177	-12.6215565247					0.027	0.9649	40.9929	12.4851	12.4757	37.5553	105.4166	97.6	incorrect
1603	-12.5730531195					0	1	31.4054	12.9365	13.8083	24.7189	155.552	91.5	incorrect
806	-12.5075032699					0	1	45.8402	16.1972	16.6775	40.9458	103.2278	97.6	clashes	incorrect
1087	-12.4062318672					0	1	64.7919	22.6448	24.1279	62.3622	109.1246	97.6	incorrect
1666	-12.4018019089					0	1	50.5812	14.1767	14.8602	44.9819	154.9505	97.6	clashes	incorrect
1180	-12.3980965197					0	1	44.6594	17.1081	17.968	43.0675	65.4062	91.5	incorrect
653	-12.3901835246					0	1	56.3904	19.9296	20.1733	53.5419	106.7256	97.6	incorrect
914	-12.3078748892					0.4348	0.6471	15.6361	7.2328	8.2119	10.2387	70.1031	97.5	incorrect
1442	-12.1836972807					0	1	47.121	18.3714	19.7658	44.6214	87.5181	91.5	incorrect
257	-12.1139521863					0	1	58.0431	18.2634	19.2252	54.5854	110.818	97.6	incorrect
1681	-12.0146515303					0	1	43.7304	13.1092	14.0893	37.4314	161.3137	97.6	incorrect
971	-11.9905411248					0	1	39.2531	12.2303	13.3496	30.889	157.4008	97.6	incorrect
970	-11.9536015767					0	1	26.2844	12.3616	14.3938	13.8526	173.4981	97.6	clashes	incorrect
748	-11.8802034328					0.058	0.9588	27.0953	10.4405	11.7727	8.4332	138.7022	97.5	incorrect
1198	-11.8609628445					0	1	53.4231	15.2649	16.6345	48.4566	179.5675	97.6	clashes	incorrect
175	-11.852798195					0	1	29.4556	14.2607	16.328	19.4981	166.8096	97.6	incorrect
576	-11.823847122					0	1	33.0434	13.4722	15.1505	29.766	107.0635	97.6	incorrect
1075	-11.7396667672					0	1	31.835	12.5831	14.308	29.9776	57.3121	97.6	incorrect
517	-11.7267865331					0	1	46.5073	16.2138	18.372	40.2059	179.1705	97.6	clashes	incorrect
350	-11.6311427157					0	1	56.3104	18.2051	19.3388	53.9169	96.3439	97.6	clashes	incorrect
1364	-11.6161146514					0.0135	0.9884	53.4694	18.9737	20.5863	48.7467	154.8633	97.6	clashes	incorrect
1019	-11.6139457492					0.0135	0.9923	38.8084	13.5153	14.5517	32.6246	161.0036	97.6	clashes	incorrect
1530	-11.5455885021					0	1	37.6373	14.8462	15.3487	36.8718	26.4533	97.6	clashes	incorrect
1509	-11.5275909463					0	1	42.1278	13.7504	14.5157	35.358	172.7164	97.6	incorrect
498	-11.5255548477					0.027	0.9583	36.4209	8.4563	9.4322	30.2088	114.7696	97.6	incorrect
209	-11.5100183285					0	1	63.378	20.91	22.5697	59.8635	135.1523	97.6	incorrect
956	-11.4920790652					0	1	50.9186	18.21	18.7223	48.9679	63.7085	97.6	clashes	incorrect
501	-11.4764529265					0	1	56.0783	13.4928	14.5233	52.0778	133.2178	97.6	incorrect
1237	-11.3761648252					0.0145	0.9878	29.3388	10.7534	12.6601	7.3718	142.7127	97.5	incorrect
284	-11.2950964867					0.4058	0.6543	16.1557	7.6744	8.3585	9.7205	80.1236	97.5	incorrect
1427	-11.278493274					0	1	50.3197	13.6839	14.4915	45.9982	169.8193	97.6	clashes	incorrect
375	-11.2686600467					0.058	0.9615	27.7912	10.6211	12.1506	8.9478	138.4444	97.5	incorrect
548	-11.2594951887					0	1	31.4633	12.6792	13.3087	24.9056	154.415	91.5	incorrect
294	-11.2378954542					0	1	52.3002	15.824	16.4486	47.5609	125.6871	97.6	clashes	incorrect
1412	-11.2026149884					0	1	44.363	12.6286	13.758	39.0105	147.5962	97.6	incorrect
1018	-11.1151086478					0	1	34.3118	14.6918	15.8253	27.8582	132.5873	97.6	clashes	incorrect
1639	-11.0332935567					0	1	46.1183	15.1105	16.8748	41.5461	114.9527	97.6	clashes	incorrect
1562	-11.0264091185					0	1	27.8811	12.3516	14.197	19.2535	120.722	91.5	clashes	incorrect
592	-11.0174287547					0.0135	0.9821	48.0309	14.4006	15.4091	43.57	168.7061	97.6	incorrect
1361	-10.9854613775					0	1	58.8779	16.5546	17.1576	56.4046	107.8189	97.6	incorrect
430	-10.9594960798					0	1	51.9583	16.4044	17.1544	48.286	106.9581	97.6	clashes	incorrect
1395	-10.9535980205					0	1	57.7556	19.1449	20.6861	54.201	139.232	97.6	incorrect
362	-10.9281353371					0	1	57.594	18.7335	20.3107	53.7473	147.7767	97.6	incorrect
1351	-10.9248984312					0.027	0.9444	33.1687	9.237	10.1876	28.0441	108.5916	97.6	incorrect
1546	-10.917312567					0	1	54.8333	17.0462	18.661	51.0271	119.2995	97.6	clashes	incorrect
442	-10.8727423273					0	1	61.9074	18.1564	18.801	57.8745	124.6617	97.6	incorrect
1286	-10.6842342679					0	1	24.6642	12.289	13.8695	5.7142	162.7859	97.6	incorrect
1523	-10.578304649					0	1	46.7945	16.6215	18.5602	43.0667	115.3272	97.6	incorrect
926	-10.53176682					0.0405	0.9423	35.8926	12.6372	13.9417	29.0046	127.4879	97.6	incorrect
355	-10.526696187					0	1	47.6888	18.5032	18.9951	46.3428	55.8642	97.6	incorrect
413	-10.428751104					0	1	20.8703	13.6675	14.3539	15.7716	66.5793	97.6	incorrect
54	-10.3851969555					0	1	63.8898	21.0647	22.8325	61.6117	95.3106	97.6	incorrect
816	-10.3336877789					0.4203	0.7661	19.0758	5.6581	6.9846	10.9078	65.4003	97.5	incorrect
1218	-10.3167969777					0	1	50.3647	15.5038	16.8737	45.8988	176.7382	97.6	incorrect
1700	-10.3030900409					0	1	45.678	16.5047	18.164	40.7338	172.5647	97.6	incorrect
636	-10.3024559646					0.1304	0.8767	25.5103	9.3368	10.3133	10.0863	133.0124	97.5	incorrect
1460	-10.2485647342					0	1	41.8026	17.3564	17.838	40.7947	39.5842	97.6	incorrect
1532	-10.2111693582					0	1	45.2604	15.7679	16.2565	42.268	110.2794	97.6	incorrect
1	-10.2091981677					0	1	41.7903	15.8876	16.4758	34.0933	173.6541	97.6	incorrect
1382	-10.1876309538					0	1	52.7244	14.607	16.345	47.1707	167.0571	91.5	incorrect
1543	-10.1781804494					0	1	58.6393	19.8242	21.19	55.7731	101.2282	97.6	incorrect
299	-10.148599371					0.0135	0.9792	23.0803	12.1591	13.6106	8.2876	137.3335	97.6	incorrect
445	-10.14223774					0	1	52.4538	16.2998	17.9844	48.0531	137.2287	97.6	clashes	incorrect
483	-10.1400895651					0.0676	0.9275	27.7743	6.6465	8.1144	24.2855	70.2715	97.6	incorrect
1216	-10.098637246					0.058	0.9583	27.3285	10.4236	12.0248	8.7097	138.1502	97.5	incorrect
753	-10.0570090115					0	1	49.5429	17.5833	18.4469	43.8199	143.453	97.6	clashes	incorrect
365	-10.0345662629					0	1	58.0512	18.976	20.5776	54.1476	145.4527	97.6	incorrect
1355	-9.9465048001					0	1	29.4386	13.0825	14.5324	26.1516	83.776	97.6	incorrect
1692	-9.907771387					0.0135	0.9737	35.207	12.5423	14.1538	27.8743	146.2375	97.6	incorrect
877	-9.8986595245					0	1	42.2262	14.0677	15.6427	36.9975	113.4214	97.6	incorrect
1296	-9.8747774345					0	1	46.5655	15.0947	15.8072	42.0909	104.5694	97.6	clashes	incorrect
415	-9.8301244552					0	1	55.1143	15.0037	16.1942	52.7159	116.1414	97.6	clashes	incorrect
1067	-9.8190523138					0	1	50.416	17.8759	19.2318	48.4225	75.7484	97.6	incorrect
435	-9.7917774342					0	1	35.0646	11.4362	12.793	26.3069	153.8073	97.6	incorrect
1297	-9.7394742981					0	1	38.1162	13.2464	14.5361	31.1939	131.5201	97.6	incorrect
183	-9.7310566126					0.0135	0.9903	38.1398	11.9579	12.8508	31.9254	125.7784	97.6	clashes	incorrect
739	-9.6111871112					0	1	53.2833	15.4716	16.052	48.3502	167.3219	97.6	clashes	incorrect
7	-9.5899659331					0	1	33.7957	13.323	14.5648	27.4729	122.5957	97.6	incorrect
934	-9.5598050764					0	1	63.4675	19.4872	21.4824	58.2972	173.7287	97.6	clashes	incorrect
659	-9.5529042964					0	1	21.3439	9.5269	10.4788	9.7474	122.6522	97.6	clashes	incorrect
539	-9.5456924447					0.0145	0.9895	27.1865	10.3901	11.4715	14.3779	127.1041	97.5	incorrect
221	-9.4431806524					0	1	34.4971	10.8345	12.6249	28.4907	136.3901	97.6	incorrect
987	-9.3919701074					0	1	35.0646	11.4362	12.793	26.3069	153.8073	97.6	incorrect
320	-9.3897363748					0	1	45.3652	13.2983	14.6068	40.5344	144.101	97.6	clashes	incorrect
295	-9.3225083883					0	1	52.3238	17.2712	18.5524	48.7091	105.8922	91.5	incorrect
370	-9.305619752					0	1	38.0806	13.5613	15.2971	32.8476	107.9665	97.6	incorrect
582	-9.2897305303					0.027	0.963	16.0561	8.0895	9.411	6.6861	84.6066	97.6	incorrect
112	-9.274779115					0	1	44.9088	16.9607	19.1784	44.3023	36.9749	97.6	clashes	incorrect
716	-9.2565102332					0	1	58.6788	17.711	18.7194	54.1348	147.6885	97.6	incorrect
873	-9.2406280514					0	1	36.6538	15.6545	17.2531	31.5874	108.7439	97.6	incorrect
907	-9.2268793417					0	1	44.9562	12.4123	13.6385	39.8512	164.9432	97.6	clashes	incorrect
1616	-9.1254111559					0	1	47.7773	18.5608	19.8923	47.555	13.5564	97.6	clashes	incorrect
957	-9.1194904904					0	1	36.4883	13.4106	15.1101	29.9909	132.0565	97.6	incorrect
1301	-9.1078072384					0	1	62.8126	19.3486	20.1743	59.5979	138.1912	97.6	clashes	incorrect
410	-9.0936421449					0.0135	0.9706	40.4707	14.9085	15.592	36.1675	102.3024	97.6	incorrect
113	-9.0752052485					0.0135	0.9865	38.3947	11.3718	12.8235	29.808	168.2693	97.6	clashes	incorrect
744	-9.0478761483					0	1	25.012	13.0884	15.1627	13.144	155.9869	97.6	incorrect
481	-9.0217874215					0	1	33.3396	14.8988	15.4065	25.9819	144.037	97.6	incorrect
1283	-8.9905057786					0	1	56.9747	18.8102	20.3395	53.2419	147.2812	97.6	incorrect
1205	-8.9822795467					0	1	29.7469	14.2915	16.0977	17.9189	172.2468	97.6	incorrect
144	-8.9445502223					0	1	53.1102	18.4703	19.0035	49.6992	141.8424	97.6	incorrect
189	-8.936082638					0.0135	0.9825	39.0668	15.2657	15.4104	31.6428	173.0382	97.6	incorrect
1162	-8.9166383642					0	1	59.4632	18.33	18.8842	54.3531	162.6057	97.6	clashes	incorrect
276	-8.8698731502					0	1	37.7797	17.3317	18.421	32.4885	102.3792	97.6	incorrect
351	-8.7895133946					0	1	38.6547	17.8781	18.6324	38.1646	23.0933	97.6	incorrect
289	-8.7644568044					0.4493	0.6737	18.2082	5.115	6.2652	11.1017	63.5917	97.5	incorrect
197	-8.7566648619					0	1	58.0812	18.4711	19.1175	54.945	98.6024	97.6	incorrect
918	-8.7232026922					0	1	36.4094	12.2004	13.2707	31.3458	110.8939	97.6	incorrect
291	-8.6779186496					0	1	43.1914	13.3351	14.6479	38.1732	166.2588	97.6	clashes	incorrect
1484	-8.6607549111					0	1	48.9924	16.0164	17.9063	44.505	141.2135	97.6	incorrect
737	-8.6523234397					0	1	53.464	16.4105	17.1911	49.8414	107.9735	97.6	incorrect
1612	-8.5864772437					0	1	49.7197	15.1922	16.5858	45.129	172.2773	97.6	incorrect
645	-8.5744872778					0	1	54.1609	18.615	18.586	51.2637	122.69	97.6	incorrect
691	-8.5642504327					0	1	58.115	20.7201	21.9487	53.6924	141.1769	97.6	incorrect
1078	-8.5478766621					0.027	0.9608	38.075	12.0508	13.3679	28.8802	173.079	97.6	clashes	incorrect
1690	-8.537825244					0	1	49.057	16.0204	16.4807	44.7231	118.0242	97.6	clashes	incorrect
171	-8.5166980621					0	1	28.4904	15.2079	15.8332	20.8045	128.2791	97.6	incorrect
162	-8.4559789089					0	1	57.3754	18.8046	20.9592	52.0403	157.9421	97.6	incorrect
1381	-8.4539895921					0	1	27.6017	11.7955	13.1819	22.2886	118.6627	97.6	clashes	incorrect
937	-8.4529065797					0	1	31.4091	13.3042	14.8699	26.1681	116.1561	97.6	incorrect
1058	-8.4475959861					0	1	38.3754	13.0873	14.1997	30.7998	145.2765	97.6	clashes	incorrect
1497	-8.4475575797					0	1	61.5503	20.7157	22.2679	57.4103	141.6611	97.6	incorrect
846	-8.3783916309					0	1	50.5359	16.2575	17.1666	48.9749	79.449	91.5	clashes	incorrect
318	-8.3624963361					0	1	34.2217	10.7171	11.8862	29.6139	114.9761	97.6	incorrect
6	-8.3501870555					0	1	50.696	15.5591	16.7134	45.9853	135.1468	97.6	clashes	incorrect
733	-8.3056451307					0	1	29.923	13.533	14.5753	24.2537	121.7084	97.6	clashes	incorrect
258	-8.260938136					0	1	41.6967	14.1627	15.7261	36.0303	117.977	97.6	incorrect
1600	-8.1701596875					0	1	35.9269	15.7447	16.4971	34.1794	62.3946	97.6	clashes	incorrect
749	-8.1398948518					0	1	46.873	15.4854	15.8116	42.3986	119.3577	97.6	incorrect
985	-8.1139313091					0	1	22.3362	13.2292	14.419	7.737	127.9635	97.6	incorrect
644	-8.0863791403					0	1	63.7313	22.4061	22.6958	60.8391	127.7804	97.6	incorrect
571	-8.0826823805					0.027	0.9474	34.2841	11.0899	12.115	24.7198	159.275	97.6	incorrect
766	-8.0825614052					0	1	40.48	16.1783	17.0667	33.2314	137.7955	97.6	incorrect
1134	-8.0710088552					0	1	53.043	14.8761	15.9203	49.264	148.0989	97.6	incorrect
872	-8.0595467078					0	1	47.3058	12.8924	14.1987	41.9968	127.7018	97.6	incorrect
1300	-8.0492717374					0	1	36.7071	13.2294	15.6061	31.3238	135.1483	97.6	incorrect
966	-8.0351298792					0	1	34.4228	15.5625	16.832	29.8214	90.8349	97.6	clashes	incorrect
121	-8.0240760822					0	1	63.0098	19.3664	21.3375	57.7989	174.8725	97.6	clashes	incorrect
14	-7.9676084313					0	1	53.4864	18.3379	18.8066	49.4322	114.0951	97.6	clashes	incorrect
247	-7.8858043335					0	1	24.7602	7.2665	9.3057	19.4253	82.4628	97.6	incorrect
1172	-7.8755828082					0	1	37.2433	11.1337	12.2543	28.4385	177.352	97.6	clashes	incorrect
214	-7.8539651996					0	1	42.1155	18.0677	18.9741	37.8433	129.764	91.5	clashes	incorrect
1541	-7.8362140833					0.027	0.9643	33.9857	10.3173	11.6457	24.0281	166.8866	97.6	incorrect
1480	-7.8145099239					0	1	42.6085	18.3065	19.058	38.5526	127.88	91.5	incorrect
1676	-7.7280021124					0.027	0.9592	38.5879	15.8722	17.9348	30.4111	175.5082	97.6	incorrect
456	-7.7138357817					0	1	53.3238	17.4819	18.4303	48.38	137.9895	97.6	incorrect
1118	-7.6063093481					0	1	29.0006	14.8503	16.3225	17.3317	163.6758	97.6	incorrect
780	-7.5133057359					0	1	52.8123	14.8224	14.8648	49.7552	156.6061	97.6	clashes	incorrect
429	-7.5074492113					0.0541	0.8824	27.4647	13.5861	14.3276	19.3659	112.6197	97.6	incorrect
1667	-7.494752452					0	1	34.8841	10.7361	11.969	25.3169	175.4467	97.6	incorrect
1338	-7.4098879568					0	1	49.0988	20.5917	21.9044	46.5765	81.0315	97.6	incorrect
552	-7.3804878248					0	1	36.114	13.0842	15.2113	29.9036	160.3081	97.6	incorrect
1189	-7.3749919782					0	1	40.2758	16.1388	16.4931	37.9799	64.6542	91.5	incorrect
1186	-7.3470674898					0	1	45.4409	15.3464	16.0979	42.2712	87.8107	97.6	incorrect
405	-7.2917058318					0	1	65.1688	21.858	22.7474	62.1458	105.1146	97.6	clashes	incorrect
1414	-7.1817670569					0	1	36.3991	14.1577	15.7429	31.6823	119.7497	97.6	incorrect
925	-7.153133422					0	1	51.1704	16.3614	17.2404	49.7471	71.1198	97.6	clashes	incorrect
338	-7.0371392667					0	1	57.4261	18.9613	20.4913	53.8155	143.6542	97.6	incorrect
390	-7.019820674					0.0435	0.9667	27.0545	10.334	11.9748	7.8089	141.0434	97.5	incorrect
1403	-6.9315146393					0.0435	0.9663	26.1136	10.7575	13.0415	7.1491	156.1019	97.5	incorrect
673	-6.9202982356					0.1081	0.8298	17.6863	6.354	7.4954	10.0409	79.8582	97.6	incorrect
1119	-6.9127054885					0	1	56.9035	17.9375	18.1056	53.8524	119.6696	91.5	incorrect
272	-6.9122881256					0	1	54.909	17.5358	18.2092	49.6022	166.4294	97.6	clashes	incorrect
1009	-6.9023713376					0	1	47.1338	15.868	16.4965	45.3293	70.6607	97.6	incorrect
1375	-6.88650646					0	1	51.6224	16.3551	18.2329	45.4703	177.0255	97.6	incorrect
1363	-6.8106385044					0	1	29.8787	14.0791	15.0674	22.8728	119.2923	97.6	incorrect
182	-6.7751773924					0	1	52.7278	14.9552	15.8718	49.0723	157.1252	97.6	clashes	incorrect
344	-6.7498961206					0	1	52.6438	19.6969	21.2228	47.8383	163.5366	97.6	incorrect
1555	-6.7330806173					0	1	30.1103	16.4949	18.4714	20.4176	142.1322	97.6	incorrect
3	-6.7193684458					0	1	43.4207	12.0022	12.969	40.6713	103.2117	97.6	incorrect
437	-6.6693492142					0	1	45.2984	16.1574	16.7996	40.6055	121.7223	97.6	incorrect
1368	-6.6469962147					0	1	49.5112	16.1086	16.8532	45.0801	123.323	97.6	incorrect
131	-6.6001382198					0.027	0.9623	40.6093	11.7943	13.0971	34.8032	174.2503	97.6	incorrect
763	-6.5471517741					0	1	55.4253	15.8337	16.273	50.0703	176.259	97.6	clashes	incorrect
1001	-6.5203215223					0	1	24.512	12.4185	13.6452	15.1274	149.7551	97.6	incorrect
251	-6.4697979218					0	1	23.1819	6.7727	8.2947	19.7221	62.094	97.6	clashes	incorrect
1357	-6.4610981703					0	1	37.3381	13.786	15.987	29.8052	140.7819	97.6	incorrect
65	-6.4599157356					0	1	46.6048	13.587	13.5529	41.4044	129.0849	97.6	incorrect
1073	-6.4031178483					0	1	43.2504	15.6697	16.1499	41.808	52.0199	97.6	incorrect
894	-6.3273515762					0.0541	0.9474	20.7973	9.1406	10.7381	14.4446	80.9323	97.6	incorrect
337	-6.2947993013					0	1	56.8646	19.0401	20.0954	52.7145	130.6723	97.6	incorrect
755	-6.1986700286					0	1	45.459	11.7711	12.6589	43.0132	96.5377	97.6	incorrect
1574	-6.1354199716					0.0135	0.9924	38.6079	10.9235	12.4393	33.3439	179.7188	97.6	incorrect
411	-6.1156402719					0.0135	0.9714	36.5194	12.4213	13.1829	27.5895	178.7776	97.6	incorrect
1576	-6.0171677828					0	1	49.0303	15.3366	16.6125	44.2466	126.6356	97.6	clashes	incorrect
1255	-5.8548130796					0	1	37.5594	15.1525	17.4611	28.4276	174.3417	97.6	incorrect
1062	-5.8356516569					0	1	40.5221	12.5788	14.5627	36.4383	122.0583	97.6	clashes	incorrect
751	-5.7636361079					0	1	51.7471	16.8638	17.2989	49.2665	78.5686	97.6	incorrect
939	-5.7573005049					0	1	57.7317	19.0852	20.6236	54.1054	142.181	97.6	incorrect
1511	-5.7354074484					0	1	57.9104	18.9915	20.5483	54.0655	148.3026	97.6	incorrect
226	-5.649697236					0.058	0.9583	27.3285	10.4236	12.0248	8.7097	138.1502	97.5	incorrect
15	-5.5379444021					0	1	40.9289	14.5135	16.6415	34.3568	140.9002	97.6	incorrect
736	-5.5378581617					0	1	58.328	17.1789	19.1107	54.1445	155.3911	97.6	incorrect
616	-5.4834681281					0	1	26.0985	11.6796	13.7431	12.9712	151.8893	97.6	incorrect
1378	-5.4513264659					0	1	43.4456	18.4387	19.0187	42.7106	39.0742	97.6	incorrect
550	-5.402590229					0	1	54.9669	20.0145	21.6681	51.7952	97.7878	97.6	incorrect
848	-5.2596125393					0.0135	0.96	51.6712	16.2139	17.7267	47.4896	156.9385	97.6	incorrect
986	-5.2439651368					0.0135	0.988	39.7304	10.3007	11.3384	33.9073	140.5756	97.6	incorrect
264	-5.1130464576					0	1	61.5793	17.7185	18.1473	57.4949	132.9395	97.6	incorrect
93	-5.0768206727					0	1	37.8073	13.0335	14.5035	33.2479	163.7022	97.6	incorrect
687	-5.0522536949					0	1	54.2519	15.6582	17.3001	50.0527	138.0705	97.6	incorrect
1407	-5.0314956406					0	1	59.1377	20.0185	21.6386	57.0854	85.5343	97.6	incorrect
223	-5.0312212244					0	1	33.2739	13.4283	14.2573	30.1233	90.3355	97.6	incorrect
420	-4.9933917726					0	1	54.2654	14.967	16.1421	50.1744	157.7208	97.6	incorrect
905	-4.8962698875					0	1	44.2396	16.8408	18.2962	40.5841	139.9304	97.6	incorrect
995	-4.8890937436					0	1	44.4599	12.724	13.7721	40.9847	105.4674	97.6	clashes	incorrect
1284	-4.8404901438					0	1	38.4941	13.4653	14.0792	36.9347	64.4825	97.6	incorrect
583	-4.7938778507					0	1	67.5512	24.5459	25.75	63.9593	144.4427	97.6	incorrect
1449	-4.7028922485					0	1	51.6995	15.9521	16.5278	48.7381	96.0432	91.5	clashes	incorrect
1366	-4.702735196					0	1	51.7841	17.1498	17.9441	47.2537	116.6295	97.6	incorrect
53	-4.6625750885					0	1	43.4232	15.8672	16.9407	37.0743	155.8367	97.6	incorrect
1383	-4.6345380763					0	1	51.542	15.8478	17.1056	48.7352	128.0571	97.6	clashes	incorrect
114	-4.4322671665					0	1	42.9162	14.2968	16.1728	36.0364	166.9567	97.6	incorrect
1498	-4.431827871					0	1	57.7284	18.7399	20.3355	53.7693	148.8278	97.6	incorrect
82	-4.329737091					0.087	0.9381	30.292	8.7641	10.704	13.3021	134.4315	97.5	incorrect
1476	-4.3253345484					0	1	52.5133	17.358	18.6136	49.0091	104.3592	91.5	incorrect
148	-4.3048900362					0	1	57.5609	17.9019	18.4243	52.7644	135.5338	97.6	incorrect
1307	-4.2489082812					0	1	57.3289	19.6558	21.4219	53.5837	116.8205	97.6	incorrect
1176	-4.1763822812					0	1	40.6893	13.8038	15.3931	35.0273	115.6463	97.6	incorrect
1688	-4.1309023685					0	1	58.3831	18.0947	19.496	53.552	165.6434	97.6	incorrect
640	-4.1104517648					0	1	32.1294	13.1331	13.778	25.5237	159.7981	91.5	incorrect
67	-4.0905104841					0	1	39.171	13.2983	15.5589	34.5533	110.8212	97.6	incorrect
468	-3.9598153058					0	1	49.4015	16.5902	17.1439	45.6068	101.4967	97.6	incorrect
484	-3.9527871138					0	1	39.2765	14.1861	14.8071	38.0464	49.9369	97.6	incorrect
330	-3.9361191924					0	1	37.0289	14.7143	15.3291	32.4185	134.4397	97.6	incorrect
98	-3.7894002714					0	1	19.1414	11.7552	12.4259	6.9434	179.8072	97.6	incorrect
1609	-3.6881452326					0	1	52.5392	14.4915	15.9813	47.0416	166.1207	91.5	incorrect
1577	-3.6751047824					0.0135	0.9818	14.919	8.75	9.8601	8.3935	77.4677	97.6	incorrect
156	-3.6067630825					0	1	49.2929	16.0076	17.5417	45.0379	107.9035	97.6	incorrect
622	-3.5349790248					0.0541	0.9412	25.4965	10.1935	12.6542	12.9091	178.2668	97.6	incorrect
911	-3.3776704317					0	1	37.5594	15.1525	17.4611	28.4276	174.3417	97.6	incorrect
521	-3.3567703844					0	1	30.8533	14.3485	14.9522	23.2211	155.0355	97.6	incorrect
1483	-3.3288528771					0	1	57.9071	19.0396	20.6292	54.1205	141.9277	97.6	incorrect
1330	-3.3031900564					0.0135	0.9796	39.6834	13.2715	13.9478	36.3856	96.9142	97.6	incorrect
1431	-3.2728275389					0	1	47.0938	17.6054	19.3543	43.0826	111.3476	97.6	incorrect
608	-3.2475242091					0	1	37.436	16.4156	17.6954	36.7073	32.2776	97.6	clashes	incorrect
1269	-3.2135779781					0	1	35.0826	11.1388	12.7814	27.766	156.7835	97.6	clashes	incorrect
1430	-3.193979154					0	1	35.9028	15.0745	16.4643	29.5209	121.5034	97.6	incorrect
60	-3.1920128155					0	1	30.0119	9.682	10.3631	21.4756	134.7376	97.6	clashes	incorrect
30	-3.0702360552					0	1	50.5182	16.0402	16.7035	44.887	147.3712	97.6	clashes	incorrect
634	-3.0701533267					0.058	0.9615	27.7912	10.6211	12.1506	8.9478	138.4444	97.5	incorrect
1570	-3.0518559263					0	1	56.5754	15.8786	16.346	51.6374	169.5388	97.6	incorrect
867	-2.9672848133					0	1	57.1138	18.625	20.1601	53.3097	150.5818	97.6	incorrect
746	-2.9640280559					0	1	62.3688	17.0691	18.3137	58.318	151.2509	97.6	incorrect
1154	-2.9002854354					0	1	57.8517	14.2677	15.7467	52.9526	155.4415	97.6	clashes	incorrect
1472	-2.8927027491					0.087	0.9381	30.292	8.7641	10.704	13.3021	134.4315	97.5	incorrect
380	-2.8866295256					0	1	23.6644	11.4449	13.5825	7.2868	160.443	97.6	incorrect
1092	-2.8458462958					0.0135	0.9828	35.5302	12.5922	14.7563	30.9278	167.4363	97.6	incorrect
1210	-2.7484530306					0	1	46.8906	17.453	18.2086	45.287	58.6273	97.6	incorrect
541	-2.7471964086					0	1	56.3344	18.6721	18.9551	51.2286	131.3442	97.6	incorrect
1287	-2.663489025					0	1	64.3694	22.8689	24.397	61.5222	104.2402	97.6	clashes	incorrect
1401	-2.6436810161					0	1	57.3101	20.5006	22.1236	54.4112	91.6426	97.6	incorrect
219	-2.509241583					0	1	50.295	13.8571	15.284	46.1757	167.2323	91.5	incorrect
1377	-2.4788370811					0	1	49.4913	17.9951	18.526	47.2154	75.5728	97.6	incorrect
1632	-2.4749309624					0	1	53.2184	16.9036	17.3179	49.8292	160.1393	97.6	incorrect
424	-2.4315084754					0.029	0.9762	26.286	10.818	13.1952	7.0074	160.534	97.5	incorrect
409	-2.4305724085					0	1	28.9078	13.0697	14.5515	20.6056	138.33	97.6	incorrect
1519	-2.4228603567					0	1	23.1845	13.6261	14.6884	10.6376	154.4389	97.6	incorrect
770	-2.4198973479					0	1	30.5727	12.2126	13.7731	22.0733	151.0593	97.6	clashes	incorrect
469	-2.3944100999					0.0135	0.9846	19.8084	8.0337	9.5522	13.0798	68.6677	97.6	incorrect
772	-2.3676846413					0	1	41.0087	16.8523	18.2123	39.0266	76.471	97.6	incorrect
267	-2.3600963098					0	1	49.332	18.2903	18.8103	46.9294	72.1801	97.6	clashes	incorrect
71	-2.3344530615					0.0135	0.9836	31.7429	10.8576	12.0206	22.531	147.2773	97.6	clashes	incorrect
9	-2.312653377					0.0405	0.96	17.2912	8.6363	9.9717	10.8127	64.8464	97.6	incorrect
102	-2.288505168					0	1	19.5581	10.8334	11.8746	10.5809	115.0694	97.6	incorrect
154	-2.2600473924					0	1	46.9845	16.2806	17.4046	42.7237	146.7385	97.6	clashes	incorrect
1209	-2.2580143066					0	1	44.0652	17.0956	17.6975	42.9586	39.8083	97.6	clashes	incorrect
1500	-2.229303103					0	1	33.7957	13.323	14.5648	27.4729	122.5957	97.6	incorrect
1627	-2.2253304571					0.4348	0.7581	18.1739	5.775	6.9785	10.0395	62.5263	97.5	incorrect
376	-2.1326116701					0	1	38.5936	13.8252	15.5139	35.5964	77.3833	97.6	incorrect
290	-2.1233190008					0	1	32.3108	12.0826	13.6639	25.3247	166.3403	97.6	clashes	incorrect
983	-2.0847125535					0	1	60.3825	20.0555	21.7858	57.9806	85.5291	97.6	incorrect
237	-2.0204774042					0	1	34.8085	15.7084	17.3147	31.3254	82.5042	97.6	incorrect
1295	-1.988944091					0	1	39.7685	10.9408	12.031	33.8144	133.771	97.6	incorrect
593	-1.9872169026					0	1	45.4859	14.5432	16.2926	42.6093	122.3682	97.6	incorrect
80	-1.8538439183					0	1	38.5315	13.8495	15.685	31.9583	137.0022	97.6	incorrect
1024	-1.7530677576					0	1	42.1096	10.3346	11.5225	35.8364	141.5028	97.6	incorrect
1225	-1.7089365863					0	1	43.8549	15.5255	16.599	36.9678	173.0064	97.6	clashes	incorrect
598	-1.6275951179					0	1	41.6321	13.7362	14.3506	38.801	99.5701	97.6	incorrect
108	-1.5682102097					0.0135	0.9825	39.0668	15.2657	15.4104	31.6428	173.0382	97.6	incorrect
1478	-1.5183870393					0	1	54.9816	19.8601	20.5322	51.4683	118.5695	97.6	incorrect
1098	-1.4769057097					0.0405	0.9211	35.0861	11.6114	12.4461	25.5111	175.3411	97.6	incorrect
62	-1.451032677					0.1081	0.8431	15.756	6.8527	7.8997	8.5069	65.9694	97.6	incorrect
597	-1.4322586375					0	1	54.7391	18.0224	18.5061	50.3174	137.2795	97.6	incorrect
585	-1.4303165253					0.0135	0.9778	40.6363	13.1728	14.4786	36.5015	134.9176	97.6	incorrect
328	-1.4202115131					0	1	22.0165	13.9271	15.2539	20.2422	40.5819	97.6	incorrect
546	-1.3722304714					0.0135	0.9875	27.2773	13.3581	15.385	17.8929	123.3894	97.6	clashes	incorrect
99	-1.3667479665					0	1	40.7879	13.3009	14.4085	37.0575	93.1223	97.6	incorrect
1485	-1.3390699529					0.1159	0.8889	25.3666	9.0182	10.1859	9.9675	135.2008	97.5	incorrect
278	-1.3328667902					0	1	40.7124	13.8267	14.7711	38.671	60.2148	97.6	clashes	incorrect
930	-1.3252395496					0.0725	0.939	30.4741	9.4737	11.4592	11.154	135.8023	97.5	incorrect
1042	-1.3216206956					0	1	51.4157	15.272	16.9966	46.447	152.3982	97.6	incorrect
864	-1.2255325273					0	1	40.455	11.6655	12.3957	38.4649	76.0679	97.6	incorrect
1611	-1.219419815					0	1	45.0441	16.1641	16.7437	41.3212	91.4496	97.6	clashes	incorrect
1488	-1.1945239345					0	1	59.7563	19.142	19.3555	57.0287	160.0318	97.6	incorrect
438	-1.1316811537					0	1	47.4137	18.877	19.5313	47.0021	23.5412	97.6	incorrect
1089	-1.1175824974					0.0135	0.9855	25.4505	10.94	12.8238	15.1949	123.0452	97.6	incorrect
841	-1.0616716314					0	1	40.664	13.7405	15.0123	38.3283	74.5424	97.6	incorrect
1006	-1.0457937346					0.027	0.9545	31.5457	13.023	13.9804	21.9648	177.1683	97.6	incorrect
21	-0.995729481					0	1	41.982	16.8846	17.543	40.3806	49.1929	97.6	incorrect
428	-0.9469108053					0	1	34.9784	15.7207	17.3309	31.3496	84.1431	97.6	incorrect
982	-0.9182098696					0	1	51.6543	15.8774	16.4192	48.6413	96.8965	91.5	incorrect
91	-0.9106306452					0	1	49.5388	14.0077	14.8111	43.9741	149.4996	97.6	incorrect
1455	-0.8922366589					0	1	43.2649	12.8205	14.24	37.5816	137.4891	97.6	incorrect
348	-0.7614684771					0	1	40.2721	16.3522	18.0144	34.5252	143.0251	97.6	incorrect
1514	-0.6713310516					0	1	34.959	14.9045	16.0201	33.3168	46.425	97.6	incorrect
1292	-0.6398490841					0	1	42.7266	13.5844	15.4467	39.1188	111.7333	97.6	clashes	incorrect
1182	-0.6084284142					0	1	32.8044	13.9538	14.2356	26.8129	118.2734	97.6	incorrect
282	-0.571525032					0	1	52.0857	16.055	16.5042	48.9453	100.0509	91.5	clashes	incorrect
1129	-0.4866016267					0	1	53.4082	14.3488	15.185	49.7198	139.5451	97.6	incorrect
1471	-0.4572256124					0	1	40.702	13.8607	15.2809	33.5097	150.9852	97.6	clashes	incorrect
1140	-0.3916504353					0	1	39.6196	12.615	12.9906	36.9563	87.298	97.6	clashes	incorrect
754	-0.3590023907					0.0135	0.9861	30.1426	9.6908	10.5099	29.0895	42.3448	97.6	incorrect
1589	-0.325640707					0	1	44.2384	14.147	15.6261	38.7808	171.653	97.6	incorrect
1113	-0.3179418482					0	1	45.5908	17.1484	17.6847	38.9031	171.7598	97.6	incorrect
885	-0.2973108101					0	1	43.1899	16.8929	17.5653	41.5097	51.1131	97.6	incorrect
1679	-0.2787341535					0.0135	0.9796	35.0304	10.6484	11.9573	25.5459	170.1714	97.6	incorrect
620	-0.2150204686					0	1	37.8876	15.8306	16.554	31.5202	124.0517	97.6	incorrect
1687	-0.0431958347					0	1	34.6986	14.1361	15.787	27.3495	159.6773	97.6	incorrect
938	-0.0267087505					0	1	29.5718	10.0643	11.1487	24.8862	100.5757	97.6	clashes	incorrect
29	0					0	1	37.208	14.2264	14.4044	32.3004	173.135	97.6	clashes	incorrect
35	0					0	1	50.6225	12.5195	13.5427	44.2706	167.7272	97.6	incorrect
39	0					0	1	38.9813	13.9471	15.6292	32.755	137.6913	97.6	incorrect
118	0					0	1	51.5148	17.8637	18.3289	48.9591	76.2938	97.6	incorrect
137	0					0	1	28.3672	13.0117	15.3007	17.4133	173.2068	97.6	incorrect
166	0					0	1	54.2276	18.9396	19.3073	51.5436	90.9504	97.6	incorrect
178	0					0	1	23.4032	12.2586	13.7967	5.4874	160.5059	97.6	incorrect
242	0					0	1	55.76	16.4661	16.66	53.3046	119.8939	97.6	incorrect
246	0					0.0145	0.9895	27.1865	10.3901	11.4715	14.3779	127.1041	97.5	incorrect
254	0					0.0135	0.9846	19.8084	8.0337	9.5522	13.0798	68.6677	97.6	incorrect
255	0					0	1	31.4026	15.8674	17.9401	21.1416	161.2652	97.6	incorrect
283	0					0	1	32.7131	10.667	12.3914	25.9177	116.7702	97.6	incorrect
305	0					0	1	45.8899	18.5279	19.0988	45.1704	33.1322	97.6	incorrect
379	0					0.0405	0.9647	36.2375	10.6053	11.8545	27.1177	162.5143	97.6	clashes	incorrect
389	0					0	1	51.8027	14.0314	15.5085	48.1187	177.5257	91.5	incorrect
399	0					0	1	36.8524	15.7239	16.5486	33.8737	85.622	97.6	incorrect
422	0					0	1	59.1423	21.2302	22.2635	54.2063	175.8316	97.6	incorrect
485	0					0	1	46.3169	16.7095	17.2685	43.544	84.4149	97.6	clashes	incorrect
503	0					0.0135	0.9756	42.446	15.3957	16.1383	37.5325	116.6841	97.6	incorrect
524	0					0	1	39.2248	15.792	17.2441	35.1171	98.5812	97.6	incorrect
551	0					0.0811	0.8636	28.3969	10.5689	11.3075	16.7366	174.7976	97.6	incorrect
559	0					0	1	49.753	18.8493	19.4047	48.4682	50.9292	97.6	incorrect
560	0					0	1	40.664	13.7405	15.0123	38.3283	74.5424	97.6	incorrect
574	0					0	1	60.6599	21.182	22.098	56.7677	153.524	97.6	incorrect
649	0					0	1	66.5525	22.9234	24.7357	62.5929	178.5582	97.6	clashes	incorrect
658	0					0	1	53.2956	21.9832	22.8928	51.26	82.1256	97.6	incorrect
678	0					0.0405	0.9423	35.8926	12.6372	13.9417	29.0046	127.4879	97.6	incorrect
720	0					0	1	42.9636	14.65	15.9896	36.6485	145.2522	97.6	incorrect
726	0					0	1	61.4171	17.0776	17.6039	58.6611	171.6184	97.6	clashes	incorrect
903	0					0	1	41.8537	12.4982	13.9508	39.2116	74.0934	97.5	incorrect
913	0					0	1	58.7512	21.1583	21.7935	55.6068	112.8348	97.6	clashes	incorrect
921	0					0.4348	0.6809	14.0687	4.6846	6.1857	7.8091	49.8912	97.5	incorrect
973	0					0	1	37.3069	15.6643	17.5396	29.8094	146.5937	97.6	clashes	incorrect
1011	0					0	1	24.4162	12.3417	12.9432	15.9904	111.7044	97.6	clashes	incorrect
1063	0					0	1	54.6118	20.475	21.1315	50.7615	113.4963	97.6	incorrect
1083	0					0	1	22.0165	13.9271	15.2539	20.2422	40.5819	97.6	incorrect
1103	0					0.0135	0.9853	41.1932	13.5712	14.9949	35.3187	169.0818	97.6	incorrect
1106	0					0	1	55.9951	15.5261	16.0191	50.9381	170.4778	97.6	clashes	incorrect
1107	0					0	1	36.3355	15.326	17.6921	28.919	155.1175	97.6	incorrect
1190	0					0	1	39.698	11.9799	12.7294	38.3118	55.651	97.6	incorrect
1226	0					0	1	25.2921	10.0524	11.7996	13.7451	164.6091	97.6	clashes	incorrect
1252	0					0.4348	0.6429	13.7018	3.8517	5.6604	8.2422	40.6118	97.5	acceptable
1253	0					0	1	52.3735	17.4056	18.233	48.8359	104.7561	91.5	clashes	incorrect
1312	0					0	1	32.3108	12.0826	13.6639	25.3247	166.3403	97.6	clashes	incorrect
1359	0					0	1	34.3091	15.1511	16.3258	26.0087	136.0435	97.6	incorrect
1365	0					0	1	32.8645	12.9192	15.2628	27.8331	96.5122	97.6	incorrect
1385	0					0.0135	0.9714	36.5194	12.4213	13.1829	27.5895	178.7776	97.6	incorrect
1392	0					0	1	46.0571	16.7412	17.432	40.7353	118.8056	97.6	clashes	incorrect
1400	0					0.027	0.9649	40.9929	12.4851	12.4757	37.5553	105.4166	97.6	incorrect
1420	0					0	1	48.9245	17.4775	18.9496	47.7257	69.1493	97.6	incorrect
1466	0					0	1	51.535	18.9866	20.4458	49.658	94.7559	97.6	clashes	incorrect
1495	0					0.1159	0.8933	22.7501	8.7754	9.9	6.3416	113.7843	97.5	incorrect
1534	0					0	1	55.7547	20.2185	20.3216	53.6063	95.5949	97.6	clashes	incorrect
1569	0					0	1	52.7205	14.7035	16.0918	47.242	165.4369	91.5	incorrect
1578	0					0	1	49.014	13.7238	15.1056	45.9583	159.6342	91.5	clashes	incorrect
1593	0					0	1	32.4158	14.9127	16.6757	21.8782	166.0612	97.6	incorrect
1598	0					0.4203	0.7212	16.9256	4.6083	5.4619	8.2112	64.6713	97.5	incorrect
1634	0					0	1	36.7081	11.5252	13.2742	28.0639	164.2578	97.6	incorrect
1645	0					0	1	37.2237	15.0812	15.7362	35.416	54.0256	97.6	clashes	incorrect
1647	0					0	1	49.1357	16.781	17.8114	48.4756	37.335	97.6	clashes	incorrect
1697	0					0	1	47.0755	17.4125	18.6008	46.6122	26.6363	91.5	incorrect
