# Supplementary material for: CLUB-MARTINI: Selecting Favourable Interactions amongst Available Candidates, a Coarse-Grained Simulation Approach to Scoring Docking Decoys
Source: PLoS One. 2016 May 11;11(5):e0155251. doi: 10.1371/journal.pone.0155251 (PMC4864233; doi:10.1371/journal.pone.0155251)
Supplement: S1 File — (ZIP) [file pone.0155251.s006.zip › Target_47.csv]

struct #	min_PMF_1	min_PMF_2	min_PMF_3	min_PMF_4	min_PMF_5	fnat	fnonnat	L-rms	I-rms	S-rms	dl	theta l	Seq_id	score
116	-144.226473687	-87.4058586473	-100.227779105	-89.4305305348	-117.684956847	0.875	0.2344	2.2504	0.9162	1.8772	1.6458	7.6881	97.6	high
453	-138.701245495	-102.762006394	-106.288580516	-73.8041069114	-83.5658078867	0.8929	0.2308	1.2208	0.6693	1.6416	0.4107	6.1159	97.6	high
290	-134.867799428	-100.872585881	-77.2300039622	-103.995994036	-85.8074231762	0.8571	0.2615	1.5918	0.9091	2.0685	0.7151	7.2347	97.6	high
694	-131.100001943	-83.7101607244	-62.063438636	-109.470440374	-71.2777419321	0.8214	0.2333	2.4668	0.8661	1.9193	2.0319	7.2697	97.6	high
845	-128.971073084	-59.8172165437	-71.2582194643	-92.9771435841	-85.0583558643	0.8214	0.193	1.307	0.6444	1.791	0.6719	6.78	95.8	high
459	-126.490241893	-116.350220623	-106.414971473	-95.5440919764	-89.3176674999	0.8571	0.3143	1.0154	0.8389	1.8377	0.2487	4.4725	97.6	high
490	-124.188786342	-59.1895746603	-89.1476714878	-97.4560050703	-86.4690048703	0.8036	0.2623	1.5756	0.8314	1.9401	0.5469	9.4212	97.6	high
363	-123.818194707	-92.3196460019	-86.3936806318	-67.3292995419	-12.8483077145	0.75	0.2075	3.9307	1.1874	2.1891	2.9174	14.8148	97.6	medium
728	-123.528826857	-96.8141268042	-123.912018773	-93.5384507229	-123.582635	0.875	0.2687	1.8465	0.9628	2.0091	1.3396	6.2825	97.6	high
679	-121.600457526	-60.7121828056	-91.4937950839	-78.8751793451	-63.9794269401	0.7857	0.1698	4.1597	1.139	2.1367	3.2434	14.5895	97.6	medium
188	-118.710305069	-107.960916146	-79.9824344963	-78.4364138366	-100.771330946	0.8393	0.2167	0.9951	0.6295	1.6039	0.2692	5.417	97.6	high
808	-118.656523491	-25.4819451171	-98.3733587873	-105.382599962	-87.5228896623	0.8571	0.3333	1.5565	0.8613	2.1025	0.4254	7.9087	97.6	high
923	-117.938127701	-73.8941545284	-94.1506052907	-90.6705233812	-66.496586622	0.8214	0.2333	1.0831	0.6592	1.8581	0.2826	5.7079	97.6	high
578	-117.609527674	-103.639939913	-101.500534008	-103.474323725	-73.8612818882	0.8214	0.2203	1.1503	0.5885	1.8679	0.4576	5.696	97.6	high
166	-117.193791272	-111.160786605	-64.21586129	-82.8098146222	-17.4077845043	0.8036	0.2857	1.3808	0.9267	2.0869	0.7401	6.0311	97.6	high
726	-116.658509291	-61.2427713341	-63.4362694171	-94.6245874341	-84.5732262941	0.8036	0.3077	1.4878	1.0129	2.191	0.7063	6.7243	97.6	medium
776	-116.574794847	-87.238121207	-109.733317617	-100.126248002	-75.6226326325	0.7857	0.3529	1.6094	1.0869	2.2576	0.9572	5.2651	97.6	medium
647	-115.678607741	-80.4990679194	-94.1383862194	-95.1178209358	-97.1011725194	0.8571	0.2836	1.2915	0.8071	1.9	0.7571	4.8739	97.6	high
287	-115.159284809	-98.2654915241	-99.2446589749	-99.5308948249	-62.9411165387	0.7857	0.3433	1.6118	1.0334	2.1171	1.0403	6.6622	97.6	medium
571	-115.082988233	-76.6324256785	-72.4350533185	-83.9732105863	-83.1524558863	0.7857	0.2281	1.9441	1.1642	2.2113	1.2106	7.5672	97.6	medium
626	-115.015317335	-108.269025398	-78.4863033376	-96.9195130313	-75.4766140753	0.7679	0.1731	3.6993	1.0766	2.0738	2.8778	13.0071	97.6	medium
913	-114.452846262	-97.2734126523	-76.7704875352	-73.2661834775	-99.7116101123	0.7679	0.1224	3.7766	1.0562	2.0683	2.9503	13.3526	97.6	medium
986	-114.393707145	-73.9008723346	-62.0349920636	-63.1032602096	-74.3758243204	0.8214	0.1636	1.13	0.5195	1.7385	0.759	4.9216	95.8	high
673	-113.471743584	-98.3698726882	-63.3600383601	-88.5616473851	-52.8551928241	0.7857	0.2667	1.8415	1.1416	2.043	1.2689	6.1857	97.6	medium
40	-113.460024585	-75.0040731146	-71.5614833346	-97.2916968896	-106.256716384	0.875	0.3378	1.2113	0.8047	1.9255	0.5066	5.2151	97.6	high
676	-112.921648958	-84.3815353207	-80.6640891841	-23.429748802	-46.5329731785	0.7679	0.2712	2.6952	1.2856	2.2991	1.6132	10.7141	97.6	medium
804	-112.633419784	-55.8617368904	-81.9140747304	-75.5415939407	-77.0593150332	0.8214	0.2923	2.6376	1.0485	2.2134	1.8969	9.7956	97.6	medium
361	-112.352200424	-81.5869638742	-73.1866775464	-91.1384030273	-84.2999621242	0.875	0.1967	3.4602	1.1885	2.0919	2.5448	12.7373	97.6	medium
562	-112.298796022	-91.3662720538	-76.7611166008	-87.6307753508	-80.4609589083	0.75	0.2364	1.2132	0.5687	1.6101	1.0957	2.2384	97.6	high
582	-111.852045516	-97.1123652653	-107.88840269	-111.07718771	-76.2368850516	0.8036	0.2373	1.8344	0.9434	2.02	0.8662	8.6503	97.6	high
89	-111.623253385	-71.4359754122	-72.7378375272	-75.3841370542	-67.629697698	0.75	0.2222	0.928	0.531	1.6732	0.7017	3.095	97.6	high
513	-111.104294483	-91.8476592255	-65.8292552155	-49.7013023604	-65.0883713905	0.5893	0.34	2.4234	1.2514	2.2321	0.8034	13.8975	97.6	clashes	medium
476	-110.751202101	-82.5427319706	-61.3008402888	-63.1786390058	-73.2603236388	0.8214	0.2698	3.3053	1.1842	2.2014	2.4496	12.583	97.6	medium
798	-110.678276354	-70.8619334237	-82.9045752109	-99.1204448437	-69.0665647859	0.8393	0.1754	0.8171	0.4675	1.5379	0.6714	1.4607	97.6	high
566	-110.484069214	-78.2031898255	-61.1808759168	-89.2778224868	-69.9868128768	0.8393	0.3649	2.2897	0.859	1.8417	1.9885	6.8229	97.6	high
153	-109.897754096	-103.585461242	-80.7019984052	-79.7778563731	-101.116224705	0.7857	0.2903	1.9837	1.1019	1.9427	1.0885	9.8501	97.6	medium
831	-109.786029209	-93.6800072394	-92.2040139933	-71.8502228966	-100.764101478	0.8393	0.1754	3.7942	1.0363	2.0161	3.0105	12.6873	97.6	medium
399	-109.57048078	-77.345526029	-114.101161354	-95.882621354	-97.589274029	0.8036	0.2857	2.2406	0.8313	1.9221	1.2733	10.56	97.6	high
671	-109.44414316	-89.0672715002	-96.3543721552	-114.777096603	-123.928249703	0.8571	0.2941	1.4818	0.9034	1.8283	0.7648	6.3582	97.6	high
637	-108.858592632	-105.728626993	-80.3257006365	-85.8848199878	-78.4685464924	0.8036	0.3284	1.2729	0.7869	1.9727	0.2934	6.2171	97.6	high
247	-108.291344312	-84.1517130925	-92.8124110925	-89.4792046925	-104.782240919	0.8571	0.2941	1.4361	0.9344	2.0556	0.8011	5.545	97.6	high
613	-107.959992788	-93.9228891489	-112.532243449	-106.213996496	-77.692342606	0.8929	0.1935	3.676	1.1138	2.1426	2.8237	12.7168	97.6	medium
209	-107.912053628	-115.816127063	-72.1612800495	-86.5079457501	-26.978074488	0.8036	0.3182	1.3057	0.86	2.0617	0.8937	3.949	97.6	high
402	-107.871363832	-106.716165477	-58.4781052512	-51.8529676969	-76.5220393573	0.7857	0.2903	1.3909	0.8751	2.0418	0.6128	6.1201	97.6	high
243	-107.553833245	-100.436657984	-69.8649446589	-100.546413104	-72.9175171334	0.875	0.1967	0.9139	0.5485	1.4799	0.3268	4.4353	97.6	high
709	-107.223831894	-102.863737728	-80.1265743177	-82.9617502401	-83.2992264423	0.7321	0.2931	2.7674	1.0314	2.4073	2.0235	11.3553	97.6	medium
1023	-107.107928024	-94.8676780122	-112.351166774	-107.239323324	-105.480706947	0.8036	0.1667	2.1806	1.1583	2.2753	1.4362	9.8613	97.6	medium
500	-106.760251805	-93.5326640304	-88.2208447008	-121.52076768	-101.798297276	0.7321	0.2545	1.6009	0.9119	1.9069	0.5489	8.0489	97.6	high
1037	-106.742899375	-59.7274960161	-87.7157698919	-95.7180106474	-78.6268324319	0.7143	0.3333	1.5215	1.0364	2.2326	0.651	6.7693	97.6	medium
514	-106.661369338	-71.2972715819	-80.7412740853	-69.5646639269	-85.8388032024	0.8036	0.1667	1.0435	0.485	1.4932	0.944	1.3983	97.6	high
980	-106.539994735	-100.292007266	-83.4150756344	-113.670944736	-103.857233254	0.8036	0.2241	2.7902	1.132	2.0909	1.4357	13.4079	97.6	medium
236	-106.325913459	-111.686267943	-76.671909685	-104.782519174	-99.0268787354	0.6964	0.2353	2.3085	0.7899	1.7805	1.6667	10.2721	97.6	high
74	-105.980928819	-84.3669698174	-81.8498920525	-67.0898004298	-70.7467542525	0.4464	0.5902	4.1565	1.8692	2.8542	3.1619	14.0323	97.6	medium
283	-105.925808677	-112.139782509	-99.1355519996	-93.4386666996	-65.5654595245	0.8393	0.3188	1.5762	0.884	2.0012	0.9728	5.8101	97.6	high
793	-105.804618962	-93.4779353628	-98.2767893125	-81.7917976678	-5.7338530169	0.8393	0.2656	1.8061	0.799	1.8499	1.0829	7.6182	97.6	high
912	-105.267979839	-105.859051057	-95.7967586091	-106.891983222	-90.4979322741	0.8036	0.2623	2.5485	0.946	1.9518	1.4254	11.5282	97.6	high
213	-104.973458394	-82.6051942913	-84.6515553213	-93.5496663029	-85.907309807	0.8393	0.1897	2.5315	0.9973	1.8612	1.446	11.6287	97.6	high
112	-104.588578803	-85.1200539761	-89.106023673	-101.829604866	-119.656846392	0.625	0.3137	1.8577	0.9097	2.4326	1.5289	6.4786	97.6	high
254	-104.248443675	-119.827734462	-96.531337951	-16.6363090362	-93.5331260116	0.875	0.3099	1.6574	0.9472	1.8838	1.2531	4.7476	97.6	high
102	-104.230768309	-125.33049797	-114.968641718	-136.343509018	-105.828828943	0.8393	0.254	1.6413	0.8371	1.8215	0.6793	8.3178	97.6	high
873	-104.134898074	-82.025047862	-75.965678524	-71.532129137	-67.904002749	0.7321	0.3492	2.3345	1.1497	2.4823	1.2076	10.2666	97.6	medium
844	-104.040001375	-91.020181094	-77.267802534	-63.9561180281	-99.012257149	0.7857	0.2787	1.7403	0.8933	1.9516	0.4792	9.0203	97.6	high
1044	-103.701194171	-86.6115452451	-76.1279439461	-83.5377253961	-77.3422542461	0.75	0.2759	1.7269	1.0246	2.2714	0.5672	8.8663	97.6	medium
693	-103.20760527	-79.8502307669	-79.9230047515	-77.5073877071	-73.0062528774	0.8036	0.1964	3.9106	1.111	2.0921	2.978	14.4231	97.6	medium
833	-102.719998652	-77.8937406406	-62.3977146697	-59.6817888068	-78.0627575056	0.6607	0.2449	2.9658	0.9608	2.0184	2.0947	13.1092	97.6	high
744	-102.667326742	-86.4566190367	-64.5908664109	-42.9659578519	-66.1694468169	0.7679	0.3065	3.6188	1.2621	2.2295	2.5954	14.215	97.6	medium
805	-102.646235591	-19.526600772	-87.259093146	-86.2266086327	-97.8649076548	0.75	0.3	1.3211	0.8094	2.0042	1.046	3.6009	97.6	high
27	-102.201320658	-77.1207197689	-98.4253369281	-68.4261207703	-79.0292823314	0.8929	0.2537	1.7412	0.8834	1.9076	1.0284	7.4456	97.6	high
104	-102.005894256	-92.9083529821	-109.826427583	-101.519138941	-95.6358741171	0.8393	0.2419	2.3853	1.0239	1.9087	1.3906	10.8209	97.6	medium
936	-101.917431842	-115.244173811	-99.2724588004	-102.752914586	-85.0557285607	0.8036	0.2373	2.349	1.0671	1.999	1.281	10.7571	97.6	medium
907	-101.843969509	-77.4943435577	-90.1938010902	-104.450958175	-69.3554403777	0.875	0.2344	0.9229	0.6	1.626	0.1341	4.9055	97.6	high
644	-101.712878314	-76.2985773272	-64.0899334863	-69.3198955013	-80.2658397896	0.7143	0.2727	2.2265	1.3913	2.5969	1.8906	6.0298	97.6	medium
183	-101.698302598	-65.7826058508	-62.9551570374	-74.955979152	-74.733736758	0.8393	0.3188	2.7335	1.1447	2.2041	1.8638	11.4834	97.6	medium
627	-101.514951902	-102.443643581	-99.3316134809	-85.7741895501	-117.763683131	0.875	0.2794	1.7977	0.8852	2.0271	0.8856	8.2822	97.6	high
508	-101.482851527	-112.902296382	-107.114554582	-111.423497072	-84.6169965571	0.7857	0.2542	1.5275	0.9082	1.9665	0.7638	7.7101	97.6	high
957	-101.29920531	-82.4717957637	-78.1593060837	-66.6201884084	-69.1149021834	0.7321	0.2545	2.176	1.2281	2.244	1.5256	8.3678	97.6	medium
730	-101.237221636	-78.9030689192	-97.5072437892	-96.7093902552	-103.348601723	0.8036	0.2857	1.4483	0.8062	1.8893	0.5211	7.0207	97.6	high
176	-101.038445987	-80.0152654156	-81.7712747193	-91.4856765084	-86.5161367156	0.75	0.16	2.5585	0.7504	1.8968	1.9052	10.8484	97.6	high
221	-101.010450053	-59.6583486066	-49.8287338091	-79.0790376216	-65.2595830816	0	1	36.918	14.0641	15.5897	32.6469	143.6084	97.6	incorrect
152	-100.928193793	-104.348798507	-77.6450311622	-81.4060469856	-83.3842269252	0.8214	0.08	3.0543	1.0402	2.0077	2.1563	12.6435	97.6	medium
614	-100.876749008	-79.1126657157	-64.6277968039	-55.6937724609	-77.6910854039	0.8929	0.3151	1.3663	0.8019	1.8203	0.9651	5.2591	97.6	high
388	-100.71139646	-131.217013354	-96.7446100549	-120.84534473	-114.693800994	0.8036	0.3382	1.706	1.176	2.2075	1.2393	3.497	97.6	medium
340	-100.496479381	-88.3267529811	-90.6598504211	-113.805950574	-66.1356369911	0.8571	0.2615	2.1032	0.9406	2.0627	1.3039	8.9056	97.6	high
132	-100.115183064	-85.9913839487	-59.0154629859	-75.1554357968	-86.8650889336	0.8036	0.2742	1.4312	0.643	1.872	1.133	4.7368	97.6	high
454	-99.8042400478	-50.2732969816	-48.9019922392	-72.3703386868	-49.7945286911	0.6786	0.3871	4.3995	1.7694	2.7352	2.7814	18.362	97.6	medium
924	-99.7190402028	-90.4057276412	-103.202656913	nopmf	-71.6419988142	0.8214	0.2069	1.227	0.6938	1.6471	0.649	5.4739	97.6	high
657	-99.3497412561	-78.3145520826	-77.0509795675	-101.611487709	-83.773016314	0.8393	0.2295	0.9772	0.5913	1.6268	0.2021	5.4759	97.6	high
445	-99.0938602971	-96.4378919414	-82.1453293841	-86.3046453541	-103.270503854	0.8036	0.1964	3.889	1.143	2.0457	2.9049	14.3623	97.6	medium
949	-99.0121996398	-88.1810099794	-112.147379793	-94.1886996941	-61.2568674217	0.7143	0.2593	1.1009	1.1652	2.1969	0.4491	2.0289	97.6	medium
883	-98.8410205995	-87.6728903602	-107.504542988	-66.6525407387	-82.7176744873	0.8571	0.2381	1.8278	0.8685	1.8844	1.0554	7.864	97.6	high
375	-98.5320021294	-88.7827901669	-85.2490009949	-95.4479823044	-19.0840776922	0.8571	0.2131	2.2676	0.9628	1.9835	1.2367	10.6619	97.6	high
696	-98.1508876875	-81.956952135	-89.371630335	-92.536878545	-13.246537352	0.8036	0.3077	1.9584	0.9861	2.038	1.2165	7.7681	97.6	high
983	-98.1220930097	-92.0508145034	-119.275408038	-117.283062223	-90.5180639883	0.5179	0.5972	4.3514	2.1674	2.9781	1.7642	26.7317	97.6	clashes	medium
396	-98.1205015713	-88.3804702351	-76.1481207277	-113.958500002	-67.3551404601	0.7143	0.1304	3.775	1.0738	1.9914	2.8468	14.7334	95.8	medium
1046	-98.0799521401	-107.386052532	-71.7386008727	-88.8759714282	-17.6063433049	0.7143	0.2	4.1475	1.0183	2.0208	3.311	15.6454	97.6	medium
689	-97.8991262165	-72.3496724131	-90.0931085967	-69.1082085816	-84.7848046478	0.8036	0.1176	1.8869	0.687	1.7426	1.2515	8.2314	95.8	high
409	-97.6114831614	-87.5343968437	-87.9794076859	-77.2136303507	-86.1738253006	0.875	0.2794	1.5634	0.712	1.8621	0.6608	8.185	97.6	high
232	-97.4158308985	-76.0764190315	-74.6664982908	-86.6686813815	-83.0144156365	0.6607	0.3509	1.5705	1.1054	2.1119	0.8269	6.704	97.6	medium
390	-97.2779783594	-96.0779194707	-70.6259990957	-78.7706199653	-78.0803366075	0.75	0.16	3.6914	1.055	2.1314	2.8716	13.0674	97.6	medium
420	-97.1670633812	-87.9225832422	-70.8748713999	-86.4057819672	-62.3602609799	0.7679	0.2321	3.0171	0.7703	1.7174	2.677	8.0423	97.6	high
147	-97.1108867202	-76.8868050589	-91.1098883439	-89.1075876717	-82.9307801822	0.8214	0.2069	3.8655	1.2007	2.154	2.7738	15.0114	97.6	medium
964	-97.1012145324	-84.7086454379	-59.947472811	-81.0884653622	-70.0575495879	0.8393	0.2419	1.9005	0.8315	1.8395	1.0279	8.7296	97.6	high
1026	-96.4592041084	-36.0622101419	-32.3850687169	-49.3484421226	-27.3628675619	0.8214	0.2698	2.5815	1.0077	2.185	1.8063	10.5416	97.6	medium
455	-96.4227502464	-92.7950488621	-93.0636937871	-77.102227202	-87.4044912662	0.6607	0.3019	1.5622	0.8166	2.5441	1.0039	7.4585	97.6	high
336	-96.3767249453	-80.5718517824	-99.9001372624	-81.1094807842	-94.6832029717	0.8393	0.2034	2.1138	0.8974	1.8075	1.102	10.0976	97.6	high
462	-96.2572568002	-54.073190295	-55.3672318406	-45.2235620022	-41.569983505	0.2321	0.7174	17.2957	5.076	6.0775	13.5866	67.2152	97.6	incorrect
428	-96.1379674629	-81.6708374039	-94.4520701212	-84.4845112318	-93.0959283443	0.8571	0.1864	3.6097	1.2101	2.1222	2.386	15.2185	97.6	medium
861	-96.0623974081	-20.5104754927	-109.444339406	-94.7437031064	-106.598599102	0.8393	0.2656	2.0814	0.9726	1.9979	1.1161	9.6314	97.6	high
962	-96.0376354524	-60.8945044804	-77.5522161755	-30.5604326502	-82.8294040969	0.5536	0.5373	3.6297	1.9153	2.8115	0.8552	22.1373	97.6	clashes	medium
969	-95.9925865892	-22.2001178545	-63.8558879456	-17.6665053319	-95.4802876292	0.7857	0.2667	1.8932	0.7097	1.9176	1.6428	5.3972	97.6	high
897	-95.7120105736	-94.4800193827	-92.1285308327	-96.2458845877	-89.5673927427	0.8036	0.2623	1.1961	0.8743	2.0689	0.7664	3.8621	97.6	high
645	-95.4032439917	-76.2328165082	-79.7044924722	-73.7763368332	-77.4917630582	0.8036	0.2742	2.3818	0.854	2.0273	1.5444	10.0372	97.6	high
622	-95.3755930014	-57.1737345194	-61.3922465258	-75.8767227284	-54.3572909536	0.9107	0.2917	2.1934	0.9975	1.8817	1.3219	10.6849	97.6	high
354	-94.9577345252	-55.4946959574	-71.1294307664	-47.0490864077	-17.6722409405	0.6071	0.3585	4.5962	1.7284	2.6439	3.5857	15.9526	97.6	medium
186	-94.9142928107	-117.333504154	-83.0475882328	-79.0683471515	-84.8263412142	0.7857	0.2542	1.5421	0.708	1.768	1.2252	5.5409	97.6	high
202	-94.6757209788	-107.474606219	-88.0226169423	-76.1695599473	-92.9343559873	0.6429	0.3333	3.0654	1.0272	2.4812	2.8	7.957	97.6	medium
899	-94.5655958946	-15.5340911671	-68.6268022373	-83.2535062294	-70.2328598323	0.7143	0.2857	1.8991	0.8331	1.7502	1.2722	8.2884	97.6	high
736	-94.4264168402	-65.8658625024	-84.2631445669	-76.3925898498	-80.2613360274	0.8214	0.303	1.4051	0.8093	1.7841	0.6259	6.443	97.6	high
786	-94.2122722623	-30.7670659626	-28.3178504432	-7.3056273458	-58.8355086798	0.1786	0.7619	21.1866	7.2826	8.0927	17.0024	87.7443	97.6	incorrect
985	-94.1415545716	-82.3337219526	-84.8162980926	-113.046630353	-83.901641504	0.8571	0.3239	1.1879	0.8146	1.8632	0.45	5.2378	97.6	high
903	-94.0273339456	-96.6942894827	-82.7701733657	-108.839765664	-88.3470875683	0.8393	0.2295	1.4247	0.6115	1.6843	0.7464	6.6351	97.6	high
850	-93.9667912566	-81.6618281201	-99.2816454052	-83.3216255701	-97.5795763801	0.8214	0.2923	2.0716	1.1084	2.2365	0.9959	9.7092	97.6	medium
586	-93.9124448514	-14.5405016747	-59.3558211234	-26.5253702947	-45.3324972915	0.8393	0.2879	2.2858	1.0565	1.8671	1.4665	11.3135	97.6	medium
865	-93.9003997249	-104.984510674	-83.3540124244	-68.7744412211	-14.6375992139	0.75	0.3115	1.4412	0.7901	1.9672	1.2736	2.2829	97.6	high
226	-93.8696598636	-99.5212135201	-89.1432461451	-108.44984198	-116.59140877	0.8393	0.338	1.5834	0.8554	2.0309	1.2149	4.6898	97.6	high
492	-93.780032532	-75.9628166202	-113.759022888	-109.290042485	-78.5086978675	0.6964	0.1875	4.103	1.2326	2.2864	3.0346	15.5926	97.6	medium
791	-93.7780646232	-89.3726161795	-86.2336097813	-104.452088575	-80.2942002545	0.8036	0.2742	1.6932	0.9464	2.2018	1.3497	4.9653	97.6	high
974	-93.5081586771	-93.2036579339	-75.5242937237	-93.8599678237	-80.2802424014	0.8036	0.3284	1.4234	0.8529	1.7917	0.7777	6.2271	97.6	high
314	-93.3714033341	-118.292022997	-111.24530211	-109.907488216	-113.18002171	0.7679	0.3065	3.2327	1.2297	2.1841	2.6052	10.956	97.6	medium
535	-93.1180379777	-96.6367425316	-78.2258013475	-81.6574024601	-78.6251449295	0.75	0.1923	3.512	1.0748	2.0874	2.6469	13.1082	97.6	medium
29	-92.9092462673	-114.727407405	-110.91349323	-105.910314749	-120.160627305	0.8571	0.2727	1.0089	0.7311	1.931	0.3472	4.55	97.6	high
594	-92.4448467534	-95.8964056024	-73.9852854706	-66.0504973234	-100.145157147	0.8571	0.2615	2.0669	0.8703	1.5615	1.2141	9.1898	97.6	high
237	-92.3696506193	-78.0046936972	-109.489855207	-77.4790171422	-84.9888521422	0.7857	0.2414	0.7253	0.4987	1.4398	0.3384	2.8547	97.6	high
15	-92.3599306931	-32.0093430617	-83.7092848253	-57.7008775415	-67.0700428003	0.6071	0.3929	3.7384	1.4226	2.397	3.0993	11.6278	97.6	medium
690	-92.2735309981	-87.1331962226	-91.8751410002	-97.0471484602	-107.481973378	0.8393	0.2656	2.13	0.9371	2.1728	1.0017	9.8745	97.6	high
370	-92.2032904319	-78.8222108889	-91.4706982596	-106.191246634	-2.5712209154	0.8036	0.25	2.0487	1.1278	2.2425	1.0799	9.2866	97.6	medium
190	-92.1014814035	-85.4990981642	-121.283618132	-99.6422552972	-111.277287914	0.8214	0.2333	1.3842	0.666	1.8525	0.5409	6.7682	97.6	high
217	-91.9802943495	-88.7906678355	-87.9799205946	-71.7405662143	-81.3908716477	0.6786	0.2692	3.7026	1.2324	2.2216	3.4961	4.9632	97.6	medium
952	-91.844843924	-74.7108388669	-82.1700509185	-83.7714562053	-93.9316007112	0.8214	0.2333	0.8683	0.5566	1.703	0.553	3.0685	95.8	high
35	-91.8360256006	-93.0800351143	-86.5565742727	-100.509921814	-80.1251802327	0.6071	0.1905	1.4613	0.6759	1.9655	0.8481	6.863	97.5	high
526	-91.7475395272	-79.3029821274	-69.2142694147	-13.1686212459	-87.5286547646	0.7857	0.2414	1.496	0.7267	1.8602	1.0932	5.6546	97.6	high
502	-91.7442090079	-78.5085900337	-89.17669401	-109.77272016	-81.26407396	0.7857	0.3016	2.2217	1.1698	2.1507	1.3967	9.573	97.6	medium
69	-91.4242847981	-83.3901802833	-104.45994408	-78.4807856583	-92.6300968172	0.8393	0.2985	1.7234	0.8082	1.85	0.7236	8.6399	97.6	high
379	-91.3164123964	-72.7838031215	-59.739277778	-46.2125539355	-32.9041231241	0.25	0.7358	14.5656	4.7294	5.7014	11.2679	66.9162	97.5	incorrect
611	-91.1889678018	-34.7677556951	-85.9990875973	-50.9706143473	-66.1871212256	0.8036	0.3182	3.3217	1.1575	2.0527	2.5976	11.2192	97.6	medium
543	-91.1645116605	-92.2908858411	-74.0047092467	-76.0999454017	-80.0204602267	0.5536	0.4464	5.1407	2.0935	2.928	2.7307	27.0443	97.6	acceptable
141	-91.0893950426	-69.3164181704	-74.2799543254	-66.7966021054	-88.4536845654	0.2679	0.717	11.665	6.0026	6.6452	4.2081	74.4962	97.5	incorrect
357	-90.9038869962	-66.3354005333	-67.5235697242	-76.8318425892	-62.8632251892	0.6071	0.3585	4.3321	1.6545	2.6311	3.2631	15.7775	97.6	medium
441	-90.878558945	-71.5205108294	-61.0858035854	-18.9391567938	-96.3144859634	0.8214	0.2581	1.3546	0.7405	1.872	0.3789	7.1331	97.6	high
703	-90.8664321468	-86.2482731113	-95.9051574809	-87.5011790726	-99.1186279999	0.8571	0.2381	1.484	0.7404	1.8309	0.5385	7.4904	97.6	high
126	-90.7910105204	-95.802938202	-76.547815202	-83.591229952	-78.641942422	0.8929	0.2424	2.0707	0.7975	1.8476	1.3566	9.3602	97.6	high
697	-90.7290309109	-97.6149202177	-109.486627486	-76.2254173705	-108.748753603	0.75	0.2075	2.8214	0.8481	1.9826	2.1436	12.4805	97.6	high
4	-90.6994758076	-77.3577301916	-78.0543153715	-74.6017674758	-105.470870707	0.8393	0.2769	1.4064	0.7006	1.8428	0.4669	7.4608	97.6	high
878	-90.618956265	-63.7205930009	-89.7074451996	-58.316420544	-64.2346279426	0.8036	0.2857	1.9834	0.8502	2.0021	1.2049	8.9083	97.6	high
49	-90.5605616711	-87.4447690744	-71.3363584084	-58.2086100759	-80.9115835423	0.8214	0.2333	1.6911	0.814	1.9843	1.1847	6.7667	97.6	high
510	-90.5282576979	-87.2259517724	-71.5330565277	-15.6637329755	-91.8531786247	0.8214	0.2203	2.7494	0.9546	2.0985	2.091	9.7437	97.6	high
900	-90.4538542991	-60.0849455892	-70.1543892256	-69.9603625732	-89.8204976456	0.8393	0.1897	2.3832	0.7736	1.7643	1.6227	9.9661	95.8	high
877	-90.4525535292	-88.122197967	-94.596517912	-54.776925337	-82.366019462	0.7679	0.2321	1.8697	0.9062	1.8435	0.7039	9.0912	97.6	high
421	-90.2668583948	-73.6659578317	-82.7851833487	-70.6650389709	-83.0192413425	0.7857	0.1698	1.868	0.7562	1.8113	1.0195	8.8289	95.8	high
994	-90.2583535	-68.377180576	-62.0552426214	-74.9631637803	-68.5588439714	0.7857	0.3231	2.0518	1.097	2.238	1.3473	8.0614	97.6	medium
145	-90.1295656157	-82.7722866313	-102.554167569	-93.8972629063	-95.9153174944	0.75	0.2759	1.9835	0.982	2.0835	0.8285	10.0438	97.6	high
620	-90.0037132169	-88.9692625807	-65.7887370222	-71.3498287622	-98.4633602172	0.75	0.2364	1.1881	0.5875	1.5253	1.07	2.4417	97.6	high
838	-89.9484735926	-77.7460942014	-85.0800358664	-91.6481479814	-77.8966231514	0.8571	0.2	3.8097	1.1491	2.1332	2.9691	13.211	97.6	medium
522	-89.8665954625	-78.9830465679	-89.9666575679	-77.072525548	-84.820360479	0.8036	0.3284	2.0704	1.3142	2.4397	0.8693	9.9358	97.6	medium
1011	-89.8424033129	-91.6502611404	-93.2823317194	-86.9903361694	-69.9135487258	0.8393	0.1607	3.1286	1.0556	2.1021	2.1644	12.5922	97.6	medium
211	-89.6796231826	-53.9491240883	-52.9961898383	-50.1250574985	-15.0111051568	0.5	0.5	4.8262	1.5305	2.5373	4.3228	12.6988	97.6	medium
231	-89.6317969721	-81.7389088579	-90.3810994946	-95.3049400479	-110.254854407	0.7679	0.1731	1.3189	0.6254	1.5943	0.8094	5.9353	97.6	high
440	-89.2760962217	-84.204864089	-79.0109498098	-77.0813665536	-75.7943454036	0.8036	0.3182	1.4147	0.8772	2.0105	0.2616	7.1994	97.6	high
771	-89.2030806456	-11.1750272197	-86.2466546403	-67.9929865307	-74.3209408205	0.8036	0.2105	1.3622	0.6499	1.7092	0.863	6.354	95.8	high
946	-88.8999298034	-48.0860972704	-57.4304345704	-57.9594700104	-23.6940318086	0.125	0.8627	16.6893	9.2964	10.0921	3.0701	122.5926	97.6	clashes	incorrect
383	-88.5880527783	-86.0907967906	-82.7703734943	-90.8926796585	-68.6088930558	0.8571	0.1429	2.802	0.9501	1.9716	2.1217	9.9666	97.6	high
408	-88.4439919725	-82.2061100247	-71.0565402956	-90.1558422437	-78.4205635937	0.8393	0.2985	1.7237	0.9705	1.9077	0.3847	8.9301	97.6	high
954	-88.2530752176	-83.8076177897	-45.9147215397	-60.4248547855	-51.5843248267	0.6786	0.1915	1.6354	0.6904	1.661	1.2784	6.4728	97.6	high
1012	-88.2146973891	-69.2706294751	-71.0859702801	-41.1017451601	-45.4705492301	0	1	38.3338	14.0249	15.6564	34.2504	125.2346	97.6	incorrect
118	-88.1970002178	-119.704688148	-93.939140236	-100.017633906	-79.2088015411	0.8214	0.193	1.6023	0.5464	1.831	1.1228	6.2607	97.6	high
464	-88.1947656466	-86.3022925792	-80.8578930592	-88.0919037836	-95.4563370796	0.6964	0.2778	2.3361	1.2982	2.3773	2.1095	4.3313	97.6	medium
950	-87.9660917055	-96.4453592291	-66.2127592207	-71.9144815124	-91.5120926257	0.8393	0.1754	1.4096	0.7073	1.7729	0.4696	7.4642	95.8	high
999	-87.6832063796	-44.2818056431	-79.0528468128	-62.7432643328	-68.0205261978	0.6607	0.3833	4.4141	1.7699	2.7584	2.7706	18.5188	97.6	medium
807	-87.5958099605	-92.9604977101	-78.3852112245	-86.1159279925	-83.6748055725	0.7857	0.3016	1.6749	0.8689	1.951	0.906	8.0534	97.6	high
345	-87.5537493352	-85.0328760117	-75.9188795357	-86.6224535625	-62.8514310694	0.8393	0.2419	1.4917	0.7689	1.8684	0.5537	7.4898	97.6	high
953	-87.0857119612	-44.6543649489	-55.3077318347	-25.6018739935	-54.4085578185	0.5357	0.4	3.8676	1.4869	2.5424	3.3352	10.2369	97.6	medium
860	-87.0505094255	-79.5105940055	-72.4146416465	-12.1121045831	-87.7135660323	0.8036	0.2857	1.4798	0.6864	1.9299	1.1422	5.077	97.6	high
718	-87.0441867459	-82.9079457636	-77.3109200726	-15.9813458895	-51.0170009063	0.7321	0.3279	2.4642	1.1712	2.1123	1.9018	8.5925	97.6	medium
66	-86.8399607608	-59.4378625176	-92.264301765	-94.1339590587	-78.0261461076	0.8393	0.2419	1.7717	0.8797	1.8957	0.8774	8.4229	97.6	high
666	-86.8095664733	-77.2227496346	-117.03647711	-82.6258508624	-87.9410247024	0.6964	0.25	1.9754	0.7675	2.3204	1.7622	5.5375	97.6	high
1047	-86.6263088496	-77.4591774427	-81.8053245301	-81.6536757177	-86.8116261177	0.8036	0.2969	1.786	0.947	1.9998	0.6767	8.6445	97.6	high
792	-86.5592495219	-99.7942176665	-63.3342639723	-82.469414388	-83.0047932915	0.7143	0.1667	1.1534	0.5568	1.5514	0.9662	3.464	97.6	high
450	-86.4437471186	-79.3513389487	-75.435337202	-89.1651236146	-66.0037227699	0.6964	0.3276	2.7722	1.0309	2.5011	2.4893	7.0979	97.6	medium
45	-86.4272058738	-77.4554836831	-68.1732723674	-70.0784966981	-70.702565511	0.875	0.125	3.3782	1.187	2.1545	2.4502	12.5259	97.6	medium
518	-86.3244012482	-104.141002575	-78.5786830254	-97.9515068504	-84.2895987254	0.8393	0.2769	1.4337	0.7907	1.8689	0.4139	7.1142	97.6	high
207	-86.1551585485	-51.8909628555	-56.3871304905	-31.7028509199	-51.1955629642	0.2321	0.806	19.7111	4.7937	5.4451	17.0096	67.4204	97.6	clashes	incorrect
874	-86.0925503277	-90.9120024395	-103.388944315	-95.1659964995	-74.9987479789	0.7679	0.2037	0.8948	0.4435	1.5276	0.7428	2.0851	97.6	high
376	-86.0884917828	-92.4472086004	-114.583749524	-103.381880159	-141.254089369	0.8214	0.1786	2.7578	0.9315	1.8482	1.8219	11.8982	97.6	high
38	-85.8719882852	-69.738830147	-93.2498516242	-70.774715402	-65.016916372	0.8214	0.3134	2.2462	1.3609	2.3309	1.0993	9.5479	97.6	medium
896	-85.8524200846	-71.0976017614	-64.4436209787	-75.6572117634	-69.0852388634	0.7679	0.2037	2.6312	0.9744	2.0481	1.9951	12.397	97.6	high
561	-85.8212396134	-89.8501357301	-84.9770633711	-86.6264184961	-97.8324059248	0.7857	0.1852	4.2099	1.2547	2.1337	3.1685	15.83	97.6	medium
398	-85.559330512	-56.3769436722	-70.4424917667	-85.3768469727	-78.9506590827	0.8214	0.2581	1.2265	0.6729	1.8111	0.6708	5.3996	97.6	high
304	-85.5088546516	-75.4528259687	-63.6888459683	-88.5985147783	-117.260250883	0.7857	0.2667	2.1238	1.4073	2.1228	0.992	9.6025	97.6	medium
546	-85.4554913952	-115.005039933	-83.2236726027	-102.346477934	-96.3676426577	0.7857	0.2143	3.7794	1.1276	2.1961	2.7779	14.5625	97.6	medium
931	-85.4313864162	-80.9094559008	-83.7222520358	-134.889993483	-104.079671622	0.8214	0.2459	1.6717	0.7571	1.765	0.7087	8.9407	97.6	high
214	-85.3291486384	-90.6519946527	-100.74347257	-98.5326005296	-88.7788764732	0.7857	0.2787	1.5525	1.1144	2.123	1.2392	3.9312	97.6	medium
355	-85.1147520549	-97.5102503699	-60.9909288572	-91.2737767911	-99.044729655	0.75	0.3438	2.0524	1.2948	2.404	1.4354	7.6867	97.6	medium
182	-85.0239575136	-63.5958481836	-82.0486848434	-80.3476781934	-96.756100148	0.8214	0.3235	1.8875	1.0415	1.8964	1.3328	6.5219	97.6	medium
794	-84.92355928	-97.2564990976	-83.9513764976	-62.7957464782	-68.4814446932	0	1	30.982	9.883	10.8064	30.0908	54.3979	97.5	incorrect
658	-84.8369815091	-81.6443276587	-21.9739344121	-87.8648283487	-21.3131410371	0.6607	0.3833	2.1038	1.2949	2.3811	1.6083	6.651	97.6	medium
815	-84.785772709	-97.3396960123	-80.0544870903	-78.0259893495	-71.6078177195	0.7857	0.2	1.8517	1.0355	2.2094	0.5793	9.3544	97.6	medium
782	-84.7727149518	-73.9757063375	-55.0071405875	-51.4757876973	-55.1112154823	0.0357	0.9545	26.7001	10.0985	10.7316	19.9886	162.3229	97.5	incorrect
20	-84.6993271798	-98.9857660128	-77.55153712	-66.0586624415	-77.282486715	0.7679	0.2037	2.7346	0.9849	2.1881	2.0292	11.0522	97.6	high
523	-84.5403627787	-84.3995589281	-104.716869986	-88.2883471809	-94.8994671314	0.8036	0.2857	1.1856	0.6569	1.6757	0.7866	4.6219	97.6	high
836	-84.4411267151	-119.732331328	-72.6315829471	-111.271182028	-93.4959207782	0.6786	0.1556	1.6295	0.5951	1.8938	1.1622	6.8083	97.6	high
294	-84.3773735395	-78.3072293131	-81.2412108094	-89.1268789931	-94.2654229631	0.5893	0.3529	2.5102	1.2643	2.2786	0.9072	14.1299	97.6	medium
63	-84.3648857608	-10.692812062	-113.170690516	-65.1327408466	-100.147626546	0.8393	0.2656	1.5445	0.9309	1.7915	0.8936	6.6918	97.6	high
463	-84.3229050596	-66.9492825492	-56.8707137985	-91.0838624235	-94.6789951985	0.8393	0.1607	2.8822	1.0051	1.9628	2.0893	10.7904	97.6	medium
249	-84.182310045	-61.025646115	-75.387091322	-102.085631787	-81.8395382421	0.8929	0.2857	1.2545	0.6777	1.7702	1.0867	3.3187	97.6	high
888	-84.1754226389	-82.3348999408	-80.9612888232	-74.8484143108	-67.8186940258	0.8214	0.2698	2.3783	1.1307	1.9875	1.2594	10.8132	97.6	medium
308	-84.1691016593	-33.604670407	-70.667218227	-64.325767771	-47.4746813004	0.6964	0.4179	5.423	2.0207	2.9324	3.4057	23.299	97.6	acceptable
191	-83.8870403878	-89.1962963807	-80.5953895831	-75.3523719657	-48.2038724166	0.7143	0.2857	2.7011	1.0603	2.0595	2.2233	7.3523	97.6	medium
570	-83.8387114419	nopmf	-63.306952742	-70.1524694974	-66.298708709	0.6964	0.2353	3.0194	0.7683	2.0257	2.7528	7.2888	97.6	high
261	-83.8100668068	-58.0267284685	-49.7883666717	-44.3011594785	-47.9103921167	0.5536	0.4259	4.7917	1.4931	2.5144	4.1463	14.0949	97.6	medium
96	-83.7572140577	-92.5779235517	-92.5365066659	-83.9921396101	-86.5985354517	0.7321	0.2545	1.1708	0.6953	1.6856	0.5106	6.1296	97.6	high
955	-83.6417608338	-65.9944048533	-87.5341749761	-70.0110385111	-89.570793098	0.8571	0.2615	1.8301	0.9081	1.9217	0.7311	9.2377	97.6	high
785	-83.6040839602	-59.892327911	-97.0696333623	-90.4605006756	-76.925954011	0.75	0.25	1.5244	0.8431	2.0735	1.1588	4.6556	97.6	high
991	-83.5343010087	-51.4662233303	-68.331855476	-83.1862355013	-83.874095211	0.625	0.2857	3.6548	1.0399	2.473	3.4022	7.9944	97.6	medium
1041	-83.5204658741	-83.5987764415	-82.4745243265	-121.959069166	-5.1931766033	0.7857	0.2143	1.2834	0.675	1.5871	0.4818	6.8524	97.6	high
557	-83.4920886085	-97.9832430017	-78.7387549267	-62.9601430892	-73.1557534517	0.8393	0.2419	1.2797	0.7208	1.7847	0.4883	6.4799	97.6	high
262	-83.4902477455	-83.5435091802	-94.6017314156	-68.8915062581	-89.6149162706	0.5714	0.4286	7.0282	2.012	3.058	5.9583	25.4038	97.5	acceptable
965	-83.4743454968	-100.967379859	-91.9461170094	-22.6503315026	-109.495626609	0.8214	0.193	2.6225	0.9851	1.8806	1.5467	11.9645	97.6	high
81	-83.3662887453	-90.8603934016	-64.7662540647	-71.6597699897	-71.1351946261	0.5893	0.2979	2.0979	0.8784	1.9408	1.3204	10.2408	97.6	high
414	-83.3479135645	-61.3642819877	-67.404369851	-80.3441755277	-62.5801398877	0.75	0.2364	2.1692	0.9684	2.1976	1.5577	8.3384	97.6	high
828	-83.3407359596	-87.9513294233	-73.9228717646	-25.2539925089	-119.331140291	0.8571	0.25	2.802	1.0487	1.9926	1.7638	12.1335	97.6	medium
43	-83.3357575408	-69.2485657704	-82.5792489879	-100.518606773	-100.780262723	0.7857	0.2542	1.4462	0.6168	1.7671	0.756	6.8932	97.6	high
529	-83.318183595	-81.5691808971	-97.9490668987	-57.0079971921	-93.5988871921	0.875	0.2687	2.8382	1.0553	1.9946	1.804	13.8243	97.6	medium
650	-83.2176107541	-12.2812334519	-8.6811378017	-11.2941116017	-39.1037084461	0	1	39.0495	14.623	15.7412	34.6272	138.6387	95.8	incorrect
846	-83.0331759342	-56.3312590777	-38.5679966247	-54.9842853921	-26.544042927	0	1	38.7628	15.3504	16.9363	35.5549	111.3836	97.6	incorrect
452	-83.0148898436	-84.3618497197	-83.2537104997	-77.2569454851	-50.9810683054	0.8393	0.2656	1.6295	0.7745	1.8534	0.6896	8.0633	97.6	high
276	-82.9583106519	-92.7718506801	-114.678068315	-96.3341564809	-86.8148123701	0.7857	0.2667	1.2591	0.9219	1.943	0.6066	5.2715	97.6	high
82	-82.7088545665	-68.5241912901	-22.3873140599	-73.6827024005	-63.6327572005	0.8214	0.2333	2.7297	1.0113	2.0357	1.8802	10.836	97.6	medium
264	-82.5300704645	-54.6816033925	-58.9528522475	-60.6423367826	-74.3103088376	0.5	0.4909	6.048	2.159	3.1271	4.9428	22.6614	97.5	acceptable
1004	-82.5138903322	-64.9016648628	-61.767195574	-83.8093264878	-80.7031481378	0.75	0.3438	2.0634	1.0491	2.1299	1.2766	8.7332	97.6	medium
204	-82.4108234868	-65.8573516574	-16.8810981865	-51.105385404	-66.863171814	0.8214	0.2698	2.9048	1.163	1.9748	1.8144	13.2246	97.6	medium
812	-82.349615835	-77.7348959226	-77.8965529467	-101.895714337	-80.2919677476	0.8036	0.2969	1.0609	0.8044	1.8781	0.2054	5.1948	97.6	high
14	-82.3251568865	-99.1619667923	-99.974753996	-97.711825696	-110.991723851	0.75	0.2222	1.5358	0.7413	1.6208	0.9673	7.1494	97.6	high
746	-82.2265619975	-79.7203970848	-77.3084137098	-80.7179079648	-80.9866346397	0	1	31.4656	10.3659	11.3047	30.6333	52.0652	97.5	incorrect
275	-82.2214975199	-86.7577356801	-78.8104331275	-75.4283330195	-69.4853275801	0.8214	0.2812	1.3469	0.8464	1.9291	0.6988	6.0037	97.6	high
574	-82.1803023534	-87.1916431027	-86.4422800764	-100.392440628	-92.704052216	0.8393	0.254	1.5528	0.8937	1.8686	0.3062	7.9136	97.6	high
1050	-82.0176907715	-93.6633853165	-86.4654441665	-94.7783943165	-103.373439155	0.8393	0.2167	3.26	1.1141	2.004	2.4319	12.1632	97.6	medium
590	-81.9986134474	-11.8207385234	-84.8893739544	-87.9850204022	-88.102764663	0.8393	0.254	1.2862	0.7635	1.873	0.3757	6.7793	97.6	high
150	-81.9555333366	-71.1575402013	-74.7844322663	-63.4933374754	-61.6712593429	0.7679	0.3065	1.5626	0.905	2.1218	0.7525	7.0138	97.6	high
403	-81.9438450695	-86.8290126458	-89.6409267799	-87.9530616053	-80.6123627199	0.7143	0.3333	1.9186	1.0247	2.1504	1.0526	8.7658	97.6	medium
32	-81.9309475691	-71.2394989554	-57.7363558809	-88.8143907809	-55.0204012656	0.125	0.8772	12.1111	4.553	5.4201	10.8252	37.3199	97.5	incorrect
531	-81.9063456155	-85.1206212538	-123.118189574	-65.4848973874	-105.826409236	0.8393	0.2295	1.3008	0.5022	1.9087	0.873	5.598	97.6	high
963	-81.7142987015	-70.51686065	-102.037206291	-104.934732531	-100.042214161	0.8393	0.2167	3.3871	1.0741	2.0733	2.6515	11.8014	97.6	medium
719	-81.6355725602	-14.7619556154	-18.8153618754	-70.7232235639	-59.6724356268	0.75	0.2881	1.9178	0.92	1.9731	1.1997	8.1994	97.6	high
194	-81.6302300227	-71.9307526912	-65.9374140762	-73.7706208119	-79.9299570462	0.875	0.2794	2.6794	1.0982	1.928	1.748	11.2405	97.6	medium
597	-81.5880584689	-93.2118066287	-79.8298392995	-67.6315020636	-10.6998042645	0.7857	0.3125	1.9951	1.0959	2.1616	1.4841	6.1309	97.6	medium
75	-81.582669358	-31.9768234716	-84.9185092269	-102.898188677	-88.1727867769	0.8571	0.3043	1.5152	0.8601	1.9701	0.7842	6.3516	97.6	high
910	-81.5612362253	-81.195127764	-76.3910861015	-15.8885567741	-78.4793908329	0.6964	0.3276	2.9308	0.9909	1.9926	2.1195	10.5808	97.6	high
140	-81.4948003986	-52.9504406027	-60.6380578627	-69.5487023628	-65.7067609597	0.5	0.4043	5.7019	1.5673	3.0714	4.6026	19.1873	97.6	medium
10	-81.4747735205	-83.360326354	-83.4373563026	-72.963815229	-85.079886849	0.7679	0.3175	1.6193	0.9961	2.0254	0.9389	6.7453	97.6	high
119	-81.3301240109	-42.3035889867	-72.0172314217	-72.6536745167	-74.6310956604	0.8036	0.2241	3.0438	1.0027	1.925	1.8248	13.311	97.6	medium
99	-81.2662548091	-80.3515676668	-80.8022519946	-81.4139476287	-85.4702046387	0.6964	0.3158	2.0346	0.9508	2.4263	1.5867	7.6967	97.6	high
695	-81.2473346953	-13.9032431345	-81.0376563758	-93.1762083313	-74.3945226376	0.7321	0.3167	2.4722	1.1226	2.2381	2.0358	6.8759	97.6	medium
494	-81.2463537002	-78.8732691176	-96.8981251257	-60.7937460535	-79.0460744776	0.8393	0.2034	3.0608	1.0252	2.0323	2.122	12.1666	97.6	medium
302	-81.2185501843	-93.2290045479	-94.8251377224	-100.53394343	-96.5505669099	0.8214	0.2459	1.463	0.9463	1.9783	0.9235	4.9551	97.6	high
734	-81.143135224	-78.8302621075	-74.1339985425	-84.1589982475	-80.4992166155	0.7679	0.2951	2.4618	0.9802	2.3082	1.5726	10.6162	97.6	high
350	-80.9990845928	-41.9972058848	-49.1630299098	-67.7065417929	-60.2133387629	0.5536	0.4259	3.1322	1.2858	2.4244	2.7756	6.9473	97.6	medium
60	-80.9411055132	-57.440733131	-65.1706085948	-50.0383915198	-43.488175156	0.0536	0.9516	28.3689	11.0496	11.7984	22.1821	137.6438	97.5	incorrect
411	-80.8358609384	-107.302107276	-88.1626800747	-91.7021785601	-88.6771888064	0.7857	0.2667	2.7685	1.1748	2.2994	2.0547	9.8548	97.6	medium
668	-80.6423160552	-107.690541579	-73.4944232299	-85.0578940293	-84.4924556613	0.8571	0.2258	1.6106	0.8021	1.8688	0.5861	8.1864	97.6	high
506	-80.5518350854	-89.5570529437	-72.101032886	-91.5420193385	-69.0463979087	0.6607	0.2292	1.6764	0.7096	2.397	1.3435	6.3375	97.6	high
1000	-80.4829861874	-66.6493134699	-89.8322844869	-73.2635224399	-84.3252256783	0.8393	0.1754	4.1445	1.1951	2.184	2.9868	16.2697	97.6	medium
282	-80.4598465558	-72.7136234115	-63.5830946315	-60.0361614915	-17.6932890415	0.5	0.4167	5.8149	1.5935	3.095	4.7042	19.5284	97.6	medium
596	-80.3867699319	-53.7308192133	-82.3370183033	-74.3899499883	-68.5723119533	0	1	31.9464	9.8404	10.9099	30.9313	59.402	97.5	incorrect
378	-80.3828547072	-65.0033536887	-67.5508644839	-60.4285278547	-42.2777054962	0.8214	0.3867	2.2326	1.065	1.914	1.2882	13.29	97.6	medium
660	-80.3644367671	-87.2925047371	-93.5421750771	-95.3023000815	-18.0140792235	0.8393	0.2656	2.3216	0.8913	1.9666	1.3733	10.2666	97.6	high
362	-80.2557995539	-81.4988321721	-66.7026488321	-85.4501982474	-78.6581326871	0.7857	0.2281	1.4872	0.771	1.7026	0.9321	6.4974	97.6	high
239	-80.2087843665	-76.9350773253	-74.598821482	-49.0867376197	-59.1607926697	0.6071	0.3585	4.1607	1.5434	2.5332	3.1594	15.064	97.6	medium
713	-80.1350630945	-65.0076538018	-86.5893674232	-65.6483143673	-76.8030900118	0.5179	0.4912	4.7695	1.9808	2.8258	2.4597	25.9207	97.6	medium
548	-80.1142699034	-69.4657025808	-101.788910085	-105.208136262	-85.4515342058	0.8929	0.2188	1.964	0.906	1.7914	1.1866	7.9114	97.6	high
335	-79.965401764	-38.896515918	-47.9861840514	-48.106514863	-43.4557912014	0.0357	0.9623	30.2536	11.2526	12.0371	24.3383	141.4075	97.5	incorrect
928	-79.9564215946	-97.3289300837	-79.1360316937	-62.0257051587	-75.4086530587	0.7321	0.1961	1.4213	0.5419	1.5185	1.1975	4.0984	97.6	high
386	-79.9540291088	-28.7963940087	-92.8122266665	-102.854094071	-77.834921013	0.7321	0.3051	2.068	0.9593	2.1764	1.9239	2.604	97.6	high
52	-79.9088864108	-15.9591076668	-91.2534073878	-75.2819607145	-67.2180492228	0.875	0.3	3.4658	1.1106	1.9867	2.4972	15.3301	97.6	medium
251	-79.6503636968	-48.3849352408	-78.3674811503	-36.9476698753	-81.6233181022	0.8571	0.3425	2.8806	1.0354	1.887	2.1149	13.1133	97.6	medium
286	-79.6491893854	-110.619462964	-17.3035675893	-103.372548224	-75.2626182562	0.7857	0.2281	1.5878	0.7676	1.6395	0.7699	7.8498	97.6	high
324	-79.6175984955	-90.6548073258	-69.2305495758	-71.2528926536	-87.0783708534	0.75	0.2881	2.0815	0.7871	1.9268	1.602	8.1398	97.6	high
823	-79.4149690821	-96.5901357677	-61.5124063795	-57.4072588767	-72.8085432873	0.75	0.3	1.1612	0.6824	1.8343	0.7866	4.9309	97.6	high
558	-79.4056482321	-60.2353909541	-92.5403480536	-70.1281982988	-62.5737635117	0.125	0.9054	41.6292	10.8388	11.3143	37.7219	130.5835	97.5	incorrect
652	-79.393820061	-58.3634312846	-40.5259756019	-14.8705595142	-17.5696393092	0.0357	0.9512	40.1263	12.0604	12.8131	35.6853	171.6249	97.6	incorrect
356	-79.334309402	-82.695864193	-84.5237978071	-64.3641589498	-70.2470502548	0.4286	0.5932	4.1412	1.8601	2.9317	3.1618	13.8299	97.6	medium
447	-79.3227585867	-80.1790366136	-79.0061757556	-76.2584963296	-83.7179411336	0.6964	0.3158	2.5398	1.0194	2.4749	2.2847	6.2635	97.6	medium
110	-79.2841341259	-75.3473465963	-87.7264854963	-96.1691475879	-72.5062929263	0.0536	0.9474	40.8117	10.7178	11.4286	36.9813	131.0098	97.6	incorrect
814	-79.1491785885	-64.25466924	-63.57767027	-64.176276561	-55.511789621	0.8393	0.2167	1.4837	0.7429	1.7792	0.9091	7.344	97.6	high
943	-79.0639009599	-85.8461126259	-44.2766124912	-79.37975049	-57.9354902069	0.8036	0.2623	1.4618	0.7516	1.8586	0.5011	7.4357	97.6	high
471	-79.0605689519	-116.968029892	-95.6202182007	-91.0401314745	-70.112171737	0.6071	0.3818	6.2725	1.8904	2.8651	5.3226	22.909	97.5	medium
989	-78.8899030085	-49.1331294166	-25.7335001916	-9.4731977248	-1.6043028448	0.0179	0.9833	23.6616	6.6352	7.3183	22.3704	53.9411	97.5	incorrect
1015	-78.8468096161	-53.410844021	-70.7863424476	-93.9898110704	-93.396947916	0.7857	0.0833	3.2905	1.0885	2.1195	2.4086	12.5728	97.6	medium
981	-78.7965608029	-90.6615277713	-86.7684500763	-87.6396578295	-82.1702797213	0.8214	0.3134	3.2439	1.0564	2.2443	2.2887	13.752	97.6	medium
401	-78.7688135428	-111.448085204	-85.5168560309	-94.6085523045	-100.4396047	0.7143	0.2308	1.7538	0.6357	1.6309	1.6195	3.9559	97.6	high
405	-78.6847532165	-107.067461921	-82.685981626	-111.860874041	-79.910769651	0.8393	0.1754	2.5772	0.9436	1.9148	1.5903	11.3696	97.6	high
1036	-78.6798870056	-55.3054340941	-90.1509609403	-47.6555010944	-62.9903313156	0.625	0.3636	4.2529	1.5783	2.554	3.2271	15.4059	97.6	medium
129	-78.6573803396	-100.780331433	-92.5053140108	-103.092757329	-86.6680356758	0.8393	0.2419	1.8928	0.9258	1.777	1.0877	8.692	97.6	high
364	-78.5485352194	-47.558626357	-86.2625806176	-53.9530532951	-78.5312406576	0.7321	0.2679	1.5866	0.7467	1.8494	1.0325	6.9018	97.6	high
940	-78.5371770153	-74.1444189693	-86.9577700667	-81.2564535193	-72.5336706974	0.8571	0.2258	2.6964	1.153	2.1465	1.6873	12.4047	97.6	medium
904	-78.5039599352	-99.9509646289	-54.470691697	-89.572391207	-95.6756352246	0.8393	0.1754	1.2113	0.6168	1.7471	0.6429	5.7531	95.8	high
567	-78.3271567109	-97.4687402456	-71.4870755007	-111.554742996	-87.1494722964	0.8214	0.2698	1.0466	0.628	1.7015	0.6871	4.0819	97.6	high
351	-78.1009591614	-79.6110903096	-77.3262792346	-70.6652247846	-3.2764032581	0.8214	0.2333	2.7284	0.9541	1.993	1.858	10.9932	97.6	high
688	-77.7783797608	-92.7479286683	-74.4333400911	-74.3381149183	-87.1617798283	0.8036	0.1818	3.4665	1.1212	2.012	2.5181	13.2693	97.6	medium
761	-77.7644802155	-79.413238398	-11.1611619056	-83.569819673	-91.499476613	0.4821	0.5091	4.8973	1.38	2.4228	4.4341	12.0715	97.6	medium
316	-77.6946572133	-89.930626372	-79.4638092327	-72.300638222	-60.7765152604	0.5714	0.4182	8.9486	2.0407	3.0761	7.9337	26.576	97.5	acceptable
617	-77.6850974824	-107.510889862	-13.3317455775	-103.019031653	-108.912862612	0.8393	0.2034	2.341	0.9866	1.9306	1.3042	10.7559	97.6	high
751	-77.6687033563	-88.7862184487	-84.0278132437	-95.2361012859	-69.492122669	0.8036	0.1964	3.8611	1.2361	2.0944	2.6877	15.5113	97.6	medium
136	-77.6478427859	-74.3980355081	-71.5048408257	-83.2461777957	-108.43008192	0.7679	0.2586	1.353	0.8232	1.9986	0.8198	5.5615	97.6	high
292	-77.6369671437	-81.0829740231	-74.2229997575	-58.5773808325	-73.9433301031	0	1	30.321	10.1467	11.0583	29.3541	50.9989	97.5	incorrect
813	-77.5216943357	-72.482102834	-82.7713293247	-17.0783287132	-68.5619150254	0.8036	0.2857	1.2963	0.7676	1.9364	0.4165	6.6625	97.6	high
724	-77.4948069866	error	-64.3311294992	-47.2502328229	-67.5157999229	0	1	29.4836	9.6064	10.2811	25.0509	124.3469	97.5	incorrect
733	-77.4436444595	-13.7280578527	-52.5283370918	-34.3466434118	-51.0894817344	0.1071	0.875	17.9229	10.8334	11.8197	6.5646	142.6833	97.6	incorrect
599	-77.4128140099	-87.7161985008	-92.7937905398	-72.5145446149	-74.8878557908	0.8036	0.2623	1.0359	0.6351	1.8591	0.148	5.7895	97.6	high
670	-77.3910692788	-37.5265904064	-41.3556148967	-29.8424695096	-18.536800396	0.1071	0.8667	17.5662	9.178	9.9193	10.2236	99.4867	97.6	clashes	incorrect
830	-77.3636853916	-51.2880859427	-105.272774618	-73.5469298327	-98.8127957683	0.8214	0.2698	1.9369	1.0285	2.0035	0.2401	12.3648	97.6	medium
818	-77.331174884	-95.5879766342	-66.7064756598	-14.7373079487	-77.7541539842	0.7857	0.3529	1.8632	0.8982	2.1004	0.9732	8.7806	97.6	high
134	-77.241637243	-78.7092954045	-64.2285549995	-77.8037922596	-82.007260439	0.8571	0.1579	3.5985	1.1322	2.1107	2.5666	13.8275	97.6	medium
309	-77.1194804912	-82.1708884217	-102.840550064	-95.1968180226	-74.9673411967	0.8393	0.2656	2.6302	1.0187	2.0436	1.526	11.8251	97.6	medium
532	-77.0699027431	-69.4298810817	-65.0112295117	-77.1458959058	-55.7123682317	0.6964	0.371	2.401	1.1527	1.9473	1.1232	14.783	97.6	medium
484	-77.0314154124	-102.844099139	-98.0883539038	-88.1482669034	-86.5135018519	0.8036	0.2623	2.2415	0.9192	2.0892	1.5826	8.9015	97.6	high
875	-76.9183069732	-87.2947185621	-77.925981888	-94.0545209092	-85.7115851642	0.8214	0.2459	1.643	0.8207	1.9889	0.7428	7.9429	97.6	high
629	-76.6938089566	-70.2543133919	-6.1852834129	-84.8902701052	-85.3608215219	0.625	0.3137	1.8563	0.8895	1.8547	1.5076	6.8539	97.6	high
368	-76.6157151918	-66.6170067389	-49.7743475139	-15.1688926232	-64.8976849685	0.7143	0.403	4.3541	1.4012	2.1872	3.2839	19.761	97.6	medium
941	-76.5545677319	-78.0990232481	-82.0258238681	-54.7233376649	-79.6664447869	0.75	0.3115	2.2572	1.1562	2.1332	1.7139	8.3157	97.6	medium
229	-76.5496671945	-45.4971088534	-74.7957505942	-52.4645269426	-69.8805224238	0.5714	0.3043	3.5762	1.4155	2.5156	2.9896	10.491	97.6	medium
320	-76.4703400257	-97.6710707258	-81.7985257346	-91.8624211846	-85.7368963346	0.7679	0.2833	1.8658	0.9271	2.1628	0.9637	9.0203	97.6	high
757	-76.4448743513	-17.2156424381	-100.343947418	-111.830843496	-80.6441702369	0.8036	0.1667	2.3649	0.9628	1.8806	1.4777	10.2883	97.6	high
164	-76.3872308873	-63.3408518852	-69.0627036602	-56.6712951352	-51.4953445269	0.7857	0.2414	4.1815	1.4643	2.1829	2.7424	17.791	97.6	medium
51	-76.378337901	-72.472393694	-67.602588804	-63.5760245387	-52.498943299	0.75	0.3438	1.7309	1.0356	2.1932	0.5919	7.5983	97.6	medium
449	-76.3758610038	-94.6838955867	-90.1754414367	-72.8944457685	-85.7623788435	0.8571	0.2258	0.6384	0.4815	1.5135	0.1993	2.6481	97.6	high
542	-76.2808023275	-85.361194606	-81.5757694719	-74.6122791997	-65.3182939047	0.5893	0.175	5.4528	1.6989	2.4683	3.9238	22.6541	97.6	medium
328	-76.2582554852	-37.7281715706	-64.4915384659	-47.1387578296	-72.0012099078	0.5	0.451	5.7598	1.609	3.0674	4.6228	19.6031	97.6	medium
961	-76.076240545	-57.7951822626	-52.709291302	-55.6779303203	-62.5580235076	0.4821	0.4	4.6942	1.4278	2.4334	4.2506	11.2896	97.6	medium
587	-75.9712026074	-106.380722613	-105.133769843	-86.9369940935	-88.2398484877	0.6964	0.25	3.0713	1.0251	2.1233	2.117	15.2069	97.6	medium
623	-75.8271185758	-39.5761726912	-29.3846496884	-23.9090514537	-51.7149924537	0.6786	0.4062	5.4845	2.0102	2.9552	3.4793	23.5085	97.6	acceptable
537	-75.551710446	-76.455236532	-79.8181977091	-73.1672278397	-68.0055818341	0.7679	0.3944	2.6905	1.153	2.1648	2.0158	9.5305	97.6	medium
235	-75.4903257614	-32.0447825541	-75.8512817564	-43.3079979713	-25.9212195541	0.875	0.2899	4.9261	1.4554	2.1956	3.5991	19.1083	97.6	medium
296	-75.4397398772	-67.264252817	-76.2785344423	-53.8236322813	-79.6870833744	0.8214	0.1786	3.4136	1.0615	1.9701	2.3643	14.1207	97.6	medium
299	-75.435410916	-103.46024545	-100.801372656	-99.1559962314	-69.6437232249	0.7679	0.2833	2.0693	0.93	2.0021	1.051	9.6998	97.6	high
311	-74.9239439735	-74.3897970215	-57.1189807576	-54.6496672476	-77.4704936937	0.2679	0.6512	11.1059	2.4655	3.631	9.9657	30.1508	97.6	acceptable
995	-74.9228918287	-64.4019572735	-42.2219235959	-48.8879819059	-40.8024245405	0	1	33.3843	11.3274	12.0123	28.3464	155.8289	97.5	incorrect
289	-74.7420050955	-82.5293952838	-72.8094970621	-58.1218314382	-74.661234932	0.8393	0.338	3.0281	1.1658	2.0344	1.9319	15.6486	97.6	medium
503	-74.5947785362	-61.8817007991	-77.7340623539	-62.3746680133	-80.4306512739	0.5179	0.4314	4.7127	1.4463	2.4935	4.0916	13.832	97.6	medium
369	-74.4416193159	-80.7063335315	-64.8733376615	-70.9994829715	-75.9084363693	0.6786	0.24	2.2761	1.0375	2.4697	1.6884	8.8883	97.6	medium
171	-74.2402180366	-87.1297034145	-81.0120954341	-51.7413622641	-74.8283017345	0.7679	0.2712	2.8405	1.0285	2.4198	2.0426	11.1095	97.6	medium
488	-74.1891251508	-87.1724841903	-86.7635655803	-71.8559302903	-100.78489934	0.8036	0.2623	1.4569	0.9507	1.8061	0.6923	6.7378	97.6	high
755	-74.1529724774	-86.3779524725	-19.0633484413	-67.2564460035	-14.4188356763	0.7321	0.2679	1.7385	0.8962	1.9807	0.8655	8.2595	97.6	high
577	-74.0979600478	-39.1360639374	-45.146737558	-42.2995031274	-43.9401091201	0.75	0.2222	5.3561	1.4407	2.1499	4.2234	19.7086	97.6	medium
228	-74.0970900757	-11.1452786477	-63.0012480243	-47.4337606639	-57.1982082501	0.5	0.4615	4.4784	1.3828	2.4549	4.0227	11.0264	97.6	medium
97	-73.9710256808	-70.6154257918	-93.1778294449	-81.5378687649	-83.2903281068	0.7679	0.2586	2.3877	0.8448	2.1601	1.8336	8.8974	97.6	high
435	-73.9596391194	-105.30459843	-70.9453033526	-91.6047170047	-93.2372217897	0.7321	0.3051	1.371	0.7029	1.8831	1.0087	4.8083	97.6	high
992	-73.8031146761	-67.7794712997	-37.3452329776	-105.802199258	-78.7928622277	0.8393	0.2656	1.6635	0.8173	1.8347	0.7617	8.0468	97.6	high
123	-73.7289809142	-93.6773767211	-70.3870565717	-78.4343672986	-70.3403343717	0.4821	0.5645	4.1873	1.9162	2.9727	3.2024	13.7251	97.6	medium
840	-73.6816551693	-69.0209097001	-113.262058715	-84.8750531348	-109.663205715	0.8393	0.3188	1.3452	0.9401	2.0635	0.7466	5.4868	97.6	high
704	-73.6384170162	-69.648542779	-73.6288520287	-73.3751868643	-41.6939932516	0	1	35.9806	8.6235	9.492	33.506	80.4434	97.5	incorrect
410	-73.5710765239	-70.6063665386	-96.5448903752	nopmf	-95.0156614823	0.8393	0.2985	1.6961	0.9976	2.0037	0.6238	8.7933	97.6	high
41	-73.5461070208	-60.2395871671	-45.5968277737	-8.7045739796	-63.2910022062	0.5536	0.38	3.7777	1.57	2.2421	2.2349	20.9936	97.6	medium
322	-73.4251901149	-67.4770715504	-105.120921171	-74.4904433102	-89.8630897344	0.7321	0.3788	2.0054	1.1417	2.2091	1.3885	7.1087	97.6	medium
721	-73.2654238231	-103.228256821	-97.702968376	-74.839451671	-85.607464521	0.6071	0.4426	3.0554	1.4341	2.3949	1.2062	17.1355	97.6	medium
788	-73.2573280511	-105.016401726	-10.2919563003	-84.5993236937	-94.6708461637	0.8393	0.254	0.9981	0.6185	1.6169	0.2164	5.4966	97.6	high
796	-73.2531579117	-26.4173047185	-29.4959643591	-34.6933832035	-22.7048036391	0.0357	0.9643	34.2573	12.0694	12.71	28.5926	176.7269	97.5	incorrect
392	-73.249043743	-73.5608863965	-44.7831709741	-89.5296968116	-53.6798946508	0.6964	0.3276	3.2578	1.0843	2.0176	2.5632	12.6553	97.6	medium
938	-73.243447913	-77.4259502192	-90.2919909913	-69.5459084521	-16.0416759687	0.6786	0.1915	1.4773	0.6578	1.7335	1.0915	5.7032	97.6	high
177	-73.1973467363	-67.7989561197	-89.5739625052	-59.0625312002	-87.8599294663	0.7321	0.2807	3.0236	1.108	2.1222	2.2483	13.4769	97.6	medium
621	-73.1624341369	-45.7009297014	-62.8612014882	-51.5527499677	-71.4499922067	0.6964	0.3906	4.7488	1.8075	2.7844	3.1153	19.8991	97.6	medium
86	-72.8944280463	-56.420763549	-50.5635398204	-60.7079171782	-77.5591723686	0.8214	0.2923	2.2367	0.871	1.9236	1.5199	10.1626	97.6	high
108	-72.8373620481	-74.9858362328	-63.3922501828	-69.8590409679	-59.4533578921	0.3214	0.6327	11.1829	2.6868	3.736	9.6123	34.2696	97.6	acceptable
908	-72.6792624873	-60.596198185	-18.1884343283	-32.9952218561	-50.3117436867	0.625	0.3966	4.1101	1.5613	2.5126	3.0677	15.2235	97.6	medium
5	-72.6688512758	-79.0175530406	-12.4905513976	-89.3850303087	-75.7202562584	0.75	0.16	2.8481	1.1723	2.1049	2.1508	10.5496	97.6	medium
56	-72.6042549089	-69.3261547885	-68.1448770035	-64.3390944467	-91.2485571334	0.625	0.3519	4.9588	1.2818	2.644	4.5312	12.4221	97.6	medium
705	-72.5887650002	-79.4553312889	-65.3749445489	-77.4606395182	-100.824097137	0.8393	0.1607	2.9649	1.0702	1.9982	1.8264	14.0446	97.6	medium
581	-72.4582984979	-69.667304917	-71.9988260973	-102.318924197	-61.017355799	0.8214	0.2581	1.6842	0.9466	1.89	1.1059	6.5256	97.6	high
825	-72.4280499967	-14.1725181782	-28.8161173575	-28.3414234722	-36.5114475919	0	1	36.834	11.825	13.0064	33.4392	174.1271	95.8	incorrect
638	-72.2500911291	-47.4367171209	-64.5053366118	-12.7701903173	-63.8280657394	0.5	0.4909	4.7244	1.4381	2.4858	4.2839	11.2908	97.6	medium
475	-72.1928738994	-84.4052418107	-84.1889166107	-89.4073422907	-84.4691667857	0.8571	0.25	1.3202	0.8476	1.7842	0.3034	6.7585	97.6	high
342	-72.1802280404	-76.6106309144	-63.868660754	-58.8931530215	-80.2391999904	0.875	0.2344	2.7294	0.9989	1.9299	1.5442	11.9424	97.6	high
902	-72.1428711618	-96.383479137	-57.4513051233	-74.9879812695	-91.4892983956	0.7857	0.3529	1.8595	1.3723	2.2636	0.4507	9.4498	97.6	medium
197	-72.08132415	-44.3289880338	-67.2620871967	-37.7696252044	-61.1941912874	0	1	39.405	15.183	16.7272	36.2243	116.4975	97.6	incorrect
669	-72.0093560572	-90.3130157008	-87.1459071397	-91.8158826147	-109.405982396	0.8214	0.2581	1.2844	0.6538	1.6226	1.0463	3.6175	97.6	high
975	-71.7903833206	-43.8209590501	-39.6141970068	-8.2068023027	-59.9845061001	0.5	0.4286	4.4361	1.3667	2.4497	3.9743	11.1093	97.6	medium
778	-71.755441222	-54.0131451093	-53.2893113616	-56.2467558116	-89.2101930766	0.0714	0.9216	19.8824	11.682	12.6028	10.1556	169.0762	97.6	incorrect
634	-71.5741010985	-35.0626630796	-40.0766723179	-42.7256265429	-9.9570908638	0.1071	0.8125	33.0165	8.5647	9.0836	29.6455	93.1131	97.5	incorrect
78	-71.5573531746	-39.4601125037	-51.2233233461	-26.1612427505	-24.3775893953	0.0893	0.9057	26.7711	7.9441	8.8488	22.2912	109.0933	97.5	incorrect
76	-71.4010223708	-72.2459835586	-61.2264816361	-103.233510699	-66.9897729929	0.8929	0.2958	1.4505	0.9363	2.0147	0.2598	7.6482	97.6	high
834	-71.2127061927	-80.2179691469	-59.9607296769	-70.310498481	-56.6037301269	0.7143	0.2982	2.501	0.9929	2.4406	2.1902	7.1126	97.6	high
24	-71.0559325914	-56.1363033728	-37.9103113416	-24.2795807186	-48.0617288826	0.1071	0.8667	22.4088	8.2265	8.8267	17.057	99.3055	97.5	incorrect
643	-70.9849041127	-65.4053799914	-77.8486681414	-102.400463193	-62.9955270114	0.8393	0.2034	3.0986	1.0456	2.0164	2.0247	13.0639	97.6	medium
842	-70.9490982598	-58.3049049308	-53.7750280297	-37.7668154023	-40.3767913958	0.6964	0.3906	4.8037	1.8229	2.7775	3.1924	19.8632	97.6	medium
576	-70.8961823972	-15.8168278631	-36.6670821946	-76.7425429847	-51.8259121646	0.6786	0.4328	3.6135	1.555	2.5196	2.2773	14.9489	97.6	medium
870	-70.7938877941	-43.0337154153	-28.0818138297	-48.8308333146	-56.8607478678	0.7679	0.3065	1.6605	1.0588	2.0874	0.8841	7.1117	97.6	medium
148	-70.6517948517	-110.6411947	-99.5655881542	-90.4414640542	-72.0305676742	0.8214	0.1636	0.8862	0.4657	1.3927	0.7308	2.1884	97.6	high
181	-70.4208634307	-77.9259059739	-14.43134116	-93.1877281439	-78.2443782839	0.7857	0.2281	1.5692	0.9687	2.0093	0.8547	7.7724	97.6	high
8	-70.3641854719	-61.0201263583	-72.9226937122	-40.6952268698	-63.4266951522	0.1964	0.8167	15.9277	6.6023	7.4206	11.0689	81.8309	97.6	clashes	incorrect
528	-70.1104935856	-92.522220787	-92.6207849599	-92.1920085349	-91.1951246249	0.8571	0.1579	2.4937	0.9287	1.8102	1.6559	10.1815	97.6	high
555	-69.9694506827	-72.8852745173	-86.3800450923	-74.6292059423	-114.494785942	0.8393	0.3286	1.4971	0.8155	1.9092	0.496	7.1362	97.6	high
372	-69.8783956637	-56.7004732948	-70.6835852321	-25.573366606	-71.3240109159	0.8929	0.3151	2.2405	1.1006	1.9495	1.2074	10.9272	97.6	clashes	medium
159	-69.8347667409	-52.4819906863	-102.2771432	-77.383825423	-87.0784454999	0.8393	0.1754	2.5636	0.9544	1.7983	1.6497	10.7238	97.6	high
193	-69.8341622925	-41.445131816	-40.7640172331	-39.825278971	-55.5840852601	0.0893	0.875	22.922	8.3563	9.0895	17.9741	94.8905	97.6	incorrect
967	-69.8287126009	-55.8563342734	-47.7133756324	-52.7168537407	-65.0609644059	0.6786	0.3667	1.7851	1.0489	2.6194	1.1764	6.0416	97.6	medium
210	-69.7421358803	-72.4414106221	-86.6843566871	-82.9094771231	-64.6629896071	0.8036	0.25	1.6207	0.6764	1.6317	1.3678	5.0458	97.6	high
268	-69.7137624753	-87.2313921283	-78.8886149999	-104.17625303	-96.0611061653	0.8214	0.2698	1.5404	0.9253	2.1216	0.4965	8.2512	97.6	high
848	-69.6751476659	-86.9169044692	-73.3901343705	-76.5556886208	-55.4195607621	0.8214	0.2203	1.1055	0.6689	1.8472	0.4617	5.4725	97.6	high
218	-69.6591313099	-50.3775579196	-52.6179854351	-26.8962378206	error	0	1	34.8458	11.1489	12.4769	33.2185	86.3875	95.8	incorrect
863	-69.5728206281	-55.9173324023	-76.6854217767	-69.9367565375	-72.7088619495	0.8393	0.2769	2.0406	0.9026	2.1226	1.2935	8.4032	97.6	high
234	-69.5641879279	-53.8626977287	-43.4422236092	-61.067927719	-63.987043614	0.4643	0.4583	4.5845	1.4856	2.5274	4.0413	12.6952	97.6	medium
1003	-69.5311001248	-45.801707897	-74.3790126096	-66.770863447	-63.0500802926	0.5536	0.3922	7.8264	1.8789	2.8511	6.6255	24.3561	97.5	medium
799	-69.5139372956	-9.1078274697	-94.4953947156	-79.9055201432	-83.1255656357	0.8036	0.2105	0.9941	0.535	1.727	0.6639	3.9877	95.8	high
205	-69.2401001808	-50.9938300282	-14.252116095	-47.7190770548	-51.5645465298	0	1	38.6474	14.0676	15.6812	34.5941	125.275	97.6	incorrect
305	-69.232819386	-69.4268222949	-69.7810899471	-74.4937691971	-77.740429545	0.75	0.3115	2.423	0.9388	1.9316	1.7683	9.765	97.6	high
138	-69.2090655809	-90.5900656041	-89.3244883129	-60.3378105476	-78.7756321476	0.8393	0.2167	1.4551	0.7159	1.9073	0.5758	7.2202	97.6	high
579	-69.1651871575	-76.0366606815	-100.533377782	-68.3064231278	-96.5103561465	0.875	0.2576	2.1161	0.9247	2.1259	1.0823	9.4137	97.6	high
1008	-69.1222598235	-55.7141908055	-52.2522176718	-50.5831577605	-64.4695311139	0	1	37.7316	14.2935	15.8832	33.803	138.5294	97.6	incorrect
895	-69.0621385224	-5.8493969546	-46.8180733697	-67.1855018156	-65.6873017247	0.625	0.375	3.8593	1.517	2.5186	2.9864	13.6201	97.6	medium
520	-68.9500709616	-73.7710671244	-92.2700802415	-101.831710277	-90.3683788665	0.7321	0.3594	1.9072	1.0522	2.1414	1.4883	4.4542	97.6	medium
65	-68.863491679	-73.5095602919	-73.9158260219	-74.2141482769	-80.1144093229	0.7857	0.2903	1.38	0.775	2.1049	0.379	6.5859	97.6	high
678	-68.8210035475	-97.8105734852	-79.5336015356	-107.094095945	-64.2401947152	0.7857	0.2281	1.6421	0.7422	1.7192	1.2328	6.6517	97.6	high
766	-68.76997377	-98.562895782	-96.3122488921	-92.6102828921	-78.7189447421	0.8929	0.3421	1.526	0.8523	1.8794	1.0056	7.704	97.6	high
1027	-68.7691740333	-89.2204714789	-16.0747527815	-101.277347045	-101.933102728	0.8214	0.2203	3.6181	1.0626	2.0043	2.6319	13.8693	97.6	medium
365	-68.7642057402	-69.0277913473	-73.1509395588	-64.854880017	-84.207362227	0.5357	0.5588	5.4798	2.4818	3.3821	2.8143	26.8091	97.5	acceptable
916	-68.7469313661	-13.8874919457	-78.6386512746	-62.5669503686	-42.0295292246	0.6964	0.371	2.1389	1.0299	2.3028	1.4159	7.5139	97.6	medium
977	-68.6614895942	-6.8700082755	-87.9298277937	-90.3133875637	-94.0795213688	0.7321	0.2115	0.9287	0.4858	1.4729	0.7932	1.7945	97.6	high
871	-68.6175655319	-109.113727672	-72.44707016	-79.7539922981	-69.1702213425	0.7679	0.3065	3.1854	1.2076	2.1541	1.8316	16.9357	97.6	medium
534	-68.2455501953	-59.2654683109	-61.7384312537	-44.1632698109	-30.6172613451	0.0893	0.9107	33.0844	8.2449	8.8895	30.2878	83.8608	97.5	incorrect
512	-67.8875505234	-49.1056212725	-64.2831600725	-17.1179761679	-50.5190502025	0.5179	0.4082	3.7046	1.507	2.5158	3.1438	10.0916	97.6	medium
246	-67.8782635896	-65.9342908263	-75.3103557183	-58.431392062	-49.0325712235	0.8929	0.3243	2.5614	1.2738	2.0371	1.2023	12.9354	97.6	clashes	medium
816	-67.8779725536	-53.3380862511	-59.1560924011	-53.5517688743	-46.7439577511	0.5179	0.4314	4.5401	1.4721	2.4881	3.9966	12.7613	97.6	medium
451	-67.758045159	-68.1928536189	-51.2485449985	-34.4983309008	-50.9995757135	0.0357	0.9636	29.9339	10.3239	10.8901	25.2209	128.1758	97.5	incorrect
806	-67.7549070887	-114.699079516	-74.7058538163	-72.4898675055	-93.4690951448	0.8929	0.2958	1.2416	0.691	1.7416	0.9855	3.83	97.6	high
103	-67.7039175376	-69.6163923402	-51.6162146186	-50.3527347583	-19.3772302807	0.0179	0.98	39.842	11.6993	12.4098	35.4393	178.8088	97.6	incorrect
993	-67.5297158378	-45.4626753556	-49.1090968121	-38.9933729087	-29.7022398721	0.0893	0.9138	22.7825	8.1298	8.7243	17.6088	96.2986	97.5	incorrect
607	-67.4127005184	-63.2386804483	-41.6129301963	-56.1964572533	-64.8714339463	0.4286	0.5789	4.2242	1.8673	2.9356	3.265	13.8363	97.6	medium
560	-67.3395448979	-109.381740789	-18.7515770006	-75.4753797189	-67.195842054	0.8036	0.2623	2.1388	1.0016	2.0064	1.369	9.2312	97.6	medium
212	-67.1769634515	-71.0566663453	-73.0451524747	-53.5757002079	-70.6394458124	0.8393	0.2879	1.7473	0.861	1.957	0.9868	7.3538	97.6	high
685	-67.0874141189	-20.5085002987	-93.1935060511	-79.714416438	-102.807634749	0.8571	0.25	1.5167	0.7097	1.8402	0.6239	7.99	97.6	high
667	-66.7815341668	-73.5142711753	nopmf	-82.2600714824	-85.8322738024	0.75	0.2075	3.9531	1.212	2.1197	2.9605	14.774	97.6	medium
393	-66.6956780516	-97.1573389716	-88.3796890056	-89.0695120716	-103.949324039	0.8393	0.2295	0.916	0.5408	1.4575	0.709	2.6595	97.6	high
238	-66.6484939287	-52.2989416243	-78.4551926443	-76.1788138808	-93.6946225643	0.8214	0.4321	4.1857	1.3041	2.1071	3.5784	14.4921	97.6	clashes	medium
773	-66.5161604923	-97.690425255	-65.9997907681	-87.061221585	-7.7410110304	0.8571	0.2381	1.5764	0.7722	1.8669	0.6282	7.8643	97.6	high
169	-66.2753101401	-75.6172208273	-48.1564503675	-59.8580829737	-52.4237726427	0.4821	0.4706	4.8417	1.4678	2.4678	4.4069	11.378	97.6	medium
122	-66.0467108841	-41.5303908007	-43.0005383507	-45.4250451229	-47.6780029007	0.1071	0.8333	17.5517	10.466	11.527	5.5424	139.6296	97.6	incorrect
474	-66.0202278607	-75.7051788376	-80.9305559005	-81.8713414626	-94.9838767585	0.8214	0.2459	1.2551	0.6779	1.7277	0.8996	4.4865	97.6	high
266	-65.9947714032	-36.2198968669	-39.6179990149	-49.1890602635	-23.9295807913	0.0893	0.9038	19.7669	9.5601	10.3726	11.1435	129.6349	97.6	incorrect
404	-65.9396869756	-72.8152494143	-82.5415155143	-101.983000639	-102.723479264	0.6964	0.339	2.2132	1.0171	2.098	1.1269	10.3973	97.6	medium
911	-65.8463343554	-50.2399243967	-45.4647901167	-56.0818027017	-59.5668728067	0.0893	0.8889	18.3142	10.6558	11.6212	4.6354	140.2216	97.5	incorrect
255	-65.6364640743	-53.4850811115	-52.4022389695	-35.2137611143	-38.667421933	0.0179	0.9851	29.8755	8.6089	9.2296	26.9296	91.6618	97.5	incorrect
664	-65.5545162092	-31.8925849523	-60.5237036086	-50.922492744	-50.5653469236	0.5714	0.4576	3.3883	1.4586	2.1892	1.9547	18.3506	97.6	medium
53	-65.4780363969	-65.7985365989	-97.5223029954	-81.4821981802	-78.3373845254	0.8214	0.193	3.658	1.1308	2.0738	2.6895	13.6631	97.6	medium
720	-65.3526573401	-72.8034111937	-80.1287112097	-47.4423995437	-37.3964892187	0.0714	0.9344	24.3983	9.862	10.7754	19.9532	121.3273	97.5	incorrect
968	-65.1177370352	-68.6960419142	-72.3379093142	-18.5868284966	-72.0692027892	0.75	0.3	1.1121	0.7426	2.253	0.3709	5.6158	97.6	high
6	-65.0879591929	-76.7007480755	-62.8006265537	-95.2435365055	-75.5008350637	0.7679	0.2182	2.7066	1.1327	2.3591	1.7718	11.3926	97.6	medium
1013	-65.0207551234	-91.3332209973	-85.2679594973	-77.7840564116	-74.1107369223	0.8214	0.2698	1.3165	0.8908	1.8767	0.5507	5.8806	97.6	high
656	-64.9639890809	-78.7802531326	-82.9352326632	-58.9465205474	-66.8929577032	0.0536	0.9388	34.9319	10.4923	11.0109	30.1963	133.6915	97.5	incorrect
358	-64.9170997127	-54.8172326125	-34.307471992	-45.5098501563	-55.0546876875	0.625	0.3966	2.9991	1.4457	2.4936	1.8608	12.3995	97.6	medium
921	-64.8697212735	-75.7786533927	-74.5780995565	-63.4778948915	-79.8210352794	0.875	0.3194	1.1775	0.841	2.0737	0.2561	5.6519	97.6	high
223	-64.7856085712	-39.6485765373	-44.6544445123	-43.1676318123	-52.8588695623	0.125	0.8056	8.9926	4.1969	5.1598	6.1522	43.4539	97.6	acceptable
30	-64.7747986669	-94.5147405055	-99.0339308537	-105.408749879	-100.551254901	0.2321	0.7234	9.5789	4.8461	5.606	6.1503	55.6129	97.6	acceptable
917	-64.5082904033	-59.3385643082	-55.4976884073	-79.7701085121	-44.340442314	0.8214	0.2812	5.2324	1.3371	2.1004	4.1576	18.7871	97.6	medium
199	-64.4832499524	-58.2512616045	-61.3681032645	-47.319992891	-39.9266708636	0	1	36.5096	13.8161	15.3165	31.9948	149.3038	97.6	incorrect
857	-64.4215333122	-42.2818365785	-44.916190896	-24.0743179085	-47.2408051762	0	1	49.2357	11.2919	12.1426	46.8721	116.2735	97.5	incorrect
91	-64.341718538	-97.9760343307	-64.5156049757	-82.2378233634	-74.8543232534	0.7679	0.2712	1.8129	0.9005	1.966	1.0254	8.0833	97.6	high
918	-64.3182761743	-72.7659330634	-84.3436242134	-69.5104856766	-81.0731061384	0.8571	0.25	1.628	0.9055	2.0698	0.459	8.4039	97.6	high
326	-64.0740287871	-43.5632460568	-59.7800338541	-47.5779324757	-60.2308258841	0.6071	0.3333	4.1711	1.5906	2.5996	3.0956	15.5994	97.6	medium
426	-63.9763229431	-60.4647496358	-21.4923558529	-57.8878803858	-67.8512140717	0.6071	0.3818	2.7718	1.3764	2.088	1.1975	16.9055	97.6	medium
661	-63.8283645186	-58.861104752	-60.326148652	-85.145860732	-70.4676810609	0.5714	0.3469	4.3018	1.5384	2.3537	3.3214	17.0584	97.5	medium
144	-63.8094582074	-43.439511074	-41.51308034	-54.8654689375	-45.2392130604	0.125	0.8793	25.7812	9.8066	10.7978	20.5842	168.6413	97.5	incorrect
338	-63.7022207103	-20.4113723755	-26.509051043	-68.9643196877	-67.4278204014	0.6964	0.3036	1.3304	0.8342	2.382	0.3646	6.8846	97.6	high
930	-63.6500477361	-68.6381506315	-54.6426260959	-7.4839975349	-64.2910827615	0.1071	0.7931	20.197	10.851	11.6229	9.9238	150.8635	97.6	incorrect
47	-63.6337069327	-65.5324083776	-68.3717236889	-11.8993191648	-7.2280182005	0	1	38.7064	15.0946	16.6431	35.1402	120.8225	97.6	incorrect
495	-63.2165269329	-52.2047631301	-5.4935444663	-48.2732737841	-62.0400585093	0.5893	0.4	4.1753	1.5621	2.5359	3.1591	15.1847	97.6	medium
583	-63.1086298481	-33.3134497603	-51.9147058583	-53.5265644957	-35.9880415583	0.0536	0.9552	31.3668	9.8181	10.3704	27.7337	116.18	97.5	incorrect
1031	-63.0480458989	-37.6273794829	-42.1383811017	-56.2090825525	-43.397804952	0.1607	0.8393	12.7208	5.4857	6.2046	8.6934	63.8188	97.6	clashes	incorrect
797	-63.0194186915	-69.6241094291	-72.5348091041	-53.3138314763	-64.7095460591	0.7143	0.2	4.1548	1.1625	1.9664	3.163	16.6955	95.8	medium
568	-62.9428012085	-33.4693846885	-73.6224943584	-45.2200984871	-76.7372856177	0.5357	0.4828	4.4051	1.3842	2.422	3.9457	10.852	97.6	medium
173	-62.9304348923	-68.4583677192	-63.8383535368	-54.5270361722	-55.8133088368	0	1	38.8981	14.9719	16.5251	35.2783	126.3181	97.6	incorrect
493	-62.8345145589	-40.2753528699	-42.5858535871	-55.9022836999	-57.8288832028	0	1	37.2315	14.1245	15.6503	33.0308	141.465	97.6	incorrect
270	-62.7695472226	-31.6462166447	-47.133231593	-51.0314107247	-28.3759843218	0.0357	0.96	26.9649	9.942	10.6863	20.6755	160.677	97.5	incorrect
692	-62.7464979235	-56.6246675261	-57.596910558	-28.5661832453	-44.0036730423	0.1429	0.8824	18.1349	8.5893	9.4075	12.3946	97.706	97.6	clashes	incorrect
856	-62.7257081438	-89.7192133978	-79.5757520191	-53.3163234668	-56.7126186796	0.6071	0.4237	3.7735	1.4315	2.4038	3.1433	11.5784	97.6	medium
244	-62.7129326449	-68.171302171	-72.4704440935	-70.2768191487	-75.495062118	0.6786	0.2692	1.6789	0.8379	1.9304	0.9049	8.3226	97.6	high
519	-62.5800315201	-77.6014864109	-63.7764239109	-92.5568949559	-79.8684635596	0.7857	0.3016	3.4712	1.3133	2.3143	2.544	12.4675	97.6	medium
22	-62.5166897414	-31.6234227826	-41.4035933826	-36.556446614	-42.649400525	0.0179	0.9825	30.5021	8.7136	9.3278	27.5417	92.8807	97.5	incorrect
498	-62.3984690431	-47.8481061406	-60.392121458	-27.014677446	-51.2896729466	0.0714	0.8974	22.921	11.1936	11.9389	14.7163	157.1758	97.6	incorrect
956	-62.3668529877	-24.6495730484	-21.940994885	-10.4151554065	-2.2757883743	0.0179	0.9767	30.1611	7.201	8.1952	27.48	75.9782	97.5	incorrect
1022	-62.3549313218	-13.5443699332	-16.1170606762	-20.9724636432	-50.8777306867	0.0179	0.975	20.8624	6.4659	7.5119	18.2383	80.5769	97.5	incorrect
180	-61.9981461676	-74.2375236999	-68.7455647971	-65.2635594846	-65.8355455346	0.6964	0.3036	2.4114	1.0313	1.9496	1.4226	13.5574	97.6	medium
901	-61.9193986151	-70.5003826075	-88.1063658371	-65.5223765409	-58.8932154149	0.7143	0.2308	2.1006	0.8604	1.9372	1.7263	7.1597	97.6	high
716	-61.9035300219	-79.3123352625	-22.2076554471	-82.70694473	-85.259444622	0.8214	0.2698	2.4913	1.2473	2.3754	1.6108	9.3686	97.6	medium
909	-61.8451223657	-69.6742932225	-48.8695852329	-96.7794387808	-38.1396733429	0.8036	0.3077	2.868	0.9777	1.9395	2.2659	10.9594	97.6	high
829	-61.7846749482	-49.0180105181	-78.2018784871	-52.3775360188	-53.741451929	0	1	37.4529	11.4649	12.905	34.0458	118.8602	97.6	incorrect
380	-61.7651347003	-91.8963390348	-76.5769784145	-75.7642693148	-98.8812021543	0.75	0.3115	2.2138	1.0708	2.1808	1.4298	9.3917	97.6	medium
480	-61.7543991105	-59.5890221485	-35.4643664435	-48.2895425448	-44.6662338685	0.5536	0.4561	4.562	1.516	2.5339	4.0332	12.1366	97.6	medium
1030	-61.6795854976	-28.5797414048	-14.9224950692	-32.2670009273	-26.2512848337	0.0357	0.9487	22.6228	7.2087	8.2972	19.3172	98.0284	97.5	incorrect
882	-61.6116622916	-70.968989357	-85.8843980107	-73.9821529107	-84.9663629607	0.8036	0.2105	0.9071	0.5371	1.7096	0.63	3.1054	95.8	high
654	-61.5774313739	-106.228269839	-85.3243291468	-86.0351099635	-75.3879966218	0.8393	0.3286	3.0974	1.1575	2.4761	2.2649	11.8042	97.6	medium
884	-61.5495409254	-4.4929793656	-76.329195137	-23.2676448156	-58.5198699709	0.75	0.1765	1.5206	0.8264	1.9899	0.8693	6.6091	97.6	high
864	-61.4429426893	-67.5753679424	-76.955250813	-80.682963176	-94.1856090424	0.5357	0.4737	4.9679	1.4035	2.4252	4.5305	11.8545	97.6	medium
160	-61.3778073834	-65.2540743398	-84.5604228601	-18.6924222221	-92.2210066748	0.8571	0.2615	1.8217	0.8452	1.8366	0.8418	8.8777	97.6	high
869	-61.3498187502	-20.623262757	-18.3964438627	-15.3576875819	-23.8366478491	0	1	46.4037	12.009	13.0146	43.4695	135.5014	97.5	incorrect
1045	-61.3460241312	-76.9795050538	-61.8406620188	-102.3358041	-79.7693129501	0.8214	0.2333	1.0958	0.6385	1.8418	0.1742	6.2619	97.6	high
189	-61.3085078134	-91.3170182277	-67.1858401097	-90.459105311	-82.1460036627	0.8036	0.2969	2.0118	0.8123	1.8807	1.586	7.8931	97.6	high
764	-61.0788129026	-54.3589519746	-66.7688534646	-51.4163180246	-35.6354086696	0.0179	0.9848	30.0095	8.591	9.1861	27.0769	91.3893	97.5	incorrect
735	-61.0121747074	-50.5041801041	-55.2470172732	-62.8206270468	-19.4934734729	0.6964	0.4179	5.4372	1.9964	2.8982	3.3863	23.4094	97.6	medium
220	-60.972888697	-96.4154529096	-81.0862008739	-89.1301257596	-86.1034891596	0.7857	0.2903	1.6968	1.0954	2.2566	1.1155	6.3836	97.6	medium
879	-60.9712846389	-18.9365970006	-70.4934244317	-83.1257608241	-88.0295343117	0.7857	0.2281	3.2046	1.0715	2.0952	2.2705	12.4141	97.6	medium
185	-60.937058808	-84.527961214	-57.348522014	-66.0307675398	-59.4856574003	0.6429	0.3684	3.7928	1.3843	2.3737	3.1878	11.569	97.6	medium
539	-60.8223525266	-94.6543772892	-66.1641088356	-75.2275997692	-27.6229401484	0.8214	0.2333	1.1028	0.5603	1.8215	0.4396	5.806	97.6	high
291	-60.7861818614	-78.898629405	-62.9168386106	-59.4776216064	-73.6067335864	0.8571	0.2727	4.4862	1.2907	2.0749	3.3729	17.9589	97.6	medium
881	-60.673766717	-42.5349820653	-48.2730893862	-62.4001165327	-69.8111462727	0.8393	0.2656	2.1198	1.1141	2.0855	1.41	8.2049	97.6	medium
770	-60.6655032083	-58.5615681776	-64.3977986335	-71.5078207526	-75.9524702764	0.7679	0.2833	1.9166	0.8918	2.0458	1.4259	6.8407	97.6	high
524	-60.4564458199	-88.605677064	-64.8618057372	-75.228766773	-75.2252553292	0.8393	0.1607	0.692	0.4601	1.4612	0.4864	2.1465	97.6	high
23	-60.3958325078	-96.0296579487	-63.6756530417	-50.7738049254	-94.9041030517	0.7321	0.3387	1.2948	0.8295	2.0246	0.3518	6.9214	97.6	high
325	-60.3926100759	-72.1810799696	-79.7340762853	-41.2412360719	-74.6987461074	0.6786	0.3214	1.6429	0.9102	2.4113	0.5047	8.5166	97.6	high
779	-60.3482288825	-80.4721660142	-87.0371815067	-82.3742561618	-62.3376872917	0.7321	0.3051	2.1408	1.2997	2.3136	0.6509	10.848	97.6	medium
419	-60.1920204513	-49.4198545525	-64.7152024885	-46.4276311837	-52.7637073163	0.0714	0.9344	21.1681	11.212	11.9595	10.0822	172.8033	97.6	clashes	incorrect
750	-60.0737470208	-81.2541566746	-63.8979329496	-89.9224324627	-72.0464860127	0.7679	0.3065	1.8688	0.706	1.9966	1.642	5.0665	97.6	high
281	-60.0354527024	-70.6370545729	-71.4506682005	-49.9961325034	-48.5171882088	0.0536	0.9516	29.1496	11.227	11.9246	22.9046	142.629	97.5	incorrect
822	-59.9956139125	-19.5512068328	-46.762619429	-27.7512499475	-21.129091394	0.0536	0.96	26.5144	11.3707	12.1005	19.3082	163.5711	97.6	clashes	incorrect
600	-59.9511337485	-77.9482519608	-54.4999801608	-51.6974903429	-51.7916076008	0.6429	0.4194	4.1124	1.5623	2.244	2.6242	23.2912	97.6	medium
677	-59.8174785396	-26.993306346	-38.4507241615	-65.0515664074	-44.8569567233	0.0357	0.9412	25.7646	7.8681	8.8157	22.3711	89.805	97.5	incorrect
101	-59.6827392131	-69.5886714817	-80.4986526817	-94.7293966564	-68.0408125264	0.6964	0.2909	1.8475	0.8422	1.8813	0.9768	10.0235	97.6	high
783	-59.5309702503					0.6429	0.3684	3.8049	1.3777	2.3847	3.2107	11.4969	97.6	medium
107	-59.4693813581					0.6071	0.4237	3.9101	1.4828	2.5476	3.0823	13.5181	97.6	medium
7	-59.3505072301					0.75	0.2759	2.718	1.0458	2.5557	2.2808	8.9592	97.6	medium
754	-59.3409903411					0.7679	0.2456	1.8612	0.8418	2.1732	0.8507	9.2425	97.6	high
758	-59.2532791276					0.6964	0.371	2.9721	1.093	2.0092	2.0362	14.1545	97.6	medium
424	-59.2230581449					0.75	0.3226	2.2426	0.8739	2.0128	1.7167	8.4994	97.6	high
415	-59.1311234849					0	1	38.0171	14.39	15.9314	34.0211	138.4566	97.6	incorrect
753	-59.126817574					0	1	30.7343	9.6825	10.691	29.9241	52.7185	97.5	incorrect
887	-59.1008573456					0	1	36.6716	11.5474	12.624	33.2777	179.0969	95.8	incorrect
481	-59.0734552037					0.3571	0.5652	12.5437	2.797	3.6108	10.7001	39.7882	97.6	acceptable
161	-59.0670170227					0.8036	0.3182	1.9996	0.9309	1.8243	1.5612	8.9135	97.6	high
632	-59.0272988778					0.5179	0.4821	4.8972	1.3953	2.4324	4.4483	11.8912	97.6	medium
601	-58.8329205119					0.6071	0.3462	4.4119	1.6872	2.6089	3.3387	15.9951	97.6	medium
301	-58.7524233854					0.7321	0.3788	2.0303	1.3614	2.2329	1.0015	9.0369	97.6	medium
174	-58.7415037914					0.0179	0.9848	30.8824	8.8162	9.3972	27.592	98.1896	97.5	incorrect
616	-58.7302129349					0.7321	0.3279	1.8932	1.2838	2.244	1.1022	7.3552	97.6	medium
997	-58.570724646					0.5536	0.38	3.8323	1.4922	2.28	2.4322	19.673	97.6	medium
245	-58.5492662694					0.5893	0.4762	4.8061	2.2371	3.1713	2.081	25.644	97.5	medium
472	-58.2618542851					0.7857	0.2542	3.8128	1.0125	1.969	3.0274	14.6842	97.6	medium
914	-58.196725093					0.75	0.3115	2.226	0.9925	2.1649	0.9864	10.5167	97.6	high
756	-58.1466703088					0.3571	0.6154	6.1255	2.0972	2.8646	6.009	7.1726	97.6	clashes	acceptable
339	-58.1337761777					0.8571	0.2381	1.3052	0.6111	1.8656	0.6057	6.4811	97.6	high
33	-58.063017801					0	1	39.5477	13.5999	15.6072	36.303	148.8717	97.6	incorrect
303	-57.811178068					0.8571	0.2381	1.6505	0.7262	1.7561	0.7821	8.0459	97.6	high
507	-57.7611947083					0.1786	0.7959	20.9733	7.2733	8.0907	16.7356	87.7443	97.6	incorrect
642	-57.732302991					0.7321	0.2115	2.2726	1.0245	2.4	1.5442	9.8595	97.6	medium
517	-57.5696653446					0.7143	0.2593	1.9412	0.8167	2.0047	1.5416	7.3954	97.6	high
958	-57.4436778513					0.0179	0.9846	35.5555	12.7207	13.9782	30.7952	141.5748	97.6	incorrect
866	-57.3163396468					0.8036	0.25	2.1241	1.1368	2.1176	1.114	9.3233	97.6	medium
1017	-57.2856796064					0.7857	0.2414	1.3	0.6914	1.81	0.859	5.5827	97.6	high
505	-56.8522982496					0	1	39.1062	15.1026	16.7749	35.9823	114.2533	97.6	incorrect
608	-56.8246879536					0.5	0.5	4.7853	1.5387	2.5776	4.2662	12.7738	97.6	medium
550	-56.8072459246					0	1	33.2883	11.0782	11.753	28.4038	173.444	97.5	incorrect
790	-56.7836600007					0.7857	0.3231	1.9348	1.0687	2.0594	1.565	4.9922	97.6	medium
461	-56.7738500151					0.5	0.5088	4.9164	1.5609	2.5501	4.4209	12.7438	97.6	medium
333	-56.6577560997					0.4821	0.413	4.7446	1.4335	2.423	4.3065	11.3121	97.6	medium
16	-56.63205354					0.1071	0.8868	22.9329	8.2714	9.4021	18.5315	117.4303	97.5	incorrect
203	-56.6063979509					0.7321	0.3167	2.2122	0.9054	1.9777	1.3409	9.6481	97.6	high
939	-56.5913922303					0	1	42.6391	15.606	17.5669	40.2361	92.3018	97.6	incorrect
702	-56.5885836083					0.5357	0.3617	3.8056	1.6499	2.3096	2.1054	22.4189	97.6	medium
585	-56.5846963409					0.75	0.2364	2.2413	0.8456	1.8092	1.3545	10.575	97.6	high
752	-56.50803198					0.6964	0.2778	2.0452	0.9573	2.0311	1.3492	8.7392	97.6	high
477	-56.3970992753					0.3036	0.5278	6.3543	2.8719	3.6683	3.9563	35.5365	97.6	clashes	acceptable
460	-56.2517296858					0.8393	0.254	2.5079	1.1684	2.0077	1.2944	12.8033	97.6	medium
479	-56.2163055253					0.7321	0.2264	1.4009	0.6753	1.8566	0.8976	7.1212	97.6	high
971	-56.1403858014					0.6429	0.4098	3.7344	1.3832	2.3966	3.0936	11.7574	97.6	medium
852	-55.9437080675					0.0357	0.9545	25.8207	8.2395	8.8011	22.2693	98.1242	97.5	incorrect
988	-55.9052425863					0.0893	0.881	23.0528	8.3571	9.1149	18.1479	94.8614	97.6	incorrect
698	-55.8578830684					0.5179	0.42	4.6238	1.492	2.4947	3.9953	13.6007	97.6	medium
257	-55.8122038082					0.0714	0.9298	26.7212	6.7466	7.726	24.6144	61.2671	97.5	incorrect
162	-55.4455955588					0.0357	0.9706	27.2865	8.3168	9.2292	23.1394	107.2494	97.6	incorrect
456	-55.0775169662					0.6071	0.4237	3.089	1.5075	2.5447	1.9626	12.5812	97.6	medium
317	-55.0363456614					0.625	0.375	2.7621	1.2548	2.0707	1.5313	16.1267	97.6	medium
149	-54.9769565978					0	1	20.3466	12.8152	15.0121	8.8598	172.2891	97.6	incorrect
438	-54.9379975197					0.0714	0.8919	27.4324	11.9267	12.4951	19.1736	179.5524	97.5	incorrect
497	-54.8729216102					0.8214	0.2698	1.8423	1.0994	2.0714	0.7077	9.2622	97.6	medium
70	-54.7961014199					0.0179	0.9722	25.4468	5.799	6.6407	22.7963	79.9606	97.6	incorrect
714	-54.7524803966					0.5179	0.383	3.8167	1.4821	2.5498	3.2661	10.3607	97.6	medium
17	-54.7378202265					0.0714	0.8919	27.9461	11.7958	12.3611	20.3955	171.9677	97.5	incorrect
407	-54.6534932369					0.8571	0.2131	1.5163	0.9797	1.9607	0.2888	7.2256	97.6	high
1005	-54.6285753454					0.0714	0.8974	30.4016	8.9141	9.8739	26.8965	111.4596	97.5	incorrect
942	-54.6231793063					0.6786	0.3333	3.098	0.8915	1.9726	2.571	9.9865	97.6	high
467	-54.5786128782					0	1	35.4264	11.0673	12.3838	33.919	83.9428	95.8	incorrect
774	-54.5424262114					0.8393	0.1607	1.2625	0.6326	1.7547	0.5529	6.3786	95.8	high
307	-54.2805404893					0.2679	0.5161	16.8815	5.6036	6.691	12.9721	70.8113	97.6	incorrect
706	-54.2417377208					0.75	0.1923	5.3909	1.494	2.263	4.1174	19.8941	97.6	medium
413	-54.2374928161					0.6429	0.4375	3.5341	1.5391	2.5331	2.18	14.8072	97.6	medium
272	-54.2259890863					0.7143	0.2	2.5882	1.0645	2.4727	1.959	9.9637	97.6	medium
416	-54.0435663886					0.75	0.3226	2.3195	1.4402	2.5598	1.8498	3.5418	97.6	medium
79	-53.8976954903					0.6964	0.4179	5.4557	2.0067	2.9421	3.4568	23.3887	97.6	acceptable
832	-53.8864176768					0.7143	0.375	4.7989	1.8245	2.7591	3.2048	19.7391	97.6	medium
739	-53.8542777828					0.6429	0.4	1.901	1.2155	2.1986	0.7201	9.6385	97.6	medium
215	-53.6629812575					0.5536	0.3673	3.8552	1.4408	2.4873	3.0599	13.1991	97.6	medium
781	-53.6128720902					0.0536	0.925	21.591	11.2879	12.7005	10.1671	140.9757	97.6	incorrect
748	-53.600031525					0.75	0.2759	2.5979	0.7204	1.9077	2.1055	10.3837	97.6	high
469	-53.422416998					0.0893	0.9074	26.8178	7.9224	8.8353	22.2947	108.85	97.5	incorrect
442	-53.3468007388					0.875	0.2687	1.6185	0.8173	1.851	0.7978	7.673	97.6	high
687	-53.2179034324					0.1071	0.8636	22.6164	8.3403	8.9563	17.0665	100.6807	97.5	incorrect
206	-53.1943427262					0	1	39.5021	15.0556	16.6248	36.0748	123.0151	97.6	incorrect
707	-52.9248732197					0	1	40.4124	15.0148	16.5172	36.9455	128.8078	97.6	incorrect
25	-52.9059017746					0.7143	0.2857	3.9891	1.236	2.0114	3.0065	18.0441	97.6	medium
809	-52.8475557843					0	1	19.7884	7.0298	7.8044	18.9456	40.6552	97.5	incorrect
406	-52.6909100163					0.5357	0.4444	3.2203	1.3006	2.4275	2.8709	6.9652	97.6	medium
94	-52.6577620596					0.75	0.2881	2.0282	1.0543	1.9341	0.9838	11.202	97.6	medium
260	-52.5777211795					0.5	0.451	4.7394	1.4335	2.4413	4.2989	11.2924	97.6	medium
858	-52.4487944122					0	1	36.745	14.0515	15.5097	32.3144	143.4748	97.6	incorrect
371	-52.0458321612					0	1	40.9689	15.1215	16.635	37.6257	127.6907	97.6	incorrect
114	-51.8655425904					0.625	0.386	4.3439	1.6041	2.5778	3.314	15.6288	97.6	medium
172	-51.6387049119					0.7857	0.0833	4.0981	1.0371	2.0203	3.2335	14.4258	97.6	medium
894	-51.4326777076					0.1429	0.8298	22.5128	5.5833	6.7379	19.5428	83.4735	97.5	incorrect
491	-51.3252812094					0	1	29.1852	9.9262	10.6676	28.2732	47.4438	97.5	incorrect
855	-51.2987101382					0.1071	0.92	41.0816	10.604	11.0645	37.0917	130.5467	97.5	incorrect
83	-51.2747112136					0.5	0.451	4.8622	1.3842	2.4376	4.3999	12.0533	97.6	medium
318	-51.1783242837					0.0357	0.9512	27.4357	9.8692	10.6524	21.0564	156.7707	97.5	incorrect
11	-51.1485546064					0.8393	0.2419	1.5427	0.8273	1.7613	0.2938	8.611	97.6	high
485	-51.092053271					0.625	0.386	3.2611	1.4546	2.1674	1.7744	20.4834	97.6	medium
1028	-50.9368730236					0.7857	0.3333	3.4687	1.1963	1.9629	2.5446	15.2435	97.6	medium
675	-50.8552085088					0.8036	0.25	0.9911	0.6241	1.865	0.1999	5.3548	97.6	high
893	-50.6639480957					0.1786	0.8901	14.9464	6.0318	6.8447	11.7986	65.8377	97.6	clashes	incorrect
397	-50.5049386368					0.1429	0.7895	9.9508	4.5283	5.5163	6.9288	46.4999	97.6	acceptable
360	-50.4714658812					0.5179	0.3095	8.43	2.1	2.9524	6.8944	28.0514	97.6	acceptable
68	-50.292466566					0.8571	0.2615	1.551	0.735	1.6602	0.6221	7.8461	97.6	high
1001	-50.251173162					0.8393	0.254	1.6286	0.9264	1.9414	1.3372	3.5718	97.6	high
700	-50.1795406933					0.1071	0.8636	21.2676	7.9019	8.4906	16.3275	90.1279	97.5	incorrect
58	-50.140183368					0	1	36.0755	11.326	12.5003	32.7001	156.6205	95.8	incorrect
133	-50.1038700768					0	1	41.9734	10.8043	11.4989	38.3234	132.6328	97.6	incorrect
67	-49.9927653911					0.0536	0.9375	24.3189	12.8088	14.4272	13.8111	168.0454	97.6	incorrect
898	-49.9644579298					0.5893	0.3654	4.3023	1.6584	2.6293	3.2212	15.8101	97.6	medium
135	-49.9377489246					0.6964	0.35	1.6331	1.14	2.0396	0.5562	7.671	97.6	medium
738	-49.9253049498					0.8393	0.2656	2.2574	1.0209	1.9622	1.4822	9.3778	97.6	medium
100	-49.8272128978					0.8036	0.2969	1.7696	0.8436	2.0215	1.1054	7.2484	97.6	high
61	-49.7921521942					0.7857	0.3125	1.6482	0.8028	1.9159	0.8443	7.7781	97.6	high
277	-49.6999030111					0	1	38.6472	15.0464	16.5858	35.0372	121.9532	97.6	incorrect
332	-49.6964047847					0.1071	0.925	40.0534	10.5588	11.0306	36.3408	123.7243	97.5	incorrect
391	-49.4384446776					0.4821	0.3864	7.2844	1.8983	2.9373	6.1661	25.1341	97.5	medium
242	-49.3577110172					0.8036	0.2857	3.1108	1.2308	2.1577	2.0123	12.9635	97.6	medium
496	-49.3212763079					0.6429	0.3684	3.8766	1.4465	2.4121	3.2567	11.7612	97.6	medium
722	-49.1955348147					0.8571	0.3514	1.9189	0.8727	1.8372	1.3246	9.5461	97.6	high
811	-49.1271980761					0.5357	0.4643	4.6006	1.4865	2.5044	4.0682	12.3003	97.6	medium
200	-49.0268463173					0.0357	0.981	30.5729	10.1617	10.819	25.5569	127.1504	97.6	clashes	incorrect
631	-48.895730793					0.6786	0.3333	2.3685	0.9308	2.0548	1.7325	9.1419	97.6	high
732	-48.8677511634					0	1	36.6886	10.8957	11.9861	33.2985	169.9876	95.8	incorrect
92	-48.8012909986					0.0714	0.9216	31.9465	9.0991	9.9908	27.0995	113.9176	97.5	incorrect
851	-48.704271324					0.7857	0.2903	1.4527	0.6449	1.8108	1.1479	4.9043	97.6	high
256	-48.6684853585					0	1	37.0092	14.1416	15.7114	32.927	139.7294	97.6	incorrect
775	-48.6512670006					0.0357	0.9545	24.4565	9.6319	10.0744	19.0241	106.6907	97.5	incorrect
395	-48.6319864					0	1	36.0702	13.4107	15.337	33.9058	102.5352	97.6	incorrect
580	-48.6038138586					0.1071	0.8462	22.3618	10.1916	11.1284	14.6328	147.6433	97.5	incorrect
437	-48.4718214532					0.1071	0.9302	35.1076	9.8239	10.6075	31.6337	103.1215	97.5	incorrect
867	-48.3378869847					0.5	0.4286	4.4314	1.4528	2.4655	3.8833	12.0963	97.6	medium
72	-48.2846501539					0.8571	0.25	1.675	0.7815	1.8673	0.7323	8.2764	97.6	high
763	-48.2829157166					0.2321	0.7234	13.8204	3.7113	4.7102	11.0616	49.4123	97.6	acceptable
624	-48.1809183156					0.25	0.8495	14.499	4.9343	5.7359	11.897	61.8884	97.6	clashes	incorrect
62	-47.8451301727					0	1	39.5481	13.5912	15.5921	36.3374	146.976	97.6	incorrect
672	-47.7066638034					0.6964	0.3906	4.7675	1.8017	2.7595	3.189	19.5145	97.6	medium
691	-47.6569172547					0.7321	0.3387	2.0154	0.928	1.8649	1.2025	11.7084	97.6	high
553	-47.652419181					0.8393	0.254	1.2066	0.6991	1.8469	0.4356	5.9401	97.6	high
46	-47.4465654151					0.0893	0.8718	17.5319	10.1788	10.916	4.2346	132.0308	97.5	incorrect
265	-47.3301766545					0.0714	0.9184	21.5681	7.3955	8.4701	17.9065	99.3817	97.5	incorrect
57	-47.2400462079					0.6786	0.3667	4.3163	1.6768	2.6651	2.7547	17.5568	97.6	medium
473	-47.1432827986					0.1071	0.8929	33.5785	8.0383	8.7183	30.1027	95.3472	97.5	incorrect
170	-46.9564802916					0.0536	0.9231	33.01	10.5605	11.2395	26.6913	145.7227	97.5	incorrect
680	-46.8588844231					0.1071	0.8286	17.2811	10.4375	11.2801	4.474	128.8371	97.6	incorrect
565	-46.7078246365					0	1	42.2036	14.4674	16.5136	39.483	114.155	97.6	incorrect
762	-46.7035263114					0	1	38.8502	14.94	16.4238	35.22	126.8336	97.6	incorrect
1042	-46.678716224					0.5714	0.4182	3.2371	1.3521	2.4535	2.8532	7.4277	97.6	medium
115	-46.6319138494					0.5893	0.3654	4.4192	1.6701	2.6594	3.3595	15.9543	97.6	medium
348	-46.6134223382					0.0179	0.9697	27.3664	11.2739	11.8261	20.2327	160.196	97.6	incorrect
976	-46.472256317					0.5536	0.3922	3.5616	1.4214	2.4758	2.969	10.3738	97.6	medium
639	-46.1073466908					0.5	0.4286	4.3257	1.4184	2.4797	3.7705	12.013	97.6	medium
960	-45.9968136343					0	1	36.8261	11.5818	12.763	33.4459	162.7115	95.8	incorrect
710	-45.9520508003					0.5179	0.5	4.5261	1.425	2.4361	4.0784	10.838	97.6	medium
444	-45.9179361548					0.6964	0.2909	5.3248	1.4856	2.1866	4.0936	21.1263	97.6	medium
885	-45.8271153919					0.0179	0.9836	29.8875	8.5606	9.1448	27.193	87.1516	97.5	incorrect
723	-45.8023883335					0.75	0.3538	2.9299	1.0921	1.9765	2.13	13.0795	97.6	medium
540	-45.7434519684					0.8393	0.2419	2.0259	0.9566	1.935	0.7546	10.9786	97.6	high
331	-45.7221420746					0.0357	0.9394	23.5899	10.2585	11.2271	16.2669	130.6862	97.6	incorrect
556	-45.6586307898					0.1071	0.88	21.9014	8.2555	8.8696	16.2917	99.2357	97.5	incorrect
259	-45.6443392825					0.5179	0.3958	3.8484	1.4525	2.4972	3.0368	13.279	97.6	medium
686	-45.5121716828					0.125	0.825	26.1793	9.9129	10.9235	21.1197	146.0577	97.5	incorrect
701	-45.4607001076					0	1	45.4128	11.1475	12.041	42.5183	133.2701	97.5	incorrect
293	-45.3846598048					0.3393	0.7246	9.7435	5.3751	6.0199	2.6147	61.4228	97.6	clashes	acceptable
295	-45.380571132					0.6786	0.4493	3.6028	1.5525	2.5084	2.2066	15.1496	97.6	medium
595	-45.3685983601					0.0714	0.9365	24.7715	9.1827	10.2364	19.8687	141.4677	97.5	incorrect
431	-45.1571842602					0.5179	0.4314	5.1365	2.1356	2.9151	3.2675	23.3787	97.6	acceptable
432	-45.1034034045					0	1	33.2719	11.8707	12.8388	28.5283	147.3266	97.5	incorrect
803	-44.7878036134					0.9286	0.2353	3.5804	1.1086	1.9583	2.5974	14.3296	97.6	medium
970	-44.7877426591					0.0179	0.9841	41.7419	9.8115	11.0686	37.9533	123.1077	97.6	incorrect
925	-44.5695240818					0.0357	0.9556	25.625	7.9278	8.4686	22.2124	93.1479	97.5	incorrect
430	-44.3317591178					0.75	0.3226	1.7306	0.9445	2.1657	0.8837	8.5505	97.6	high
549	-44.2579310276					0.6607	0.3833	3.5431	1.5056	2.5199	2.1561	15.0042	97.6	medium
465	-44.1599634019					0.0714	0.8919	17.1513	5.5732	6.6634	14.0645	80.265	97.6	incorrect
39	-44.0505798971					0	1	21.7964	8.0546	8.9817	19.6685	67.6459	97.5	incorrect
21	-43.9758860033					0.8393	0.2769	2.2294	0.8582	1.9533	1.507	10.3579	97.6	high
489	-43.9401874764					0	1	27.6543	10.6807	11.6391	22.2138	171.0855	97.5	incorrect
18	-43.9288092415					0.6786	0.4493	3.446	1.5743	2.5339	2.0219	14.8291	97.6	medium
841	-43.8831869804					0.625	0.4262	3.3585	1.3634	2.0992	2.0543	18.5013	97.6	medium
641	-43.8151584472					0	1	40.8864	15.1481	16.6675	37.5643	126.5062	97.6	incorrect
926	-43.7731841325					0.0179	0.9655	18.3322	8.3183	9.0362	12.075	106.6702	97.6	incorrect
127	-43.6406936121					0.8036	0.3382	3.7789	1.5682	2.2578	2.2773	17.5128	97.6	medium
588	-43.4075666282					0.5	0.3636	3.2444	1.089	2.239	2.7209	10.1528	97.5	medium
854	-43.2402244266					0.1964	0.7442	10.8756	5.641	6.344	3.6237	72.1216	97.5	incorrect
906	-43.0706206524					0.0179	0.9811	40.6081	11.5862	11.9046	36.7989	147.8962	97.5	incorrect
905	-43.0426970485					0.1071	0.8462	23.789	5.7675	6.9593	20.8133	85.8211	97.5	incorrect
592	-42.95547327					0.75	0.2364	4.7449	1.5105	2.2844	3.3604	19.7779	97.6	medium
71	-42.8567011968					0	1	38.8587	14.163	15.8006	34.7441	127.5351	97.6	incorrect
64	-42.7977290316					0.125	0.7667	19.8603	9.9984	10.7473	9.7452	140.7896	97.6	clashes	incorrect
890	-42.6988578614					0.8214	0.2698	4.4951	1.3374	2.0569	3.4713	17.0238	97.6	medium
250	-42.6758514324					0.2857	0.7895	17.6406	4.2557	4.936	15.2061	60.1345	97.6	clashes	incorrect
780	-42.6560368986					0.5357	0.4915	4.4838	1.4078	2.4396	4.0338	10.8386	97.6	medium
821	-42.5746720207					0	1	39.2073	11.9572	12.4321	34.5323	169.6701	97.5	incorrect
504	-42.1700420777					0.2857	0.5789	16.3348	3.6493	4.4656	14.1101	51.1597	97.6	acceptable
1	-42.1115682572					0	1	38.4628	11.2163	12.3318	35.191	177.2945	95.8	incorrect
984	-42.0532073649					0.8393	0.2985	1.433	0.8452	1.938	0.9198	5.8757	97.6	high
760	-41.9969686357					0.1071	0.8605	16.2023	7.2979	8.0372	10.7947	84.9593	97.6	incorrect
612	-41.9589024712					0.0893	0.9057	22.4954	7.9936	8.5892	17.5905	95.1664	97.5	incorrect
457	-41.9304778942					0	1	45.9901	11.8264	12.8174	43.0792	132.9862	97.5	incorrect
241	-41.8185183054					0.5357	0.434	3.0253	1.2664	2.3835	2.6536	6.9033	97.6	medium
509	-41.8100925034					0.0179	0.9846	29.3484	8.6116	9.2121	26.6105	87.9985	97.5	incorrect
192	-41.7743197251					0.0179	0.9811	31.5563	8.7546	9.3206	28.5067	94.6674	97.5	incorrect
651	-41.7034177717					0.7143	0.375	4.7429	1.8076	2.7623	3.1171	19.8168	97.6	medium
603	-41.5667940467					0.6786	0.377	4.3856	1.7741	2.7629	2.7414	18.4376	97.6	medium
85	-41.3694211					0	1	28.8744	10.9021	12.0444	23.1129	150.4456	95.8	incorrect
195	-41.3131497767					0.0179	0.9783	34.1612	7.9754	9.1977	32.3734	78.7577	95.8	incorrect
125	-41.2938518385					0.625	0.4167	3.0238	1.465	2.5291	1.9227	12.3421	97.6	medium
387	-41.2350984249					0.0893	0.8864	18.2898	7.9427	8.7307	12.9882	92.5469	97.6	incorrect
222	-41.2091414002					0	1	36.6205	10.1392	11.2639	33.2335	160.4898	95.8	incorrect
139	-41.2060227344					0	1	41.6061	15.5502	17.6684	37.858	119.153	97.6	incorrect
663	-41.0524781646					0.8036	0.2105	3.7726	1.303	2.1139	2.4509	16.6067	97.6	medium
233	-41.0220047976					0.5357	0.4118	3.1608	1.3063	2.4497	2.7991	6.9372	97.6	medium
487	-40.9981361274					0.0179	0.9792	32.7593	12.7771	13.8148	26.6524	179.1255	95.8	incorrect
610	-40.9893198818					0	1	36.0318	11.3323	12.7028	34.3621	89.8671	95.8	incorrect
649	-40.9764825043					0.0536	0.9211	22.0713	11.5637	13.1186	10.7251	144.1214	97.6	incorrect
636	-40.8880840405					0.7857	0.3231	1.6148	1.0941	1.9802	0.5147	7.3604	97.6	medium
593	-40.8338464259					0.0179	0.9825	28.6558	8.3753	8.9715	25.9802	84.362	97.5	incorrect
711	-40.7244701744					0	1	36.7014	10.8952	11.7458	32.5382	160.574	97.5	incorrect
248	-40.694429031					0	1	36.6911	13.9803	15.5239	32.446	142.7186	97.6	incorrect
37	-40.655540254					0.2143	0.8	20.5903	4.6418	5.2958	18.4359	65.6567	97.6	clashes	incorrect
258	-40.6058719546					0.625	0.3137	4.4451	1.492	2.1698	3.2519	18.6058	97.6	medium
157	-40.4446601888					0.0714	0.9167	23.5396	12.1174	13.6203	12.9416	159.297	97.6	incorrect
699	-40.4050878011					0	1	45.7097	11.2256	12.1164	42.8771	130.9403	97.5	incorrect
948	-40.341905566					0.125	0.8772	16.4068	9.5923	10.3765	4.1466	124.6693	97.6	clashes	incorrect
563	-40.0831907287					0.7143	0.3939	4.7337	1.8169	2.7854	3.074	19.9534	97.6	medium
12	-39.9729841546					0.0357	0.9444	27.2952	8.2959	9.2622	23.7336	99.5427	97.5	incorrect
28	-39.9691454021					0	1	33.5058	13.5399	14.5837	32.7642	47.5976	97.6	incorrect
839	-39.9517662706					0.5357	0.4231	4.7283	1.4507	2.5014	4.1135	13.7836	97.6	medium
564	-39.8772478523					0	1	35.4334	10.3663	11.7329	32.4872	129.6849	95.8	incorrect
26	-39.7814610467					0.7143	0.4203	5.4916	2.0028	2.9084	3.453	23.5658	97.6	acceptable
385	-39.7493705577					0	1	37.4668	14.1525	15.6051	33.235	142.4038	97.6	incorrect
359	-39.7329668153					0	1	54.7959	11.494	13.2227	51.2261	157.9803	97.5	incorrect
615	-39.725512576					0	1	19.9821	12.8862	15.0862	7.7786	173.953	97.6	incorrect
109	-39.6983022011					0.1071	0.913	29.7752	9.8862	11.1323	25.385	179.0422	97.5	incorrect
802	-39.6392197941					0.0536	0.9118	31.6944	7.5484	8.0639	28.8692	83.7629	97.5	incorrect
252	-39.5419390246					0.6786	0.377	2.359	1.1572	1.9692	0.9565	16.0225	97.6	medium
224	-39.4896629266					0.0536	0.9318	24.266	12.7174	14.3125	13.8503	166.8193	97.6	incorrect
274	-39.3628060995					0.75	0.2364	2.1939	1.4283	2.263	1.0932	9.9321	97.6	medium
42	-39.199581746					0.0357	0.9487	23.2058	7.2225	8.313	19.9206	101.0205	97.5	incorrect
128	-39.1728482295					0.6607	0.4394	3.2787	1.5563	2.5555	2.1214	13.1402	97.6	medium
253	-38.61365217					0.875	0.3	1.2809	0.6492	1.7924	1.1164	3.0756	97.6	high
820	-38.5682890086					0.1071	0.92	19.3769	10.0234	10.9199	9.5051	135.0087	97.6	clashes	incorrect
155	-38.5285327713					0.1964	0.7609	11.3063	6.104	6.803	1.7887	73.4105	97.5	incorrect
996	-38.3232684558					0	1	35.5705	13.229	14.6366	30.5679	159.23	97.6	incorrect
48	-38.2840667134					0.8214	0.3784	2.857	1.0987	1.952	2.0119	14.3857	97.6	medium
547	-38.2800764169					0.1071	0.8286	14.2117	6.9625	7.6928	9.4979	70.0914	97.6	incorrect
105	-37.8545041343					0	1	41.7488	15.6719	17.2494	38.8868	122.2657	97.6	incorrect
990	-37.6852736233					0.0179	0.9848	28.9739	8.6162	9.2183	26.508	83.4315	97.5	incorrect
575	-37.6059970652					0.8214	0.2203	3.7127	1.3399	2.0685	2.4102	16.2771	97.6	medium
19	-37.5370193071					0.0179	0.9811	27.6174	6.8231	7.6748	25.7631	60.2166	97.5	incorrect
769	-37.5160788948					0.8214	0.2923	1.1094	0.7619	1.9184	0.2352	5.8165	97.6	high
635	-37.4690532004					0	1	35.9582	10.5056	11.2032	31.749	131.747	97.6	incorrect
927	-37.462194972					0.0536	0.9434	29.7358	12.3146	12.9368	22.4047	171.4816	97.5	incorrect
1002	-37.4366364381					0.5536	0.4259	4.7652	1.4886	2.5115	4.1211	14.0332	97.6	medium
337	-37.3959939554					0.0357	0.9545	33.1842	10.0383	10.5573	28.7152	120.5867	97.5	incorrect
573	-37.3271631828					0.8214	0.2203	1.2598	0.693	1.8601	0.6827	5.599	97.6	high
381	-37.3267007051					0.2143	0.75	16.7808	4.6629	5.7366	13.9538	69.2738	97.5	incorrect
196	-37.2031403798					0	1	37.7736	13.2273	14.9624	34.4064	175.7988	95.8	incorrect
932	-37.1721804649					0.0893	0.9231	36.1986	9.3196	10.132	32.3871	107.8552	97.5	incorrect
1029	-37.1348832765					0.625	0.4167	5.1928	1.7154	2.358	3.6937	25.3634	97.6	medium
749	-36.9438808474					0	1	37.3884	11.7642	12.8716	34.0646	178.5844	95.8	incorrect
674	-36.7688284368					0.6786	0.3968	4.4473	1.7746	2.7531	2.8453	18.4882	97.6	medium
1020	-36.5927829632					0.6071	0.3929	3.3172	1.4062	2.1092	1.8654	19.3844	97.6	medium
552	-36.3702478409					0.0357	0.9643	29.6655	11.2623	11.9969	24.3177	158.7613	97.5	incorrect
604	-36.1095090675					0.6607	0.4032	3.0643	1.4892	2.497	1.8968	12.6287	97.6	medium
982	-35.951615344					0.0536	0.9062	16.7489	5.8549	6.6749	15.1687	52.6658	97.6	incorrect
329	-35.8633143859					0.6786	0.2963	2.0588	1.0793	2.3527	1.7702	6.184	97.6	medium
106	-35.8488269442					0	1	26.0161	10.0368	11.0847	20.8062	138.8014	97.5	incorrect
1006	-35.8122803125					0.0179	0.973	33.9504	10.3716	11.5269	30.8104	121.7468	95.8	incorrect
366	-35.7720210852					0.0714	0.9184	28.9544	8.8233	9.7549	25.269	110.1472	97.5	incorrect
284	-35.7697727572					0	1	36.0492	11.0826	12.6004	33.6534	107.3369	97.6	incorrect
618	-35.6887002157					0.0357	0.9487	25.1396	12.0382	12.8443	17.6974	171.0016	97.6	incorrect
648	-35.6793558485					0.125	0.8511	35.9805	8.9536	9.6131	31.9548	109.7726	97.5	incorrect
880	-35.5312696772					0.125	0.8939	15.2388	6.5818	7.3206	10.0906	78.1837	97.6	clashes	incorrect
55	-35.4812542241					0	1	34.7297	11.0784	12.4006	33.0663	87.3005	95.8	incorrect
516	-35.4209584201					0.0357	0.9677	26.7125	8.0738	8.9354	22.8646	100.654	97.6	incorrect
684	-35.2612609218					0.0179	0.9787	31.5606	8.2586	9.244	27.8936	112.8798	95.8	incorrect
1033	-35.0622763322					0.1429	0.84	17.265	7.2524	8.0221	13.2195	82.2523	97.6	incorrect
225	-34.9594060654					0.1607	0.8333	20.2124	4.2231	5.1589	17.8183	60.6237	97.6	incorrect
725	-34.9296289502					0.0357	0.9636	33.9652	8.7486	9.643	29.8999	112.0354	97.5	incorrect
466	-34.9086638208					0.625	0.4262	3.0183	1.4532	2.4843	1.8511	12.5674	97.6	medium
84	-34.8509240206					0.8393	0.2167	0.7975	0.5345	1.7047	0.4305	3.0898	97.6	high
156	-34.7715751504					0	1	28.4727	7.2669	8.2235	25.6484	95.9108	97.5	incorrect
606	-34.6805124061					0	1	40.3401	14.4797	16.5977	37.2715	112.9913	97.6	incorrect
300	-34.4526233018					0.1071	0.7692	22.3456	10.4823	11.5529	14.0838	137.3253	97.6	incorrect
434	-34.3880186784					0.0357	0.9661	31.3344	10.3956	11.02	26.7533	133.4673	97.5	incorrect
168	-34.3739028017					0.0714	0.9024	23.5019	12.4488	14.0353	12.7108	158.1108	97.6	incorrect
80	-34.3478979742					0.0357	0.9667	32.547	7.1252	8.056	30.0437	80.1395	97.5	incorrect
1016	-34.308146483					0.0714	0.9024	31.8031	11.7295	12.0078	25.665	161.8422	97.5	incorrect
120	-34.225429646					0.1786	0.7674	12.6427	6.9162	7.8495	5.407	84.1439	97.6	clashes	incorrect
352	-34.1025156109					0	1	40.3919	14.3002	16.3387	37.4096	123.187	97.6	incorrect
827	-34.0369443194					0.0536	0.9268	36.2376	9.7941	10.7115	31.0811	146.413	95.8	incorrect
533	-33.9039648929					0.6786	0.3559	2.4502	1.2153	2.018	1.044	16.2725	97.6	medium
382	-33.9011856994					0	1	45.9697	11.3899	12.2804	43.0524	133.8277	97.5	incorrect
349	-33.8041471062					0	1	31.0517	6.9823	7.9773	29.1314	67.4211	97.5	incorrect
158	-33.7693598039					0.8036	0.3077	1.9806	1.2181	2.0113	1.4312	6.8897	97.6	medium
417	-33.5106362261					0.125	0.8704	15.4955	6.0081	6.7663	12.8527	60.6061	97.6	incorrect
298	-33.4773497666					0.0179	0.9831	29.2663	8.6847	9.2742	26.7757	83.9614	97.5	incorrect
681	-33.423008857					0.1071	0.8868	21.8424	8.1193	8.6845	16.259	95.8527	97.5	incorrect
389	-33.3959641812					0.6786	0.4412	3.555	1.5239	2.5081	2.2028	14.8988	97.6	medium
433	-33.3318770917					0.5893	0.3889	3.805	1.4223	2.5009	2.983	13.3514	97.6	medium
919	-33.2483955137					0.0179	0.9811	30.6218	8.7498	9.3693	27.6233	93.7688	97.5	incorrect
937	-33.0541689678					0.1071	0.8846	26.2272	9.4548	10.1221	20.2216	116.7065	97.5	incorrect
98	-33.0216425064					0.6964	0.1702	4.6935	1.2994	2.1944	3.5326	19.1737	97.6	medium
554	-32.8729133076					0.0357	0.9565	23.8087	7.2252	8.3356	20.6166	100.4005	97.5	incorrect
330	-32.7445654214					0	1	34.9034	11.0575	12.3775	33.3051	85.875	95.8	incorrect
1040	-32.6911942504					0.0179	0.973	24.6769	7.2665	8.3902	21.501	104.0119	97.5	incorrect
727	-32.5922774064					0.0179	0.9744	36.4973	10.0577	11.0234	31.7819	157.6053	95.8	incorrect
849	-32.5847061014					0.0179	0.9815	31.2393	8.7536	9.3109	28.0794	96.2872	97.5	incorrect
521	-32.3909021104					0.2143	0.6364	9.872	2.948	3.7228	9.1578	27.0245	97.6	clashes	acceptable
837	-32.3850524602					0	1	37.3921	10.4701	11.42	32.7015	164.3586	95.8	incorrect
665	-32.3302354332					0.0357	0.9615	30.1044	11.2121	11.9301	24.9514	158.4871	97.5	incorrect
458	-32.3037569642					0	1	39.5232	12.2349	12.6775	34.8573	167.06	97.5	incorrect
1043	-32.2508600467					0.0714	0.875	21.8004	9.4267	10.424	14.1539	117.3347	97.6	clashes	incorrect
625	-31.6637090464					0	1	37.6934	15.2386	16.9733	34.1362	106.1797	95.8	incorrect
886	-31.6120265743					0	1	36.5735	8.7156	9.8012	33.2613	139.0544	95.8	incorrect
569	-31.4941860206					0.125	0.8409	19.2739	10.078	11.0937	8.021	129.1278	97.6	incorrect
935	-31.4862988703					0.0179	0.9787	31.5692	8.3149	9.2817	27.8891	112.485	95.8	incorrect
143	-31.4014792498					0.0714	0.9512	27.5395	12.307	13.016	20.4409	179.8022	97.6	clashes	incorrect
978	-31.363274225					0.8393	0.1897	1.4398	0.6954	1.7531	0.5822	7.0995	95.8	high
682	-31.1558293093					0	1	39.2712	14.6673	15.7693	35.0016	136.6717	95.8	incorrect
795	-31.1407799235					0	1	33.8989	11.8704	12.656	27.7321	165.7364	97.5	incorrect
1018	-31.0273036401					0.0357	0.9259	22.4182	6.5568	7.4195	19.11	82.1697	97.6	incorrect
373	-31.0092366711					0.0179	0.9688	26.5172	11.1575	12.1818	17.8246	152.4863	97.6	incorrect
1049	-31.0009760505					0.0179	0.9828	31.3208	8.7556	9.3581	28.0808	97.0327	97.5	incorrect
819	-30.9429386936					0	1	41.9296	15.5748	17.1964	38.978	122.8632	97.6	incorrect
1024	-30.9405140651					0.1964	0.8197	12.7552	7.7061	8.4517	3.3534	78.6893	97.6	clashes	incorrect
1034	-30.8768992913					0.0357	0.9512	21.9633	6.9445	8.0026	18.7385	95.2213	97.5	incorrect
347	-30.7991911672					0	1	36.095	13.0963	15.0406	31.5192	163.578	95.8	incorrect
478	-30.5938948418					0.5	0.4909	4.9963	1.4329	2.4373	4.5459	12.0326	97.6	medium
77	-30.5710154968					0	1	37.0059	11.9719	13.1627	33.6065	175.7322	95.8	incorrect
868	-30.5099371938					0	1	32.5634	11.0596	12.0521	29.6352	105.0016	97.5	incorrect
934	-30.4667086718					0.7679	0.3768	3.132	1.3205	2.0684	1.9424	18.1039	97.6	medium
95	-30.3978486166					0.1607	0.7805	10.8105	5.8348	6.5257	1.493	73.9055	97.5	incorrect
227	-30.2428475559					0.75	0.2881	4.4266	1.2131	2.0309	3.5336	17.3953	97.6	medium
59	-30.240636279					0	1	49.374	11.3632	12.2317	46.9217	119.9191	97.5	incorrect
862	-30.1331184198					0.0714	0.9167	36.3671	9.8172	10.7255	31.2495	146.5731	95.8	incorrect
367	-30.0113790937					0.1071	0.8889	21.223	11.5946	12.5167	9.3303	168.6141	97.6	clashes	incorrect
142	-29.9941460445					0.4107	0.5965	4.2308	1.9016	2.9447	3.2652	13.5554	97.6	medium
151	-29.9050576931					0.1786	0.8182	11.5583	5.7573	6.4626	9.1617	43.7958	97.6	clashes	incorrect
167	-29.8961813457					0.1786	0.7917	21.9783	6.3721	7.5887	18.3149	97.2318	97.5	incorrect
959	-29.803286956					0.0179	0.9808	30.7371	8.7574	9.3804	27.7569	93.5122	97.5	incorrect
759	-29.6627595669					0	1	36.3771	13.7651	15.1794	31.6865	148.7223	97.6	incorrect
646	-29.6411561323					0.0179	0.973	25.6343	6.8591	7.4954	24.5531	47.9517	97.5	incorrect
530	-29.6218490765					0.0536	0.9508	26.5519	8.5673	9.0348	23.6548	86.7626	97.5	incorrect
263	-29.5427285497					0	1	43.5531	15.9493	17.9177	41.2124	91.023	97.6	incorrect
589	-29.5370713733					0	1	38.2844	13.9502	15.3527	33.9942	129.8664	97.6	incorrect
279	-29.5353984238					0.125	0.86	23.1087	8.0055	9.1619	18.875	115.7399	97.5	incorrect
344	-29.2089316726					0.3214	0.617	7.9616	3.6536	4.2702	5.4815	34.3028	97.6	clashes	acceptable
346	-29.1941424623					0.0179	0.9804	32.1854	6.8389	7.9552	29.4458	92.7961	97.5	incorrect
374	-29.151017533					0.0179	0.9844	35.4278	12.8144	14.0309	30.6225	140.7756	97.6	incorrect
179	-29.0877215082					0.125	0.8293	16.1509	6.6091	7.5162	12.7111	62.875	97.6	incorrect
947	-29.021860268					0.0893	0.9342	28.8527	9.6769	10.3149	23.6976	122.2083	97.6	clashes	incorrect
240	-28.9353504794					0	1	35.7776	8.5204	9.3844	33.357	78.9395	97.5	incorrect
175	-28.8004332738					0	1	35.891	13.48	14.8876	31.076	154.0266	97.6	incorrect
117	-28.7744468477					0.0179	0.9811	23.7829	6.8323	7.3763	22.7993	46.4454	97.5	incorrect
1048	-28.4620180946					0.0357	0.9574	23.9502	8.1817	8.7683	20.8031	85.0709	97.5	incorrect
591	-28.4584737675					0.0536	0.9286	23.355	12.1126	13.6291	12.5572	157.4875	97.6	incorrect
541	-28.451369741					0	1	36.0125	11.5082	12.7859	34.4833	74.15	95.8	incorrect
511	-28.289770701					0.8036	0.3284	2.1328	1.0946	2.124	1.0641	9.7696	97.6	medium
323	-28.2824841753					0	1	28.8748	10.9166	12.0617	23.0637	152.1996	95.8	incorrect
628	-28.1698495278					0.1607	0.7907	12.6681	5.62	6.2699	9.0926	59.2431	97.6	clashes	incorrect
50	-28.0258807293					0.2321	0.8169	14.5164	5.9615	6.7388	10.5079	66.9797	97.6	clashes	incorrect
801	-27.9530595692					0.0714	0.8947	20.6225	7.0949	7.7952	16.8306	85.5195	97.5	incorrect
966	-27.8004518579					0.0179	0.9783	20.9537	6.2791	7.2594	18.593	77.0476	97.5	incorrect
446	-27.601019722					0.1071	0.8636	18.0152	11.5008	12.4259	5.0077	163.7503	97.6	incorrect
889	-27.5933375604					0.1607	0.8269	15.5793	8.46	9.4232	6.07	109.3708	97.6	clashes	incorrect
922	-27.5625351731					0.5	0.4167	5.7359	1.5669	3.0699	4.6366	19.3066	97.6	medium
230	-27.4223136943					0	1	35.6893	10.4354	11.8159	32.7633	130.7746	95.8	incorrect
584	-27.37070022					0	1	45.3375	10.4546	11.6615	42.3036	165.2544	97.5	incorrect
712	-27.3579813574					0.125	0.8108	20.233	10.557	11.3746	8.9676	145.8032	97.6	incorrect
278	-27.3019075882					0.1429	0.8987	18.5466	10.0385	11.0121	9.5498	126.4857	97.6	clashes	incorrect
1038	-27.137539053					0	1	37.0326	14.0423	15.5105	32.7483	142.3112	97.6	incorrect
36	-27.0707663249					0.0714	0.942	31.4681	11.2791	12.0293	25.1339	154.6495	97.6	clashes	incorrect
972	-27.0076407829					0	1	29.1678	10.9846	12.131	23.3219	155.4148	95.8	incorrect
321	-26.9771178677					0	1	36.5872	13.8712	15.3362	32.1456	146.5352	97.6	incorrect
334	-26.6393927991					0	1	39.5414	14.812	16.3694	36.0074	129.3688	97.6	incorrect
285	-26.5910849298					0.0357	0.9524	38.7628	10.3379	11.2325	33.8704	154.8996	95.8	incorrect
987	-26.514728111					0.7679	0.2951	2.3073	1.2825	2.1072	0.4062	13.8998	97.6	medium
545	-26.4079273866					0.0357	0.9286	17.975	6.9191	7.874	14.822	65.7596	97.6	incorrect
377	-26.3350084931					0.0357	0.9535	20.726	10.0396	10.4965	13.0503	152.6578	97.5	incorrect
315	-26.3057947447					0	1	37.8042	15.3064	17.0521	34.2847	105.2661	95.8	incorrect
343	-25.7815440045					0	1	37.2498	14.1497	15.6649	32.9843	142.4476	97.6	incorrect
0	-25.6946572008					0.0179	0.9762	35.1838	9.7769	10.7788	31.5962	165.8148	95.8	incorrect
747	-25.5285335646					0	1	38.8223	13.8315	15.2797	34.5307	134.6671	97.6	incorrect
113	-25.3840433339					0	1	39.3797	14.5746	15.6748	35.1092	138.0497	95.8	incorrect
741	-25.2894988542					0.0179	0.9844	27.2032	6.5052	7.3413	24.7172	87.1355	97.5	incorrect
835	-25.2267314289					0.0179	0.9714	34.0685	10.3802	11.5322	30.9543	121.0054	95.8	incorrect
817	-25.075517323					0.0714	0.9231	36.7644	10.1491	10.8835	31.5093	140.782	97.5	incorrect
219	-24.9850089743					0.0536	0.9302	28.0131	6.9021	8.1689	25.0915	101.3435	97.5	incorrect
998	-24.765539421					0.0714	0.9375	29.8553	9.9886	11.2591	25.4981	178.2279	97.5	incorrect
551	-24.5593894466					0.0357	0.9512	26.4753	12.4672	13.3053	19.446	167.9635	97.6	incorrect
800	-24.2195096675					0	1	38.1449	11.3632	12.4663	34.853	178.7224	95.8	incorrect
1025	-24.0262176212					0.0893	0.8571	22.6376	7.6004	8.5002	17.1351	99.7689	97.6	incorrect
876	-24.0129277557					0.0357	0.9512	37.9328	10.167	11.0696	32.9624	152.4318	95.8	incorrect
872	-23.8817142962					0.1607	0.8475	15.5124	7.1706	7.799	9.522	86.924	97.6	clashes	incorrect
429	-23.8529439305					0.0179	0.9831	31.6753	8.9844	9.5746	28.2825	101.0805	97.5	incorrect
598	-23.3749974277					0.1607	0.8657	14.8209	6.8409	7.3733	7.5695	86.1379	97.6	clashes	incorrect
979	-23.3438317514					0	1	38.4141	13.6999	15.0791	36.5456	95.2746	97.6	incorrect
605	-23.263714557					0	1	44.8367	10.106	11.5982	41.7518	178.0672	97.5	incorrect
425	-23.204479263					0.0357	0.9459	33.0812	9.6518	9.9872	28.6867	119.604	97.5	incorrect
929	-23.0539400387					0.1964	0.8472	14.3247	6.768	7.4165	7.6165	81.6477	97.6	clashes	incorrect
933	-22.8925822865					0.0536	0.9516	26.6166	8.4895	8.9797	23.6868	88.2958	97.5	incorrect
87	-22.8847063091					0.1607	0.7188	17.1709	7.5996	8.5729	12.2902	85.4846	97.6	incorrect
768	-22.8143468344					0.0357	0.9459	24.9839	8.1293	8.9835	21.5385	97.4094	97.5	incorrect
853	-22.4568618464					0	1	38.2114	14.6915	16.4746	35.6553	118.7466	97.6	incorrect
1019	-22.3785747437					0	1	28.7255	10.8339	11.9884	23.0855	148.2771	95.8	incorrect
640	-22.03567678					0.0357	0.9487	38.7866	10.3091	11.1739	33.9681	154.1838	95.8	incorrect
619	-21.9068623131					0.0179	0.9833	23.6616	6.6352	7.3183	22.3704	53.9411	97.5	incorrect
93	-21.847101142					0.0893	0.8889	17.2901	10.2019	10.993	2.4212	132.8772	97.5	incorrect
945	-21.8417538939					0	1	56.0728	11.311	12.7445	52.6367	160.9263	97.5	incorrect
73	-21.7750022609					0.0893	0.9	23.1555	8.3481	8.9386	17.9221	99.7591	97.5	incorrect
745	-21.7555592057					0.0536	0.9231	37.8023	9.9225	10.8332	32.8666	147.8668	95.8	incorrect
448	-21.695003546					0.0179	0.9744	34.8727	9.8248	10.822	31.2454	167.0018	95.8	incorrect
653	-21.5801959885					0.0536	0.9211	17.6266	8.7153	10.3168	10.4654	104.5837	97.6	incorrect
731	-21.5787314455					0	1	38.5321	11.2484	12.3568	35.2685	177.2836	95.8	incorrect
341	-21.468415231					0.0714	0.9184	17.5579	10.104	10.9908	3.5882	133.9365	97.5	incorrect
2	-21.0789265435					0.1071	0.9211	19.0578	8.1879	9.1692	13.7873	88.4989	97.6	clashes	incorrect
920	-21.0557749286					0.0536	0.9333	36.7182	9.7716	10.7025	31.584	145.5116	95.8	incorrect
1039	-20.7865461493					0.0714	0.9	23.6639	12.2238	13.7263	13.2063	156.6573	97.6	incorrect
394	-20.7836222683					0	1	26.3912	9.7531	10.8455	21.35	130.7627	97.5	clashes	incorrect
740	-20.6001678496					0.0893	0.881	26.196	7.3235	8.6007	22.8011	110.4205	97.5	incorrect
499	-20.4720330653					0.0357	0.9697	23.5584	7.4825	8.4747	20.1277	84.0716	97.6	clashes	incorrect
482	-20.1562399902					0.0357	0.9556	30.4426	7.7343	8.6632	26.926	104.984	97.5	incorrect
501	-20.0817001851					0	1	36.0927	8.5585	9.6427	32.8194	135.2151	95.8	incorrect
944	-20.0020637743					0.0714	0.9355	24.5214	11.2529	11.8924	16.1718	165.6952	97.6	clashes	incorrect
44	-19.8915371079					0.0179	0.98	28.065	6.7533	7.5623	26.1152	62.4235	97.5	incorrect
280	-19.8838890927					0.125	0.8409	19.0246	7.9372	8.8843	13.2633	89.9569	97.6	clashes	incorrect
843	-19.6973495852					0.0893	0.918	20.296	6.247	7.0972	17.5663	61.7876	97.6	clashes	incorrect
951	-19.6716948945					0.0357	0.9394	21.5453	6.2234	6.8978	18.8282	78.9281	97.5	incorrect
208	-19.4127240255					0.0714	0.8919	36.8096	9.4141	10.295	32.0857	140.0973	95.8	incorrect
443	-19.335888207					0	1	46.6442	11.8451	12.8332	43.7153	136.7497	97.5	incorrect
859	-19.3047967396					0	1	35.1805	11.1456	12.4941	33.474	89.6787	95.8	incorrect
327	-19.1458114631					0	1	61.3488	16.6809	18.0124	58.5203	163.4827	97.6	incorrect
306	-19.1358261409					0.125	0.8372	23.0455	6.8909	7.7871	18.3688	91.4985	97.6	incorrect
439	-18.9480711109					0.0179	0.9853	23.6558	7.7767	8.8145	19.8753	92.7495	97.6	clashes	incorrect
1021	-18.8671625539					0	1	35.6919	11.0738	12.3999	34.1239	86.4319	95.8	incorrect
655	-18.6936139899					0.25	0.7455	13.9987	5.3405	6.2641	9.9453	75.468	97.5	incorrect
1010	-18.5201302879					0	1	37.2823	13.2108	15.0009	33.7035	177.2302	95.8	incorrect
630	-18.5173845724					0.0714	0.9333	36.0799	11.3233	11.8292	31.1116	163.9622	97.5	incorrect
13	-18.466817242					0.0893	0.9057	28.1547	8.0767	8.9885	23.7657	113.1771	97.5	incorrect
198	-18.1710162799					0.0179	0.9778	20.4033	6.1598	7.1316	18.1215	73.5028	97.5	incorrect
847	-18.1544208152					0	1	31.2755	10.3809	11.3862	30.1665	62.0444	97.5	incorrect
111	-18.1088144904					0.125	0.8511	23.4949	6.1443	7.2769	20.2733	93.6759	97.5	incorrect
423	-17.8920865682					0.0893	0.8958	28.3883	8.263	9.2121	23.6795	117.632	97.5	incorrect
1009	-17.6983784267					0.6964	0.3906	4.3916	1.7366	2.71	2.7447	18.449	97.6	medium
216	-17.5905529261					0.0357	0.9583	37.738	10.7777	11.5929	32.613	161.3208	95.8	incorrect
131	-17.0948287645					0	1	36.4693	8.7592	9.847	33.1424	140.2485	95.8	incorrect
269	-16.9593518015					0.0357	0.95	20.9004	9.8593	10.3257	13.8486	145.765	97.5	incorrect
353	-16.8927408789					0.1964	0.8136	15.2606	6.1852	6.9535	12.4351	63.1229	97.6	clashes	incorrect
319	-16.7128701214					0.0357	0.95	38.8656	10.3184	11.1863	34.038	154.0855	95.8	incorrect
486	-16.7021741468					0.5179	0.4912	4.5768	1.4957	2.5288	4.0578	12.0947	97.6	medium
789	-16.3056684794					0	1	38.3417	13.9697	15.6094	34.1701	128.0194	97.6	incorrect
544	-16.1155005469					0	1	36.6223	11.4703	12.6352	33.2392	165.1691	95.8	incorrect
418	-16.0490725277					0.0536	0.9302	29.8837	10.1065	11.4015	25.5078	178.5792	97.5	incorrect
483	-15.6617085885					0.1607	0.7907	26.6765	10.2253	11.1073	20.5991	178.7381	97.5	incorrect
267	-15.6589737236					0	1	47.321	11.2189	12.0545	44.3341	140.1651	97.5	incorrect
973	-15.643542764					0	1	36.283	14.1206	15.3056	32.0493	142.5949	95.8	incorrect
824	-15.5960401565					0.0536	0.9388	23.5916	7.6193	8.7498	20.0893	105.0447	97.5	incorrect
527	-15.5898317738					0	1	37.2046	10.1999	11.3177	33.834	162.1689	95.8	incorrect
187	-15.4194033827					0.0893	0.9038	25.4442	9.5663	10.5913	20.4172	149.5383	97.5	incorrect
826	-14.9457763679					0.1786	0.8701	15.9519	7.3797	8.1745	12.2784	70.2709	97.6	clashes	incorrect
538	-14.6888466084					0.1786	0.7778	21.246	5.7301	6.2952	17.891	80.452	97.6	incorrect
1014	-14.4978072686					0	1	47.4287	11.962	12.7824	43.9731	163.4033	97.5	incorrect
273	-13.5811596154					0	1	36.2185	11.5767	12.8749	34.5586	78.351	95.8	incorrect
772	-13.5295814618					0.0357	0.9806	30.7402	10.8259	11.4915	25.1321	141.7899	97.6	clashes	incorrect
715	-13.4488384072					0.0179	0.9762	34.8706	9.6775	10.6762	31.2629	163.8273	95.8	incorrect
312	-13.3712963437					0	1	37.9213	9.6925	10.5486	34.5469	117.1735	97.5	incorrect
515	-13.3458444359					0.3214	0.7143	13.6535	4.3396	5.0773	10.1746	60.977	97.6	clashes	incorrect
572	-12.9750543138					0	1	35.5673	10.4171	11.7924	32.643	130.0018	95.8	incorrect
729	-12.7131436211					0	1	37.3572	11.6061	12.9329	35.6752	79.3985	95.8	incorrect
436	-12.4427631978					0	1	36.7636	10.1408	11.1323	32.1957	159.9877	95.8	incorrect
130	-12.1313860499					0	1	31.9938	10.4078	11.5509	30.8838	63.9042	95.8	incorrect
412	-12.1178545726					0.125	0.9014	20.2185	10.65	11.3193	9.4542	143.487	97.6	clashes	incorrect
34	-12.0719797683					0	1	28.9239	10.9308	12.084	23.1828	152.3008	95.8	incorrect
313	-12.0146996894					0.0714	0.92	26.1888	6.3689	7.1711	23.4589	80.9919	97.5	incorrect
468	-11.9695350252					0	1	42.5156	10.5623	11.5654	39.3547	161.6649	97.5	incorrect
717	-11.94023345					0.0179	0.9773	28.8811	11.3882	12.1431	23.1447	145.6847	97.5	incorrect
137	-11.8951609251					0.3036	0.6731	5.892	2.9327	3.6522	5.1835	18.2849	97.6	clashes	acceptable
9	-11.6050105314					0	1	20.2166	12.8503	15.0875	8.4618	173.7222	97.6	incorrect
422	-11.423605533					0	1	34.8999	11.0609	12.3766	33.3313	84.8826	95.8	incorrect
659	-11.1985662324					0	1	35.3948	9.7147	10.7649	33.7378	77.6414	97.5	incorrect
121	-11.0474112052					0	1	23.6992	11.6521	13.0557	21.4786	78.0211	97.6	incorrect
288	-10.8288329791					0	1	37.0825	10.3153	11.2987	32.5429	162.8349	95.8	incorrect
31	-10.276367284					0	1	36.7162	11.2843	12.4468	33.4072	160.3362	95.8	incorrect
297	-9.7907690753					0.0357	0.9524	23.1312	7.658	8.7644	19.6727	102.8409	97.5	incorrect
777	-9.2309855608					0.0357	0.9643	38.8375	13.0717	14.0741	33.9725	160.4184	97.6	incorrect
384	-8.9257670562					0.1607	0.8548	10.2454	5.8813	6.8327	4.6399	61.1258	97.6	clashes	incorrect
470	-8.7173468919					0.125	0.8205	26.5555	10.0916	11.1	21.3762	148.2478	97.5	incorrect
662	-8.4871191726					0	1	41.7143	13.4915	15.1226	38.3403	150.7716	95.8	incorrect
633	-8.2669909701					0.125	0.8772	17.0594	8.4944	9.3854	8.823	107.9881	97.6	clashes	incorrect
271	-7.7599710027					0	1	37.4092	13.2274	15.0169	33.8534	177.0982	95.8	incorrect
525	-7.1810494373					0.0179	0.9804	30.4572	6.6082	7.6515	27.7586	93.0946	97.5	incorrect
54	-6.6353933447					0.0357	0.9649	31.7766	10.5201	11.118	27.2288	132.6287	97.5	incorrect
765	-6.5885552593					0.0179	0.9714	18.8382	6.56	7.6737	16.1403	74.7974	97.6	incorrect
810	-6.3554505919					0.0893	0.9306	31.3603	8.6807	9.6599	27.0524	103.4459	97.5	incorrect
742	-6.3471917798					0	1	36.7109	11.2724	12.4144	33.3731	170.1492	95.8	incorrect
154	-5.8485954091					0.1071	0.8125	12.3352	3.0353	3.592	11.7202	24.5479	97.6	acceptable
743	-5.6214128842					0.0714	0.8889	16.9623	7.1519	7.8963	9.4229	91.1637	97.6	incorrect
559	-5.616380559					0	1	36.6339	11.5003	12.6746	33.2461	161.7966	95.8	incorrect
163	-5.5914512503					0	1	37.7653	15.2637	17.0069	34.2546	105.0356	95.8	incorrect
891	-5.1784798651					0.0179	0.9804	10.6468	5.1397	5.8672	10.0303	21.1218	97.6	clashes	incorrect
708	-5.1277495251					0	1	36.8134	11.5964	12.7808	33.4307	163.2713	95.8	incorrect
178	-5.1149045492					0	1	37.0258	12.0498	13.253	33.5972	174.7373	95.8	incorrect
124	-5.1130637796					0	1	38.0916	11.9419	13.1381	34.7761	170.8013	95.8	incorrect
784	-4.3082402744					0.0536	0.9434	30.6077	11.266	12.0752	24.7917	138.776	97.5	incorrect
602	-4.2602546235					0.0536	0.9302	37.0187	9.9276	10.8373	31.9642	148.4456	95.8	incorrect
165	-3.2929118					0.1786	0.7872	17.7576	7.5456	8.4206	11.4592	93.9006	97.6	clashes	incorrect
201	-2.8049443565					0.0536	0.9333	36.6387	9.8464	10.761	31.5283	146.9005	95.8	incorrect
427	-2.2649157949					0.0714	0.907	27.8577	8.2586	9.204	23.0862	115.4259	97.5	incorrect
892	-1.9553404427					0.0536	0.9302	35.6756	9.6644	10.5822	30.474	144.3509	95.8	incorrect
88	-1.5805448006					0	1	37.4004	13.2278	15.0215	33.8379	177.3654	95.8	incorrect
1007	-1.5355493391					0.0179	0.9667	34.456	9.9443	10.2012	30.2503	123.4513	97.5	incorrect
536	-1.027107446					0	1	39.1734	9.6058	10.0373	37.3258	82.2236	97.5	incorrect
787	-0.9158746297					0.0179	0.9811	32.9171	9.3339	10.4106	29.857	131.7536	97.5	incorrect
609	-0.4984474473					0.0357	0.9643	38.4744	12.041	12.7103	34.0594	154.8142	97.5	incorrect
683	-0.4319706912					0.0357	0.9565	37.6877	10.7202	11.5155	32.5937	159.7977	95.8	incorrect
146	-0.296190892					0	1	41.4635	10.0926	11.0299	38.5421	141.33	97.5	incorrect
310	-0.17463316					0.1071	0.8333	12.922	4.3703	4.9999	11.8872	32.1151	97.6	clashes	incorrect
3	0					0.2321	0.7347	10.7764	5.0532	5.7315	4.1953	60.9353	97.6	incorrect
90	0					0.0357	0.95	38.0503	10.1969	11.0956	33.0967	152.8054	95.8	incorrect
184	0					0.0893	0.9412	31.5757	11.3608	12.0418	25.5066	154.9979	97.6	clashes	incorrect
400	0					0	1	37.067	12.0105	13.2221	33.6318	172.1065	95.8	incorrect
737	0					0	1	45.4371	11.1465	12.0851	42.8224	124.1649	97.5	incorrect
767	0					0	1	35.5612	10.0034	11.2473	32.4763	141.1564	95.8	incorrect
915	0					0	1	44.321	10.58	11.8424	41.3238	167.0984	97.5	incorrect
1032	0					0.1071	0.8929	24.4129	11.6027	12.4963	15.5841	164.3523	97.6	clashes	incorrect
1035	0					0	1	46.1686	11.6253	12.5676	43.1846	137.0928	97.5	incorrect
