# Supplementary material for: CLUB-MARTINI: Selecting Favourable Interactions amongst Available Candidates, a Coarse-Grained Simulation Approach to Scoring Docking Decoys
Source: PLoS One. 2016 May 11;11(5):e0155251. doi: 10.1371/journal.pone.0155251 (PMC4864233; doi:10.1371/journal.pone.0155251)
Supplement: S1 File — (ZIP) [file pone.0155251.s006.zip › Target_50.csv]

struct #	min_PMF_1	min_PMF_2	min_PMF_3	min_PMF_4	min_PMF_5	fnat	fnonnat	L-rms	I-rms	S-rms	dl	theta l	Seq_id	score
17	-694.265906021	-27.2786662866	-23.4854510645	-38.7931355748	-37.2743125358	0.102	0.939	17.8166	8.332	9.269	7.9225	145.6651	98.8	incorrect
472	-619.124797598	-125.771109428	-216.28175611	-271.795059773	-64.5561669922	0.102	0.9359	18.9439	8.3657	9.0303	11.6237	123.7542	98.8	incorrect
226	-618.876452476	0	nopmf	nopmf	-134.802244533	0	1	49.0819	15.2836	16.5465	46.7578	140.9662	98.8	incorrect
848	-555.131572513	-1.9528822156	-53.5034910144	0	-33.1656064677	0	1	18.3244	8.3902	8.4543	8.3722	163.7887	98.8	incorrect
773	-503.930182513	-30.835393634	0	-21.3094221736	-91.799246759	0.1633	0.9048	19.9631	8.2939	9.1015	9.1456	160.5463	98.8	incorrect
1100	-502.092365469	-167.226689043	-4.4295779311	-82.3037508641	-144.741682901	0.102	0.875	17.7215	8.2596	8.7508	8.3715	143.9527	98.8	incorrect
818	-493.560408602	-78.8441514607	-57.7099976058	-50.1460107937	-119.148279432	0	1	48.739	16.6295	18.2261	46.1043	161.1193	98.8	incorrect
1331	-444.735345134	-18.78641876	0	-19.9438865607	0	0	1	51.1663	17.9227	19.4312	48.5145	169.8058	98.8	incorrect
1154	-414.672623845	0	-137.387924219	-12.9770993246	-33.9698124622	0.1837	0.8696	12.7403	5.8873	6.131	3.8339	89.6576	98.8	incorrect
1248	-413.920946741	-186.093184403	-168.64008627	-120.363605724	-158.124913832	0.0408	0.9841	21.2211	8.3934	9.397	11.7411	157.7933	98.8	incorrect
1409	-413.591041713	-119.756686182	-24.9559557087	0	-1.780325027	0	1	49.2592	14.6334	15.7701	46.8965	109.3558	98.8	incorrect
1162	-386.963862083	-58.3246130908	-152.713882421	-307.356202327	-15.4378539541	0	1	49.1018	17.1386	18.5972	47.2644	122.0521	98.8	incorrect
1181	-352.405582434	-112.042177547	-35.2772413006	-11.3133789292	-304.832825869	0.2449	0.8621	9.5782	4.3766	4.6238	3.5885	65.2155	98.8	acceptable
742	-347.742315176	-15.6299783126	-5.3391207109	-2.9632732217	-69.6428354516	0.2653	0.5938	11.2339	2.97	3.3821	10.2878	31.59	98.8	acceptable
855	-342.626689248	-31.1346203797	-53.0200727687	-39.1446453476	0	0.0612	0.9	18.0979	8.4373	8.7326	7.4138	165.8756	98.8	incorrect
332	-332.596384275	-38.1914044533	-11.5173181277	-1.8365498222	0	0.0816	0.8974	18.3133	8.4739	8.6678	7.788	176.9243	98.8	incorrect
606	-327.140593534	-1.4999478915	0	-142.013656719	0	0.449	0.7381	7.8291	2.4569	2.8286	5.19	38.3843	98.8	acceptable
592	-324.161091176	0	-111.943912894	-86.0186498592	-42.5797516084	0.5306	0.5873	8.8098	2.7589	3.48	7.9113	23.6882	98.8	acceptable
574	-317.814218377	-4.7074603364	-200.124648941	0	-124.640840283	0.0816	0.9375	15.4442	5.3382	6.2439	13.0392	68.211	98.8	incorrect
112	-316.368223171	-34.6631182712	0	-300.100669198	-31.207180314	0	1	57.2627	19.802	20.5405	55.7541	97.0921	98.8	incorrect
431	-307.716627695	-38.8426807769	-285.538082677	0	-26.4298757033	0.2857	0.8108	8.2054	3.1974	3.507	6.3551	34.4925	98.8	acceptable
232	-307.366190513	-61.0058903558	-79.9147154328	-99.8569169632	-1.4187804526	0	1	65.4304	22.9362	24.1067	64.7643	76.7569	98.8	clashes,incorrect
1124	-307.249130113	-179.657815572	-137.712429418	-224.788797673	-67.0587115633	0.5102	0.6951	6.7925	2.4758	3.0988	3.8497	36.7661	98.8	acceptable
966	-306.10654131	-144.198194054	-18.5746334219	0	-34.0403245942	0.2857	0.75	11.3056	4.7024	5.472	7.0677	62.9834	98.8	incorrect
272	-304.629561667	-6.7803014841	-146.432618021	0	-30.4990053636	0.6327	0.622	8.5774	2.4388	3.0952	7.5268	25.4108	98.8	acceptable
1384	-293.801559147	-92.747188315	0	-76.7879929444	0	0	1	49.3129	15.8853	17.4634	46.4424	146.8987	98.8	incorrect
944	-285.74609769	-22.3310253457	-33.6091237017	-0.3542416157	0	0.0204	0.9767	16.6979	7.6476	8.2333	5.7518	144.3438	98.8	incorrect
1391	-284.103998713	-13.3267175611	-7.3787699174	-48.4262790892	0	0	1	45.6317	14.6994	15.92	41.7941	175.6925	98.8	incorrect
279	-283.788635105	-46.8520028746	-95.1469319049	-16.7214775121	-120.162104678	0.4082	0.6721	8.6843	2.6689	3.1759	7.447	33.8022	98.8	acceptable
1297	-281.628329437	-2.5014614652	0	-31.3688730827	0	0	1	45.1206	14.8109	15.8996	41.6139	176.1661	98.8	incorrect
615	-276.446847756	-10.8086279829	-54.9960322515	-38.3854597123	-21.0599116398	0	1	49.9984	16.8988	17.0616	47.8965	125.6617	98.8	incorrect
38	-270.694650127	-93.0063299417	0	0	-87.428677562	0.7347	0.5556	8.3732	2.1041	2.8484	7.347	28.9934	98.8	acceptable
56	-268.174289738	-61.3775057278	-145.296719809	-16.4950420286	0
328	-266.599378807	-18.8640428216	0	0	-51.3228485668	0	1	21.9449	9.9248	10.5385	14.3269	159.8017	98.8	incorrect
434	-265.56391441	-0.8128879347	0	-1.0614104766	0	0	1	42.5468	12.6589	13.736	40.3921	127.0535	98.8	incorrect
904	-258.707553868	-41.6456189462	-23.0620669968	-58.2208976224	0	0	1	15.4838	7.7582	8.1318	7.9077	127.0739	98.8	incorrect
394	-251.574813468	0	-48.9854770208	-272.198666374	-34.6702238265	0.2041	0.8718	13.4516	5.1712	5.9725	10.2948	61.7098	98.8	incorrect
841	-246.980915585	0	-28.2916533831	-157.457498488	0	0.102	0.9342	8.2891	4.0023	4.1556	6.6571	33.1677	98.8	acceptable
543	-245.499773469	-1.9659487983	-34.0134054746	-40.1185203496	0	0.0816	0.9286	18.1203	8.4323	8.8874	7.2402	169.0284	98.8	incorrect
940	-240.022342529	-106.933709183	-139.776651529	0	-11.345658547	0.0612	0.9577	16.8909	6.108	6.6461	10.4846	120.4431	98.8	incorrect
315	-239.803233319	-67.4897839909	-62.4249206668	-246.547003302	-10.073564947	0	1	38.9099	13.3354	13.4597	37.317	97.6469	98.8	incorrect
425	-236.586138423	-1.6354426778	0	-20.9391276624	0	0	1	44.5531	14.1907	15.3541	40.8558	164.0012	98.8	incorrect
821	-236.147268372	-26.5034089756	-8.8673573638	-16.6700869004	-117.870071851	0	1	16.2674	7.2405	7.337	6.9907	139.7999	98.8	incorrect
838	-232.393986763	-32.9257504883	-146.281044361	-209.19118916	-134.595280844	0	1	49.7469	21.8188	21.9436	46.9958	166.2012	98.8	incorrect
1047	-230.489427957	-14.3963793048	-89.3287747201	-61.7413408163	-152.108494986	0	1	45.5255	14.2208	15.4071	41.9016	155.4821	98.8	incorrect
346	-228.641110075	-83.0804083623	-100.779241795	-65.3410049322	-44.7301887412	0	1	51.5177	17.9207	19.3145	48.648	167.5293	98.8	incorrect
625	-228.297017704	-50.5443235778	nopmf	-13.6732392294	-22.3583879004	0	1	26.6185	9.7564	11.1788	19.4544	149.3129	98.8	incorrect
1295	-227.015394098	-223.175896248	-25.6601478645	-33.4282405656	-0.9379483656	0.3469	0.7424	7.7612	2.6349	2.8702	4.5592	43.6486	98.8	acceptable
920	-225.821728448	0	-3.0304723428	-0.6099521401	-5.3416985423	0.2245	0.8608	11.3574	5.2872	5.9428	5.7414	71.7598	98.8	incorrect
89	-225.122488409	-1.9059989254	-136.209105557	0	-81.4365470446	0	1	26.6127	9.7831	10.6715	19.9907	146.8274	98.8	incorrect
688	-224.025801932	-25.5753586215	-66.4435607904	-161.977823615	0	0.102	0.9432	17.435	7.91	8.4492	9.3056	120.5116	98.8	incorrect
911	-224.020777533	nopmf	nopmf	nopmf	nopmf	0	1	18.2216	7.4153	7.9161	8.918	131.5188	98.8	incorrect
445	-222.015228975	-51.1970501918	-1.9082040173	0	-65.1925133195	0.102	0.8958	18.7735	8.8508	9.6081	8.7029	152.2612	98.8	incorrect
556	-220.644858342	-13.7796430269	-11.2335674513	-138.564669844	nopmf	0	1	47.3729	14.0041	15.0585	44.7748	108.8186	98.8	incorrect
987	-213.593124025	-0.7351128629	-40.5738681514	-114.295512866	-5.0015475594	0	1	18.4159	8.1392	8.3666	10.5197	146.8731	98.8	incorrect
1147	-212.460856309	-133.097733636	-78.777778738	-105.014701135	-240.181486692	0	1	58.5343	21.7238	21.7268	56.9075	144.497	98.8	incorrect
1323	-209.979818589	-47.4538588975	-5.2003200379	0	-11.234904473	0.0204	0.9688	40.6219	12.9784	13.8787	37.7048	171.4364	98.8	incorrect
1301	-206.634993245	-19.7136339962	-236.726559678	-42.025677439	nopmf	0.0612	0.9647	19.0936	8.6686	9.0104	9.0389	170.6634	98.8	incorrect
506	-203.824968706	-101.073973438	-14.0011138554	-24.8613666793	-110.701621629	0	1	59.7252	23.7648	24.8295	58.3476	99.4448	98.8	incorrect
1390	-202.115353386	-22.0131789661	0	-0.4734940135	-62.8860876296	0	1	55.2831	21.3751	21.4241	53.487	117.9892	98.8	incorrect
867	-197.40806901	nopmf	nopmf	nopmf	nopmf	0	1	50.9298	16.6361	17.9523	48.6443	135.8963	98.8	incorrect
126	-197.298884668	-1.8726476563	-51.427171381	-120.730049653	-77.9009225817	0	1	63.749	22.2483	23.532	62.0412	120.7678	98.8	incorrect
1317	-192.863727494	0	-84.7519610309	-568.793348728	0	0.2245	0.8932	11.5799	3.3518	3.8853	9.1836	59.2771	98.8	acceptable
552	-192.624503255	-41.2586763184	-19.5816858708	-45.9350577265	-120.374981248	0	1	37.042	12.793	12.0913	33.4384	164.656	98.8	incorrect
876	-192.18229156	-57.3107213597	-110.052511062	-52.3811015692	nopmf	0	1	49.9238	14.8747	15.8873	47.3192	118.5032	98.8	incorrect
83	-191.590452431	-17.4260467662	-2.5757855149	-32.8435705358	-2.267196477	0	1	48.9147	16.1219	17.4573	46.5364	142.4008	98.8	incorrect
764	-190.671500924	-76.2956978084	-92.0914779285	0	0	0	1	15.4685	7.5966	7.8049	4.9913	136.2406	98.8	incorrect
934	-188.528311445	-72.0976625257	-50.6377359425	-114.690416025	-52.8176829859	0	1	50.6558	17.4675	19.214	48.1327	166.2373	98.8	incorrect
175	-186.799590685	-3.7095266387	0	-12.1404440786	-98.2891094103	0	1	17.9053	8.4411	8.902	10.2907	131.0409	98.8	incorrect
207	-185.876568081	-0.0757565495	-93.4728603051	-6.2566550077	-135.689625854	0	1	46.0392	17.8076	18.4939	44.6211	91.3092	98.8	incorrect
1213	-184.470006975	0	-148.766138106	-120.739795499	-122.502066381	0.0816	0.8974	17.954	8.3006	8.4111	7.1937	174.1754	98.8	incorrect
545	-183.787456009	-82.0438245016	-158.473243836	-100.643266925	0	0	1	37.5063	14.1959	13.5915	34.841	122.732	98.8	incorrect
1232	-183.45113665	-21.3478437851	-31.0732739429	-365.299755356	-61.2247547584	0.0612	0.9659	11.0402	4.6749	4.8543	4.7782	74.7158	98.8	incorrect
837	-183.326436107	-27.5504782853	nopmf	-44.6703017367	-209.6819581	0	1	22.8348	9.3684	9.9702	12.4684	170.2989	98.8	incorrect
905	-183.018870666	0	-153.302308033	-10.7716226776	0	0.2449	0.8356	13.0194	5.0354	5.7496	10.9281	48.9544	98.8	incorrect
237	-182.430598004	0	-132.247647646	-52.4756150687	-20.2858030672	0.1633	0.8431	12.4937	5.6944	6.0322	4.4292	90.224	98.8	incorrect
524	-181.662322341	-37.6024344583	0	-38.4517609149	-81.9024089657	0	1	46.8169	13.3146	14.3742	44.2157	113.5181	98.8	incorrect
732	-181.178831499	-0.6712518301	0	-3.2507476039	-4.3743645002	0.0204	0.9677	17.6521	8.5325	9.1356	5.8503	152.0369	98.8	incorrect
666	-179.833172654	-24.2667216656	-73.0456871314	-40.9048748464	-88.4745256202	0	1	41.0796	18.0375	17.9889	38.4022	170.6496	98.8	clashes,incorrect
216	-179.414159039	-45.0257794581	0	-63.2367344367	-113.243129607	0	1	46.8382	17.6554	18.2351	44.7615	112.8194	98.8	incorrect
1222	-175.302081767	-195.042926781	-61.3366414057	-62.8894727475	-200.026479026	0.2041	0.8485	11.9919	3.4087	3.984	8.7414	65.7137	98.8	acceptable
910	-172.983051786	-18.4831168052	-165.793474623	0	-18.5945900882	0.0408	0.9701	19.7318	8.701	9.2958	11.1212	149.0842	98.8	incorrect
234	-172.199556693	-115.992987665	-47.2664824966	-16.2602652679	-3.5466415974	0.0204	0.9811	16.7659	7.6123	8.1557	5.3677	146.0626	98.8	incorrect
703	-171.305228717	0	-360.172517307	0	0	0.0816	0.9652	16.5316	7.8774	8.3815	6.8908	124.865	98.8	incorrect
264	-170.970683928	-80.7536071057	-58.2854735741	-1.7658705741	-145.109216834	0.8367	0.4058	5.8054	1.4209	2.2471	5.0855	19.6354	98.8	medium
1396	-169.319656322	-26.8600461583	-135.822694959	-82.3773283009	-0.8009763301	0	1	46.0185	14.2473	15.3467	42.4065	157.0127	98.8	incorrect
667	-169.023177899	-4.9771881102	0	-27.8782880118	-99.6259362362	0.0204	0.9872	14.128	5.217	5.2757	10.5809	77.2579	98.8	incorrect
139	-169.017662813	-110.806258491	-16.6305996495	-133.343625277	-109.429055452	0	1	47.9252	15.2235	16.383	45.5049	178.3021	98.8	incorrect
675	-168.69642204	-61.5831158862	-84.8190381248	-98.7359966871	-189.161571604	0.1224	0.9032	16.1523	6.8473	7.4315	10.4061	94.1706	98.8	incorrect
199	-167.14961341	-51.9965880145	-29.5693237832	-28.8053452863	-208.55673491	0.0612	0.9167	18.089	8.3328	8.4617	7.6071	169.8996	98.8	incorrect
117	-165.134685554	-69.2559728418	-31.1750355878	-29.0125977654	nopmf	0	1	45.5415	14.1268	15.4091	43.7017	111.5033	98.8	incorrect
1166	-164.760864958	-4.8488494297	-26.1149764813	-42.4111796617	-135.982274015	0.0408	0.9683	17.7081	7.9043	8.3152	9.1069	130.4281	98.8	incorrect
1023	-163.620459462	-70.8062785543	-1.3741122613	-209.183306184	-81.2241765935	0	1	49.2752	15.5837	16.3599	46.8952	156.3287	98.8	incorrect
267	-162.276098473	-135.589457756	-102.21526793	-14.103510727	-15.9411972081	0	1	20.5892	8.7911	8.9095	10.8589	174.2129	98.8	incorrect
681	-158.349711776	-152.405658654	-34.8326349356	0	-181.353192055	0	1	18.0113	8.4429	8.654	8.2734	171.3567	98.8	incorrect
955	-157.924331632	-165.032194346	-4.6528786217	-118.010544606	-272.732340539	0.0816	0.8919	18.3632	8.4671	8.6349	7.9555	179.662	98.8	incorrect
424	-155.327649801	-17.9751440791	-87.5234129325	0	-58.2984710907	0	1	53.7161	15.5843	16.5091	50.3246	160.3565	98.8	incorrect
795	-155.116263495	-28.6972405622	-109.254349566	-5.5881573275	-91.9271245606	0	1	14.5505	5.2112	6.3061	5.9069	108.1256	98.8	incorrect
566	-155.103189563	-143.087304225	0	-190.325098705	-62.4278547414	0	1	51.8587	15.6289	16.3399	48.4097	154.563	98.8	incorrect
1308	-153.409591975	-80.7654950819	-33.6193999615	nopmf	nopmf	0	1	45.6147	13.8332	15.119	43.5219	124.6373	98.8	incorrect
825	-150.671037195	-32.7602718955	-21.1304006068	-28.3179179042	-84.9223852118	0.0204	0.9848	20.9461	7.9322	8.6877	13.4244	148.2363	98.8	incorrect
794	-149.968282492	-120.181991735	nopmf	-168.837950566	0	0.0408	0.9474	16.5473	7.7196	8.2822	5.1903	143.5273	98.8	incorrect
816	-148.399382036	-107.613147166	-245.869777676	-18.1530262622	-118.081926186	0	1	44.7827	14.3509	15.5477	40.94	169.9689	98.8	incorrect
1298	-147.818589482	-114.557184411	-21.1125967327	-26.7827946531	-55.0009061471	0	1	27.3591	12.3485	12.6351	25.3571	77.1786	98.8	incorrect
412	-146.938015332	-23.7355399726	0	-84.2501021841	-27.2826569465	0	1	47.3957	16.8423	18.1082	46.609	63.893	98.8	incorrect
1014	-146.852826123	-118.817158865	-14.4199318797	-73.5951498716	-237.638704526	0	1	49.729	13.8539	14.6811	47.1769	127.3566	98.8	incorrect
479	-146.505312629	-37.5228048596	-12.122007217	-67.7583055096	-29.060225468	0	1	47.1902	15.5595	15.3878	44.905	154.3337	98.8	incorrect
1439	-145.038349887	-29.0194804988	-14.8159440441	-41.0223575598	-18.9443818462	0	1	49.2063	14.5829	15.539	46.7993	106.0532	98.8	incorrect
1427	-144.965729883	-73.036123687	-143.641616328	-34.5018569036	-99.2226291757	0	1	61.758	22.1695	22.2389	59.5593	130.7983	98.8	incorrect
198	-143.731855901	-0.7494166631	-20.3241042631	-34.0343341576	-2.1819758231	0	1	39.9289	15.5237	16.1082	37.3603	115.782	98.8	incorrect
8	-142.356402355	-252.235526967	-12.0467639698	0	-55.7265685989	0	1	61.4099	22.3105	23.2827	59.2807	175.3446	98.8	incorrect
110	-141.942890577	-80.7329477413	-40.1430397243	-6.414822038	-148.588784407	0	1	23.6826	8.9123	9.3977	22.9243	40.8401	98.8	incorrect
528	-140.430148023	0	-62.6618732699	-230.711077491	-137.50560843	0	1	54.3892	18.5979	19.6109	53.9703	44.3698	98.8	incorrect
760	-140.425599133	-18.0437967968	-1.9156168493	0	-24.5425831129	0	1	18.9253	8.8049	9.3138	11.0252	142.2465	98.8	incorrect
497	-139.880484688	nopmf	nopmf	nopmf	nopmf	0	1	59.3267	23.5581	24.639	58.4782	73.7475	98.8	incorrect
422	-139.386091907	-10.8646277035	-2.8721060948	-66.1469008469	-86.8893872068	0	1	49.3883	15.2655	15.8762	47.4276	155.2615	98.8	incorrect
1011	-137.224363837	0	-44.5670599338	0	-117.968685485	0.0408	0.9643	18.6099	8.1601	8.4865	9.2451	146.5	98.8	incorrect
686	-135.955513082	-59.6906783638	-19.0622232392	-10.4088073659	0	0.0408	0.9474	17.3107	8.0976	8.7622	7.559	134.8673	98.8	incorrect
97	-135.07616596	-116.362599077	nopmf	-5.2950560815	0	0	1	66.796	24.6492	24.5858	64.6221	162.3833	98.8	incorrect
1326	-134.404920608	-64.0845469217	-12.010240427	-10.916812627	-51.7331910474	0	1	39.6242	12.1117	12.1724	37.6961	111.811	98.8	incorrect
896	-134.163529901	-7.8709388724	0	-47.7442636658	-71.4796697111	0.0204	0.9643	16.9875	8.3653	8.8204	6.2691	145.9428	98.8	incorrect
364	-133.502654867	-35.720050177	-80.1602279406	-122.347549099	-17.1184020392	0	1	41.335	14.1009	15.141	39.624	92.5579	98.8	incorrect
458	-133.300759063	-28.9350236516	-45.6013383998	-52.8406672248	0	0	1	59.3742	21.7662	21.7147	57.0549	138.3306	98.8	incorrect
228	-133.155163743	0	0	0	-15.8737834205	0	1	48.6684	15.0678	15.8775	46.5491	158.7648	98.8	incorrect
262	-132.709044624	-54.2165057766	-26.2989695578	-83.9295502465	-110.992480227	0	1	48.9727	16.0679	17.3163	46.999	171.0923	98.8	incorrect
516	-132.523851499	-40.4587340847	-14.6277937567	-0.7113395666	-33.337192296	0	1	24.7438	8.4459	9.2143	24.0304	47.1824	98.8	incorrect
875	-129.962189452	-0.4022259546	-10.0505727941	-33.4119667181	0	0	1	44.3683	13.8655	14.1321	42.1326	145.8504	98.8	incorrect
512	-129.927048525	-21.3752133805	-58.3679075636	-62.0482607202	-1.6622430863	0	1	48.7669	15.1825	15.9008	46.6251	167.3042	98.8	incorrect
442	-129.591862916	nopmf	nopmf	nopmf	nopmf	0	1	64.6027	25.0473	26.4465	64.217	50.7359	98.8	incorrect
633	-128.70470662	-365.384026711	-110.596123094	-110.702222063	nopmf	0	1	50.3466	22.7544	22.95	48.0848	153.2269	98.8	incorrect
630	-127.913055971	-48.9068926581	0	0	-106.807669867	0	1	77.8988	27.541	28.6682	76.4887	174.634	98.8	incorrect
1153	-125.793084702	-44.5826758968	-172.583885811	-145.293676597	-104.720858548	0	1	44.8049	14.0281	15.0643	41.4692	168.3655	98.8	incorrect
1138	-125.164800965	0	-20.0609735403	0	-46.8496602487	0	1	45.8181	14.5295	15.5648	42.2249	169.1739	98.8	incorrect
1325	-124.425895136	-57.4157890543	0	-9.6366674313	0	0	1	48.4461	16.5246	17.5004	45.5122	163.828	98.8	incorrect
1371	-124.179119983	-30.3781891824	-126.279789913	-0.4174420795	-153.242841084	0	1	49.8382	16.3091	17.2761	47.8327	173.1549	98.8	incorrect
699	-123.238008046	-36.5523075111	-223.67180736	0	-43.593046034	0.6122	0.5082	4.1072	1.6995	2.0748	1.7244	24.2839	98.8	medium
1132	-122.918740828	-33.1178696685	-36.04169943	-15.6396216273	-94.3297849297	0	1	48.7573	14.8785	15.7343	46.615	161.8737	98.8	incorrect
462	-121.029093114	-27.0719921633	-3.4306946855	-233.444805028	-90.6164125843	0	1	53.8737	16.8367	16.8869	51.0429	163.2099	98.8	incorrect
1224	-119.955691326	-20.2692030468	-107.068435225	-9.8228059823	-49.3055330344	0.0408	0.9286	18.6536	8.5684	8.8056	8.4454	179.0529	98.8	incorrect
94	-118.988459159	-149.26481184	-44.9900918989	-36.3755739421	-89.2701765421	0	1	54.2183	19.7754	20.5953	53.5465	73.9853	98.8	incorrect
1022	-118.331211283	-97.4767885284	-85.4986164817	0	-45.1691234567	0	1	52.1065	15.0447	16.1033	49.0876	164.2371	98.8	incorrect
839	-117.281873484	-34.7388031973	-18.7838247613	-184.916946332	-16.5963272168	0	1	61.5882	20.0854	21.194	59.4507	125.8835	98.8	incorrect
478	-116.833700593	-18.4625102448	0	-176.218975286	-64.015492896	0	1	38.1462	13.0703	14.0641	36.7721	69.6751	98.8	incorrect
695	-116.537608839	-25.3267420076	0	0	-114.529189463	0	1	68.9424	24.2902	25.5834	68.3706	73.2195	98.8	incorrect
1130	-116.068117622	-123.722968697	-202.9021922	-58.6050694875	-71.1564010054	0	1	55.8072	19.5145	20.5659	54.0757	115.9576	98.8	incorrect
522	-115.862174317	-40.5454849099	-24.2549065751	-3.3917888882	-74.1838329333	0	1	49.4603	16.6861	17.4456	48.2856	77.1328	98.8	incorrect
800	-115.845790839	-38.0585452882	-36.5779083215	-19.4984766113	-18.7883208791	0	1	45.121	16.3024	16.2489	42.1138	135.7853	98.8	incorrect
1373	-114.037617453	-26.796286457	-19.6514635864	-155.824017925	-257.536554071	0	1	49.8777	14.806	15.6894	47.3453	109.9497	98.8	incorrect
1015	-113.282945544	-65.6962452562	-42.8514571741	-55.8440287682	-59.3229604541	0	1	48.3552	14.2913	15.3957	45.4672	121.7568	98.8	incorrect
1370	-112.594333963	-40.4306478311	-99.3123545758	0	-0.6615499714	0	1	37.7436	12.2274	12.5752	36.0914	81.2559	98.8	incorrect
1082	-111.474019167	-81.8208158943	-27.3118913086	-23.9248521209	-98.6234941348	0	1	17.4846	8.0682	8.1879	7.2315	151.4311	98.8	incorrect
1283	-110.03693156	-142.204615187	-80.7555665356	0	-252.555824082	0.0204	0.9767	16.6906	7.539	8.1548	6.2725	141.1148	98.8	incorrect
1226	-110.002637639	-22.1627628374	0	-80.0215348703	-138.691952487	0	1	58.9314	25.2989	25.8187	56.4533	164.6666	98.8	incorrect
535	-109.562673722	-46.6385053318	-3.1232941951	-11.6454503509	-78.7761326427	0	1	48.4189	16.5437	18.2946	45.7582	175.0749	98.8	incorrect
393	-108.529888205	-68.1820630381	-70.7912522135	-67.8961363861	0	0.0204	0.9524	16.8119	8.3694	8.7902	3.4259	160.3091	98.8	incorrect
319	-108.304511469	-24.4228207677	-77.2912634051	-95.7788704411	-42.2014796753	0	1	45.933	15.3188	16.368	44.9422	71.8581	98.8	incorrect
882	-107.543864552	0	-43.874454019	-30.6389481394	0	0	1	25.4725	9.331	10.3014	18.0687	151.568	98.8	incorrect
730	-107.293736918	-31.9628034493	-2.2051185784	-18.4710601827	-20.5751071517	0	1	66.9521	22.2152	22.6245	64.5274	172.0452	98.8	incorrect
1338	-106.482813835	-7.8132513824	0	-82.4284849935	-7.3484615122	0	1	53.0598	20.9379	22.1228	49.8165	155.6518	98.8	incorrect
390	-106.342723628	-99.4935943707	-37.965739071	-114.859111444	-102.241995191	0	1	51.683	18.3054	19.9761	48.9652	173.5108	98.8	incorrect
1273	-105.532993651	-58.6118794625	0	-37.1089860782	0	0	1	72.889	27.8084	28.1662	71.5469	145.8142	98.8	incorrect
756	-105.069837513	-15.9853400903	-26.4521829427	-55.4154466659	-30.5937542906	0	1	19.664	8.5663	9.3526	10.3928	177.9302	98.8	incorrect
1285	-104.849969844	-92.2819837186	-56.2437619433	-37.3583429546	-70.2690885686	0	1	69.2092	24.801	25.2102	67.7938	166.444	98.8	incorrect
1203	-103.97659356	-25.8316633796	-109.396473405	-113.459066511	-45.7186012048	0	1	52.5574	16.633	17.5204	50.42	162.77	98.8	incorrect
962	-103.833938224	-16.2920166928	-73.8609778709	0	-44.0537680232	0.0816	0.92	17.9008	8.3591	8.5975	6.5562	179.3107	98.8	incorrect
80	-102.757374893	-6.410815349	-2.0636794202	-196.604076496	-20.5022217122	0.0816	0.9024	18.1754	8.4257	8.6005	7.4738	178.166	98.8	incorrect
468	-101.322228198	-191.266400153	-54.4240875166	-246.02595942	-12.3888945966	0	1	47.9332	17.1655	17.9474	44.9146	156.1571	98.8	incorrect
936	-100.991410243	-21.9166234119	-124.304804674	-26.8695271656	-86.3264445277	0	1	45.8817	14.6573	15.4029	44.4842	71.5105	98.8	incorrect
168	-100.950648377	-96.8020469949	-87.2818634703	-44.5681954475	-88.9068399005	0	1	48.986	17.0423	18.5176	46.2239	158.603	98.8	incorrect
680	-100.675188672	-6.2749835485	0	-151.841209688	-0.406934353	0	1	53.9083	17.091	17.3305	50.7938	172.5538	98.8	incorrect
95	-100.487018111	0	-28.9163967782	-157.380919431	-35.6017529955	0	1	46.449	17.2255	17.9505	46.2548	29.1659	98.8	incorrect
1056	-99.5585878118	0	0	0	-2.6011648804	0	1	43.8157	13.3536	14.3242	40.1404	152.827	98.8	incorrect
988	-98.6888324272	-95.7213829974	-163.154606632	-149.670648498	-1.193519276	0	1	42.2555	13.4923	14.5814	38.5502	162.2288	98.8	incorrect
1436	-97.5114662508	-173.730594704	-47.9135553633	0	-85.2959782375	0	1	47.0424	16.359	15.8657	44.2707	175.7933	98.8	incorrect
373	-97.4952115252	-10.5633861434	-2.0035780282	-109.160640129	-41.4390480353	0	1	62.3066	20.9569	21.2846	60.7706	129.1006	98.8	incorrect
1387	-96.9406543213	-65.4297111214	-126.371790758	0	-173.651072725	0	1	40.4687	13.0225	13.4209	37.0303	129.4527	98.8	incorrect
87	-96.8372099336	0	-1.1917723235	-91.0216314631	-22.8662248309	0	1	57.5474	16.9902	18.1938	54.873	158.4383	98.8	incorrect
340	-96.8182575515	-4.3987293787	-22.4624682306	-116.169666413	-59.3706101026	0	1	46.9654	15.5378	15.3384	43.7083	157.6653	98.8	incorrect
557	-96.6841872626	-23.682619963	-17.8158260364	-119.515292707	-123.099187558	0	1	39.3217	13.0935	14.0405	38.4144	69.6168	98.8	incorrect
847	-96.3720832889	-36.5561479537	0	-165.093737452	-194.870080912	0.0816	0.9565	19.495	8.2894	8.9436	10.3321	145.7595	98.8	incorrect
138	-95.8851653421	-55.4364722579	-27.5915585692	-9.3552974273	-25.0697260678	0	1	52.3882	16.2394	16.4258	49.4036	175.6263	98.8	incorrect
444	-94.9911657377	-96.4828976675	-72.2842174683	-54.7224636583	-141.979743634	0	1	48.9411	15.4608	16.3251	47.599	72.2609	98.8	incorrect
1045	-92.1395414463	0	-0.6135622694	-79.0026536796	-114.623732478	0	1	58.1897	17.2736	17.9485	55.0665	152.4732	98.8	incorrect
238	-91.8772754679	-133.877046769	-61.8646312671	-10.4317146349	-143.017903067	0	1	50.9296	15.9161	17.0643	48.1078	138.4762	98.8	incorrect
58	-91.6601249255	-56.2395332893	-41.4442624009	-15.1660431419	0	0	1	44.2234	13.7141	14.9558	40.4042	163.617	98.8	incorrect
366	-91.2848500108	-185.212016309	-68.3673279065	-23.1517169821	-112.981936778	0.0204	0.9886	45.3399	15.1729	14.885	42.586	146.471	98.8	incorrect
441	-90.8191885101	-9.7501267915	-99.2256712192	0	0	0	1	50.3692	16.3513	16.0802	48.1251	162.5189	98.8	incorrect
230	-88.8890149703	-4.4655284401	-80.4060812628	0	0	0.0816	0.9579	17.6772	7.6165	7.5417	7.4994	133.9048	98.8	incorrect
1352	-86.7238861832	nopmf	-136.131195452	-14.259531197	-230.22068091	0.0204	0.9878	21.1486	8.292	8.781	14.8554	120.7183	98.8	incorrect
1299	-85.4521747391	-281.197384164	-17.3837015432	-43.4639149322	-84.36864214	0	1	18.9271	7.3303	7.6346	18.0408	45.307	98.8	incorrect
913	-85.2630772812	-18.475552212	-2.8160587845	-17.1904981334	-50.5288041882	0	1	43.2105	13.5119	14.5937	39.4036	173.1026	98.8	incorrect
134	-84.957953626	0	-27.5522865971	-76.7287513737	-57.18809421	0.0204	0.9714	16.6627	8.1409	8.6791	3.8678	146.4724	98.8	incorrect
993	-84.194896165	0	-24.2567757548	-67.9419788535	-45.3790830284	0	1	39.783	14.1349	13.7426	37.9568	106.5116	98.8	incorrect
503	-83.5132737179	0	-16.1374882041	-3.7608547715	0	0	1	52.6365	16.168	17.0773	50.5865	172.7266	98.8	incorrect
1354	-83.2485164699	-138.670552733	-92.3199968396	-1.1964458234	-175.789124383	0	1	15.6155	8.3702	8.7285	8.2447	133.5073	98.8	incorrect
146	-83.0666767697	-100.535650616	-0.2817475684	-63.1096570931	-158.549648314	0.0204	0.95	17.8487	8.4597	8.761	7.8258	173.572	98.8	incorrect
786	-81.9845167618	-58.5838135416	0	-40.1690383024	-19.271332997	0	1	16.8794	8.036	8.5951	4.5763	147.2585	98.8	incorrect
395	-81.5585689522	0	-77.8247936438	-143.604193675	-11.9814135986	0	1	16.5163	8.2214	8.6826	5.9062	130.8991	98.8	incorrect
331	-81.1780877933	-144.712934921	-29.3005343368	-30.7865388626	-7.5968017734	0	1	19.7893	8.9961	9.2067	10.8431	173.8746	98.8	incorrect
874	-81.1778472695	-59.4484386719	-37.0377459336	-51.1667995463	-158.786063173	0	1	43.3065	13.1253	14.156	39.5397	155.6988	98.8	incorrect
1146	-81.1652911366	-60.4301541381	-162.003062168	-138.353575468	-4.9436810195	0	1	37.3254	10.6976	10.8556	34.5489	103.6924	98.8	incorrect
1284	-80.7964891189	-190.269741425	-14.4374740044	-1.9123000084	-15.1967446075	0.0612	0.9577	16.3964	7.8617	8.4933	5.0605	141.204	98.8	incorrect
1397	-79.7342096777	-42.6164120742	nopmf	-20.0145191944	-65.0801193055	0	1	41.1431	14.2388	15.2286	39.4947	86.9277	98.8	incorrect
937	-79.2723710766	-24.1046865774	-6.2739920774	-62.9137406961	-96.7032844926	0	1	45.9783	15.9366	15.5614	42.95	165.2142	98.8	incorrect
314	-78.2963149892	-11.2692491837	-11.1071602183	-6.6175189917	-21.3338666837	0	1	47.4608	14.4291	14.9158	45.403	155.5733	98.8	incorrect
637	-76.9521156154	0	0	-101.70224624	-174.103343967	0.0204	0.9737	17.3137	8.1933	8.4445	4.8315	175.9525	98.8	incorrect
807	-76.7269323061	-65.2437058472	nopmf	-20.3743931272	0	0	1	55.2458	18.4338	18.2455	53.1668	167.1472	98.8	incorrect
372	-76.7167256622	-89.496174338	-67.6238707869	0	-4.1711116111	0	1	43.8092	16.2979	16.4387	40.9872	138.5858	98.8	incorrect
78	-76.4395220733	nopmf	0	0	nopmf	0	1	77.2026	28.6431	29.6759	75.5396	145.4707	98.8	incorrect
192	-76.0983108085	-26.2987808205	-33.2116842045	-1.3130959045	-103.114800323	0	1	14.6752	7.8313	8.1764	5.9752	133.3944	98.8	incorrect
119	-75.6614575913	nopmf	nopmf	nopmf	nopmf	0	1	61.6141	24.072	25.2211	60.7948	73.8419	98.8	incorrect
1052	-74.4436708407	-58.5276724252	-79.654988048	-92.5937236555	-254.456899784	0	1	49.9152	16.7559	17.6815	48.8836	63.1262	98.8	incorrect
647	-73.8762698515	-57.4511389647	-14.6740334532	-37.4808331667	nopmf	0.0204	0.9762	17.3739	8.202	8.6591	6.8972	146.8822	98.8	incorrect
1171	-73.7190640202	-115.796516081	-25.6691455829	-80.5794127474	-37.663780925	0	1	44.2531	15.243	15.4576	41.5136	127.8378	98.8	incorrect
1133	-73.6834861002	-33.5780212795	-5.579952589	0	-61.5176672407	0	1	43.8336	13.6547	14.754	40.2047	168.9029	98.8	incorrect
108	-72.6454028316	-50.3600129695	-161.572425746	-189.442082313	-94.2259355429	0.1429	0.9231	10.9976	4.7679	4.5678	3.5931	76.7242	98.8	incorrect
919	-72.498029187	-87.7557781414	nopmf	-57.4859670173	nopmf	0.0816	0.907	18.07	8.4214	8.6427	7.0614	178.6682	98.8	incorrect
504	-69.84636996	-74.8372456742	0	-73.7672044738	-135.27018444	0	1	46.7042	14.8375	15.9877	43.696	141.5052	98.8	incorrect
984	-69.7364408917	-137.458048505	-10.8464673581	-63.0234233217	0	0	1	52.9546	16.7459	16.8725	50.5227	172.8552	98.8	incorrect
416	-69.2182148336	-140.722280018	-23.7419475436	-7.8567100742	0	0.0612	0.9605	19.4904	8.5334	8.7734	9.8908	165.9933	98.8	incorrect
1363	-68.673364998	-2.6776408915	-111.035436792	-4.8545277915	-0.4573082626	0.0612	0.94	15.8411	7.1522	7.7131	6.4113	119.3826	98.8	incorrect
1433	-66.3002405692	-138.304797453	-28.8980292216	-64.877888243	-5.5108915534	0.0612	0.963	20.7755	8.7387	9.2698	11.7219	175.1219	98.8	incorrect
185	-66.2492216248	-2.6371012958	-22.7315375961	-38.5046492609	-8.1256433119	0	1	47.5528	14.866	15.5766	44.4469	127.9288	98.8	incorrect
906	-65.983848565	-76.8577803356	0	-65.845164823	-24.2082520036	0	1	65.6353	20.458	21.6968	63.3448	156.2604	98.8	incorrect
42	-65.9062255339	0	-69.6273919911	-10.0090104985	0	0	1	63.9271	22.3378	22.8973	62.4601	150.921	98.8	incorrect
1198	-65.6605244974	0	-33.1704145495	0	-48.9730858192	0	1	47.122	13.8869	14.816	45.2678	119.7565	98.8	incorrect
804	-65.5372823329	-58.9451865388	-37.3127409205	-24.1886295863	0	0	1	45.0688	14.2437	15.4855	41.8088	148.21	98.8	incorrect
309	-64.4021586713	-39.6035959841	0	-0.1135246902	-11.0076100875	0.0204	0.9667	34.417	11.9	11.3171	31.2972	136.2871	98.8	incorrect
716	-63.8977376374	-108.721914155	0	-48.4975964102	-24.7013895781	0	1	43.6659	17.5898	18.071	39.7391	170.2078	98.8	incorrect
935	-63.4506686419	0	-46.3195281499	-1.4008185143	0	0	1	60.279	20.3542	21.5103	58.3486	179.1964	98.8	incorrect
1102	-63.2293585516	-135.445929443	-281.527639018	-2.958357972	-71.8043955471	0.0204	0.9863	17.9063	8.2532	8.8703	7.3501	159.8032	98.8	incorrect
265	-62.7849149008	-20.1888176463	-31.4047388763	-29.757595144	-42.638478194	0	1	43.997	12.8655	13.0942	41.4882	111.9938	98.8	incorrect
539	-62.5298805958	0	0	-13.1919761137	-21.636574726	0	1	25.5004	9.9876	11.2125	17.983	149.3738	98.8	incorrect
1193	-61.8116800801	nopmf	nopmf	nopmf	nopmf	0	1	48.8339	15.3841	16.7314	47.0385	109.1334	98.8	incorrect
721	-61.7856432067	-57.0994283496	-15.1482297505	-38.7286097088	-55.88339785	0	1	17.7955	8.2921	8.8497	6.1326	165.3479	98.8	incorrect
1287	-59.9921803049	-1.1769062511	-170.426760269	-50.8808454616	-107.54351642	0.0408	0.9444	17.4522	8.0333	8.4847	8.272	136.3458	98.8	incorrect
471	-59.9401813778	-76.868416112	-10.9749724692	0	-15.2244357087	0.0408	0.9259	17.1648	8.359	8.8441	7.0927	143.2581	98.8	incorrect
277	-58.0971913531	-68.2044468307	-180.459646346	-24.8657978595	-14.1589352094	0	1	58.1838	21.6733	21.5528	56.4898	125.4	98.8	incorrect
1096	-57.8641724524	-365.381810783	0	-48.3481882931	-154.149434282	0.0408	0.9753	16.8498	7.9781	8.4293	3.6082	149.0948	98.8	incorrect
924	-57.8580601321	-80.0996674963	nopmf	-24.2413517905	-249.221655416	0.5714	0.6923	7.5193	2.2989	3.0262	6.1607	28.1043	98.8	acceptable
73	-57.8161846074	-3.2125686636	-42.2242675772	-42.5098543808	0	0	1	46.8743	15.2743	16.2464	44.3307	138.1106	98.8	incorrect
1065	-56.8271202679	0	0	nopmf	nopmf	0	1	44.1217	14.407	15.3307	41.4553	160.1742	98.8	clashes,incorrect
36	-56.2767929759	-76.0921479792	-69.6896146424	-55.4587084564	-18.675379001	0	1	48.4481	15.0208	15.659	46.3031	162.9266	98.8	incorrect
219	-54.5270627319	-119.690783368	-0.6833526294	-11.7316341492	-96.9380726125	0	1	44.8632	12.7685	13.2842	42.7014	133.9554	98.8	incorrect
1365	-54.1904466005	-24.6938298162	-5.3765105666	-12.9312376947	0	0	1	59.2123	22.7085	24.0769	59.0598	27.7613	98.8	incorrect
1188	-53.7256357824	-30.4407957443	-33.9523861177	-93.4246927763	0	0	1	43.8898	14.2341	15.4966	40.0221	168.986	98.8	incorrect
997	-53.6252920258	0	nopmf	-33.6159175704	0	0	1	54.2109	21.0874	22.5639	52.5641	115.7518	98.8	incorrect
678	-52.6835100319	-57.6239175568	-123.696702778	-90.5833364379	-28.1324330068	0.0612	0.9189	18.0595	8.42	8.6762	7.0136	175.4353	98.8	incorrect
1231	-51.9765710389	-53.845492079	-101.853467445	0	nopmf	0.2245	0.8817	11.2511	4.8267	5.0292	3.8255	76.4433	98.8	incorrect
151	-50.5486227194	-50.6181436281	-1.6952668038	-0.2015703038	-125.975341179	0	1	24.7074	9.386	10.5526	17.2165	155.1479	98.8	incorrect
1271	-49.8542412684	-56.6690758219	-54.2979770083	0	-39.4316649883	0	1	16.3944	8.1419	8.2067	5.6078	157.1122	98.8	incorrect
3	-49.7851783489	0	-57.8575302454	0	-86.1696136565	0	1	49.1555	14.9039	15.7552	47.0275	157.1357	98.8	incorrect
62	-49.4373864504	-141.657366215	0	-4.5184640181	-2.5516522181	0	1	59.7349	22.135	22.708	58.4858	109.8852	98.8	incorrect
427	-49.0096852703	-134.195093614	0	0	-0.968770331	0	1	52.0604	16.8502	17.3442	49.721	172.2757	98.8	incorrect
201	-48.2878898482	-9.6254706046	0	0	-77.4183401491	0	1	48.5212	13.8579	14.5215	45.4872	128.1726	98.8	incorrect
40	-48.145178457	-22.2454848772	-90.0892709337	-107.25727181	-111.166357565	0	1	48.863	14.8305	15.6509	46.8098	154.5156	98.8	incorrect
432	-47.5913949846	-24.678203483	-9.880218742	-7.339973842	-79.9173535772	0	1	16.1616	7.8386	8.0401	6.0747	136.5433	98.8	incorrect
1072	-47.0903314729	-41.7079965401	0	-51.1452017202	-182.09169372	0	1	18.0751	8.2708	8.4723	9.2343	139.7695	98.8	incorrect
717	-46.8584466575	0	-0.5226860007	-57.051460212	0	0	1	43.2327	13.7832	14.8974	39.4752	169.1173	98.8	incorrect
627	-46.565074143	-34.5048708935	-198.124765143	-98.962511923	0	0.1429	0.9205	14.2706	6.5311	7.1467	6.1949	101.9197	98.8	incorrect
572	-46.2558924422	-33.5075253893	-99.1823090514	-67.2206930255	0	0	1	17.3331	8.0796	8.182	7.0966	149.7162	98.8	incorrect
310	-44.9825076699	-16.7957799137	-3.1294897051	0	-19.7765237531	0	1	50.5932	14.4053	15.1998	47.7087	120.5767	98.8	incorrect
1245	-44.7922541897	-43.4582259956	-122.388400644	-91.3803160916	0	0	1	48.1501	14.3763	15.3186	46.0623	98.9181	98.8	incorrect
1169	-43.9757724908	0	-206.447838359	-39.5849854734	-26.5097973232	0	1	17.4744	7.9675	8.0907	8.147	153.3895	98.8	incorrect
632	-43.6078593281	-110.32914782	-15.6580593364	-111.692542455	-22.8347495599	0	1	19.0892	6.649	7.1915	18.6418	27.4339	98.8	incorrect
1210	-43.5682439307	-88.0245597841	-66.6481291824	-2.2221060869	0	0	1	55.0934	17.0214	17.8755	52.3684	152.5166	98.8	incorrect
1324	-43.5376089047	-92.1014385125	-54.1525758428	-16.7907971418	-7.8160598221	0	1	62.0304	21.2266	21.8403	60.2944	126.3711	98.8	incorrect
1268	-43.2355440269	-92.7924138778	-68.0202982241	-86.8179232204	-73.7158890218	0	1	48.7402	16.5062	18.1305	46.0182	164.0106	98.8	incorrect
1355	-43.1437353285	-146.299648628	-10.7110736999	-38.6886543363	-78.9445294204	0.0204	0.9697	40.3715	12.0478	12.6699	37.6084	170.3671	98.8	incorrect
1161	-43.0119533327	-2.1670106455	-40.7432184273	-112.910747748	-74.0729782427	0	1	43.1277	15.5124	15.4723	40.473	132.5486	98.8	incorrect
24	-42.4591381248	-42.8244317456	-220.365803071	0	0	0	1	43.1412	13.0711	13.9452	39.8933	152.1923	98.8	incorrect
1250	-42.3064190647	-10.1700408086	-166.021422611	-42.6658871381	-0.1055357761	0	1	38.8858	11.5272	11.8557	37.1765	91.8686	98.8	incorrect
1388	-41.6921757133	-12.1273670049	-23.5347946498	-61.8428246208	-56.4413440516	0	1	46.4292	14.7376	16.0681	44.7339	94.1908	98.8	incorrect
1108	-40.9939910421	-47.1696870001	-144.550529617	0	-74.076356843	0	1	66.0234	22.1261	22.2386	64.0751	150.893	98.8	incorrect
612	-40.9071499465	-22.1053525497	0	-6.9614308115	-21.0458723284	0	1	14.8336	7.8669	8.2205	7.0533	128.9412	98.8	incorrect
386	-40.5810895941	0	-9.6195905283	-5.7422273244	-104.702797094	0.1837	0.8696	9.3927	3.7156	3.8536	6.2976	47.697	98.8	acceptable
854	-40.1978262558	-40.5285403685	-32.0699926507	-18.7680514205	-15.9234996061	0	1	48.5873	15.1566	15.9372	46.4189	165.2086	98.8	incorrect
1440	-39.7181696549	-146.531463004	-110.561856297	-259.15639425	-86.8588526617	0.0204	0.987	18.5204	8.6164	9.0326	7.6708	169.6579	98.8	incorrect
932	-39.6622371613	-33.2249285066	-142.749989792	-99.95316226	-116.45143754	0	1	59.488	22.3976	23.0646	58.1524	106.9615	98.8	incorrect
805	-39.6453832398	-101.34976095	-0.3566507676	-2.0814532638	-43.3992854999	0	1	14.383	6.8174	6.9678	4.354	155.7918	98.8	incorrect
971	-39.4079168974	-40.1167109531	-70.2661287883	-100.329130175	-115.216582769	0	1	17.0451	8.0643	8.5504	6.7078	133.7714	98.8	incorrect
1048	-39.3678130058	0	-13.1176107027	-55.5297823854	-45.1153020187	0	1	52.8067	18.4001	20.1106	50.6636	147.9717	98.8	incorrect
360	-39.2431064091	0	-14.8755231124	-47.1780541494	0	0	1	49.6849	15.5677	16.9129	47.6469	162.0426	98.8	incorrect
405	-38.7612727685	-79.9720712283	-0.4127273081	-148.704408027	-32.5322085783	0	1	19.3481	8.7372	8.8249	10.1007	169.2276	98.8	incorrect
1163	-38.5577848184	-0.1530100233	-52.5850052307	-49.657873023	-123.442035927	0	1	32.9597	11.2816	11.8	30.7916	85.9446	98.8	incorrect
100	-37.5815766317	-223.368435483	0	-160.365721291	-5.6995694829	0.0204	0.975	17.5864	8.3937	8.8741	6.0911	164.1528	98.8	incorrect
336	-37.3298014724	-23.454183111	-1.9260925169	-33.6661679851	-57.1736681786	0	1	18.0539	8.704	9.0499	8.34	141.7692	98.8	incorrect
294	-36.9524151486	-106.988353808	-98.1717700597	-104.87645386	0	0	1	18.2403	8.3158	8.6627	7.1791	174.565	98.8	incorrect
1148	-36.3521884288	-80.3023535484	-197.879169158	-15.5267977555	-96.9087371618	0.0204	0.9697	10.2585	5.1042	5.3328	8.2292	37.5796	98.8	incorrect
1156	-36.0455185302	-8.2503588918	-4.9874626848	-25.9542920705	-92.4740485454	0	1	17.5753	8.0693	8.1914	7.4127	151.5441	98.8	incorrect
259	-35.8576196991	-134.972040572	-46.1418129655	-2.7730614436	-75.6951018144	0	1	56.3893	23.7971	25.126	54.661	131.9898	98.8	incorrect
1358	-35.2627938427	-34.2886632374	0	0	0	0	1	14.9158	7.9766	8.3419	7.1704	130.0136	98.8	incorrect
1296	-34.5276987159	-232.313082374	-30.7293094205	-161.300972582	-271.382404567	0.3469	0.75	8.8202	2.9204	3.1055	7.0102	37.4256	98.8	acceptable
1195	-34.519070371	-93.3188068338	-36.2898371819	-149.343325718	0	0	1	49.1105	15.8826	15.883	47.1004	152.3787	98.8	incorrect
600	-34.4952905682	0	-41.679858184	-8.4474941301	0	0.1633	0.814	19.1928	8.5245	9.391	12.1663	118.3832	98.8	incorrect
942	-34.2967978381	0	-12.8408432631	-10.9493786983	-107.633953294	0	1	42.004	13.6181	13.6029	39.6867	121.3931	98.8	incorrect
793	-34.1419208194	-55.243254644	0	-0.996640487	-109.1330514	0	1	55.0696	22.7019	23.2848	52.8961	140.2792	98.8	incorrect
120	-33.7598873704	-40.3054496758	-56.258287279	-72.1235492858	nopmf	0	1	46.0912	14.8063	15.8846	45.0701	71.2711	98.8	incorrect
1155	-32.9898179979	-142.302244014	-50.4092961047	-89.9286617669	-2.841660846	0	1	61.9676	24.4335	24.9227	59.9348	155.4761	98.8	incorrect
493	-32.0766200681	0	-23.8491278324	-61.0924326584	-47.8848310763	0	1	46.8948	15.9697	16.9903	43.9078	162.4843	98.8	incorrect
858	-31.6785809846	nopmf	nopmf	nopmf	nopmf	0	1	71.171	27.9652	29.6926	69.276	117.0987	98.8	incorrect
1383	-31.5525061639	-17.2006479458	0	-110.756921384	-42.4490863851	0	1	52.485	15.7486	16.3034	49.106	161.5461	98.8	incorrect
481	-31.4417846296	-26.5032978242	nopmf	-1.6049465847	-58.823417583	0	1	51.9339	16.4154	17.5893	49.1693	153.525	98.8	incorrect
558	-31.4307231989	-4.4780564407	-36.9794890783	-29.1242857106	-10.4562200982	0	1	50.8585	15.7499	16.1294	48.8305	155.6086	98.8	incorrect
1033	-31.1207921076	-130.31831692	-14.497430459	-100.341721895	0	0	1	60.8512	20.9093	22.0636	59.7265	89.0647	98.8	incorrect
888	-30.5985109457	-37.9496484695	nopmf	-1.2985863303	-136.803672846	0	1	50.8847	17.0538	18.45	47.8104	164.136	98.8	incorrect
357	-30.2310944321	-106.181731355	-31.5849781338	-15.0854208666	-33.992052031	0	1	42.6464	13.1148	13.8236	39.9118	155.5938	98.8	incorrect
1135	-30.2155290891	-124.914750203	0	-35.822587359	-48.7166972213	0	1	63.9508	21.6639	22.2416	61.5121	164.9844	98.8	incorrect
1239	-30.0678453105	-2.5002991143	-53.7824300131	nopmf	-310.337445049	0.0816	0.9459	18.1475	8.3273	8.7965	7.7055	152.2963	98.8	incorrect
302	-29.9164753199	-65.9617980289	-111.517830339	-69.5869858802	-52.2025915002	0	1	65.2832	21.8287	22.7628	63.5239	150.6515	98.8	incorrect
824	-29.6063157461	-32.0522535742	-79.0888857698	0	-73.1201253239	0	1	46.1217	13.9342	14.2744	43.3228	147.7873	98.8	incorrect
1269	-29.4229823521	-71.5854549015	-48.6876903395	0	0	0	1	43.1883	11.9413	12.6472	40.8669	109.5915	98.8	incorrect
206	-29.4212633631	-20.7591723688	-7.6106705378	-1.852690079	-178.483375816	0	1	49.2094	16.4719	17.1083	48.0791	86.5048	98.8	incorrect
1031	-29.1764154448	-200.367937291	-55.7175006915	0	-15.9656974396	0	1	26.5717	9.6807	11.0858	19.7778	142.5041	98.8	incorrect
607	-29.0870798281	-87.7680069101	-98.0231767158	-7.7891589363	-29.6420454746	0	1	21.5864	9.1675	9.5063	13.8014	160.2421	98.8	incorrect
734	-29.0602505673	-107.202990203	nopmf	0	-205.413601938	0	1	58.5491	22.2592	23.0063	57.476	77.3691	98.8	incorrect
851	-28.8004938768	-9.820401445	-51.1614060503	-22.5749693794	-103.524038729	0.0204	0.973	16.5942	8.2247	8.6508	5.518	135.1595	98.8	incorrect
104	-27.8858414896	-60.0592048669	-37.4607363856	-84.9096376383	-60.5204636725	0	1	49.6047	14.9515	15.2278	47.533	171.9846	98.8	incorrect
653	-27.7325297457	-105.275864907	0	-7.4784137333	-0.7537979742	0	1	15.7703	8.1912	8.6251	6.2837	117.6158	98.8	incorrect
731	-27.4162400222	-34.9921784926	-68.5550780761	-1.0363678852	-64.3095755977	0	1	44.2241	13.7206	14.7601	40.634	153.7252	98.8	incorrect
610	-27.2630603568	-89.9954093721	-209.14221957	-30.1187294532	-182.977879095	0	1	42.8749	12.2398	12.4789	39.982	120.2783	98.8	incorrect
677	-27.1682886583	-34.8349634463	0	-61.7343962196	0	0	1	55.9296	21.8793	22.7987	55.0607	71.5864	98.8	incorrect
1347	-27.1628775763	-8.9552305291	-63.4521475719	-3.6410964344	-50.1563322459	0	1	56.5571	17.5718	18.7068	54.4338	159.2298	98.8	incorrect
85	-27.096031459	-36.8298717983	-40.700241731	-76.4821083122	-21.4543910317	0.2245	0.8642	14.081	5.4536	5.9941	10.9482	62.8066	98.8	incorrect
9	-26.5374167184	-40.4574717976	-19.5895032825	-30.2058089537	-80.6638601683	0	1	17.7817	8.1128	8.2409	7.8581	148.2003	98.8	incorrect
122	-25.9701427229	-33.3093033588	-74.0658148054	-21.9434655536	-202.561806606	0	1	16.9093	6.8624	7.5734	10.7702	116.4803	98.8	incorrect
466	-25.783814196	-0.190404124	0	-55.4017310489	-20.3688442372	0	1	17.2648	7.3823	7.9257	8.4463	124.2863	98.8	incorrect
1230	-25.7660991528	-96.747071954	nopmf	0	-1.2628126701	0	1	42.0251	15.3041	15.6576	41.1386	65.262	98.8	incorrect
1040	-24.8404593523	-21.0123844338	-17.2456783715	0	-51.8889314283	0	1	47.9663	14.8008	15.3301	45.8031	165.2305	98.8	incorrect
1143	-24.8078874127	-60.7626713912	-22.0502168101	-23.9345299527	-60.8368215805	0	1	17.6736	8.1138	8.2632	7.2729	153.4302	98.8	incorrect
176	-24.5683646302	-12.2261928316	-74.166966905	-120.557231895	-10.4620478997	0	1	53.7165	18.1434	19.979	51.3461	172.6716	98.8	incorrect
248	-24.3609844857	0	-74.9593298146	-45.5702125101	-8.484479733	0	1	50.612	15.9496	15.9647	48.6583	159.4941	98.8	incorrect
662	-24.205784614	-96.6724941989	-24.5628982479	-27.2138949075	-21.3943402848	0.0816	0.9429	18.8159	8.4658	8.4558	7.4754	178.1832	98.8	incorrect
967	-23.8830247138	-0.8749410714	0	-1.5724553432	-56.875922995	0	1	71.4668	28.5615	29.319	69.4526	148.662	98.8	incorrect
593	-23.6788718445	-16.5498497743	-55.2100051189	-125.105421947	0	0.0408	0.9556	17.2652	8.2397	8.5029	4.8716	176.4046	98.8	incorrect
1197	-23.6585563709	-84.533370353	-64.9308302097	-0.1253243743	-50.1582442953	0	1	43.9194	14.0982	15.3047	40.0343	166.8167	98.8	incorrect
388	-23.4991759901	0	-12.9736592587	-229.068364459	-111.704045231	0	1	17.6225	8.7187	9.0483	8.2191	134.2703	98.8	incorrect
571	-23.4223836896	-12.1984996955	-29.0889109445	-58.0489768097	0	0.0612	0.9167	32.8068	11.9541	13.2511	30.4778	94.5762	98.8	incorrect
1253	-23.1901002884	-66.975962334	-64.1855662246	-197.088983285	0	0.0612	0.9091	22.9933	9.9365	10.8832	15.3925	169.9124	98.8	incorrect
320	-23.1193597457	-88.8819291527	-34.0443133008	-40.1889623978	-21.7882623381	0	1	51.0121	18.4432	19.3191	48.886	137.7158	98.8	incorrect
1137	-22.5241924317	0	-18.4867032219	-100.69776049	-85.70533448	0	1	42.4795	13.4102	14.5214	38.7547	159.2084	98.8	incorrect
304	-22.3902046459	0	0	-120.450506233	-38.9877845261	0	1	45.2922	16.3168	16.9212	42.0946	169.529	98.8	incorrect
383	-22.0183794164	-38.1949143561	-32.0220646585	-37.2625707225	0	0	1	16.4089	7.789	7.9654	5.349	146.8314	98.8	incorrect
723	-21.8470072246	-122.364720812	-98.8271523329	-37.5219661797	-53.2628799517	0	1	45.9468	13.5749	14.6242	43.8472	139.032	98.8	incorrect
1417	-21.0450895032	-50.074843921	-115.769159838	-135.090707871	-209.010583785	0.0816	0.9444	17.0813	5.192	5.9377	13.6286	87.7939	98.8	incorrect
494	-20.8461216141	-11.0821402749	-7.1955233943	-28.3407170812	-24.3502065426	0	1	41.3681	15.1874	15.1247	38.6352	131.1656	98.8	incorrect
1211	-20.7884955856	-63.581596023	-14.8147958316	-252.971039599	-427.908245473	0.0612	0.8966	18.1594	8.3926	8.6341	7.7933	162.9151	98.8	incorrect
1429	-20.2986196517	-97.0104781968	-16.2072540658	-89.1447270911	-18.1159117647	0	1	62.1177	27.5568	28.1233	60.5411	139.2527	98.8	incorrect
1208	-19.6849197673	-57.5795651536	-1.45793952	-66.6823892033	0	0	1	50.4577	15.6446	16.5954	47.49	157.8428	98.8	incorrect
349	-19.465009597	-19.6783201417	-0.8396624153	-40.0875556526	-0.7978698506	0	1	44.3292	12.9827	13.869	41.4608	109.4742	98.8	incorrect
159	-19.170922335	-239.981023716	-36.5221145603	-42.4531375747	-16.9939877497	0	1	60.1674	22.0358	23.0586	57.9582	176.0144	98.8	incorrect
326	-18.6876617394	-136.384369165	-98.4398143941	-103.247660663	-117.664385637	0	1	58.6084	23.0538	24.3531	57.6034	79.2773	98.8	incorrect
1010	-18.467921445	-31.4451726982	-45.7862077813	-10.7895864184	-76.3379042528	0	1	46.2068	14.7828	15.9331	43.594	177.2232	98.8	incorrect
772	-18.1703030656	-48.5974216845	-113.749349634	-92.4071711045	-63.9571795935	0	1	68.287	27.2054	27.8169	66.2284	149.7176	98.8	incorrect
92	-18.1437146304	-5.0990368558	-119.408436592	nopmf	-12.8290058223	0	1	63.7036	27.979	28.5302	62.0436	142.9168	98.8	incorrect
1442	-18.1215415755	-147.563824956	-84.3229805375	-21.2978423988	0	0	1	18.8875	8.6026	8.7123	9.3528	165.3117	98.8	incorrect
28	-17.9417834994	-10.2276017894	-33.486799034	-139.527832838	-34.664962984	0	1	44.386	14.4618	14.2648	41.7816	172.7288	98.8	incorrect
51	-17.8744332169	-8.7788697659	-199.755261369	-45.0593086523	-63.4513001696	0	1	49.3644	15.185	15.8542	47.2721	160.2843	98.8	incorrect
1129	-17.8721409194	-271.149497321	-195.140523573	0	-382.781007572	0.1224	0.9155	15.9619	6.7312	7.2402	8.8379	101.817	98.8	incorrect
1151	-17.3425607265	-103.340221773	-106.538899025	-84.2160520519	-5.622532875	0	1	17.9311	8.3658	8.5623	7.1474	174.6412	98.8	incorrect
11	-17.1403066147	0	-7.5445239256	-87.1200288756	-53.0081098366	0	1	50.4801	15.9769	16.6295	47.7867	135.5186	98.8	incorrect
549	-17.0873101329	-135.712878641	-17.9469312683	-46.7040126657	-50.4818651867	0	1	60.0147	23.9537	24.8462	58.2499	119.3663	98.8	incorrect
160	-16.8991248132	-39.6577000683	-15.231634448	-3.4734158549	-30.8428901303	0	1	43.6991	13.7063	14.4203	39.9337	166.4604	98.8	incorrect
291	-16.8671693804	-8.5328427293	-47.9735353788	-37.0729028813	-65.6664122429	0.0408	0.92	18.8781	8.5585	8.7372	9.2445	168.4535	98.8	incorrect
714	-16.8266804722	-36.7731964351	-35.0081122332	-39.0196552601	-9.7089523845	0	1	58.2126	18.4948	19.564	56.4724	97.5281	98.8	incorrect
853	-14.7301812282	-17.1102175837	0	-82.6220855506	-0.3399482983	0	1	17.5766	8.261	8.8436	6.7851	150.9437	98.8	incorrect
140	-14.164377168	-56.1601502991	-124.630676544	-0.5667774017	-3.7836179729	0	1	53.7674	16.2194	17.5216	50.9736	135.3483	98.8	incorrect
61	-13.9774338759	-2.3526921033	-24.8781427815	-67.1618427761	0	0	1	23.6803	10.6535	11.378	16.757	163.7293	98.8	incorrect
1435	-13.9438925124	-24.1920213625	-30.3701406368	-96.017968189	-2.1770577077	0	1	56.6842	16.4894	17.5257	53.6524	156.5957	98.8	incorrect
490	-13.9093410831	-69.2627330615	-113.653296944	-199.044544112	-79.6093232203	0	1	63.0724	21.4042	21.6524	61.0865	170.7909	98.8	incorrect
922	-13.8661615091	-10.0012676881	-53.6812376412	0	-113.965397659	0	1	16.0552	8.0026	8.4517	9.7771	128.2692	98.8	incorrect
377	-13.2979295915	-63.474909446	-22.179453196	-7.399516446	nopmf	0	1	53.738	16.7198	17.6634	52.0592	92.3613	98.8	incorrect
684	-12.9221893448	-221.804685833	-5.6646218863	-48.2911068758	-13.5690429613	0	1	21.7936	8.9795	9.1888	13.9153	157.0465	98.8	incorrect
385	-12.8836197606	-22.5883965688	-41.4649777116	-20.2819404306	0	0	1	65.7753	22.8492	23.9432	65.0705	80.2521	98.8	incorrect
179	-12.6624239778	-94.2505196834	0	-0.0519279473	-19.8077952909	0	1	14.9309	7.1463	7.6936	8.6266	119.982	98.8	incorrect
269	-12.5176567715	-2.7475848957	-96.1092003586	-56.0438224436	0	0	1	16.3337	7.8115	8.3334	9.4366	142.6743	98.8	incorrect
1413	-12.2076528086	-26.4996961014	-36.6153601205	-3.8652398596	-17.2991723596	0	1	37.1099	12.6113	12.5855	35.7642	83.8351	98.8	incorrect
1332	-12.0254112268	-31.8647166187	-86.485932615	-1.1640622411	-4.0458916301	0	1	23.8233	7.8732	8.5369	21.216	88.6296	98.8	incorrect
1090	-11.9563324592	-40.8658008178	0	-18.2352578604	-34.2275153223	0	1	22.4176	10.1925	10.8324	14.8482	164.7558	98.8	incorrect
986	-11.0984964061	nopmf	-0.3933005377	-113.590505791	-154.910987357	0	1	61.1142	24.1315	25.5004	60.3253	69.901	98.8	incorrect
1437	-10.9109707867	-86.53463259	-106.738936423	-78.0768911831	-4.1731685384	0	1	53.8069	15.3828	16.2314	50.361	155.9598	98.8	incorrect
1003	-10.7458905003	-138.35135496	-91.2784316702	-10.0235081287	-27.6936777305	0	1	43.3214	13.1963	13.3221	40.4412	160.0884	98.8	incorrect
1207	-10.3743455485	-11.6823645433	-27.8244790404	0	-94.7574974509	0	1	37.8397	14.4106	15.7375	34.1977	147.8123	98.8	incorrect
90	-10.2934010492	-5.2703334847	-2.0396162042	-5.1424969199	-11.6596268043	0	1	47.182	14.8637	16.2366	44.9951	160.3751	98.8	incorrect
1038	-10.0926274632	-91.6278568859	nopmf	0	-16.8985809793	0	1	66.6976	24.4601	24.7813	65.0444	128.2417	98.8	incorrect
249	-9.5489497849	0	-19.4154845166	-25.6344798188	-31.6463325496	0.0204	0.9714	36.2526	12.0047	11.3916	31.9614	167.1611	98.8	incorrect
866	-9.5138117508	nopmf	nopmf	0	nopmf	0	1	66.2449	27.8839	29.2797	64.5871	151.739	98.8	incorrect
251	-9.3634160145	-19.9661316296	0	-76.3494099072	0	0	1	14.9335	7.7141	8.0629	7.1362	124.0525	98.8	incorrect
635	-9.1632450007	nopmf	nopmf	nopmf	nopmf	0	1	82.5721	29.4701	30.8168	81.5867	95.2315	98.8	incorrect
664	-9.0955849886	-110.879212683	-74.5128122782	0	-25.900757172	0	1	17.7728	8.7924	9.1388	7.9839	138.2815	98.8	incorrect
578	-9.000777584	nopmf	nopmf	nopmf	nopmf	0	1	62.7164	23.9299	25.1013	61.881	76.5937	98.8	incorrect
345	-8.9785489455	nopmf	nopmf	nopmf	nopmf	0	1	46.4582	14.39	15.0852	42.8305	148.9894	98.8	incorrect
1420	-8.9308802255	-16.9740280311	-33.599882407	-13.9061521585	-62.3474438284	0	1	43.905	14.7439	15.8446	42.5572	90.7393	98.8	incorrect
1136	-8.5855957317	-81.6119856196	-52.0563121302	-17.8973091266	-24.8852556641	0	1	55.103	18.1228	19.5171	53.3371	106.2003	98.8	incorrect
54	-8.3303109654	nopmf	nopmf	nopmf	nopmf	0	1	72.1182	26.2405	27.4818	71.4376	87.3025	98.8	incorrect
640	-8.2932844006	0	-33.0744685906	-7.3637277844	-59.5977318528	0.0408	0.9048	17.8021	8.0249	8.4164	9.4405	132.0036	98.8	incorrect
1376	-8.2512349718	-153.130117299	-49.4160440882	-29.5576740855	-36.7281916708	0	1	45.6378	13.9835	13.9806	42.8841	131.5234	98.8	incorrect
777	-8.0474436019	nopmf	nopmf	nopmf	nopmf	0	1	84.655	34.7035	36.1544	82.9925	137.9328	98.8	incorrect
785	-7.9714026043	-5.1205967686	-2.6259006212	-4.5215651814	0	0	1	55.8799	22.0741	23.529	54.6176	96.8916	98.8	incorrect
563	-7.9468404173	-0.7622445162	-21.1746875027	-16.2999048323	-0.387364573	0	1	45.4054	14.1161	14.9327	43.6305	115.7423	98.8	incorrect
143	-7.6147871962	-229.826386153	-134.77007161	0	-185.675113134	0	1	45.0298	13.9483	14.8115	41.3676	176.4395	98.8	incorrect
347	-7.6046362767	-42.5466527084	-11.8135421953	0	0	0.0204	0.9677	16.928	8.0049	8.4478	6.5032	139.0396	98.8	incorrect
1119	-7.4298363467	nopmf	0	-8.2710337067	nopmf	0	1	71.1545	28.6966	29.888	70.1964	93.3817	98.8	incorrect
1071	-7.4141354152	-2.5145880692	-26.0261640656	-11.6245516227	-19.676904438	0	1	48.7609	13.695	14.355	45.7108	122.8921	98.8	incorrect
323	-7.3909206754	-196.530750887	-4.4976533884	-29.4355090608	-157.429543358	0	1	44.2103	16.2244	17.0397	43.4258	60.3958	98.8	incorrect
1421	-7.3646822461	-91.2907786226	-13.6722228256	0	-7.729113819	0	1	68.5373	23.5642	24.9623	66.4789	156.9245	98.8	incorrect
240	-7.0796834349	-236.531920618	-75.072123791	-73.5481656981	-147.050586436	0	1	47.7589	14.2889	15.2831	45.2969	106.2751	98.8	incorrect
619	-6.7207679279	0	-62.003310546	-48.3837061018	-2.7435337514	0.0204	0.9737	17.8423	8.348	8.6761	7.8055	153.4305	98.8	incorrect
930	-6.6846589369	-22.7981781591	0	-187.337342495	-17.8945637116	0.102	0.9462	12.8968	5.0492	5.087	7.2057	78.1916	98.8	incorrect
960	-6.4494612854	-1.8418694098	-33.8515211116	-80.0992148059	-13.0775051958	0	1	67.3974	26.0032	26.3689	65.5415	141.4854	98.8	incorrect
534	-5.6096469345	-63.4155171027	-30.0570252282	-2.3281582384	-24.2214058532	0	1	44.9169	14.235	15.2255	41.034	174.4246	98.8	incorrect
1220	-5.2528198576	-20.1154321477	-89.2153171426	0	0	0	1	61.2636	25.7245	27.2024	59.2938	130.6467	98.8	incorrect
155	-5.2020144646	-1.0504776625	-5.1789607876	-61.8979328157	-118.884765748	0	1	48.7619	16.5852	18.3545	46.6767	143.0762	98.8	incorrect
1264	-5.1413335358	-12.2331341553	-0.5875036027	-0.1106541134	-11.371423076	0	1	77.7548	27.4466	28.4612	76.3235	108.8336	98.8	incorrect
994	-5.0151366998	-80.2609726595	-66.280528507	-47.6577010442	-61.23583695	0	1	49.8091	13.9519	14.7817	47.0466	136.5844	98.8	incorrect
298	-4.9615117902	0	-52.0374362923	-59.1395121186	-33.8632672678	0.0204	0.9615	24.3923	10.0498	10.8814	17.9019	161.4397	98.8	incorrect
382	-4.9542849192	-160.916457484	-45.1616911792	-86.5548068029	0	0	1	70.2536	26.6016	27.1807	68.3922	154.5251	98.8	incorrect
1242	-4.9504034776	0	-14.461942882	-17.1185002006	-6.1118161005	0	1	61.5156	21.3718	21.8638	59.7948	161.5747	98.8	incorrect
1293	-4.5900509128	-136.727436773	-79.5759397896	-31.4433714549	0	0	1	52.2401	15.043	15.9572	48.7007	159.4694	98.8	incorrect
1377	-4.4225078253	0	0	0	-129.577687791	0.102	0.9167	19.2413	8.7483	9.2204	8.9631	168.1202	98.8	incorrect
93	-4.1679167504	-44.383384537	-49.1328603468	-27.2071474801	-45.3179342257	0	1	56.198	18.1446	18.2171	53.7186	142.7742	98.8	incorrect
588	-4.1630682873	nopmf	nopmf	nopmf	nopmf	0	1	78.135	28.9753	30.7154	77.638	53.7192	98.8	incorrect
806	-3.8116441281	nopmf	nopmf	nopmf	nopmf	0	1	72.8571	28.1916	29.5905	71.6468	113.1255	98.8	low_id,incorrect
404	-3.6687415591	-34.7698241198	-69.2312012161	-46.6291979548	-201.795027472	0	1	50.3299	13.7808	14.6973	47.6644	113.1395	98.8	incorrect
582	-3.3534739629	0	0	-64.427347844	0	0	1	42.8459	13.3133	14.3549	39.107	163.339	98.8	incorrect
1001	-3.2058562821	-166.194674519	-38.8827935145	-109.259641754	-17.8625697566	0	1	18.9314	8.301	8.3867	9.9685	157.8141	98.8	incorrect
946	-3.1393749891	-68.8172190842	-116.537021313	-38.3862751034	-107.979815398	0	1	56.683	23.9151	24.0917	54.0768	179.0447	98.8	incorrect
1184	-2.9344190587	0	-53.1321482002	-159.977230662	0	0.0612	0.9062	17.221	8.2349	8.7229	6.5842	142.8984	98.8	incorrect
683	-2.9150470488	-5.9580052783	nopmf	-72.3326695576	0	0	1	47.0621	16.9305	17.8988	45.2944	89.0981	98.8	incorrect
736	-2.7404348487	-13.3875855693	-28.7679724288	-50.5782833758	-243.900229537	0.0816	0.9298	17.0211	7.0862	7.873	13.0957	80.9932	98.8	incorrect
147	-2.6665815946	0	nopmf	-30.9049730457	-2.4925266561	0	1	54.682	21.8046	23.2678	54.0637	62.9089	98.8	incorrect
193	-2.5657515607	-16.0950928485	0	-5.8865233779	-10.367638423	0	1	16.5785	8.202	8.7001	5.0022	138.3422	98.8	incorrect
475	-2.5198668491	-5.6156048517	-122.939696488	-24.5151011926	-14.4687203465	0	1	46.9891	15.5493	16.3345	46.0991	73.6943	98.8	incorrect
447	-2.5125448376	-87.8666458655	-23.5761890063	-20.1953288452	0	0	1	48.8352	15.5433	15.6968	45.9776	156.7479	98.8	incorrect
157	-2.4205150421	0	-30.1697918714	-29.8248498714	-2.7035209945	0	1	59.953	26.2281	27.4031	58.7885	113.2867	98.8	incorrect
162	-2.3222650823	nopmf	nopmf	nopmf	nopmf	0	1	79.3556	27.8833	28.773	78.0772	127.2255	98.8	incorrect
150	-2.2192793717	-40.0604952392	-61.8647685828	-124.452942432	-11.0218067649	0	1	19.418	8.7866	9.2892	10.4416	164.4257	98.8	incorrect
844	-2.1422776641	-0.5604801305	-150.173017581	0	-162.509015121	0.1429	0.8627	13.3077	5.335	5.8592	9.6775	66.0164	98.8	incorrect
696	-2.1168074397	-10.8393079649	0	0	0	0	1	65.742	25.6091	27.2679	64.9988	70.78	98.8	incorrect
938	-2.0777470207	-11.0352024738	-4.3166343549	-3.4237133089	-4.1556548294	0	1	71.0496	27.361	27.7091	69.1474	145.6707	98.8	incorrect
649	-1.9892284546	-2.8004904716	-2.0535808725	0	-5.6592302893	0.1429	0.8542	11.5202	5.5286	5.9448	3.6917	80.5845	98.8	incorrect
992	-1.9766693614	-11.0451139853	-28.8638868814	-4.0468079288	-22.2704297247	0	1	60.1044	19.1052	20.5024	57.4961	136.419	98.8	incorrect
565	-1.9155703165	nopmf	nopmf	nopmf	nopmf	0	1	67.6554	25.4076	25.9495	66.0176	118.9369	98.8	incorrect
266	-1.9153792065	nopmf	-4.9315770155	nopmf	nopmf	0	1	78.1537	27.542	28.9686	76.8933	143.5133	98.8	incorrect
1364	-1.9042911865	-42.2255516563	-61.1776969974	-128.148994741	nopmf	0.0408	0.9355	16.8887	8.1019	8.6068	4.9894	149.0555	98.8	incorrect
1109	-1.6760813183	nopmf	-85.3933083839	0	-52.0193220214	0.6939	0.6092	7.9558	2.1786	2.9013	7.1098	24.0553	98.8	acceptable
991	-1.6446214966	-17.3845421911	0	-7.785045173	0	0.0408	0.9615	13.9208	5.2656	5.6213	8.5193	85.2575	98.8	incorrect
449	-1.6222646541	-21.6265665536	nopmf	-64.5731946674	-8.6215393036	0	1	58.2781	19.4159	19.4766	55.863	149.9164	98.8	incorrect
129	-1.0372059433	-17.0986978743	-318.02711047	-13.9964324043	-44.9493898365	0.0612	0.9531	18.3126	8.5061	8.6963	7.0093	169.1165	98.8	incorrect
317	-0.9168557688	-10.471417491	0	-60.9952413127	nopmf	0.0408	0.9661	15.4363	6.9253	7.4747	8.5259	102.523	98.8	incorrect
169	-0.8071017815	nopmf	nopmf	nopmf	nopmf	0	1	46.4816	14.3663	15.03	43.1937	136.9776	98.8	incorrect
335	-0.7783596192	nopmf	nopmf	nopmf	nopmf	0	1	83.21	30.5652	32.5098	82.6677	74.8104	98.8	incorrect
1237	-0.6757661564	-50.905746728	-84.147965728	-103.866934428	-2.6120795402	0	1	16.3346	8.2485	8.7033	5.3025	131.3475	98.8	incorrect
1302	-0.6622888898	-46.0440941278	-2.1056745702	-45.1424811083	-21.731021846	0	1	46.9722	14.8341	16.0261	45.4822	80.6458	98.8	incorrect
1164	-0.5811752355	0	-1.171907081	-202.524475208	-175.622017802	0	1	17.6902	8.3088	8.6087	6.6892	158.3334	98.8	incorrect
809	-0.5672898099	-81.8120654482	-27.7057718787	-63.1305210321	nopmf	0	1	49.8002	15.0542	16.2877	47.3571	112.7914	98.8	incorrect
243	-0.5171363884	-0.9606176412	-127.1088836	-211.818899137	-12.4190088866	0.1633	0.8824	14.1373	5.6462	6.6106	10.834	67.4229	98.8	incorrect
1104	-0.5081115513	-11.1665381167	-35.9902742048	-80.2593510271	-20.7008714014	0	1	26.1247	9.3095	9.8149	25.7828	28.1168	98.8	incorrect
344	-0.4323003353	-19.6379706405	-60.2989298895	-14.9359897463	-171.059207696	0	1	41.2117	14.1887	15.6379	37.8718	153.6219	98.8	incorrect
299	-0.3749278119	nopmf	nopmf	nopmf	nopmf	0	1	73.2207	29.5167	30.4775	71.5201	150.0027	98.8	incorrect
435	-0.249960178	-10.5352244388	0	-2.8743054961	nopmf	0	1	55.3039	19.8464	21.2044	53.448	107.1517	98.8	incorrect
414	-0.2300782522	0	0	-75.3917271777	-12.7000772704	0	1	43.1419	13.5829	14.452	39.2442	157.3233	98.8	incorrect
47	0	-167.22835004	-149.463813456	-135.402960461	-377.302449315	0	1	57.518	17.0946	18.0212	54.2164	176.3748	98.8	incorrect
50	0	-160.240273385	-143.350327663	-341.704144103	-111.625261725	0	1	43.6501	13.2715	14.4181	41.3353	141.3964	98.8	incorrect
53	0	-257.173337235	-61.5326203094	-126.792866814	-283.167554635	0	1	72.5616	28.7574	29.7106	70.619	136.9641	98.8	incorrect
63	0	-162.013278677	-94.4137852899	-48.024058299	-254.192961286	0	1	49.8074	15.2721	16.2801	47.4354	112.6167	98.8	incorrect
64	0	-245.771251666	-3.8600748057	-47.331802826	-220.632838119	0	1	49.6782	16.0334	16.7967	47.6777	146.3371	98.8	incorrect
68	0	-119.765378017	-50.4492605169	-142.81488305	-110.128109377	0	1	46.3162	17.3902	18.7286	45.7431	46.6869	98.8	incorrect
70	0	-94.5849827478	-162.134959365	-7.4863727888	-144.248194874	0	1	36.0036	12.8044	12.6919	34.3213	90.168	98.8	incorrect
75	0	-173.765080046	0	-54.5558923877	-161.456267246	0	1	46.9904	16.5083	16.8425	44.7501	138.007	98.8	incorrect
79	0	-162.111501288	-168.422488772	-55.6459371466	-0.1267764694	0	1	15.5363	5.2377	6.1456	8.7835	123.2648	98.8	incorrect
96	0	-43.5877821873	-104.803342498	-50.3047346924	-176.784992042	0	1	53.7323	19.7094	20.5858	52.8824	84.8671	98.8	incorrect
99	0	-90.3623444896	-111.736706938	-10.8294057019	-126.308458898	0	1	67.891	25.789	26.6796	65.7132	167.6328	98.8	incorrect
103	0	-95.9970659493	-29.3852772817	-121.538220569	-88.8600741726	0	1	14.7881	7.7959	8.1704	6.2906	134.6859	98.8	incorrect
111	0	-103.231177694	-203.05888476	-3.2196185677	-21.8738328241	0	1	40.3175	14.8748	15.2505	39.5845	57.2848	98.8	incorrect
135	0	-122.654378589	-53.8783081455	-125.281732389	-14.0278283195	0	1	52.934	20.1125	21.4399	51.0358	123.9241	98.8	incorrect
144	0	-35.0238671744	0	-142.22902821	-128.936496467	0	1	12.5205	4.3658	4.5867	9.4661	68.8645	98.8	incorrect
148	0	-211.89129392	-85.3618597091	-0.9976759827	0	0	1	43.1917	15.4001	16.2704	42.9724	27.1554	98.8	incorrect
149	0	-190.526159109	-36.2712787341	-3.512497496	-64.7281445264	0	1	16.7784	8.2749	8.7322	6.3937	132.202	98.8	incorrect
161	0	-24.8831215768	-155.321311336	-107.176787986	-7.3941582038	0	1	59.2051	19.5384	20.2479	57.9182	113.4234	98.8	incorrect
190	0	-41.0615227508	-111.276598025	-65.2031760411	-58.5054066361	0	1	47.1598	18.2776	19.5345	46.7084	45.2524	98.8	incorrect
212	0	-23.8175126584	-12.1360813187	-82.0559883084	-151.385209737	0	1	50.3454	17.4993	18.9614	48.4285	129.0276	98.8	incorrect
235	0	-11.5748859051	-121.135258069	-136.44478241	0	0	1	46.6878	14.9763	15.998	45.6406	66.7434	98.8	incorrect
253	0	-79.5991521833	-20.874563653	-63.7841081088	-103.533850172	0	1	17.1836	8.3351	8.7376	9.6777	127.3412	98.8	incorrect
254	0	-11.3654285588	-17.1814419412	-231.471065874	-3.8659030461	0	1	73.4178	28.9468	29.9283	71.6139	130.8298	98.8	incorrect
288	0	-89.8487268948	-113.122307525	-45.4356402714	-10.186410679	0	1	40.0552	12.2709	13.0157	36.1595	156.3073	98.8	incorrect
296	0	-41.1579937375	-5.0363447717	-97.7762174461	-114.592029872	0.0204	0.9688	17.0737	8.1298	8.548	5.6772	150.0954	98.8	incorrect
312	0	-175.881148674	-30.1227681256	-16.5431136556	-29.3137599667	0	1	43.5727	14.9433	15.8267	42.7884	70.7205	98.8	incorrect
316	0	-47.2931232044	-91.123777504	-85.1889983193	-23.235216638	0	1	56.7692	22.4544	24.025	55.3716	101.8484	98.8	incorrect
330	0	-36.2140540053	-83.9089935658	-122.597519342	-3.4773409571	0.0816	0.9643	21.0543	8.5158	9.407	10.7097	165.7734	98.8	incorrect
341	0	-116.810404851	-7.6427011377	-24.5958648087	-94.979754983	0	1	17.0938	8.212	8.6731	11.5163	126.7411	98.8	incorrect
352	0	-189.351177802	-24.5344135894	-1.4717932006	-25.5947580404	0	1	49.6422	15.1936	15.8682	47.5742	162.0934	98.8	incorrect
403	0	-49.9505977419	-42.7492122271	-106.556512661	-38.2666793978	0.0204	0.9524	25.7983	10.4228	11.3193	19.7164	168.5758	98.8	incorrect
438	0	-33.3323170409	0	-19.9685739874	-184.052758416	0	1	45.2376	13.6902	14.6365	41.5971	161.5284	98.8	incorrect
465	0	-79.9292368272	-14.0362301679	-64.6994444854	-78.2149895043	0.0408	0.9375	16.2686	8.0678	8.5281	3.357	142.5526	98.8	incorrect
486	0	-36.0261606692	-67.0555709408	-74.3211551278	-57.9092255478	0	1	60.8245	21.675	22.8366	58.5933	161.1573	98.8	incorrect
488	0	-12.6452548012	-54.5537611753	0	-161.590932106	0	1	39.935	12.0236	12.718	37.3872	96.2662	98.8	incorrect
491	0	0	0	-99.0239657079	-128.590247988	0	1	45.1912	13.3763	13.8972	42.7841	99.4419	98.8	incorrect
554	0	-47.5207252498	-116.815196072	-61.4942900155	0	0	1	59.5219	20.2021	20.3626	57.2006	140.6488	98.8	incorrect
577	0	-48.8926350088	-16.5492204296	-114.280957116	-41.5908793947	0	1	18.4755	8.3068	8.4336	8.6117	156.2994	98.8	incorrect
586	0	-127.998667754	-58.0153912928	-1.1236914195	-28.5034279495	0	1	38.7691	13.2207	13.7084	36.3082	108.7023	98.8	incorrect
603	0	-45.9845796986	-69.6659504902	0	-99.8710658316	0	1	45.7617	14.6945	15.8959	41.9697	175.6715	98.8	incorrect
611	0	-127.835936787	-0.7937851952	-34.4895004952	-52.0956133971	0	1	37.196	14.2735	13.8528	35.3684	100.4949	98.8	incorrect
658	0	-42.5129776912	-5.7660554772	-80.2058188746	-85.9488607681	0	1	40.0835	13.7164	13.3708	37.728	124.8931	98.8	incorrect
689	0	0	-48.606893854	-140.644019139	-24.7844564646	0	1	73.7966	26.6172	27.4241	72.8602	97.7977	98.8	incorrect
738	0	-113.170566473	-11.8217039228	-64.9218527176	-22.9382435839	0.0204	0.9863	44.0299	14.9688	16.188	41.3933	134.9236	98.8	incorrect
749	0	-61.8922911862	-37.1550514098	0	-112.970282953	0	1	38.2996	11.6208	12.284	36.1815	115.2374	98.8	incorrect
770	0	-11.5385650807	-35.585176287	-68.9522562952	-95.2411521773	0.0816	0.9355	17.4263	8.1675	8.6631	5.2529	158.1903	98.8	incorrect
780	0	-109.808833312	-13.3409965531	-78.9697973702	0	0	1	50.9595	18.6222	19.7277	49.5412	86.2055	98.8	incorrect
802	0	0	-87.7578361068	-1.6283967914	-102.324181755	0	1	68.1611	28.0758	29.7475	66.8918	88.5849	98.8	incorrect
827	0	-138.521013998	-31.6904410063	0	-10.241348473	0	1	60.6831	22.0213	23.6372	59.2819	91.9091	98.8	incorrect
829	0	-96.6755756484	-47.2420031522	-25.9173845342	-5.4255014139	0	1	63.4464	25.5085	26.1099	61.0825	169.3519	98.8	incorrect
843	0	-3.766576252	-33.6637704555	-119.63124437	-11.6658116744	0.3061	0.8276	15.3368	5.1791	6.2747	10.4815	85.7456	98.8	incorrect
846	0	-47.0122003456	-117.748490615	-2.3748680028	0	0	1	72.8249	25.6568	26.5522	71.8928	97.5884	98.8	incorrect
861	0	-17.0081143983	-77.2996153827	-7.6041248074	-61.7407039478	0	1	80.3563	28.2868	29.663	78.832	160.7967	98.8	incorrect
870	0	-8.0474620019	-81.7921354775	-31.2235916715	-37.8328730013	0	1	17.329	8.1197	8.6827	10.169	121.9417	98.8	incorrect
898	0	0	-61.2381946489	-88.1058540043	-5.1743943139	0	1	44.6054	13.8988	14.9319	40.6455	174.5941	98.8	incorrect
902	0	-8.2496386672	-76.570789946	-11.9442106337	-56.0928463386	0	1	80.616	29.6378	31.0872	79.597	102.1515	98.8	incorrect
909	0	-70.7040321398	-32.4412552148	-47.2128431834	0	0	1	51.7773	18.2225	19.903	49.2129	177.9515	98.8	incorrect
941	0	-83.0294514915	-0.0725102964	-36.7146266458	-29.20651262	0	1	78.3117	28.0208	28.4152	76.3829	170.7225	98.8	incorrect
950	0	-36.3594819559	-3.0332051276	-32.4041047806	-71.2419098063	0	1	15.4486	8.4272	8.9203	10.33	89.0823	98.8	incorrect
965	0	-18.6849980155	-24.1216799047	-37.1830582329	-62.3410668269	0	1	58.9363	20.1506	19.9974	56.9836	173.5212	98.8	incorrect
983	0	-12.3787098337	-54.9804172511	-22.6576807417	-43.7167806633	0	1	17.5902	8.7032	9.1607	9.0328	147.719	98.8	incorrect
1012	0	-2.7301428135	-42.9415299535	-32.9476432738	-50.7274835689	0.0204	0.9778	17.857	8.438	8.9041	6.7438	176.5096	98.8	incorrect
1019	0	-52.9603754065	-57.5727997815	-9.0755994002	-6.9734024	0	1	44.5218	13.7779	15.0042	40.7782	157.893	98.8	incorrect
1089	0	-91.9616915332	0	0	-31.8696518953	0	1	40.8179	15.9213	16.3562	38.3259	109.0892	98.8	incorrect
1092	0	nopmf	-26.1985829708	-0.3880885479	-70.5844521506	0	1	64.045	21.7395	22.8653	61.3249	147.0933	98.8	incorrect
1131	0	0	-42.550036637	0	-71.5319296221	0	1	17.0904	8.0265	8.5349	8.147	129.6741	98.8	incorrect
1180	0	-90.1304333422	-4.5879474524	0	-12.4327061488	0	1	46.0539	13.3749	14.3905	43.4798	105.5175	98.8	incorrect
1202	0	-38.9171545366	nopmf	-22.7797289916	-20.7938309471	0	1	15.9919	6.5712	7.3177	8.6545	127.3394	98.8	incorrect
1206	0	-31.0555493117	-16.149072693	-36.9533563466	0	0	1	39.451	15.3647	15.48	38.3259	70.2924	98.8	incorrect
1209	0	-24.5882314492	-14.1863514001	-42.4580948542	0	0	1	18.7984	9.353	9.0754	5.8562	149.3255	98.8	incorrect
1215	0	-44.2683428676	-25.7114367956	0	0	0	1	40.6819	12.4426	12.4665	38.7824	118.9658	98.8	incorrect
1218	0	-23.0534922019	-12.5737057519	-1.8458081749	-30.4109382703	0.0408	0.9718	19.5803	8.4977	8.7947	10.3414	155.1337	98.8	incorrect
1223	0	0	-38.9415710781	-17.091135243	-10.8651244536	0	1	47.8065	14.9364	15.6083	45.5689	168.5414	98.8	incorrect
1260	0	-51.8787351296	-3.3430398138	-6.3662590258	-4.1418756445	0	1	72.7866	27.2905	27.9604	71.0339	126.4137	98.8	incorrect
1290	0	-42.9110601515	-17.8146203513	-2.6574231998	0	0	1	65.7764	20.8127	21.9271	63.7977	123.3956	98.8	incorrect
1305	0	-13.6300230149	-24.1823805959	-11.475689521	nopmf	0	1	48.8786	15.65	16.7724	47.7341	75.5751	98.8	incorrect
1312	0	-17.2562569056	0	-36.3221378664	-2.16664291	0	1	39.0742	14.9625	15.3309	36.4877	113.5159	98.8	incorrect
1313	0	-13.4661179374	-39.3451869493	0	-0.5764051059	0	1	43.7987	13.7019	14.9018	40.0177	154.0381	98.8	incorrect
1314	0	-2.2499474741	0	-39.1076685847	0	0.0612	0.9492	16.5086	7.8876	8.2811	4.2143	143.2413	98.8	incorrect
1333	0	nopmf	-11.1634992943	-12.001928687	nopmf	0	1	16.6096	8.2143	8.6268	8.1647	132.7043	98.8	incorrect
1349	0	0	-2.2692875568	-19.418793903	-16.0520176232	0	1	45.1993	14.6045	15.6397	42.3996	139.3584	98.8	incorrect
1357	0	nopmf	nopmf	nopmf	nopmf	0	1	49.625	18.2861	18.3696	48.3262	98.3183	98.8	incorrect
1393	0	nopmf	nopmf	nopmf	nopmf	0	1	19.386	7.8401	8.5947	13.3033	154.7459	98.8	incorrect
1400	0	nopmf	nopmf	nopmf	nopmf	0	1	72.9363	27.5153	28.2711	70.9633	172.3916	98.8	incorrect
1411	0	nopmf	nopmf	nopmf	nopmf	0.0408	0.9167	17.144	8.0692	8.5497	5.6413	151.4363	98.8	incorrect
1424	0	nopmf	0	0	0	0	1	78.021	28.2105	29.5098	76.9257	134.5808	98.8	incorrect
1449	0	nopmf	nopmf	nopmf	nopmf	0	1	49.2482	14.7381	15.0474	46.2855	138.8764	98.8	incorrect
0	nopmf	-33.3900379727	-61.9443431508	-358.016923176	nopmf	0	1	48.9094	16.1689	17.4129	47.8308	70.2051	98.8	incorrect
1	nopmf	-133.602719027	-112.180438612	-82.6255005655	nopmf	0	1	46.1642	14.1453	14.194	42.8636	136.9432	98.8	incorrect
2	nopmf	-199.824564566	-1.8092299388	-106.055361431	nopmf	0	1	51.681	19.8345	21.2026	49.8146	108.7875	98.8	incorrect
4	nopmf	0	-177.100065267	-123.368175644	nopmf	0	1	50.5776	16.2027	17.5764	48.8743	103.2707	98.8	incorrect
5	nopmf	-77.9837137078	-103.584219413	-116.254909339	nopmf	0.2041	0.7959	8.8423	2.6894	2.89	8.0345	24.7828	98.8	acceptable
6	nopmf	-71.9001596324	-77.5947991359	-143.385776605	nopmf	0.2653	0.6829	7.1907	2.5167	2.751	5.834	28.74	98.8	acceptable
7	nopmf	-66.3867698112	-156.081087482	-60.0699912124	nopmf	0	1	46.6389	14.5815	15.8761	44.6356	119.6903	98.8	incorrect
10	nopmf	-33.1261619841	-178.689232292	-63.7612106891	nopmf	0	1	51.5503	19.8015	20.2159	50.6531	82.199	98.8	clashes,incorrect
12	nopmf	-119.609104077	-15.1371501644	-130.173979828	nopmf	0.551	0.5179	4.3509	1.822	2.4237	3.1057	19.3725	98.8	medium
13	nopmf	-79.6381515117	-6.9966088605	-145.842233773	nopmf	0.3265	0.6863	8.8808	2.7281	3.0038	7.3048	37.1743	98.8	acceptable
14	nopmf	-22.0560580112	-107.440538424	-93.1812847714	nopmf	0	1	48.6828	13.9465	14.8546	45.7924	120.492	98.8	incorrect
15	nopmf	-29.992209289	-23.5114233881	-168.84145646	nopmf	0	1	44.02	13.7675	14.7581	43.3844	63.7666	98.8	incorrect
16	nopmf	0	-193.100122319	-23.131325927	nopmf	0	1	31.1001	11.6108	12.1458	30.587	40.8344	98.8	incorrect
18	nopmf	-108.831583379	-16.8783225242	-89.5246247117	nopmf	0	1	45.833	15.1558	15.7639	43.6873	124.2208	98.8	clashes,incorrect
19	nopmf	-88.0007785707	-78.0041865855	-45.9221037094	nopmf	0	1	70.5182	26.6653	28.0665	70.1968	44.3624	98.8	clashes,incorrect
20	nopmf	-73.3912260021	-136.227098761	0	nopmf	0	1	48.3267	13.3362	14.2684	45.5315	124.371	98.8	incorrect
21	nopmf	-29.6328169701	-52.7048926551	-116.104638628	nopmf	0	1	57.276	22.9889	23.1641	55.3959	115.8298	98.8	incorrect
22	nopmf	-102.273442519	-33.1852001965	-58.1035721042	nopmf	0	1	15.1668	4.83	5.6956	9.1594	113.8866	98.8	incorrect
23	nopmf	-87.1920143368	-98.0911847682	-5.4318155466	nopmf	0	1	57.4644	19.9145	21.7706	54.9658	177.0428	98.8	incorrect
25	nopmf	-31.6159810839	-23.1781909191	-129.308427584	nopmf	0	1	52.3737	20.3181	21.318	50.3491	112.8356	98.8	incorrect
26	nopmf	-35.1300855635	-7.9014550507	-138.927998371	nopmf	0	1	50.6683	21.9727	22.0535	47.7362	158.2011	98.8	incorrect
27	nopmf	-37.6672025609	-95.1878300768	-46.9187425153	nopmf	0.2041	0.8276	10.5537	4.9872	5.5943	4.9432	70.1935	98.8	incorrect
29	nopmf	-115.895423267	-5.9463026268	-49.5061535683	nopmf	0	1	48.6946	14.9382	15.7409	46.6676	94.9388	98.8	incorrect
30	nopmf	-65.1374430328	-39.9735615676	-66.1674784081	nopmf	0	1	59.7885	23.6654	24.1392	57.6978	138.4549	98.8	incorrect
31	nopmf	nopmf	-57.0233408783	nopmf	nopmf	0.0204	0.9851	13.4058	5.5649	6.0291	5.3867	86.3135	98.8	incorrect
32	nopmf	-144.303095126	-20.3795173057	-4.3661175605	nopmf	0	1	67.8238	24.432	26.1438	65.6652	150.4893	98.8	incorrect
33	nopmf	-45.2232846059	-39.5773676246	-82.4425645204	nopmf	0.0204	0.9804	19.3794	7.7944	8.2892	13.4497	111.8378	98.8	incorrect
34	nopmf	-52.7343500768	-105.425909146	0	nopmf	0	1	59.621	23.1844	24.3361	58.3653	93.2525	98.8	incorrect
35	nopmf	-27.4630313563	0	-128.761941104	nopmf	0	1	40.5075	15.967	16.374	37.9513	116.9779	98.8	incorrect
37	nopmf	-148.613267512	0	-6.5331872397	nopmf	0	1	57.3901	22.9373	23.403	55.4465	124.9887	98.8	incorrect
39	nopmf	-27.464717752	-123.368069235	-3.8805061157	nopmf	0	1	54.5913	17.2783	18.4286	52.3274	176.7319	98.8	incorrect
41	nopmf	-63.2617627452	-70.6165760585	-14.0402453814	nopmf	0	1	59.7361	23.3182	23.7266	57.6425	138.694	98.8	incorrect
43	nopmf	-36.9105460988	-51.8407095819	-58.4692176188	nopmf	0.0408	0.9412	21.3376	9.3095	10.0255	13.8082	156.9661	98.8	incorrect
44	nopmf	-38.7107624166	-40.1798426473	-64.1762865941	nopmf	0	1	59.6831	23.5916	23.9461	57.5212	143.1047	98.8	incorrect
45	nopmf	-28.8573403442	-67.333879147	-44.5211856672	nopmf	0.4286	0.5333	4.3085	1.7373	2.3104	2.7499	22.5303	98.8	medium
46	nopmf	-3.8038090311	-7.9376034261	-126.53397813	nopmf	0.449	0.6207	5.7399	2.1911	2.6904	5.6124	6.6311	98.8	acceptable
48	nopmf	-44.2449915157	-42.2469971355	-51.2825666445	nopmf	0.1429	0.8444	9.5035	3.9199	4.0864	4.8142	59.3703	98.8	acceptable
49	nopmf	-4.2885227259	-129.059416818	0	nopmf	0	1	59.2957	23.3745	23.7886	57.1517	142.2957	98.8	incorrect
52	nopmf	-111.590345071	-1.0547191822	-20.5288497839	nopmf	0	1	59.2885	23.4913	23.842	57.0783	146.6006	98.8	incorrect
55	nopmf	-5.5061583509	-119.988684868	-6.4114741183	nopmf	0.102	0.9074	17.9052	8.3088	8.7749	6.2076	172.4357	98.8	incorrect
57	nopmf	-32.7849928961	-33.7877113753	-61.5897072031	nopmf	0	1	48.7976	14.9313	15.7311	46.756	94.8006	98.8	incorrect
59	nopmf	-58.9522032907	-30.1049794473	-31.388505527	nopmf	0	1	57.2943	22.8412	23.3502	55.2723	128.6852	98.8	incorrect
60	nopmf	-29.1754709324	-55.2081859515	-35.5291097819	nopmf	0	1	71.0084	26.8941	28.2857	70.6818	46.5766	98.8	incorrect
65	nopmf	-0.4279777123	-114.762486668	-3.9282612273	nopmf	0	1	18.7003	7.1546	7.9565	11.3537	144.2134	98.8	clashes,incorrect
66	nopmf	-31.3898296701	-39.7735178932	-47.2451106918	nopmf	0	1	54.3598	18.8158	19.7284	53.9081	54.1883	98.8	incorrect
67	nopmf	0	-38.5541966939	-79.1016385388	nopmf	0	1	63.3595	25.2443	26.1502	62.1357	94.7794	98.8	clashes,incorrect
69	nopmf	-94.0831799432	-23.2781584136	0	nopmf	0.2449	0.8333	9.8027	3.5785	3.8331	4.8194	60.8467	98.8	acceptable
71	nopmf	-47.8782761498	-13.1325837402	-56.1313077783	nopmf	0.6939	0.4848	6.9758	1.7477	2.1609	6.0083	26.7819	98.8	clashes,medium
72	nopmf	-82.4323047858	-26.896673617	-0.9608150336	nopmf	0	1	11.0186	4.5408	4.7715	4.3421	66.0482	98.8	incorrect
74	nopmf	-4.714198529	-86.4412781491	-18.2077154084	nopmf	0	1	71.6266	29.9275	31.5202	70.103	102.4103	98.8	incorrect
76	nopmf	-40.4363788469	-42.3763158237	-24.5449435435	nopmf	0	1	51.3436	23.2429	24.2317	49.6488	131.9266	98.8	incorrect
77	nopmf	-30.2218177818	-76.3644346855	0	nopmf	0	1	61.4387	24.0943	24.5598	59.3933	139.2944	98.8	incorrect
81	nopmf	-100.46380443	-5.09563232	0	nopmf	0	1	53.568	16.2681	17.6392	52.3545	97.3665	98.8	incorrect
82	nopmf	-8.4718849844	-48.2389107489	-47.8912705821	nopmf	0	1	44.4469	16.7092	17.6227	41.7482	131.9637	98.8	clashes,incorrect
84	nopmf	-15.8417837833	-71.4226312702	-15.4232079123	nopmf	0	1	61.9571	25.7307	26.984	61.4294	54.416	98.8	clashes,incorrect
86	nopmf	-34.2086640361	nopmf	nopmf	nopmf	0	1	58.6037	23.3213	23.6841	56.4685	138.6007	98.8	incorrect
88	nopmf	-7.712916386	-65.4497168178	-29.1881795328	nopmf	0	1	39.2146	13.6529	13.056	35.8442	174.3361	98.8	clashes,incorrect
91	nopmf	-14.6996718979	-13.8187096531	-72.4453612251	nopmf	0	1	43.7899	15.1038	15.0339	39.659	171.2353	98.8	incorrect
98	nopmf	-74.1773269669	-13.0464426229	-12.325864462	nopmf	0	1	41.5876	15.1634	15.3598	38.7873	120.6977	98.8	clashes,incorrect
101	nopmf	-5.5703523339	-10.7115643077	-80.9214161862	nopmf	0	1	58.8546	19.9867	21.4091	56.7419	129.1941	98.8	clashes,incorrect
102	nopmf	-56.2787498226	-38.9222786719	0	nopmf	0	1	40.2646	14.2921	14.7708	38.2609	101.0993	98.8	clashes,incorrect
105	nopmf	-58.8082585668	-19.0764264556	-14.6553654327	nopmf	0	1	69.5598	26.3692	27.7685	69.3502	34.0164	98.8	clashes,incorrect
106	nopmf	-13.3274408998	-73.2550671096	0	nopmf	0	1	41.9846	13.1158	13.3544	39.3721	101.3454	98.8	incorrect
107	nopmf	-27.6116276915	-3.8189337163	-53.4003353816	nopmf	0	1	58.2635	23.0239	23.4528	55.9881	147.0481	98.8	incorrect
109	nopmf	0	-16.7849720449	-66.3852403888	nopmf	0	1	50.0714	17.495	19.2477	48.1697	131.43	98.8	incorrect
113	nopmf	-2.5931671723	-1.8006526723	-68.4703970204	nopmf	0	1	59.1986	23.2894	23.6921	57.1373	135.8183	98.8	incorrect
114	nopmf	-1.7335451434	-60.613925332	-6.0692621578	nopmf	0.449	0.6857	8.7708	2.2704	2.6694	7.4944	31.0807	98.8	acceptable
115	nopmf	-42.8177411429	-1.9352239138	-22.6252955324	nopmf	0.1224	0.875	17.1813	7.5813	8.1744	10.7586	106.5647	98.8	incorrect
116	nopmf	-19.5658016015	-11.5752036506	-34.1627886752	nopmf	0	1	51.921	18.5688	20.4131	49.8361	137.1951	98.8	incorrect
118	nopmf	-53.045733456	-11.0126322225	0	nopmf	0	1	42.562	13.6089	14.7673	39.0313	173.7861	98.8	incorrect
121	nopmf	0	-24.476692603	-39.4035473798	nopmf	0	1	60.4601	24.1624	25.6043	59.76	65.2939	98.8	incorrect
123	nopmf	-0.9876989629	-21.8562341305	-40.1007888905	nopmf	0.4898	0.7303	9.6622	2.3583	2.7763	7.9835	35.1486	98.8	clashes,acceptable
124	nopmf	-17.0459017935	-35.7974000656	-8.0712359839	nopmf	0	1	48.0122	14.2954	15.3102	45.4868	110.2833	98.8	clashes,incorrect
125	nopmf	-51.282489843	0	-8.6669485497	nopmf	0	1	50.1772	18.1525	18.4674	48.2846	113.8383	98.8	clashes,incorrect
127	nopmf	-31.5916426663	-23.8836166912	0	nopmf	0.0612	0.9464	21.9713	8.8671	9.8204	13.1718	168.2289	98.8	incorrect
128	nopmf	0	-50.4171330092	-4.4686266675	nopmf	0.102	0.9359	18.4692	8.5097	8.8763	7.8934	179.0778	98.8	incorrect
130	nopmf	-52.4189314829	-0.5118122442	0	nopmf	0.2653	0.74	8.7833	2.9336	3.104	7.7233	28.6506	98.8	acceptable
131	nopmf	0	-49.8331503072	0	nopmf	0.6122	0.3478	5.721	1.5634	2.0756	4.2766	25.8865	98.8	medium
132	nopmf	-40.6590132189	-4.8572103425	0	nopmf	0	1	52.3425	20.445	20.5204	50.3728	122.9169	98.8	incorrect
133	nopmf	-1.3231500966	-36.3513814646	-0.3059597156	nopmf	0	1	58.5344	23.6897	24.996	57.3273	84.7494	98.8	incorrect
136	nopmf	-3.9626160101	-24.6244923862	-3.8335198936	nopmf	0.0816	0.9518	19.297	8.6474	9.1305	9.9073	163.7111	98.8	clashes,incorrect
137	nopmf	-5.8960111748	-21.7716149658	-4.3537115321	nopmf	0	1	42.3234	15.8211	16.8572	42.2876	9.4736	98.8	clashes,incorrect
141	nopmf	-4.3920820452	-0.7918382452	-24.8482774055	nopmf	0.0204	0.9792	14.0745	5.9995	6.2255	7.2006	96.1581	98.8	incorrect
142	nopmf	-15.0867793404	0	-11.2905681323	nopmf	0	1	70.688	26.8293	28.2032	70.2673	53.2449	98.8	clashes,incorrect
145	nopmf	0	-16.5657575289	-2.156345103	nopmf	0	1	49.3271	16.1247	17.0467	47.741	79.8183	98.8	incorrect
152	nopmf	-4.9516423523	0	-10.9278328546	nopmf	0	1	78.396	31.445	32.3335	76.7412	149.9342	98.8	incorrect
153	nopmf	-14.1638786746	-1.4671251612	0	nopmf	0	1	52.2237	17.6563	19.1513	49.5625	163.7971	98.8	clashes,incorrect
154	nopmf	-13.1449692958	0	0	nopmf	0	1	60.8041	24.6786	26.266	58.738	134.6997	98.8	incorrect
156	nopmf	0	-10.2260416176	-1.9392693362	nopmf	0.0816	0.9259	17.2805	7.8742	8.5564	9.8573	115.7647	98.8	incorrect
158	nopmf	-1.9814603489	0	-7.3737142128	nopmf	0	1	52.1696	19.8222	20.8801	50.0182	116.6525	98.8	clashes,incorrect
163	nopmf	0	-7.9435898725	0	nopmf	0.0816	0.9286	11.6609	4.1088	4.5548	5.3703	66.2834	98.8	incorrect
164	nopmf	-0.4737101749	-0.0323949249	-4.7175741304	nopmf	0	1	75.3558	28.2721	29.7697	74.9579	47.5238	98.8	clashes,incorrect
165	nopmf	-2.6437951342	0	-0.6132014526	nopmf	0.0816	0.913	18.8414	8.3818	8.2343	8.0157	175.9092	98.8	incorrect
166	nopmf	nopmf	nopmf	-0.1899074013	nopmf	0.0816	0.9149	16.8418	7.9575	8.5221	6.8331	137.5277	98.8	incorrect
167	nopmf	nopmf	nopmf	nopmf	nopmf	0	1	58.2514	23.166	23.715	56.4833	116.5704	98.8	incorrect
170	nopmf	nopmf	nopmf	nopmf	nopmf	0.1429	0.8627	7.4552	3.0461	3.4909	7.346	7.5188	98.8	acceptable
171	nopmf	nopmf	nopmf	nopmf	nopmf	0	1	47.9683	17.383	18.102	46.6745	83.0095	98.8	incorrect
172	nopmf	nopmf	nopmf	nopmf	nopmf	0	1	58.5564	23.3544	23.735	56.4318	137.6631	98.8	incorrect
173	nopmf	nopmf	nopmf	nopmf	nopmf	0	1	18.7381	7.117	7.7893	15.4055	75.4596	98.8	incorrect
174	nopmf	nopmf	nopmf	nopmf	nopmf	0.449	0.5111	3.197	1.7085	2.29	2.2094	14.2828	98.8	medium
177	nopmf	nopmf	nopmf	nopmf	nopmf	0	1	69.9721	26.6464	28.0244	69.6466	46.3112	98.8	incorrect
178	nopmf	nopmf	nopmf	nopmf	nopmf	0.3061	0.7857	8.4635	3.0146	3.3062	4.1661	51.2484	98.8	acceptable
180	nopmf	nopmf	nopmf	nopmf	nopmf	0	1	60.6236	24.1439	24.9225	59.3945	92.9817	98.8	incorrect
181	nopmf	nopmf	nopmf	nopmf	nopmf	0	1	54.7873	18.5312	19.1396	51.8558	175.8187	98.8	clashes,incorrect
182	nopmf	nopmf	nopmf	nopmf	nopmf	0	1	47.3695	16.5804	18.0596	44.5117	144.8553	98.8	incorrect
183	nopmf	nopmf	nopmf	nopmf	nopmf	0	1	43.9824	13.9169	14.706	41.3853	135.5163	98.8	incorrect
184	nopmf	nopmf	nopmf	nopmf	nopmf	0.5306	0.6232	8.5998	2.1483	2.5357	7.2938	31.0807	98.8	acceptable
186	nopmf	nopmf	nopmf	nopmf	nopmf	0	1	55.2464	22.4311	23.5619	53.6882	97.2274	98.8	incorrect
187	nopmf	nopmf	nopmf	nopmf	nopmf	0.0612	0.9388	10.2647	3.8686	3.9777	7.3212	59.3843	98.8	incorrect
188	nopmf	nopmf	nopmf	nopmf	nopmf	0	1	48.9179	18.9774	19.741	46.8941	110.1057	98.8	clashes,incorrect
189	nopmf	nopmf	nopmf	nopmf	nopmf	0.102	0.9107	8.5175	2.9463	3.4339	4.9739	42.6594	98.8	acceptable
191	nopmf	nopmf	nopmf	nopmf	nopmf	0	1	79.0819	29.6356	30.6954	78.1064	96.3374	98.8	incorrect
194	nopmf	nopmf	nopmf	nopmf	nopmf	0.1633	0.8644	7.7215	2.9624	3.4029	7.5625	9.2541	98.8	acceptable
195	nopmf	nopmf	nopmf	nopmf	nopmf	0	1	85.2057	34.8174	36.3362	83.3668	152.4665	98.8	incorrect
196	nopmf	nopmf	nopmf	nopmf	nopmf	0	1	41.8653	13.7665	14.6989	40.697	74.8969	98.8	incorrect
197	nopmf	nopmf	nopmf	nopmf	nopmf	0	1	60.2658	23.6352	24.0597	58.2025	137.1095	98.8	incorrect
200	nopmf	nopmf	nopmf	nopmf	nopmf	0	1	58.6824	23.5439	23.9271	56.6283	134.0391	98.8	incorrect
202	nopmf	nopmf	nopmf	nopmf	nopmf	0	1	37.5864	16.7281	17.7293	36.7232	70.2518	98.8	incorrect
203	nopmf	nopmf	nopmf	nopmf	nopmf	0	1	47.7912	14.7681	15.7517	46.5406	78.1894	98.8	incorrect
204	nopmf	nopmf	nopmf	nopmf	nopmf	0.2653	0.7451	8.8946	2.5801	2.8043	6.7663	39.35	98.8	acceptable
205	nopmf	nopmf	nopmf	nopmf	nopmf	0	1	45.5379	13.8761	15.1605	41.2598	171.5462	98.8	incorrect
208	nopmf	nopmf	nopmf	nopmf	nopmf	0	1	67.339	25.3469	26.6472	67.0555	43.0579	98.8	incorrect
209	nopmf	nopmf	nopmf	nopmf	nopmf	0.0612	0.9464	16.4638	7.8109	8.2012	4.1979	148.0237	98.8	incorrect
210	nopmf	nopmf	nopmf	nopmf	nopmf	0	1	19.5633	7.6117	7.9155	11.6381	135.2385	98.8	incorrect
211	nopmf	nopmf	nopmf	nopmf	nopmf	0	1	51.2854	16.3629	17.0905	48.5004	149.6	98.8	incorrect
213	nopmf	nopmf	nopmf	nopmf	nopmf	0	1	63.4076	24.4819	25.2287	62.1429	99.4738	98.8	clashes,incorrect
214	nopmf	nopmf	nopmf	nopmf	nopmf	0	1	59.0648	23.4482	23.8532	56.8627	143.447	98.8	incorrect
215	nopmf	nopmf	nopmf	nopmf	nopmf	0	1	42.2866	12.6317	12.5788	39.7608	135.2851	98.8	clashes,incorrect
217	nopmf	nopmf	nopmf	nopmf	nopmf	0	1	45.6002	13.1717	14.1173	43.3366	94.4984	98.8	clashes,incorrect
218	nopmf	nopmf	nopmf	nopmf	nopmf	0	1	63.3798	24.0446	24.7476	61.1419	144.9743	98.8	incorrect
220	nopmf	nopmf	nopmf	nopmf	nopmf	0	1	19.6575	7.3629	7.9688	12.2702	143.1693	98.8	incorrect
221	nopmf	nopmf	nopmf	nopmf	nopmf	0	1	58.7597	22.8551	23.9083	57.4127	97.0513	98.8	incorrect
222	nopmf	nopmf	nopmf	nopmf	nopmf	0	1	65.1886	26.4721	28.133	63.1108	125.183	98.8	incorrect
223	nopmf	nopmf	nopmf	nopmf	nopmf	0	1	57.7167	22.8268	23.2542	55.8162	122.6897	98.8	incorrect
224	nopmf	nopmf	nopmf	nopmf	nopmf	0.3265	0.7838	8.3115	2.9448	3.2138	4.4067	49.1501	98.8	acceptable
225	nopmf	nopmf	nopmf	nopmf	nopmf	0	1	59.8049	23.2809	23.6962	57.6313	144.5174	98.8	incorrect
227	nopmf	nopmf	nopmf	nopmf	nopmf	0	1	59.2675	25.058	26.2174	58.6764	59.4225	98.8	clashes,incorrect
229	nopmf	nopmf	nopmf	nopmf	nopmf	0.2653	0.7174	9.3831	2.7049	2.9721	7.0669	46.3333	98.8	acceptable
231	nopmf	nopmf	nopmf	nopmf	nopmf	0	1	40.832	15.6441	15.8844	40.0982	58.964	98.8	incorrect
233	nopmf	nopmf	nopmf	nopmf	nopmf	0.1224	0.8667	9.3823	3.6957	3.7964	7.102	47.3123	98.8	acceptable
236	nopmf	nopmf	nopmf	nopmf	nopmf	0	1	58.8687	23.4069	23.8266	56.6338	146.4064	98.8	incorrect
239	nopmf	nopmf	nopmf	nopmf	nopmf	0	1	18.263	7.4654	8.0885	8.377	164.1006	98.8	clashes,incorrect
241	nopmf	nopmf	nopmf	nopmf	nopmf	0	1	44.2006	14.3807	14.1923	40.4459	158.1189	98.8	clashes,incorrect
242	nopmf	nopmf	nopmf	nopmf	nopmf	0.1429	0.8444	9.5035	3.9199	4.0864	4.8142	59.3703	98.8	acceptable
244	nopmf	nopmf	nopmf	nopmf	nopmf	0.1837	0.8571	10.1255	3.8492	3.9537	6.7172	53.2252	98.8	acceptable
245	nopmf	nopmf	nopmf	nopmf	nopmf	0	1	56.6544	18.9822	19.4602	54.3267	157.7177	98.8	clashes,incorrect
246	nopmf	nopmf	nopmf	nopmf	nopmf	0	1	47.7364	13.9839	14.9061	45.3361	104.0414	98.8	incorrect
247	nopmf	nopmf	nopmf	nopmf	nopmf	0	1	57.8349	23.1181	23.5672	55.605	143.3531	98.8	incorrect
250	nopmf	nopmf	nopmf	nopmf	nopmf	0	1	39.0147	14.8477	15.0019	37.8013	76.0592	98.8	clashes,incorrect
252	nopmf	nopmf	nopmf	nopmf	nopmf	0.0816	0.9259	18.0128	8.1806	8.6175	6.7214	176.629	98.8	incorrect
255	nopmf	nopmf	nopmf	nopmf	nopmf	0.0204	0.9886	22.901	8.6576	9.5894	14.6803	172.8628	98.8	clashes,incorrect
256	nopmf	nopmf	nopmf	nopmf	nopmf	0	1	37.2635	14.4223	14.5258	35.5429	82.2349	98.8	incorrect
257	nopmf	nopmf	nopmf	nopmf	nopmf	0.6735	0.4211	7.8464	1.8231	2.2944	6.611	30.6445	98.8	medium
258	nopmf	nopmf	nopmf	nopmf	nopmf	0	1	19.4693	7.7153	8.2913	10.3458	144.3271	98.8	clashes,incorrect
260	nopmf	nopmf	0	0	nopmf	0	1	57.713	22.9613	23.4054	55.8515	120.6836	98.8	incorrect
261	nopmf	nopmf	nopmf	nopmf	nopmf	0	1	45.0454	20.6006	21.298	42.954	142.8739	98.8	incorrect
263	nopmf	nopmf	nopmf	nopmf	nopmf	0	1	29.6247	10.7223	11.2551	26.8238	96.6507	98.8	incorrect
268	nopmf	nopmf	nopmf	nopmf	nopmf	0	1	71.5192	26.9171	28.33	71.2047	43.8055	98.8	incorrect
270	nopmf	nopmf	nopmf	nopmf	nopmf	0	1	58.6331	23.0444	23.47	56.5757	133.6708	98.8	incorrect
271	nopmf	nopmf	nopmf	nopmf	nopmf	0.0612	0.9516	18.1173	8.4721	8.9422	7.6155	166.1003	98.8	incorrect
273	nopmf	nopmf	nopmf	nopmf	nopmf	0	1	60.0199	23.4134	23.8323	57.8767	143.6135	98.8	incorrect
274	nopmf	nopmf	nopmf	nopmf	nopmf	0	1	58.6637	23.8905	25.0249	56.035	163.2824	98.8	incorrect
275	nopmf	nopmf	nopmf	nopmf	nopmf	0.0204	0.9888	23.3497	9.2515	10.0625	13.8641	175.9152	98.8	clashes,incorrect
276	nopmf	nopmf	nopmf	nopmf	nopmf	0	1	52	15.6046	16.4977	49.3652	120.223	98.8	incorrect
278	nopmf	nopmf	nopmf	nopmf	nopmf	0	1	59.6765	23.6944	24.1404	57.5567	140.4235	98.8	incorrect
280	nopmf	nopmf	nopmf	nopmf	nopmf	0	1	69.3204	26.6957	28.1257	69.1721	29.3532	98.8	clashes,incorrect
281	nopmf	nopmf	nopmf	nopmf	nopmf	0	1	37.348	15.4396	16.2324	34.7889	115.7316	98.8	incorrect
282	nopmf	nopmf	nopmf	nopmf	nopmf	0	1	57.6187	22.1461	23.5309	56.7955	69.7649	98.8	incorrect
283	nopmf	nopmf	nopmf	nopmf	nopmf	0	1	50.7707	16.0032	17.4105	49.0447	104.6358	98.8	incorrect
284	nopmf	nopmf	nopmf	nopmf	nopmf	0.0816	0.9452	18.8449	8.5248	8.9929	9.0051	164.2361	98.8	clashes,incorrect
285	nopmf	nopmf	nopmf	nopmf	nopmf	0	1	65.2495	24.0198	25.0973	63.9863	112.441	98.8	clashes,incorrect
286	nopmf	nopmf	nopmf	nopmf	nopmf	0	1	71.288	26.8166	28.2055	70.9182	48.6945	98.8	clashes,incorrect
287	nopmf	nopmf	nopmf	nopmf	nopmf	0	1	53.2584	21.0156	21.7413	51.3274	116.6115	98.8	clashes,incorrect
289	nopmf	nopmf	nopmf	nopmf	nopmf	0	1	67.6324	25.5357	26.8689	67.4101	36.9927	98.8	incorrect
290	nopmf	nopmf	nopmf	nopmf	nopmf	0	1	46.1097	17.8788	18.693	44.0494	120.1107	98.8	incorrect
292	nopmf	nopmf	nopmf	nopmf	nopmf	0	1	58.6824	23.5439	23.9271	56.6283	134.0391	98.8	incorrect
293	nopmf					0.5102	0.537	6.0409	2.1776	2.6708	5.8699	8.9372	98.8	acceptable
295	nopmf					0	1	57.4028	22.3192	23.5938	56.1967	89.0952	98.8	incorrect
297	nopmf					0	1	47.168	15.336	15.8687	44.1153	149.7618	98.8	clashes,incorrect
300	nopmf					0	1	52.5769	16.8008	18.2073	50.1916	119.045	98.8	incorrect
301	nopmf					0	1	58.6188	23.2608	23.6669	56.3813	146.0048	98.8	incorrect
303	nopmf					0	1	22.0889	9.6075	10.0912	14.3214	143.3342	98.8	incorrect
305	nopmf					0	1	59.6831	23.5916	23.9461	57.5211	143.1047	98.8	incorrect
306	nopmf					0.5714	0.5254	4.0252	1.6835	2.2375	2.0902	22.8509	98.8	medium
307	nopmf					0	1	58.9429	23.2841	23.7487	56.7018	146.2678	98.8	incorrect
308	nopmf					0	1	40.2206	15.863	16.4608	37.7962	109.7366	98.8	incorrect
311	nopmf					0.0612	0.9565	16.6346	6.9529	7.1331	7.6762	121.6145	98.8	incorrect
313	nopmf					0.102	0.951	18.4011	8.5075	8.8293	7.8112	174.0398	98.8	clashes,incorrect
318	nopmf					0	1	47.6546	15.2168	15.536	45.2124	167.3171	98.8	incorrect
321	nopmf					0	1	38.8769	14.6078	15.498	38.4855	40.4374	98.8	incorrect
322	nopmf					0	1	56.6436	22.42	22.8318	54.228	155.6318	98.8	incorrect
324	nopmf					0	1	49.8358	20.3154	20.2071	47.9083	119.269	98.8	clashes,incorrect
325	nopmf					0	1	64.3594	25.3611	26.9366	63.8717	55.268	98.8	incorrect
327	nopmf					0	1	50.2488	15.9844	16.7779	47.2288	156.4574	98.8	clashes,incorrect
329	nopmf					0	1	55.8474	22.2537	23.452	55.228	58.6121	98.8	incorrect
333	nopmf					0.0816	0.913	12.1491	5.5516	6.1919	8.4663	61.1839	98.8	incorrect
334	nopmf					0.4694	0.6102	5.2813	2.1596	2.5219	2.4952	31.8304	98.8	acceptable
337	nopmf					0	1	63.0195	24.9558	25.8479	61.61	103.6011	98.8	incorrect
338	nopmf					0	1	61.1124	23.4003	24.6433	58.4877	172.7242	98.8	clashes,incorrect
339	nopmf					0	1	50.318	15.8547	17.2358	48.5824	109.9567	98.8	incorrect
342	nopmf					0	1	54.9701	21.1594	21.8946	52.4604	143.7313	98.8	incorrect
343	nopmf					0	1	50.9868	16.0134	17.4307	49.2683	104.6358	98.8	incorrect
348	nopmf					0	1	51.3075	17.1645	18.5904	49.5813	111.8325	98.8	clashes,incorrect
350	nopmf					0	1	59.4802	23.6497	24.0622	57.2882	144.2368	98.8	incorrect
351	nopmf					0	1	46.5458	13.2219	14.2426	44.1627	99.303	98.8	clashes,incorrect
353	nopmf					0	1	47.9518	16.4082	15.89	44.9819	175.1741	98.8	incorrect
354	nopmf					0	1	64.1449	25.054	25.8132	62.5054	118.9888	98.8	incorrect
355	nopmf					0	1	81.5243	31.4245	32.387	80.0335	132.3484	98.8	incorrect
356	nopmf					0	1	48.6	16.6837	18.0168	44.6045	172.0979	98.8	incorrect
358	nopmf					0	1	77.9254	28.2469	29.5887	76.0442	153.051	98.8	incorrect
359	nopmf					0	1	48.8775	15.5569	16.5573	47.6171	74.0218	98.8	incorrect
361	nopmf					0	1	51.3889	16.2947	16.7714	49.0654	165.4047	98.8	incorrect
362	nopmf					0.551	0.4	7.3453	1.8872	2.2683	6.0096	30.6445	98.8	medium
363	nopmf					0	1	56.7905	22.88	23.0583	54.772	119.9782	98.8	incorrect
365	nopmf					0	1	55.256	21.7345	23.3549	55.2091	15.8072	98.8	incorrect
367	nopmf					0.1837	0.8333	13.059	4.9506	5.2229	6.3654	83.9338	98.8	incorrect
368	nopmf					0	1	48.9563	17.7083	18.6913	46.7912	107.0101	98.8	incorrect
369	nopmf					0	1	37.447	11.839	12.1214	34.1141	149.6452	98.8	incorrect
370	nopmf					0	1	44.6428	17.2098	17.1312	41.4021	173.531	98.8	clashes,incorrect
371	nopmf					0	1	48.5567	15.8576	16.1222	45.8706	142.0448	98.8	incorrect
374	nopmf					0.102	0.9074	17.0188	7.8789	8.1883	6.0655	143.3808	98.8	incorrect
375	nopmf					0	1	57.1638	23.1443	23.2297	55.1527	120.1102	98.8	incorrect
376	nopmf					0	1	68.5771	25.7854	27.1208	68.2816	42.5923	98.8	incorrect
378	nopmf					0.0612	0.9318	15.9434	7.4913	8.0421	5.1359	127.6675	98.8	incorrect
379	nopmf					0	1	58.409	22.7228	23.9058	58.1497	37.1023	98.8	incorrect
380	nopmf					0	1	50.578	15.6258	16.9008	48.0701	121.258	98.8	incorrect
381	nopmf					0	1	44.088	14.4014	14.9245	41.758	156.2858	98.8	incorrect
384	nopmf					0	1	82.8609	30.0328	31.7147	81.9641	84.3141	98.8	incorrect
387	nopmf					0.0408	0.9672	18.0874	7.9449	8.5951	7.2058	172.555	98.8	incorrect
389	nopmf					0.1224	0.875	17.1813	7.5813	8.1744	10.7586	106.5646	98.8	incorrect
391	nopmf					0	1	50.5269	16.5624	17.9069	49.2901	76.6154	98.8	incorrect
392	nopmf					0	1	58.2768	23.3301	23.7351	56.1224	139.1309	98.8	incorrect
396	nopmf					0	1	49.6432	16.3601	16.297	46.3045	156.2789	98.8	clashes,incorrect
397	nopmf					0	1	55.7509	17.9516	18.7691	54.6929	96.0653	98.8	clashes,incorrect
398	nopmf					0	1	83.6319	29.9391	31.3491	82.1588	132.7167	98.8	incorrect
399	nopmf					0.102	0.9074	17.0188	7.8789	8.1883	6.0655	143.3808	98.8	incorrect
400	nopmf					0	1	49.4947	17.0489	18.3822	49.2401	37.7491	98.8	clashes,incorrect
401	nopmf					0	1	58.5388	23.3215	23.7013	56.4384	136.2791	98.8	incorrect
402	nopmf					0	1	48.6979	14.0632	14.9853	45.7511	123.1437	98.8	incorrect
406	nopmf					0.3469	0.6531	9.5406	2.2462	2.6702	6.6776	48.6937	98.8	acceptable
407	nopmf					0	1	23.4411	9.2646	10.2155	15.7323	139.8376	98.8	incorrect
408	nopmf					0	1	60.9473	25.488	26.7145	60.5172	50.7942	98.8	clashes,incorrect
409	nopmf					0	1	83.0303	31.5602	33.4727	81.3934	134.215	98.8	incorrect
410	nopmf					0	1	56.9247	22.8599	23.2666	54.7711	136.0711	98.8	incorrect
411	nopmf					0	1	46.547	14.7945	15.4273	43.1866	177.2811	98.8	incorrect
413	nopmf					0	1	67.9255	25.5445	26.3375	65.8272	159.1845	98.8	incorrect
415	nopmf					0	1	67.7424	25.6078	26.9545	67.5808	31.4786	98.8	incorrect
417	nopmf					0	1	50.891	17.2858	18.6391	48.534	117.8274	98.8	clashes,incorrect
418	nopmf					0	1	59.319	23.52	23.885	57.2624	136.9859	98.8	incorrect
419	nopmf					0	1	51.4684	16.1219	17.0468	49.0005	128.5671	98.8	incorrect
420	nopmf					0.2041	0.8611	12.5889	5.6194	5.9638	4.5153	88.5567	98.8	incorrect
421	nopmf					0.4082	0.7015	6.7589	2.1576	2.4894	5.373	27.0271	98.8	acceptable
423	nopmf					0	1	79.4247	32.2105	33.0269	77.8086	143.8276	98.8	incorrect
426	nopmf					0.0612	0.9524	18.4833	8.5709	9.2452	7.7747	173.509	98.8	incorrect
428	nopmf					0.102	0.8889	18.0721	8.305	8.6909	6.7674	172.72	98.8	incorrect
429	nopmf					0	1	57.7574	23.0777	23.4997	55.6167	135.528	98.8	incorrect
430	nopmf					0	1	62.4074	23.5878	23.5164	60.4657	149.3854	98.8	clashes,incorrect
433	nopmf					0	1	59.0635	23.437	23.8082	56.9509	139.3654	98.8	incorrect
436	nopmf					0.0204	0.9873	17.1065	5.6449	6.5956	10.5114	120.6819	98.8	incorrect
437	nopmf					0	1	54.6891	20.9946	21.4801	52.0527	148.4894	98.8	incorrect
439	nopmf					0.3878	0.7912	8.0863	3.0264	3.3232	3.9673	49.1501	98.8	clashes,acceptable
440	nopmf					0	1	58.5795	23.2553	23.5938	56.3987	141.6463	98.8	incorrect
443	nopmf					0.2449	0.7273	9.6675	4.4262	4.7443	5.3676	57.8657	98.8	acceptable
446	nopmf					0	1	62.2762	24.293	24.9589	59.9775	152.4782	98.8	incorrect
448	nopmf					0.3265	0.6863	8.8808	2.7281	3.0038	7.3048	37.1743	98.8	acceptable
450	nopmf					0	1	49.4981	17.8503	18.9724	48.0259	89.3186	98.8	incorrect
451	nopmf					0	1	51.6556	16.4169	17.5732	48.7184	142.1162	98.8	clashes,incorrect
452	nopmf					0	1	49.7822	16.9336	18.4008	47.1143	158.6967	98.8	clashes,incorrect
453	nopmf					0.6122	0.2857	4.3612	2.0044	2.4898	1.6386	26.7308	98.8	medium
454	nopmf					0.449	0.5217	5.0146	1.7961	2.4351	4.6057	15.3485	98.8	medium
455	nopmf					0.0816	0.95	18.652	8.4578	8.9442	8.9198	157.2983	98.8	clashes,incorrect
456	nopmf					0.4898	0.619	6.0785	1.7742	2.1266	4.47	27.4868	98.8	medium
457	nopmf					0	1	53.2	16.7589	17.4482	50.6722	160.244	98.8	incorrect
459	nopmf					0	1	70.8809	25.9772	26.5556	69.5642	125.1518	98.8	incorrect
460	nopmf					0	1	48.6094	14.3967	15.3703	47.247	104.326	98.8	clashes,incorrect
461	nopmf					0	1	62.1589	24.4895	25.145	60.4339	121.2164	98.8	clashes,incorrect
463	nopmf					0	1	51.0228	15.9657	17.363	49.3048	110.3843	98.8	incorrect
464	nopmf					0.2245	0.7381	6.2738	3.2382	3.7122	4.1635	30.3489	98.8	acceptable
467	nopmf					0.0816	0.9167	19.0322	8.7284	9.5257	8.1375	177.1756	98.8	incorrect
469	nopmf					0.0408	0.9701	15.4654	6.9636	7.6344	5.9836	104.5797	98.8	incorrect
470	nopmf					0	1	19.6155	9.2295	8.7602	8.8085	147.4799	98.8	clashes,incorrect
473	nopmf					0	1	41.469	13.8727	13.7676	37.2335	172.9096	98.8	clashes,incorrect
474	nopmf					0	1	15.9225	6.6936	6.7531	7.6196	104.2047	98.8	incorrect
476	nopmf					0	1	39.392	14.8336	15.0591	35.613	174.5063	98.8	clashes,incorrect
477	nopmf					0	1	45.2868	12.7992	13.5789	42.8855	114.7691	98.8	incorrect
480	nopmf					0	1	59.1551	23.4131	23.8584	56.9397	145.6726	98.8	incorrect
482	nopmf					0.0612	0.9552	16.6665	7.8832	8.5025	5.1758	137.8801	98.8	incorrect
483	nopmf					0	1	49.5442	15.7237	16.413	47.0816	156.1795	98.8	incorrect
484	nopmf					0.1224	0.8947	10.7941	5.18	5.5954	4.2438	68.4441	98.8	incorrect
485	nopmf					0	1	38.3342	14.3716	14.4266	35.1745	130.5918	98.8	clashes,incorrect
487	nopmf					0.1224	0.8868	19.65	8.5817	9.4478	9.117	179.972	98.8	incorrect
489	nopmf					0	1	55.5219	21.6275	22.4468	53.8119	109.7767	98.8	clashes,incorrect
492	nopmf					0	1	69.5621	26.036	27.3779	69.2574	43.9547	98.8	incorrect
495	nopmf					0.4082	0.5	3.4056	1.4788	2.0377	1.8241	17.2697	98.8	medium
496	nopmf					0.102	0.902	10.854	3.96	4.0911	8.2587	55.573	98.8	acceptable
498	nopmf					0	1	60.4215	24.0929	24.9078	59.095	96.4272	98.8	incorrect
499	nopmf					0	1	53.0799	16.641	18.0543	50.6101	159.6488	98.8	incorrect
500	nopmf					0	1	57.9153	22.1921	23.5728	57.0897	70.4639	98.8	incorrect
501	nopmf					0	1	46.0051	13.8221	14.3329	44.0942	90.2675	98.8	incorrect
502	nopmf					0	1	48.5362	15.316	15.5784	45.6826	121.9175	98.8	incorrect
505	nopmf					0	1	46.3195	12.8939	13.8032	43.674	119.2983	98.8	incorrect
507	nopmf					0.102	0.8718	14.698	6.5494	7.0515	9.7243	82.5795	98.8	incorrect
508	nopmf					0.4082	0.5349	5.7214	2.0815	2.6018	5.5454	9.0694	98.8	acceptable
509	nopmf					0	1	35.494	16.5519	16.8777	30.5226	169.4809	98.8	incorrect
510	nopmf					0	1	48.6782	15.5124	16.867	47.4065	83.9236	98.8	clashes,incorrect
511	nopmf					0	1	36.6151	13.325	13.873	34.0682	110.3145	98.8	incorrect
513	nopmf					0.0612	0.9412	17.8194	8.2244	8.6963	7.7831	147.6762	98.8	incorrect
514	nopmf					0	1	82.669	32.4702	34.564	81.985	73.8216	98.8	incorrect
515	nopmf					0.3673	0.625	4.858	1.8822	2.3494	4.6505	9.4513	98.8	medium
517	nopmf					0.102	0.9315	13.871	6.5861	7.2446	5.3726	92.0517	98.8	incorrect
518	nopmf					0	1	44.8005	14.0066	14.2807	41.9662	111.4637	98.8	incorrect
519	nopmf					0	1	27.7539	10.0301	10.632	22.687	117.14	98.8	incorrect
520	nopmf					0	1	43.98	16.1759	16.0993	40.3568	163.636	98.8	clashes,incorrect
521	nopmf					0	1	78.3037	28.6257	29.8313	77.0368	123.4376	98.8	incorrect
523	nopmf					0	1	45.6907	13.5888	14.6145	43.4588	98.7554	98.8	clashes,incorrect
525	nopmf					0.0204	0.9891	20.4017	8.6422	9.2859	8.5506	157.2512	98.8	clashes,incorrect
526	nopmf					0	1	46.3767	17.5144	18.2979	43.3057	134.8194	98.8	incorrect
527	nopmf					0	1	50.1525	17.3921	19.0619	47.4309	165.6605	98.8	clashes,incorrect
529	nopmf					0	1	48.2111	16.6612	18.283	45.5073	159.683	98.8	clashes,incorrect
530	nopmf					0	1	59.7885	23.6654	24.1392	57.6978	138.4549	98.8	incorrect
531	nopmf					0.4082	0.6154	8.8059	2.6767	3.0714	8.3288	17.9824	98.8	acceptable
532	nopmf					0	1	58.2768	23.33	23.7351	56.1224	139.1309	98.8	incorrect
533	nopmf					0	1	52.4179	23.3408	23.8265	49.6534	169.5453	98.8	incorrect
536	nopmf					0	1	55.8563	21.6166	23.06	54.2813	95.7452	98.8	incorrect
537	nopmf					0	1	70.9274	26.8605	28.2586	70.5569	48.9654	98.8	incorrect
538	nopmf					0	1	26.0334	9.9674	10.9284	19.5048	147.5439	98.8	incorrect
540	nopmf					0	1	51.6127	16.7666	17.4054	48.8895	153.8216	98.8	clashes,incorrect
541	nopmf					0	1	47.9039	15.9214	17.5679	45.3284	155.2157	98.8	incorrect
542	nopmf					0	1	56.2937	21.6356	23.0166	54.6834	97.8893	98.8	incorrect
544	nopmf					0	1	40.1214	16.2923	15.8795	37.1407	151.9747	98.8	incorrect
546	nopmf					0	1	36.5011	10.2009	10.9319	34.4481	77.4688	98.8	incorrect
547	nopmf					0.0816	0.9273	17.7684	8.2941	8.7546	5.956	169.6938	98.8	incorrect
548	nopmf					0	1	57.2855	22.3323	23.6638	56.2403	79.079	98.8	incorrect
550	nopmf					0	1	54.5099	18.6356	20.3825	52.0429	170.9701	98.8	incorrect
551	nopmf					0	1	69.446	26.5257	27.9255	69.2444	35.3916	98.8	clashes,incorrect
553	nopmf					0	1	50.8304	15.6703	17.0864	48.0968	128.4496	98.8	clashes,incorrect
555	nopmf					0	1	43.6113	13.9151	14.21	40.1778	147.9682	98.8	incorrect
559	nopmf					0	1	57.7033	23.0034	23.4148	55.6623	130.5206	98.8	incorrect
560	nopmf					0.551	0.6029	8.5408	2.0879	2.4588	7.2245	31.0807	98.8	acceptable
561	nopmf					0	1	58.7111	23.2239	23.6089	56.6059	136.6366	98.8	incorrect
562	nopmf					0	1	57.4792	23.0073	23.3695	55.1934	144.1811	98.8	incorrect
564	nopmf					0	1	54.1553	21.9806	22.0711	52.7476	108.2546	98.8	clashes,incorrect
567	nopmf					0.0204	0.989	39.7319	12.3981	11.9891	36.5328	160.5824	98.8	clashes,incorrect
568	nopmf					0	1	58.6037	23.3213	23.6841	56.4685	138.6007	98.8	incorrect
569	nopmf					0.0204	0.9804	17.6153	7.461	8.1816	7.9191	120.353	98.8	incorrect
570	nopmf					0	1	43.7468	16.3008	16.1315	40.447	157.8153	98.8	incorrect
573	nopmf					0.0408	0.9667	17.2208	8.0098	8.5845	5.3675	150.715	98.8	incorrect
575	nopmf					0	1	43.8286	18.1333	18.4681	40.9532	143.1374	98.8	clashes,incorrect
576	nopmf					0	1	37.4756	14.6286	14.6714	33.4249	163.6528	98.8	incorrect
579	nopmf					0	1	42.808	13.8083	14.9247	39.3387	171.4547	98.8	incorrect
580	nopmf					0	1	55.1186	21.6539	22.4784	53.4115	109.2122	98.8	incorrect
581	nopmf					0	1	35.2236	13.7891	14.4026	32.5652	104.2371	98.8	incorrect
583	nopmf					0	1	48.19	17.8931	18.5251	45.5312	159.7631	98.8	clashes,incorrect
584	nopmf					0	1	62.9762	24.6142	25.3015	61.271	121.6949	98.8	clashes,incorrect
585	nopmf					0	1	58.6342	23.3352	23.7609	56.4657	140.6293	98.8	incorrect
587	nopmf					0	1	47.9205	19.6263	19.6399	46.4402	90.9159	98.8	clashes,incorrect
589	nopmf					0	1	38.5791	15.8849	15.582	34.9906	151.1716	98.8	incorrect
590	nopmf					0	1	53.7675	21.5747	22.4841	50.441	161.3948	98.8	incorrect
591	nopmf					0	1	60.1823	23.9898	25.5284	59.1488	79.0594	98.8	incorrect
594	nopmf					0	1	59.3559	23.5787	23.9927	57.2138	141.7288	98.8	incorrect
595	nopmf					0	1	82.677	29.9692	31.3549	81.0202	140.2706	98.8	incorrect
596	nopmf					0	1	12.7141	6.0547	6.6701	4.8893	109.7556	98.8	clashes,incorrect
597	nopmf					0.3878	0.7031	10.5285	2.2693	2.8201	7.9368	46.6243	98.8	acceptable
598	nopmf					0	1	58.3372	22.6603	23.9316	57.1557	88.3032	98.8	incorrect
599	nopmf					0.0816	0.9259	18.9916	8.3554	8.1816	8.4033	170.6348	98.8	incorrect
601	nopmf					0.4082	0.7183	6.9123	2.5342	2.8572	3.4181	43.5047	98.8	acceptable
602	nopmf					0	1	50.5467	15.6575	17.0883	47.1162	151.7044	98.8	clashes,incorrect
604	nopmf					0.2653	0.8375	9.651	3.5803	3.8331	4.501	60.8467	98.8	clashes,acceptable
605	nopmf					0.0204	0.9808	15.8312	7.2146	7.5986	4.8088	126.7605	98.8	incorrect
608	nopmf					0	1	53.2744	23.0729	23.0132	50.3939	162.6277	98.8	incorrect
609	nopmf					0.3265	0.8182	8.6792	3.0723	3.3531	4.5623	51.7747	98.8	clashes,acceptable
613	nopmf					0	1	41.3268	14.264	14.9706	40.0692	72.1352	98.8	incorrect
614	nopmf					0.1633	0.8873	19.9276	7.5875	7.9831	8.9738	169.0244	98.8	incorrect
616	nopmf					0	1	49.5436	14.7656	15.6171	47.4582	96.7059	98.8	incorrect
617	nopmf					0.4898	0.4286	3.5625	1.3273	1.8871	2.2353	18.2655	98.8	medium
618	nopmf					0	1	37.5542	14.4181	14.5241	34.5321	124.1269	98.8	incorrect
620	nopmf					0	1	45.6062	15.3395	16.0627	43.1482	152.697	98.8	clashes,incorrect
621	nopmf					0	1	63.2157	24.5723	26.2137	62.3984	69.6311	98.8	incorrect
622	nopmf					0	1	23.9551	6.8276	7.4807	18.5198	128.6965	98.8	incorrect
623	nopmf					0	1	53.4786	18.2129	20.0193	50.8639	175.2634	98.8	incorrect
624	nopmf					0	1	47.0267	14.0638	15.1504	44.7108	105.8067	98.8	clashes,incorrect
626	nopmf					0.3469	0.7901	8.3602	3.0572	3.3543	3.9512	51.2484	98.8	acceptable
628	nopmf					0	1	61.0792	22.8835	23.8236	59.9756	102.2086	98.8	clashes,incorrect
629	nopmf					0	1	48.541	17.5753	18.4658	45.3086	163.4451	98.8	incorrect
631	nopmf					0.4286	0.5625	6.564	2.8856	3.3432	3.0183	40.0687	98.8	acceptable
634	nopmf					0	1	62.4599	23.9674	24.696	61.0232	106.8413	98.8	incorrect
636	nopmf					0.4082	0.5833	5.637	2.2414	2.6548	2.9436	32.9339	98.8	acceptable
638	nopmf					0.1429	0.8542	9.4379	3.6918	4.3298	5.4225	63.0875	98.8	acceptable
639	nopmf					0	1	46.4259	18.324	19.5598	43.3113	174.2906	98.8	incorrect
641	nopmf					0	1	15.0091	5.601	6.3355	8.6347	121.0966	98.8	clashes,incorrect
642	nopmf					0	1	58.4011	23.2833	23.7486	56.2173	141.4387	98.8	incorrect
643	nopmf					0	1	45.4737	13.9437	14.5879	44.039	75.3212	98.8	clashes,incorrect
644	nopmf					0.3265	0.7091	6.3597	2.5384	3.0902	4.2852	35.8304	98.8	acceptable
645	nopmf					0	1	59.0171	23.3147	23.6883	56.8281	144.2819	98.8	incorrect
646	nopmf					0.449	0.6	5.8839	2.4976	2.9129	2.4063	36.652	98.8	acceptable
648	nopmf					0	1	57.1485	22.0243	23.4201	56.3231	69.249	98.8	incorrect
650	nopmf					0	1	82.3947	31.0824	31.7846	81.0386	136.9586	98.8	incorrect
651	nopmf					0	1	70.3683	26.7399	28.1574	70.1441	36.5649	98.8	incorrect
652	nopmf					0.102	0.9107	13.8515	6.3863	6.9026	6.331	95.2824	98.8	incorrect
654	nopmf					0.102	0.8889	16.6987	7.0193	7.5895	11.9045	88.9583	98.8	incorrect
655	nopmf					0.6735	0.4211	6.693	1.6271	2.3425	5.757	25.5291	98.8	medium
656	nopmf					0	1	51.3575	16.2618	16.5797	48.8374	148.7192	98.8	incorrect
657	nopmf					0	1	66.4685	25.847	26.4422	64.6424	134.181	98.8	incorrect
659	nopmf					0	1	45.8306	13.9066	15.2309	44.4262	87.5872	98.8	incorrect
660	nopmf					0.0408	0.9623	22.2137	9.633	10.235	14.8477	175.4024	98.8	incorrect
661	nopmf					0	1	65.7225	25.0061	26.3123	65.5422	33.5259	98.8	incorrect
663	nopmf					0	1	58.7197	23.3246	23.7292	56.6262	136.8331	98.8	incorrect
665	nopmf					0.0408	0.9615	17.32	7.9393	8.6286	6.6015	142.3763	98.8	incorrect
668	nopmf					0	1	36.5011	10.2008	10.9319	34.4481	77.4688	98.8	incorrect
669	nopmf					0	1	72.2249	27.024	28.4292	71.8099	50.9446	98.8	incorrect
670	nopmf					0	1	39.8075	12.0435	13.2545	36.4366	135.9693	98.8	clashes,incorrect
671	nopmf					0.0408	0.9574	9.8778	4.3841	4.8041	3.7849	76.014	98.8	incorrect
672	nopmf					0	1	72.2283	27.5476	28.3671	71.0038	108.765	98.8	incorrect
673	nopmf					0	1	42.801	15.052	14.91	38.5879	168.4142	98.8	incorrect
674	nopmf					0	1	44.0619	16.1182	16.241	41.5895	122.9284	98.8	incorrect
676	nopmf					0.0204	0.9811	17.8888	8.3373	8.8473	6.4724	171.1666	98.8	incorrect
679	nopmf					0.4082	0.7015	6.7589	2.1576	2.4894	5.373	27.0271	98.8	acceptable
682	nopmf					0	1	69.1668	26.7372	28.138	68.9653	36.674	98.8	incorrect
685	nopmf					0.2041	0.7561	8.04	3.7461	4.1869	1.6638	55.389	98.8	acceptable
687	nopmf					0	1	59.3165	23.4587	23.8408	57.1617	142.3686	98.8	incorrect
690	nopmf					0.1429	0.8478	12.9557	5.976	6.5317	5.5909	94.6743	98.8	incorrect
691	nopmf					0	1	45.2207	12.8988	13.8966	43.0117	92.8604	98.8	clashes,incorrect
692	nopmf					0	1	57.8728	22.6576	23.7807	56.6873	88.9207	98.8	incorrect
693	nopmf					0.5306	0.5357	11.8679	2.7227	3.3171	10.0489	46.8314	98.8	acceptable
694	nopmf					0.0408	0.9412	21.3376	9.3095	10.0255	13.8082	156.9661	98.8	incorrect
697	nopmf					0.0204	0.9891	40.9544	14.6498	14.675	37.9023	141.4687	98.8	clashes,incorrect
698	nopmf					0.0816	0.9365	19.1461	8.6718	9.1317	9.3599	176.0175	98.8	incorrect
700	nopmf					0	1	45.6735	13.6823	14.9863	43.5456	125.417	98.8	incorrect
701	nopmf					0.0408	0.9661	16.9913	8.0042	8.4214	5.3078	153.5652	98.8	incorrect
702	nopmf					0	1	56.2524	21.5565	21.9823	53.9938	166.5752	98.8	clashes,incorrect
704	nopmf					0	1	59.0581	23.486	23.8837	56.9379	139.3527	98.8	incorrect
705	nopmf					0.102	0.881	18.3097	8.3641	8.8161	7.2891	171.8599	98.8	incorrect
706	nopmf					0	1	49.0376	17.0334	16.8594	45.459	179.2942	98.8	clashes,incorrect
707	nopmf					0	1	64.9527	26.1271	26.6634	62.9768	144.0251	98.8	incorrect
708	nopmf					0.1224	0.9355	18.3382	8.493	8.7966	7.6574	179.4308	98.8	clashes,incorrect
709	nopmf					0.4286	0.7	6.825	2.6325	2.9409	3.5455	40.0687	98.8	acceptable
710	nopmf					0.0816	0.9529	19.0398	8.5745	9.0688	9.7197	156.8388	98.8	clashes,incorrect
711	nopmf					0	1	57.4316	22.5537	23.9412	56.3916	78.3828	98.8	incorrect
712	nopmf					0.0612	0.9362	18.4666	8.3659	8.5945	7.8336	179.3257	98.8	incorrect
713	nopmf					0.1633	0.871	12.7228	5.4613	6.1085	8.964	64.595	98.8	incorrect
715	nopmf					0	1	70.2258	26.7549	28.1595	69.9452	42.2428	98.8	clashes,incorrect
718	nopmf					0.0612	0.9444	17.808	8.3589	8.8495	6.4256	177.0499	98.8	incorrect
719	nopmf					0	1	57.3021	19.8914	21.8557	55.107	174.3991	98.8	incorrect
720	nopmf					0	1	49.4094	14.7326	15.9758	46.961	130.9197	98.8	incorrect
722	nopmf					0.0204	0.9903	17.6158	7.2465	7.8851	7.2246	128.6513	98.8	clashes,incorrect
724	nopmf					0	1	59.4681	19.9445	21.0815	58.2527	80.8787	98.8	incorrect
725	nopmf					0	1	58.3385	23.0525	23.5366	56.2308	135.4645	98.8	incorrect
726	nopmf					0	1	50.1623	15.0027	15.8335	47.998	98.6222	98.8	incorrect
727	nopmf					0.3061	0.7	8.7603	2.899	3.4473	6.9582	37.938	98.8	acceptable
728	nopmf					0.2653	0.7969	8.9949	2.9928	3.2424	5.1597	51.2484	98.8	acceptable
729	nopmf					0.0816	0.9394	16.7235	6.4682	6.6493	8.1218	109.2218	98.8	incorrect
733	nopmf					0	1	59.8751	23.788	24.17	57.7685	140.9217	98.8	incorrect
735	nopmf					0.0816	0.9459	18.3735	8.5099	8.9022	7.7434	174.1615	98.8	incorrect
737	nopmf					0.0612	0.9552	17.237	5.0117	5.785	13.5344	91.874	98.8	incorrect
739	nopmf					0.0816	0.9481	18.9135	8.6213	9.0854	8.8838	176.4217	98.8	clashes,incorrect
740	nopmf					0	1	40.2963	17.6983	17.3945	36.2323	156.9746	98.8	clashes,incorrect
741	nopmf					0	1	50.1392	15.854	17.2386	48.5828	101.2458	98.8	incorrect
743	nopmf					0	1	49.8711	15.7429	17.1205	48.3063	101.2458	98.8	incorrect
744	nopmf					0	1	59.3559	23.5787	23.9927	57.2138	141.7288	98.8	incorrect
745	nopmf					0	1	47.7168	14.739	15.7079	45.2355	135.8503	98.8	clashes,incorrect
746	nopmf					0	1	53.119	16.4024	17.2851	51.8496	104.1243	98.8	clashes,incorrect
747	nopmf					0	1	46.2966	15.8547	16.6685	43.9889	150.0295	98.8	incorrect
748	nopmf					0.102	0.9254	19.8613	8.7248	9.2113	11.2114	156.113	98.8	clashes,incorrect
750	nopmf					0.102	0.9107	13.8515	6.3863	6.9026	6.331	95.2824	98.8	incorrect
751	nopmf					0	1	92.5007	33.1811	34.113	91.312	143.6607	98.8	incorrect
752	nopmf					0	1	47.7403	17.8016	18.3871	46.7551	81.726	98.8	clashes,incorrect
753	nopmf					0.3265	0.5897	4.9447	1.9165	2.3764	2.3823	29.579	98.8	medium
754	nopmf					0	1	42.7246	14.9804	14.8597	38.5312	157.3265	98.8	clashes,incorrect
755	nopmf					0	1	60.731	24.4924	25.1222	59.4591	94.8262	98.8	incorrect
757	nopmf					0	1	64.5355	25.1683	25.9839	63.4211	91.3463	98.8	incorrect
758	nopmf					0	1	15.7399	4.4979	5.5022	10.0815	114.0763	98.8	clashes,incorrect
759	nopmf					0.102	0.9359	18.1357	8.4435	8.7861	7.1717	178.9325	98.8	clashes,incorrect
761	nopmf					0	1	95.8875	38.5884	40.348	95.411	68.7421	98.8	incorrect
762	nopmf					0	1	58.9515	23.4526	23.7887	56.7608	144.0368	98.8	incorrect
763	nopmf					0	1	60.6589	24.4188	25.1735	59.3605	95.4611	98.8	incorrect
765	nopmf					0.1429	0.875	12.4568	5.824	6.3995	2.8944	89.3508	98.8	incorrect
766	nopmf					0	1	58.9924	23.1888	23.5723	56.9196	134.6092	98.8	incorrect
767	nopmf					0	1	39.8971	15.6598	15.7339	36.5279	145.4369	98.8	incorrect
768	nopmf					0.1429	0.9041	12.8523	5.8205	6.2174	3.4823	96.6479	98.8	incorrect
769	nopmf					0	1	50.5995	20.6751	20.5742	48.1012	137.7626	98.8	incorrect
771	nopmf					0	1	48.1455	15.9023	17.5068	45.6444	149.8078	98.8	incorrect
774	nopmf					0	1	52.6544	16.7063	17.045	50.2367	159.3294	98.8	incorrect
775	nopmf					0.0816	0.9452	18.38	8.4193	8.8448	8.5172	154.8612	98.8	clashes,incorrect
776	nopmf					0	1	42.3363	16.3723	16.328	38.8792	167.5201	98.8	incorrect
778	nopmf					0	1	59.0172	23.4226	23.8346	56.9025	139.5075	98.8	incorrect
779	nopmf					0	1	18.6458	6.9798	7.5001	11.8272	125.0337	98.8	incorrect
781	nopmf					0	1	58.3474	23.8767	24.4683	56.2803	144.3002	98.8	incorrect
782	nopmf					0	1	38.4679	15.3133	15.3585	36.8333	84.0657	98.8	clashes,incorrect
783	nopmf					0	1	56.6535	22.7741	23.0065	54.767	115.3668	98.8	incorrect
784	nopmf					0	1	43.0478	13.625	14.0246	40.5669	172.8282	98.8	clashes,incorrect
787	nopmf					0	1	56.3216	21.5774	23.0093	54.5895	101.7815	98.8	incorrect
788	nopmf					0	1	71.3882	26.7625	28.168	71.0004	47.974	98.8	incorrect
789	nopmf					0	1	46.7965	15.453	16.7137	44.9368	110.8798	98.8	incorrect
790	nopmf					0	1	55.1708	21.9018	23.4102	55.1276	15.3817	98.8	incorrect
791	nopmf					0	1	50.8092	15.901	16.873	48.3044	132.5317	98.8	incorrect
792	nopmf					0	1	60.6815	23.3316	24.7467	59.0775	107.8457	98.8	incorrect
796	nopmf					0.0612	0.9651	19.9966	8.66	9.302	8.913	170.9569	98.8	incorrect
797	nopmf					0.2449	0.831	9.3077	3.5642	3.8074	4.1321	59.4463	98.8	acceptable
798	nopmf					0.0408	0.9697	20.5882	7.2118	7.8538	11.2208	159.452	98.8	incorrect
799	nopmf					0	1	62.7027	25.0334	26.766	62.3636	47.1963	98.8	incorrect
801	nopmf					0	1	61.2661	23.2731	24.6971	60.0487	85.3987	98.8	incorrect
803	nopmf					0	1	58.7741	23.3606	23.7879	56.5931	141.4828	98.8	incorrect
808	nopmf					0	1	48.8465	17.3684	18.0127	47.6351	82.4366	98.8	incorrect
810	nopmf					0.5714	0.5556	5.6347	1.9126	2.4593	4.0429	25.8046	98.8	medium
811	nopmf					0.0816	0.9322	19.2476	8.5947	9.0714	10.1137	156.4433	98.8	incorrect
812	nopmf					0	1	41.2337	14.4138	15.3161	40.1539	74.5385	98.8	clashes,incorrect
813	nopmf					0	1	58.3877	23.3321	23.5361	56.5274	119.4442	98.8	incorrect
814	nopmf					0	1	57.8586	23.1455	23.6895	55.7342	136.089	98.8	incorrect
815	nopmf					0	1	15.0855	6.0372	6.7352	4.3116	147.0465	98.8	incorrect
817	nopmf					0.0204	0.9773	12.2515	3.9853	4.1884	9.6192	61.6418	98.8	incorrect
819	nopmf					0	1	56.9369	22.3418	23.6567	55.8926	78.2417	98.8	incorrect
820	nopmf					0	1	50.2175	16.1407	17.9355	47.8557	170.9329	98.8	incorrect
822	nopmf					0	1	57.5803	21.9148	23.3656	56.7666	70.3755	98.8	incorrect
823	nopmf					0.0612	0.9464	15.8114	6.1188	6.573	8.4667	120.1297	98.8	incorrect
826	nopmf					0	1	75.4148	28.4247	29.9256	75.0244	46.7124	98.8	incorrect
828	nopmf					0	1	47.8881	18.7793	20.2625	44.3267	172.8357	98.8	incorrect
830	nopmf					0	1	58.5795	23.2553	23.5938	56.3987	141.6463	98.8	incorrect
831	nopmf					0	1	64.3164	25.4823	26.4128	62.8786	107.3348	98.8	incorrect
832	nopmf					0.0408	0.9592	17.6487	8.2918	8.6193	5.5566	178.5433	98.8	incorrect
833	nopmf					0	1	60.0398	23.5259	24.0104	57.9301	140.2648	98.8	incorrect
834	nopmf					0	1	74.1192	28.2693	29.0842	72.1778	168.2634	98.8	incorrect
835	nopmf					0	1	59.1688	23.4441	23.865	56.9815	144.7104	98.8	incorrect
836	nopmf					0	1	59.0172	23.4226	23.8346	56.9025	139.5075	98.8	incorrect
840	nopmf					0	1	30.8077	12.4719	12.8752	28.6785	103.4819	98.8	incorrect
842	nopmf					0	1	69.3064	26.5713	27.959	69.067	39.5055	98.8	clashes,incorrect
845	nopmf					0.0204	0.9877	11.543	4.4302	4.8513	4.1767	83.9675	98.8	incorrect
849	nopmf					0	1	41.6685	14.9134	15.3729	38.7823	124.0055	98.8	incorrect
850	nopmf					0.102	0.902	9.4206	3.9167	3.9502	5.9619	54.1298	98.8	acceptable
852	nopmf					0	1	42.2916	15.2981	15.416	38.9764	134.1246	98.8	incorrect
856	nopmf					0.102	0.9485	18.6956	8.5913	8.9755	8.4773	174.1423	98.8	clashes,incorrect
857	nopmf					0	1	58.4239	23.223	23.611	56.2633	140.0625	98.8	incorrect
859	nopmf					0	1	23.4071	9.5699	9.9834	19.2618	104.5478	98.8	clashes,incorrect
860	nopmf					0	1	61.0927	20.4719	21.9279	60.3881	78.9937	98.8	incorrect
862	nopmf					0	1	58.447	22.6443	23.9549	57.4955	76.388	98.8	incorrect
863	nopmf					0	1	57.9675	23.1367	23.56	55.8298	137.256	98.8	incorrect
864	nopmf					0.0204	0.9865	16.8728	7.6901	7.7877	9.2075	103.6773	98.8	incorrect
865	nopmf					0	1	69.7594	26.081	27.418	69.3742	49.1154	98.8	clashes,incorrect
868	nopmf					0	1	51.1799	13.9521	14.853	47.9705	156.4419	98.8	incorrect
869	nopmf					0	1	75.9764	30.9159	31.9841	74.5435	148.7764	98.8	incorrect
871	nopmf					0	1	15.7567	6.9688	7.2891	8.9457	102.9682	98.8	incorrect
872	nopmf					0	1	63.8243	25.0439	25.7568	62.0688	125.4967	98.8	incorrect
873	nopmf					0	1	40.1454	14.7242	15.426	39.8377	35.2094	98.8	incorrect
877	nopmf					0.0612	0.9464	17.2251	8.1835	8.6848	4.3876	168.8749	98.8	incorrect
878	nopmf					0.0204	0.9811	17.2247	7.4115	8.2901	15.0048	61.3641	98.8	incorrect
879	nopmf					0	1	58.4381	23.1331	23.5597	56.524	124.9456	98.8	incorrect
880	nopmf					0	1	45.2956	16.2939	16.3221	42.4153	143.6478	98.8	incorrect
881	nopmf					0	1	52.7141	21.2511	22.3439	50.5719	122.6299	98.8	incorrect
883	nopmf					0	1	46.6068	14.1453	15.0566	44.4068	143.4943	98.8	incorrect
884	nopmf					0.0204	0.9773	12.2515	3.9853	4.1884	9.6192	61.6418	98.8	incorrect
885	nopmf					0	1	47.6942	20.8425	21.1787	44.5914	152.5481	98.8	incorrect
886	nopmf					0	1	59.1902	23.3703	23.7721	56.9526	147.5422	98.8	incorrect
887	nopmf					0	1	20.7981	7.8691	8.7624	11.3012	141.0621	98.8	clashes,incorrect
889	nopmf					0	1	46.131	16.5591	17.313	43.0825	174.7236	98.8	clashes,incorrect
890	nopmf					0.0408	0.9747	39.5243	12.5965	12.1062	35.9765	159.7137	98.8	clashes,incorrect
891	nopmf					0	1	54.6937	22.1228	22.7243	52.3272	144.0261	98.8	incorrect
892	nopmf					0	1	43.0176	14.4533	15.2933	39.9615	159.1228	98.8	incorrect
893	nopmf					0	1	48.7614	14.0504	15.1227	46.2576	107.1811	98.8	clashes,incorrect
894	nopmf					0.0816	0.9149	12.1701	3.8271	4.1409	9.617	63.8652	98.8	incorrect
895	nopmf					0.1224	0.8696	7.5863	2.5363	3.1652	3.7723	50.2245	98.8	acceptable
897	nopmf					0.102	0.8958	11.2207	3.8258	3.9673	8.7993	55.8875	98.8	acceptable
899	nopmf					0	1	64.949	26.583	27.6423	63.8204	103.692	98.8	incorrect
900	nopmf					0	1	70.3611	26.8186	28.2211	70.1199	39.8666	98.8	incorrect
901	nopmf					0	1	82.4109	29.9095	31.2304	80.7371	138.2667	98.8	incorrect
903	nopmf					0	1	64.1551	24.653	25.4771	63.0324	93.1077	98.8	incorrect
907	nopmf					0	1	59.2029	25.1563	26.5005	57.0843	145.0425	98.8	incorrect
908	nopmf					0	1	47.3273	14.776	15.5518	43.6106	158.5868	98.8	incorrect
912	nopmf					0.0816	0.9459	18.678	8.528	8.9477	8.7676	161.9488	98.8	incorrect
914	nopmf					0	1	56.9106	19.8048	21.7097	54.5914	178.9919	98.8	incorrect
915	nopmf					0	1	52.0671	18.622	19.8482	49.2424	167.0674	98.8	clashes,incorrect
916	nopmf					0.3061	0.7	8.7603	2.899	3.4473	6.9581	37.9379	98.8	acceptable
917	nopmf					0	1	58.6342	23.3352	23.7609	56.4657	140.6293	98.8	incorrect
918	nopmf					0.4694	0.5741	10.0464	2.0784	2.5727	8.1092	41.1614	98.8	acceptable
921	nopmf					0.0204	0.9825	15.2775	7.2107	7.4963	5.5142	121.9993	98.8	incorrect
923	nopmf					0	1	41.2678	16.4156	16.5163	39.8101	100.881	98.8	clashes,incorrect
925	nopmf					0	1	47.0545	14.8666	15.9563	45.522	85.3342	98.8	incorrect
926	nopmf					0.4082	0.6296	5.2312	1.849	2.3457	5.0912	7.7893	98.8	medium
927	nopmf					0	1	55.5101	21.2202	22.7035	55.4519	18.8606	98.8	incorrect
928	nopmf					0	1	58.3877	23.3321	23.5361	56.5274	119.4442	98.8	incorrect
929	nopmf					0	1	13.2645	5.4596	6.157	2.1064	117.1987	98.8	incorrect
931	nopmf					0	1	58.6208	23.3032	23.7335	56.5181	135.4534	98.8	incorrect
933	nopmf					0.2653	0.7593	6.7199	2.9841	3.2895	1.6483	45.3362	98.8	acceptable
939	nopmf					0	1	36.1739	11.7523	12.6775	33.2737	128.0041	98.8	incorrect
943	nopmf					0	1	48.2108	15.9738	17.6532	45.5367	165.5626	98.8	incorrect
945	nopmf					0	1	13.759	4.3953	5.2851	5.7228	111.393	98.8	clashes,incorrect
947	nopmf					0	1	51.1326	19.7567	20.5446	49.0007	124.5479	98.8	incorrect
948	nopmf					0.4694	0.6349	7.9805	2.0393	2.4548	6.5529	31.0807	98.8	acceptable
949	nopmf					0	1	63.2605	26.0453	27.77	63.0527	34.5816	98.8	incorrect
951	nopmf					0	1	38.423	14.1145	14.9693	37.577	60.2555	98.8	incorrect
952	nopmf					0	1	56.7906	22.8801	23.0583	54.772	119.9782	98.8	incorrect
953	nopmf					0.0816	0.9216	14.7666	7.1383	7.6973	4.4013	101.429	98.8	incorrect
954	nopmf					0	1	39.9249	13.9408	14.9358	38.9578	54.6914	98.8	incorrect
956	nopmf					0	1	55.283	18.5025	18.3953	52.6873	162.3584	98.8	clashes,incorrect
957	nopmf					0	1	14.3706	5.5644	5.9744	9.1118	104.642	98.8	incorrect
958	nopmf					0.3061	0.7727	10.7859	2.7297	3.0365	8.8822	42.0283	98.8	acceptable
959	nopmf					0	1	44.6194	14.5502	15.3194	42.3397	126.8796	98.8	clashes,incorrect
961	nopmf					0	1	62.3088	20.866	22.2039	59.4582	160.6617	98.8	clashes,incorrect
963	nopmf					0.0612	0.9118	20.0719	8.4907	8.9787	11.429	153.0099	98.8	incorrect
964	nopmf					0	1	63.0195	24.9558	25.8479	61.61	103.6011	98.8	incorrect
968	nopmf					0	1	47.7003	13.5579	14.6016	45.167	105.3742	98.8	clashes,incorrect
969	nopmf					0	1	52.5239	21.3047	21.8971	50.7873	121.0684	98.8	incorrect
970	nopmf					0	1	45.5184	15.1131	16.0098	44.3993	62.8982	98.8	incorrect
972	nopmf					0	1	70.0908	26.5214	27.9075	69.8087	42.0108	98.8	incorrect
973	nopmf					0	1	50.3716	20.51	21.2516	48.2503	121.68	98.8	incorrect
974	nopmf					0.1633	0.8667	10.474	3.8027	3.852	7.2448	53.1169	98.8	acceptable
975	nopmf					0	1	56.8759	22.2658	23.5903	55.7398	83.8849	98.8	incorrect
976	nopmf					0	1	48.8953	16.6119	18.406	46.4944	161.5222	98.8	incorrect
977	nopmf					0.0204	0.9811	16.5999	7.7814	8.2983	5.2915	139.43	98.8	incorrect
978	nopmf					0	1	37.8372	15.8579	15.3561	33.2412	170.7746	98.8	incorrect
979	nopmf					0	1	45.2065	14.5084	14.5479	42.3893	125.3781	98.8	incorrect
980	nopmf					0.5306	0.6232	6.3559	1.7635	2.1362	4.9722	26.3013	98.8	medium
981	nopmf					0	1	51.2753	16.2209	17.6285	49.3752	115.1678	98.8	incorrect
982	nopmf					0	1	46.9017	15.6957	16.9882	45.2313	96.6026	98.8	incorrect
985	nopmf					0	1	59.8894	23.3992	23.9262	57.8388	135.8434	98.8	incorrect
989	nopmf					0	1	62.7027	25.0334	26.766	62.3635	47.1963	98.8	incorrect
990	nopmf					0	1	60.2808	24.0602	24.947	59.1609	86.7671	98.8	incorrect
995	nopmf					0.0612	0.9717	21.1963	8.7668	9.5434	10.5642	170.5541	98.8	clashes,incorrect
996	nopmf					0.1633	0.8667	10.474	3.8027	3.852	7.2448	53.1169	98.8	acceptable
998	nopmf					0	1	46.3591	15.5997	17.1041	43.773	141.291	98.8	incorrect
999	nopmf					0.0204	0.9848	20.7058	9.2484	9.7026	12.6097	174.5603	98.8	incorrect
1000	nopmf					0	1	50.1014	21.9043	22.0254	47.0403	168.3972	98.8	incorrect
1002	nopmf					0	1	49.9868	17.0963	18.5794	47.3278	161.8584	98.8	clashes,incorrect
1004	nopmf					0.0408	0.9661	16.9914	8.0042	8.4214	5.3078	153.5652	98.8	incorrect
1005	nopmf					0.102	0.9	11.3307	3.7467	3.888	8.9382	55.8875	98.8	acceptable
1006	nopmf					0	1	16.0707	7.314	7.4316	3.7286	110.9906	98.8	incorrect
1007	nopmf					0	1	48.5276	18.1006	18.7506	46.4741	107.6186	98.8	incorrect
1008	nopmf					0	1	58.2885	22.3621	23.72	57.4522	71.4458	98.8	incorrect
1009	nopmf					0	1	48.5916	13.9702	15.0367	46.0864	106.8397	98.8	clashes,incorrect
1013	nopmf					0.4694	0.4651	2.6357	1.3039	1.8793	2.4026	6.0584	98.8	medium
1016	nopmf					0.0816	0.9184	17.7889	8.1978	8.5898	6.3355	165.2165	98.8	incorrect
1017	nopmf					0	1	45.6847	13.0182	13.7264	43.2713	129.0936	98.8	incorrect
1018	nopmf					0	1	53.3855	18.5137	19.3975	52.9837	49.5095	98.8	incorrect
1020	nopmf					0.449	0.5849	4.7131	1.9264	2.5023	3.2771	21.3327	98.8	medium
1021	nopmf					0	1	16.0791	6.2337	6.666	9.1616	137.4092	98.8	incorrect
1024	nopmf					0.0816	0.9444	18.2348	8.4036	8.8111	7.778	162.1147	98.8	incorrect
1025	nopmf					0	1	50.8163	17.9109	18.1294	48.7528	115.6134	98.8	incorrect
1026	nopmf					0	1	60.7469	23.663	24.1808	58.7842	132.5109	98.8	incorrect
1027	nopmf					0	1	60.1956	23.682	24.0976	58.03	146.1199	98.8	incorrect
1028	nopmf					0	1	51.5698	16.1743	17.5999	49.6824	114.0022	98.8	incorrect
1029	nopmf					0.5102	0.5192	4.2709	1.9874	2.3336	1.5069	27.7893	98.8	medium
1030	nopmf					0.0204	0.9825	17.3711	6.5545	7.1389	9.0304	111.9583	98.8	incorrect
1032	nopmf					0.0408	0.9714	19.5283	8.7137	9.2038	10.7176	158.9572	98.8	incorrect
1034	nopmf					0	1	18.4588	8.0078	8.4621	9.0856	151.0793	98.8	incorrect
1035	nopmf					0	1	62.4599	23.9674	24.696	61.0232	106.8413	98.8	incorrect
1036	nopmf					0.2449	0.7778	5.7005	2.397	2.9515	5.346	13.8139	98.8	acceptable
1037	nopmf					0	1	57.5803	21.9148	23.3656	56.7666	70.3754	98.8	incorrect
1039	nopmf					0	1	12.9997	5.654	6.0742	7.4692	68.0528	98.8	incorrect
1041	nopmf					0	1	61.9017	24.3486	25.033	60.2068	118.7106	98.8	clashes,incorrect
1042	nopmf					0	1	60.1823	23.9898	25.5284	59.1488	79.0594	98.8	incorrect
1043	nopmf					0	1	41.8598	14.8947	16.2297	40.6296	63.9157	98.8	incorrect
1044	nopmf					0	1	63.4616	24.0638	24.9591	61.1371	138.618	98.8	incorrect
1046	nopmf					0.2857	0.7083	6.7629	2.7989	3.0002	5.9663	21.4044	98.8	acceptable
1049	nopmf					0	1	34.9316	14.5018	13.9701	29.796	170.8561	98.8	incorrect
1050	nopmf					0	1	68.6565	25.8396	27.1622	68.3066	47.5611	98.8	clashes,incorrect
1051	nopmf					0	1	58.3208	22.9956	24.4675	57.1124	87.5113	98.8	incorrect
1053	nopmf					0	1	58.1713	23.2195	23.6387	55.984	141.4857	98.8	incorrect
1054	nopmf					0	1	54.722	22.1087	23.2173	53.2505	93.5251	98.8	incorrect
1055	nopmf					0	1	58.4656	22.4777	23.2655	56.2241	144.9779	98.8	clashes,incorrect
1057	nopmf					0	1	46.2617	16.2744	16.7284	42.9737	152.4432	98.8	incorrect
1058	nopmf					0	1	47.8426	14.9489	15.7672	44.0508	164.0128	98.8	incorrect
1059	nopmf					0	1	58.3411	22.6135	23.7912	57.1767	88.0712	98.8	incorrect
1060	nopmf					0	1	19.3259	7.8378	8.3774	6.8512	142.8906	98.8	incorrect
1061	nopmf					0	1	46.7891	13.2773	14.2921	44.2641	104.0668	98.8	incorrect
1062	nopmf					0	1	71.4942	26.782	28.1934	71.141	44.4547	98.8	incorrect
1063	nopmf					0	1	43.0975	13.2974	14.1768	39.8412	120.0467	98.8	incorrect
1064	nopmf					0	1	59.1616	23.3756	23.8042	57.1329	133.7493	98.8	incorrect
1066	nopmf					0	1	50.0153	22.2831	22.2676	46.5924	175.1412	98.8	incorrect
1067	nopmf					0	1	48.6318	18.2956	18.9915	45.885	172.7029	98.8	clashes,incorrect
1068	nopmf					0.3061	0.8077	8.5823	3.0783	3.3676	4.3747	51.7747	98.8	clashes,acceptable
1069	nopmf					0	1	51.9058	20.2131	20.9509	48.8225	160.1793	98.8	clashes,incorrect
1070	nopmf					0	1	52.7286	14.7644	15.7142	49.826	161.4059	98.8	incorrect
1073	nopmf					0	1	67.7419	25.916	27.2927	67.5968	29.092	98.8	incorrect
1074	nopmf					0.102	0.8837	14.1209	6.6476	6.9161	3.3085	110.3415	98.8	incorrect
1075	nopmf					0	1	49.7478	18.9394	19.884	47.9319	128.2959	98.8	incorrect
1076	nopmf					0	1	58.624	22.7231	24.0118	57.4651	87.8223	98.8	incorrect
1077	nopmf					0.102	0.9194	14.4937	6.1904	6.4162	6.8944	106.9799	98.8	incorrect
1078	nopmf					0	1	44.4798	13.117	13.6663	40.734	164.1171	98.8	incorrect
1079	nopmf					0	1	17.4339	7.3348	7.9518	5.1518	127.9202	98.8	incorrect
1080	nopmf					0	1	43.9099	16.3391	16.4797	41.5643	117.9055	98.8	incorrect
1081	nopmf					0	1	47.2905	15.4942	16.6584	44.5823	110.5775	98.8	incorrect
1083	nopmf					0	1	54.9978	22.2233	23.3477	53.5272	93.0248	98.8	incorrect
1084	nopmf					0	1	51.6514	15.3225	16.1884	49.2598	106.9709	98.8	incorrect
1085	nopmf					0	1	47.0313	14.9348	15.5019	43.5218	165.2166	98.8	incorrect
1086	nopmf					0	1	59.4395	23.3786	23.8457	57.3843	134.8325	98.8	incorrect
1087	nopmf					0	1	22.013	8.5828	9.47	13.1925	136.9024	98.8	clashes,incorrect
1088	nopmf					0.0204	0.9821	9.4589	4.5158	4.8872	3.6455	67.6276	98.8	incorrect
1091	nopmf					0	1	43.6297	17.3838	17.4093	40.1823	164.0542	98.8	clashes,incorrect
1093	nopmf					0.0408	0.9667	17.2208	8.0098	8.5845	5.3676	150.715	98.8	incorrect
1094	nopmf					0	1	57.4578	23.0031	23.3928	55.3411	134.6136	98.8	incorrect
1095	nopmf					0	1	52.0271	17.0362	18.7519	49.3386	161.4826	98.8	incorrect
1097	nopmf					0.102	0.9405	15.6114	6.8103	7.2969	6.1078	117.5641	98.8	incorrect
1098	nopmf					0	1	64.0839	25.266	25.9976	62.7239	102.8277	98.8	incorrect
1099	nopmf					0.449	0.6071	4.5127	1.9975	2.5394	4.3479	7.2446	98.8	medium
1101	nopmf					0	1	62.6482	24.4315	25.1451	61.0561	114.7511	98.8	clashes,incorrect
1103	nopmf					0	1	46.3177	15.1204	16.2025	43.2398	165.8112	98.8	incorrect
1105	nopmf					0	1	59.0635	23.437	23.8081	56.9509	139.3654	98.8	incorrect
1106	nopmf					0	1	48.2108	15.9738	17.6532	45.5367	165.5626	98.8	incorrect
1107	nopmf					0.0204	0.9714	9.7284	4.0651	4.1573	7.1624	54.7223	98.8	incorrect
1110	nopmf					0	1	64.5355	25.1683	25.9839	63.421	91.3463	98.8	incorrect
1111	nopmf					0.1633	0.8769	11.2084	5.1112	5.5041	2.8974	81.7933	98.8	incorrect
1112	nopmf					0	1	52.1475	20.9337	21.1605	49.6706	141.9006	98.8	incorrect
1113	nopmf					0.5306	0.5357	11.8679	2.7227	3.3171	10.0489	46.8314	98.8	acceptable
1114	nopmf					0	1	61.5799	24.5653	25.3473	60.3619	93.1143	98.8	incorrect
1115	nopmf					0	1	58.8227	23.3802	23.8062	56.7358	136.157	98.8	incorrect
1116	nopmf					0.1224	0.8723	9.8972	4.2712	4.6531	3.6279	70.7683	98.8	acceptable
1117	nopmf					0	1	60.2377	23.5789	24.0921	58.2227	135.1887	98.8	incorrect
1118	nopmf					0	1	66.0019	25.1456	26.4593	65.8265	34.6083	98.8	incorrect
1120	nopmf					0.5306	0.5738	4.7111	1.6893	2.1656	2.9905	24.4133	98.8	medium
1121	nopmf					0	1	44.0406	13.4146	14.3947	41.8543	132.5482	98.8	incorrect
1122	nopmf					0	1	55.5819	22.5654	23.8016	54.2303	88.6307	98.8	incorrect
1123	nopmf					0	1	70.1735	26.8199	28.2034	69.8776	44.8744	98.8	clashes,incorrect
1125	nopmf					0	1	43.4464	15.4045	16.0898	43.0068	41.038	98.8	clashes,incorrect
1126	nopmf					0	1	41.088	16.1626	16.5688	40.345	67.3824	98.8	clashes,incorrect
1127	nopmf					0	1	59.3229	23.5465	23.9424	57.1266	143.5463	98.8	incorrect
1128	nopmf					0	1	38.5245	17.4946	17.9489	35.7729	170.3622	98.8	incorrect
1134	nopmf					0	1	61.8272	24.3069	24.9891	60.2179	114.2219	98.8	clashes,incorrect
1139	nopmf					0.5102	0.6212	5.8563	1.7924	2.1565	4.1625	27.4868	98.8	medium
1140	nopmf					0	1	48.8927	18.3596	18.7683	47.0072	105.9048	98.8	clashes,incorrect
1141	nopmf					0	1	47.8429	14.9218	15.9761	46.8119	67.7198	98.8	incorrect
1142	nopmf					0	1	61.28	25.692	26.9437	60.8396	50.9941	98.8	clashes,incorrect
1144	nopmf					0.6122	0.3478	5.721	1.5634	2.0756	4.2766	25.8865	98.8	medium
1145	nopmf					0.0204	0.9811	16.5999	7.7814	8.2983	5.2915	139.43	98.8	incorrect
1149	nopmf					0	1	70.0113	26.2571	27.6362	69.7176	40.6804	98.8	incorrect
1150	nopmf					0	1	61.0642	24.3529	25.1546	59.7124	99.2899	98.8	incorrect
1152	nopmf					0	1	50.163	16.116	16.7949	48.5096	86.5005	98.8	incorrect
1157	nopmf					0	1	49.4982	15.7348	16.1891	47.4246	166.1288	98.8	incorrect
1158	nopmf					0	1	69.5574	25.6151	26.754	68.346	112.8671	98.8	incorrect
1159	nopmf					0.0612	0.9423	16.5579	7.9358	8.549	5.6671	134.0975	98.8	incorrect
1160	nopmf					0.0612	0.9552	16.6665	7.8832	8.5025	5.1758	137.8801	98.8	incorrect
1165	nopmf					0	1	13.6915	5.0259	5.6753	5.8952	121.2694	98.8	incorrect
1167	nopmf					0	1	50.6174	15.8252	16.9161	47.246	170.4413	98.8	clashes,incorrect
1168	nopmf					0.4898	0.6667	6.4409	1.9268	2.2647	4.9501	27.4867	98.8	medium
1170	nopmf					0.0816	0.9	17.2148	7.6881	8.3476	10.4489	110.0813	98.8	incorrect
1172	nopmf					0	1	47.4214	18.6107	19.2354	45.3653	113.5267	98.8	clashes,incorrect
1173	nopmf					0	1	61.4502	24.2191	24.9253	59.8661	111.9482	98.8	clashes,incorrect
1174	nopmf					0.1633	0.875	19.5531	7.5933	8.0576	8.0022	176.1587	98.8	incorrect
1175	nopmf					0	1	57.2266	22.9752	23.3162	55.3248	116.8579	98.8	incorrect
1176	nopmf					0.551	0.5345	9.0569	2.1285	2.6387	7.1839	41.3635	98.8	acceptable
1177	nopmf					0	1	47.3579	17.8677	18.8538	45.5434	109.2146	98.8	incorrect
1178	nopmf					0	1	88.5331	36.2314	38.2932	86.979	128.2438	98.8	incorrect
1179	nopmf					0	1	40.39	14.6052	15.608	40.2115	24.8086	98.8	clashes,incorrect
1182	nopmf					0.0612	0.9412	18.4986	8.4442	9.0407	8.7901	155.1094	98.8	incorrect
1183	nopmf					0	1	60.1848	24.147	24.8768	58.9957	90.5705	98.8	incorrect
1185	nopmf					0	1	66.8084	26.0098	27.3516	65.2062	123.6809	98.8	incorrect
1186	nopmf					0	1	58.5877	23.187	23.5265	56.3725	143.6315	98.8	incorrect
1187	nopmf					0	1	47.693	18.1647	19.1386	46.2719	83.1808	98.8	clashes,incorrect
1189	nopmf					0	1	42.2752	13.9071	15.0101	41.2025	77.5438	98.8	incorrect
1190	nopmf					0	1	44.5197	15.3611	16.309	41.3992	172.7323	98.8	incorrect
1191	nopmf					0	1	47.0127	15.271	16.4325	43.9907	154.6258	98.8	incorrect
1192	nopmf					0	1	58.7741	23.3606	23.7879	56.5931	141.4828	98.8	incorrect
1194	nopmf					0	1	46.5504	15.0737	16.2154	43.4508	169.8259	98.8	clashes,incorrect
1196	nopmf					0	1	42.4606	13.5322	14.1172	38.7702	168.5334	98.8	incorrect
1199	nopmf					0	1	59.9968	19.9152	21.2909	57.2909	176.3928	98.8	clashes,incorrect
1200	nopmf					0.0816	0.9	17.2148	7.6881	8.3476	10.4489	110.0813	98.8	incorrect
1201	nopmf					0	1	57.9861	20.1701	20.9802	56.7902	86.7403	98.8	clashes,incorrect
1204	nopmf					0.0612	0.9559	13.9896	3.9962	4.5545	13.1139	29.2363	98.8	clashes,incorrect
1205	nopmf					0	1	39.9221	15.4082	15.8138	39.3962	48.8145	98.8	clashes,incorrect
1212	nopmf					0	1	63.342	25.0521	25.298	62.4022	95.4518	98.8	incorrect
1214	nopmf					0.4694	0.6102	6.4964	1.7857	2.2897	5.7057	21.2817	98.8	medium
1216	nopmf					0	1	46.4679	13.8373	14.6498	42.8417	162.31	98.8	incorrect
1217	nopmf					0.3878	0.62	6.0441	2.5965	2.9304	2.4489	39.7147	98.8	acceptable
1219	nopmf					0	1	68.0737	26.6536	27.3897	66.7279	106.8279	98.8	incorrect
1221	nopmf					0	1	52.9727	21.6366	22.5894	52.0638	71.5127	98.8	incorrect
1225	nopmf					0	1	47.5581	17.8648	18.5957	45.6412	98.7657	98.8	clashes,incorrect
1227	nopmf					0	1	53.5036	19.4245	20.3323	52.7504	78.6292	98.8	incorrect
1228	nopmf					0.2653	0.7292	11.5293	4.3475	4.8086	8.4422	56.3134	98.8	incorrect
1229	nopmf					0	1	41.4221	13.9833	14.9171	40.3793	75.1477	98.8	incorrect
1233	nopmf					0	1	58.6208	23.3032	23.7335	56.5181	135.4535	98.8	incorrect
1234	nopmf					0	1	73.0008	27.65	28.1653	71.099	160.0371	98.8	incorrect
1235	nopmf					0	1	59.8496	23.5219	24.0697	57.8308	132.8571	98.8	incorrect
1236	nopmf					0.0408	0.9688	19.3	8.4216	9.1484	9.0788	137.0789	98.8	incorrect
1238	nopmf					0	1	64.2428	24.6633	25.4494	63.0949	94.5376	98.8	clashes,incorrect
1240	nopmf					0	1	49.6053	16.0513	17.4307	48.0839	93.4411	98.8	incorrect
1241	nopmf					0	1	70.4857	26.7745	28.1873	70.283	35.7165	98.8	incorrect
1243	nopmf					0.6939	0.3462	5.4007	1.7147	2.3562	4.2947	23.8292	98.8	medium
1244	nopmf					0	1	71.6045	27.8219	29.6425	70.774	80.438	98.8	incorrect
1246	nopmf					0	1	20.136	8.3739	8.4025	9.2867	168.1828	98.8	clashes,incorrect
1247	nopmf					0	1	60.5985	24.0423	24.8817	59.3474	93.1317	98.8	incorrect
1249	nopmf					0	1	67.4099	26.4086	27.0507	65.9876	111.6552	98.8	incorrect
1251	nopmf					0	1	18.0783	6.2868	6.9127	11.604	148.9445	98.8	incorrect
1252	nopmf					0.0204	0.9851	15.9096	7.025	7.5521	5.1328	117.7079	98.8	incorrect
1254	nopmf					0	1	48.9109	15.7219	16.2428	45.7615	170.1485	98.8	incorrect
1255	nopmf					0.0204	0.9792	14.0745	5.9995	6.2255	7.2006	96.1581	98.8	incorrect
1256	nopmf					0	1	50.2253	17.6414	18.436	47.9911	152.8027	98.8	clashes,incorrect
1257	nopmf					0	1	44.7805	16.8181	17.6326	43.1455	114.2331	98.8	incorrect
1258	nopmf					0	1	46.6816	14.9052	15.9779	43.4033	170.3293	98.8	incorrect
1259	nopmf					0	1	56.3897	20.3748	20.427	54.1487	151.3823	98.8	clashes,incorrect
1261	nopmf					0	1	44.451	16.9894	17.2591	41.594	150.5563	98.8	clashes,incorrect
1262	nopmf					0	1	18.422	8.1547	8.6756	9.2559	165.4424	98.8	incorrect
1263	nopmf					0	1	20.2663	7.9263	8.6279	11.3022	155.3136	98.8	incorrect
1265	nopmf					0	1	51.3421	23.4778	24.4919	49.8469	118.4134	98.8	incorrect
1266	nopmf					0.102	0.8889	16.6987	7.0193	7.5895	11.9045	88.9583	98.8	incorrect
1267	nopmf					0	1	45.6998	15.2274	15.8794	43.2825	127.9022	98.8	incorrect
1270	nopmf					0	1	57.3428	22.867	23.2664	55.2619	132.3573	98.8	incorrect
1272	nopmf					0.102	0.9194	13.5523	6.2376	6.7386	5.2792	96.2356	98.8	incorrect
1274	nopmf					0.4694	0.6806	7.8441	2.2513	2.6437	5.2635	41.5376	98.8	clashes,acceptable
1275	nopmf					0	1	49.8756	15.9785	16.9457	48.0271	101.1282	98.8	incorrect
1276	nopmf					0	1	52.0292	21.0033	22.3231	51.5074	52.9085	98.8	incorrect
1277	nopmf					0	1	48.4452	17.4325	18.6254	46.8933	81.821	98.8	clashes,incorrect
1278	nopmf					0	1	51.2962	15.2912	16.1961	48.5044	127.3335	98.8	incorrect
1279	nopmf					0	1	61.2358	23.7198	25.233	59.1696	116.8551	98.8	incorrect
1280	nopmf					0	1	51.7514	23.1631	23.5575	48.9688	164.0705	98.8	incorrect
1281	nopmf					0	1	49.7995	21.9159	21.8856	46.3929	169.7276	98.8	incorrect
1282	nopmf					0.4082	0.7333	10.1352	2.333	2.8844	7.4071	46.6242	98.8	clashes,acceptable
1286	nopmf					0	1	46.7224	17.5421	18.0734	44.1034	151.7838	98.8	clashes,incorrect
1288	nopmf					0	1	41.3484	14.3091	15.2217	39.1041	110.2129	98.8	incorrect
1289	nopmf					0	1	57.8827	23.0342	23.4366	55.6827	140.5276	98.8	incorrect
1291	nopmf					0.6327	0.225	2.2024	1.0595	1.5499	1.7122	10.4436	98.8	medium
1292	nopmf					0.0204	0.9787	43.08	12.921	13.3149	39.4614	150.0916	98.8	incorrect
1294	nopmf					0	1	58.9992	23.2982	23.7046	56.8507	141.0252	98.8	incorrect
1300	nopmf					0.4082	0.7059	10.31	2.2868	2.8397	7.6446	46.6243	98.8	acceptable
1303	nopmf					0.102	0.9462	18.2633	8.4594	8.8272	7.4127	178.9361	98.8	clashes,incorrect
1304	nopmf					0	1	49.3949	15.9279	15.9622	46.6024	158.6609	98.8	incorrect
1306	nopmf					0	1	57.8111	22.4325	23.4071	56.4651	95.7448	98.8	incorrect
1307	nopmf					0	1	46.6014	14.0095	15.174	44.8926	112.2138	98.8	incorrect
1309	nopmf					0.2653	0.803	7.5809	3.1873	3.4648	2.8859	48.5919	98.8	acceptable
1310	nopmf					0.102	0.9091	13.6931	6.2262	6.3257	3.4802	104.3407	98.8	incorrect
1311	nopmf					0	1	38.7087	15.6001	16.0523	36.0375	115.0572	98.8	incorrect
1315	nopmf					0	1	90.4958	32.7661	34.3353	89.6918	116.3478	98.8	incorrect
1316	nopmf					0	1	46.868	13.5004	14.4736	44.4479	100.4653	98.8	clashes,incorrect
1318	nopmf					0	1	50.2309	16.4549	17.8221	46.5367	160.1336	98.8	incorrect
1319	nopmf					0	1	48.8775	15.5569	16.5573	47.6171	74.0217	98.8	incorrect
1320	nopmf					0	1	38.0328	14.7402	15.1931	36.9359	79.0518	98.8	incorrect
1321	nopmf					0	1	47.2354	14.9311	16.2509	45.5543	103.1585	98.8	incorrect
1322	nopmf					0	1	44.8467	14.3189	14.3833	42.1741	123.2583	98.8	clashes,incorrect
1327	nopmf					0	1	59.9437	21.5781	22.6054	57.9831	150.3079	98.8	clashes,incorrect
1328	nopmf					0.6531	0.5152	9.6549	2.2526	2.7696	8.2461	37.7773	98.8	acceptable
1329	nopmf					0	1	58.5344	23.6897	24.996	57.3273	84.7494	98.8	incorrect
1330	nopmf					0.1429	0.8409	8.5021	3.5661	3.5759	4.6507	53.0282	98.8	acceptable
1334	nopmf					0	1	54.0548	22.2293	23.6825	53.9318	28.5147	98.8	incorrect
1335	nopmf					0.3878	0.6833	5.0738	1.7238	2.2417	4.6001	15.0091	98.8	medium
1336	nopmf					0	1	50.7579	15.9086	17.3147	48.8391	114.0022	98.8	incorrect
1337	nopmf					0	1	19.8471	7.0491	7.6654	16.0559	82.179	98.8	incorrect
1339	nopmf					0.4286	0.5882	4.2645	1.8012	2.2486	3.7832	14.4361	98.8	medium
1340	nopmf					0.0204	0.9859	17.5568	8.025	8.5824	5.3977	159.7821	98.8	incorrect
1341	nopmf					0	1	58.4069	23.648	24.8939	57.352	82.7295	98.8	incorrect
1342	nopmf					0.2041	0.7561	6.519	2.4931	2.8785	6.219	14.2888	98.8	acceptable
1343	nopmf					0	1	44.345	16.4008	17.0606	43.6682	60.3657	98.8	clashes,incorrect
1344	nopmf					0.4694	0.5	5.5395	1.9439	2.4496	5.3528	9.6617	98.8	medium
1345	nopmf					0	1	42.482	14.5868	15.3524	40.229	114.1777	98.8	incorrect
1346	nopmf					0	1	44.6775	16.6407	16.9496	42.5976	142.3398	98.8	clashes,incorrect
1348	nopmf					0	1	44.1483	18.5238	18.6556	43.0608	72.9053	98.8	clashes,incorrect
1350	nopmf					0.0816	0.9149	11.0953	4.0018	4.3529	8.534	52.2413	98.8	incorrect
1351	nopmf					0	1	39.2521	15.6141	15.5646	35.5206	170.5029	98.8	incorrect
1353	nopmf					0	1	50.3906	16.5373	17.4396	49.3737	82.7025	98.8	clashes,incorrect
1356	nopmf					0	1	47.5677	18.9193	19.6129	45.3769	116.5203	98.8	incorrect
1359	nopmf					0	1	35.5776	14.074	14.7688	33.172	97.5179	98.8	incorrect
1360	nopmf					0	1	46.9054	16.6894	17.9248	46.261	49.0478	98.8	incorrect
1361	nopmf					0	1	46.0113	13.6798	14.7315	43.7186	102.1982	98.8	clashes,incorrect
1362	nopmf					0	1	58.6921	23.1576	23.5949	56.5048	142.4662	98.8	incorrect
1366	nopmf					0.102	0.9167	13.7744	5.9568	6.1873	5.8523	96.5102	98.8	incorrect
1367	nopmf					0.0204	0.9853	15.8449	6.6933	7.0098	6.4863	117.8969	98.8	incorrect
1368	nopmf					0	1	22.9762	10.0742	10.7513	16.5834	131.097	98.8	incorrect
1369	nopmf					0	1	57.0248	22.9143	23.1004	55.1415	115.9691	98.8	incorrect
1372	nopmf					0	1	61.7367	22.2393	23.2792	59.8346	176.9521	98.8	incorrect
1374	nopmf					0	1	41.365	13.0989	13.6579	37.9914	161.4503	98.8	incorrect
1375	nopmf					0	1	57.4419	19.072	20.016	54.438	174.7547	98.8	clashes,incorrect
1378	nopmf					0	1	51.3378	16.7814	18.4681	48.8327	130.0443	98.8	incorrect
1379	nopmf					0	1	57.4517	22.797	23.274	55.5772	120.6552	98.8	incorrect
1380	nopmf					0.0204	0.9815	20.5335	8.6611	9.4845	10.0468	156.7091	98.8	incorrect
1381	nopmf					0.449	0.6667	6.5817	1.9255	2.4208	5.8026	21.2817	98.8	medium
1382	nopmf					0	1	52.6095	19.3779	19.5456	50.0749	146.9461	98.8	clashes,incorrect
1385	nopmf					0	1	46.3382	13.1437	14.1549	43.9689	98.4335	98.8	clashes,incorrect
1386	nopmf					0	1	49.0504	15.9501	16.8371	47.9321	86.1916	98.8	incorrect
1389	nopmf					0.2857	0.7667	9.3777	3.5292	3.812	3.8831	60.8468	98.8	acceptable
1392	nopmf					0.0816	0.9111	20.0508	8.4913	8.2404	10.5119	168.3702	98.8	incorrect
1394	nopmf					0.7143	0.5977	9.4946	2.4197	3.0093	8.0221	34.6876	98.8	clashes,acceptable
1395	nopmf					0	1	47.4988	15.7589	15.472	44.1577	152.8433	98.8	incorrect
1398	nopmf					0	1	42.0904	14.3206	14.5141	38.8343	178.2419	98.8	clashes,incorrect
1399	nopmf					0	1	51.4582	15.8454	17.2651	48.7083	130.7529	98.8	incorrect
1401	nopmf					0.0204	0.9815	12.5152	5.3884	5.5351	4.8396	91.2287	98.8	incorrect
1402	nopmf					0	1	69.1998	26.4654	27.8789	69.0594	27.934	98.8	incorrect
1403	nopmf					0	1	49.8673	15.4555	16.7779	48.7019	91.1169	98.8	incorrect
1404	nopmf					0	1	50.4506	15.4018	15.5762	47.8819	124.4448	98.8	incorrect
1405	nopmf					0	1	15.8167	5.6649	6.3953	8.8904	112.4134	98.8	incorrect
1406	nopmf					0.2857	0.6889	9.1007	2.3156	2.8033	6.0097	46.4345	98.8	acceptable
1407	nopmf					0	1	38.7357	12.9059	13.0492	36.911	87.4204	98.8	incorrect
1408	nopmf					0	1	58.611	23.37	23.7871	56.4829	138.5363	98.8	incorrect
1410	nopmf					0.0816	0.9149	20.892	8.9234	9.6953	14.2384	132.7343	98.8	incorrect
1412	nopmf					0	1	58.6901	23.2522	23.6664	56.473	144.1086	98.8	incorrect
1414	nopmf					0	1	50.6848	15.8281	17.2354	48.9763	104.5971	98.8	incorrect
1415	nopmf					0.0816	0.9494	18.9588	8.6337	9.0126	9.0143	174.139	98.8	incorrect
1416	nopmf					0.2653	0.7547	8.7631	2.9752	3.1381	6.9176	40.2507	98.8	acceptable
1418	nopmf					0	1	61.0555	25.5766	26.7975	60.5047	56.6794	98.8	incorrect
1419	nopmf					0	1	46.6147	13.4616	14.4338	44.35	95.5868	98.8	clashes,incorrect
1422	nopmf					0	1	51.6782	16.1895	17.6121	50.2332	92.7272	98.8	incorrect
1423	nopmf					0.0612	0.9444	17.808	8.3589	8.8495	6.4256	177.0498	98.8	incorrect
1425	nopmf					0	1	65.4236	27.021	28.7553	63.9754	123.1401	98.8	incorrect
1426	nopmf					0	1	19.8874	7.5247	8.0667	12.0687	164.7697	98.8	incorrect
1428	nopmf					0.2245	0.78	7.9986	3.2173	3.4529	3.0811	51.6593	98.8	acceptable
1430	nopmf					0	1	66.5743	26.205	26.873	65.1707	108.569	98.8	incorrect
1431	nopmf					0	1	66.7299	25.4456	26.7643	66.4955	39.2922	98.8	incorrect
1432	nopmf					0	1	56.9036	22.7345	23.1369	54.9334	124.2943	98.8	incorrect
1434	nopmf					0	1	21.5519	8.336	9.0337	11.9126	144.148	98.8	incorrect
1438	nopmf					0	1	58.0521	23.1838	23.6561	55.908	137.6325	98.8	incorrect
1441	nopmf					0	1	44.2934	16.6343	16.8132	42.0969	120.6143	98.8	clashes,incorrect
1443	nopmf					0.0816	0.9474	18.848	8.5979	9.0553	8.872	169.375	98.8	incorrect
1444	nopmf					0	1	86.569	33.4089	35.1139	85.7059	83.6485	98.8	incorrect
1445	nopmf					0.4082	0.6667	6.6461	2.3791	2.6821	3.9144	36.652	98.8	acceptable
1446	nopmf					0.0408	0.9821	19.7902	7.5438	8.4146	9.628	136.6352	98.8	clashes,incorrect
1447	nopmf					0	1	51.9034	16.2145	17.6543	50.2427	103.2707	98.8	incorrect
1448	nopmf					0	1	54.6437	22.9427	23.464	52.3105	146.883	98.8	incorrect
1450	nopmf					0	1	57.3045	21.9865	23.407	56.4887	68.965	98.8	incorrect
