# Supplementary material for: CLUB-MARTINI: Selecting Favourable Interactions amongst Available Candidates, a Coarse-Grained Simulation Approach to Scoring Docking Decoys
Source: PLoS One. 2016 May 11;11(5):e0155251. doi: 10.1371/journal.pone.0155251 (PMC4864233; doi:10.1371/journal.pone.0155251)
Supplement: S1 File — (ZIP) [file pone.0155251.s006.zip › Target_53.csv]

struct #	min_PMF_1	min_PMF_2	min_PMF_3	min_PMF_4	min_PMF_5	fnat	fnonnat	L-rms	I-rms	S-rms	dl	theta l	Seq_id	score
964	-164.342895304	-119.13529885	-145.0211421	-118.10332549	-52.9737139982	0.0385	0.9759	22.1149	10.7104	11.6196	13.687	142.0749	100	incorrect
636	-151.292808897	-118.93555774	-145.09176589	-104.26867869	-90.9745492347	0.2308	0.7647	8.0568	3.4703	4.5493	4.9996	37.0445	100	acceptable
633	-148.958086747	-43.5512252061	-54.5698755271	-74.6034400021	-140.834959115	0.0962	0.9231	19.6192	10.8503	11.972	6.7633	177.2837	100	clashes,incorrect
135	-137.926702518	-128.688338208	-113.970587858	-123.321965098	-118.495332688	0.4423	0.6034	5.9015	2.3285	3.2251	4.665	17.8702	100	acceptable
278	-136.970624866	-75.3260259253	-48.1806808353	-71.4281622628	-43.3332448735	0.0577	0.9286	18.7708	7.6166	8.298	12.7837	97.9088	100	incorrect
981	-136.824635647	-64.0831548678	-62.9801924328	-91.5596450619	-64.4808366472	0.0962	0.9194	20.2198	10.555	11.8559	11.457	141.0804	100	incorrect
79	-132.87897865	-120.962930472	-132.018824338	-115.388484618	-73.4684221471	0.0385	0.9672	20.0087	10.7798	11.8663	8.469	167.9204	100	incorrect
222	-132.625646988	-132.481012443	-120.772317698	-116.337173311	-101.062616991	0.2885	0.7321	10.8458	4.2682	5.2361	8.1834	44.3687	100	incorrect
710	-130.017864876	-118.423425735	-124.251889415	-107.297473574	-30.8804360369	0.5769	0.6203	5.0688	1.9786	2.7671	3.4414	20.8461	100	clashes,medium
281	-129.934615697	-85.7740784368	-88.0962210847	-121.479873902	-85.0682394094	0.1538	0.8545	12.399	4.8192	5.3898	8.6049	57.3099	100	incorrect
522	-129.546905911	-87.281142753	-99.3853129848	-93.7254555748	-48.1377452773	0.2885	0.5714	6.0167	2.6825	3.6235	3.4017	28.8706	100	acceptable
449	-128.203071835	-83.6235814512	-83.0978872709	-57.7285712959	-38.517265458	0.0962	0.9038	10.7821	3.9245	4.5714	8.9826	43.9507	100	incorrect
844	-125.634415605	-110.388934108	-76.0884578488	-110.561772571	-30.5064506424	0.3654	0.587	5.7178	2.4144	3.4584	3.5412	25.1506	100	acceptable
832	-124.131240996	-98.3566187968	-107.036272814	-0.8889640606	-39.3902244044	0.0769	0.9355	18.2112	9.1892	10.3839	11.7087	100.571	100	incorrect
113	-122.687714696	-114.70397955	-103.66711529	-29.1187631083	-114.23025365	0.4423	0.5741	5.6399	2.2869	3.3764	3.8774	21.3066	100	acceptable
468	-121.723788175	-92.339447298	-77.3204986478	-99.2170045378	-71.8990582417	0.25	0.7347	8.8956	4.201	5.0337	3.5749	51.894	100	acceptable
850	-121.05522433	-114.309416635	-7.601468515	-110.156854815	-78.1125647971	0.0385	0.9714	19.2429	10.7331	11.7864	6.3397	171.5603	100	incorrect
493	-120.531701821	-85.757078268	-101.844389354	-100.255171903	-52.3327872867	0.2115	0.8136	9.1687	4.2412	5.2846	4.2131	51.1558	100	acceptable
265	-120.483378269	-71.1275193343	-115.148441564	-85.4742675454	-83.7244740854	0.25	0.8	10.5225	4.445	5.2065	5.2916	59.9921	100	incorrect
1311	-119.471670763	-108.180972905	-95.4407505979	-93.5302252479	-69.8508133381	0.5962	0.6026	4.3241	1.8257	2.7296	2.4502	19.0978	100	clashes,medium
420	-119.424820803	-104.794345612	-131.23134529	-75.2821879205	-75.7477643741	0.2308	0.7931	9.0689	4.2394	5.0858	3.5623	58.7085	100	acceptable
119	-119.22888342	-102.270703097	-72.8995021994	-89.6702506808	-114.048461807	0.1154	0.88	9.7864	4.3579	5.1848	5.372	52.8633	100	acceptable
992	-119.194080455	-95.3093997333	-67.9638678333	-32.0411576638	-53.0816768312	0.0962	0.9505	19.9315	10.6227	11.7563	7.668	176.8749	100	clashes,incorrect
584	-119.079491657	-94.0117128948	-93.3669035197	-99.7493200103	-43.1503462001	0.1731	0.8	10.7634	4.371	5.0905	7.2076	51.0457	100	incorrect
1086	-117.586892904	-86.9303458926	-105.800793577	-112.521469543	-42.3788140019	0.3077	0.7681	8.3034	3.7243	4.5154	4.0515	44.3713	100	acceptable
147	-117.200451587	-117.000330272	-119.553372856	-119.495683397	-126.82830427	0.25	0.8243	8.7918	3.6289	4.7091	5.2866	43.2243	100	acceptable
466	-116.169046702	-33.682076567	-117.730056842	-95.9815287235	-92.9316469878	0.1538	0.8298	13.7424	6.3033	7.1767	7.8159	78.955	100	incorrect
558	-115.778830283	-100.0644151	-81.459439601	-55.1312932516	-61.6050657682	0.4423	0.549	6.9114	2.7881	3.8351	5.0544	26.4484	100	acceptable
736	-115.561410488	-107.402779293	-92.4098719274	-93.7112175016	-89.8054824402	0.3077	0.7681	8.3034	3.7243	4.5154	4.0515	44.3713	100	acceptable
760	-114.714633034	-87.7600897908	-67.526621563	-55.823364723	-79.5441340993	0.1731	0.8	7.3553	3.0571	3.7529	5.617	33.1612	100	acceptable
439	-114.55007484	-54.7369226438	-73.0688079242	-57.7927218592	-88.443922578	0.0192	0.9844	13.3665	5.6753	6.3875	12.4364	32.0221	100	incorrect
915	-114.432657037	-92.461286726	-78.5916655223	-115.977732531	-82.3972543621	0.3462	0.6727	9.4792	3.6569	4.7443	7.2988	36.5402	100	acceptable
1205	-113.723853333	-104.060125077	-91.6182995813	-97.5992122566	-47.2048595243	0.0577	0.925	9.8652	5.155	6.108	5.3675	58.3871	100	incorrect
748	-113.329220626	-102.360426377	-84.4750494362	-68.3769415415	-91.1176813059	0.0385	0.9706	20.1678	10.6008	11.8415	10.456	148.8612	100	clashes,incorrect
1250	-113.034801362	-50.1789096299	-65.7299294129	-77.283993026	-59.4224048546	0.1154	0.9032	12.2183	5.7154	6.8522	6.9934	65.7067	100	incorrect
421	-112.464322783	-73.0895157076	-78.3468638441	-74.1979505826	-79.1522724779	0.1154	0.8605	16.5854	5.1987	6.7423	14.1756	64.5324	100	incorrect
578	-112.127743411	nopmf	-45.7546234864	-86.0053678986	-90.3024550322	0.0385	0.9565	20.6475	10.7372	11.6675	9.4763	160.9158	100	incorrect
669	-111.878996057	nopmf	-85.3670514931	-81.255510845	-45.0747985837	0.0385	0.9683	22.1228	9.8856	10.6033	15.3458	123.8263	100	clashes,incorrect
7	-111.323202274	-79.4244625701	-86.8045645602	-67.5485137125	-65.5302545488	0.0577	0.9577	15.2506	5.9357	6.0727	13.576	40.7083	100	incorrect
400	-111.161617693	-78.5579909034	-79.9614484712	-79.6868790538	-70.4665782036	0.5385	0.5254	5.9819	2.0855	3.0713	5.2167	14.3804	100	clashes,acceptable
292	-110.779678688	-127.109537553	-112.820963653	-119.723484153	-43.1652669358	0.5577	0.5397	4.6125	1.8493	2.8566	3.6753	14.5772	100	clashes,medium
786	-110.691402269	-103.513045739	-100.556341374	-110.209433104	-78.7091725623	0.3269	0.6852	6.3738	2.6892	3.7859	3.3241	31.8644	100	acceptable
1228	-110.237570805	-67.1127779212	-84.3623303992	-89.2379541142	-64.3167404059	0.0192	0.9762	14.6719	5.7977	6.4478	13.6924	36.5625	100	incorrect
780	-109.842275345	-99.1911836521	-65.1380385046	-110.961142529	-41.5368933682	0.1538	0.9398	12.3945	6.5012	6.847	5.7821	79.6182	100	clashes,incorrect
1165	-109.637954258	-106.183352495	-106.744128448	-86.3835979534	-68.1595381638	0.1923	0.8182	12.407	4.9456	5.5365	8.5929	57.4864	100	incorrect
930	-109.524892759	-117.528580286	-91.3076897681	-84.9094218961	-64.415442523	0.2692	0.7407	7.8855	3.4115	4.3698	4.2484	39.8714	100	acceptable
1327	-109.375294003	-97.557830361	-128.552577365	-118.31380724	-89.5090106058	0.4423	0.566	6.5826	2.6735	3.725	4.7668	24.9395	100	acceptable
815	-108.831118303	-136.339097718	-126.907970618	-88.1525020976	-74.36652291	0.0385	0.9718	20.4003	10.6567	11.8943	10.5016	156.7765	100	incorrect
1054	-108.790441255	-73.2100411142	-105.639137914	-132.580856681	-55.5280612871	0.5769	0.5	4.5857	1.9024	2.8137	3.3513	16.2269	100	clashes,medium
45	-108.529713891	-59.0577103656	-73.6965604136	-82.9384722036	-75.3307751336	0.5962	0.4259	8.3602	3.3055	3.954	5.1635	41.5224	100	acceptable
1292	-107.692531162	-111.207737141	-110.462411605	-108.067940704	-31.9576518054	0.5	0.5357	4.8555	1.7258	2.6124	4.1296	7.7376	100	medium
301	-107.234665381	-113.080599978	-91.7028944478	-109.608966101	-43.0464571401	0.7692	0.4805	3.0796	1.2188	2.6858	1.0667	13.6158	100	medium
286	-107.203977227	-98.007937817	-97.986345167	-71.850177261	-103.743347591	0.4423	0.5818	5.6787	2.1669	3.3016	4.3554	17.6842	100	acceptable
22	-106.822052498	-83.5072535531	-100.913158324	-31.6955438585	-94.4305182031	0.2115	0.8721	8.5563	4.0271	4.3432	6.6106	36.8992	100	clashes,acceptable
323	-106.746532866	-55.3772978905	-83.3459243112	-82.7432465982	-63.0442828213	0.3462	0.5263	8.8453	3.4011	4.2271	6.0031	41.8269	100	acceptable
428	-106.724956918	-91.9910080556	-122.572406624	-99.0448900536	-112.067023949	0.2692	0.8182	5.3677	2.4917	3.4757	4.4373	13.5841	100	acceptable
582	-106.532994103	-116.529587528	-70.1815065754	-83.7830096404	-44.4686232075	0.1538	0.92	11.1081	4.7471	5.0949	9.4915	38.1815	100	clashes,incorrect
705	-106.388314731	-88.4559235269	-94.6727057769	-71.5974269269	-44.6016093959	0.0385	0.9848	11.606	5.97	6.164	6.2119	71.9835	100	clashes,incorrect
1066	-105.960277169	-71.494339884	-79.1910792081	-43.0909965883	-52.2277140648	0.0385	0.9643	27.9544	11.0143	11.9346	23.3508	111.6989	100	incorrect
496	-105.868038572	-33.7556739492	-70.503691986	-62.339327026	-81.2778496388	0	1	16.9722	8.5455	8.761	7.5314	173.1293	100	incorrect
1371	-105.139910234	-77.166840883	-53.6965865442	-83.1239826365	-72.939554023	0.0192	0.9863	16.6412	5.2616	5.674	15.6637	36.0672	100	incorrect
896	-104.770946329	-62.9033282747	-41.5413833501	-101.526623654	-79.0321001001	0.0385	0.971	20.1891	10.825	11.8588	8.7764	168.8021	100	incorrect
470	-104.758227389	-114.604996689	-87.6638750323	-95.4561060723	-61.3426437853	0.0385	0.9701	20.3261	10.7926	11.7658	9.4186	167.9868	100	incorrect
31	-104.589399535	-46.9008543403	-105.759511353	-42.0551138263	-74.1880110584	0.1538	0.9328	12.8564	6.7399	7.0563	5.7374	85.6246	100	clashes,incorrect
994	-104.520370439	-66.9153127928	-67.8323197528	-77.5831157122	-101.312886018	0.0962	0.8958	18.205	5.5148	7.1095	15.675	70.7015	100	incorrect
453	-104.070667729	-93.9786361629	-95.7182440329	-112.245874131	-50.3907590251	0.6346	0.5823	3.6104	1.3093	2.7941	2.021	14.7104	100	medium
431	-103.175248802	-105.097309084	-116.512505244	-147.501200444	-74.4112567504	0.5192	0.5846	5.5543	1.9101	3.046	4.9552	12.0503	100	clashes,medium
868	-102.920120832	-79.8526900485	-64.3006137211	-73.5684469415	-53.4577895912	0.0577	0.9118	17.6475	10.0509	11.3739	5.4342	143.0866	100	incorrect
942	-102.789520851	-63.6632790851	-84.2336471877	-88.9971691551	-26.5124586073	0.0769	0.9444	15.378	8.648	9.618	3.0009	114.2291	100	incorrect
263	-102.40329608	-17.9082559859	-38.3063666307	-73.2599877886	-49.4203975522	0.0192	0.9778	10.6497	4.3641	4.9304	9.002	38.9354	100	incorrect
1195	-102.07172181	-58.3869299993	-73.5492770393	-65.7187894143	-83.7410974487	0.0962	0.9206	10.47	3.9393	4.5991	9.4482	27.65	100	incorrect
440	-102.00776424	-105.145241308	-103.774480198	-87.731902858	-99.984197092	0.0385	0.96	13.4449	5.6043	6.2773	12.3208	35.7956	100	incorrect
366	-101.682356887	-102.91793531	-82.1476068617	-65.6956238067	-23.7970176851	0.3269	0.5854	8.2689	3.4706	4.2955	4.7786	42.5447	100	acceptable
198	-101.40464343	-78.187094437	-23.9377085756	-83.3051958205	-136.235663606	0.4808	0.5192	3.4807	1.6062	2.6861	0.9489	17.1246	100	medium
1251	-101.104853792	-103.882801746	-97.7492399116	-89.1699160067	-67.9041657752	0.2692	0.8205	7.2908	3.2297	3.594	6.2219	24.0881	100	clashes,acceptable
730	-101.102760186	-103.040627472	-118.006533021	-101.999552472	-48.652090414	0.0192	0.9844	24.4252	11.4142	12.1619	16.5215	173.4407	100	incorrect
1149	-100.857757055	-88.4380144715	-73.9573911715	-76.5105348715	-41.7325201014	0.0385	0.9714	18.4457	10.5626	11.3698	3.6034	145.4339	100	incorrect
826	-100.666684991	-80.9692406275	-60.2612585675	-84.283999954	-102.507606822	0.1538	0.9266	12.2306	6.4781	6.7917	4.8211	85.0325	100	clashes,incorrect
667	-100.314203079	-74.8509550012	-97.6681822276	-67.2051285379	-44.744957559	0.1923	0.8438	9.0928	4.2196	5.1509	3.3606	56.7036	100	acceptable
876	-100.139638628	-89.5693737582	-67.4134436276	-73.7000053951	-44.8480957265	0.0577	0.9474	18.6652	10.8127	12.205	2.4673	176.7384	100	incorrect
52	-100.115613058	-114.616212855	-88.2091396549	-97.7801534699	-70.9482270338	0.4423	0.5818	6.0973	2.5393	3.6229	3.9856	25.3686	100	acceptable
37	-99.9102120126	-82.1891835821	-61.2148378071	-53.3435421731	-63.4385402621	0	1	14.2138	5.8312	6.5755	13.1285	35.8375	100	incorrect
1175	-99.7954515855	-82.201531391	-74.0835204301	-109.215156227	-73.0625242917	0.0769	0.9437	20.3153	10.2401	11.2045	11.3879	134.1516	100	incorrect
214	-99.7575966144	-78.4068837598	-59.9614848603	-52.1793181322	-80.6424812248	0.0962	0.881	12.5041	5.561	6.2662	6.2066	74.2613	100	incorrect
253	-99.6527310837	-90.4379951994	-73.3358392878	-83.6545881565	-88.4500662494	0.0962	0.8718	17.5495	10.1245	11.3039	4.0415	143.4725	100	incorrect
928	-99.3182539897	-42.3667652361	-56.1451650825	-56.2285879325	-73.5898838791	0.0192	0.9836	28.0397	12.4368	12.838	21.7078	158.4915	100	incorrect
1177	-99.2173553958	-91.677192548	-82.8739041825	-82.213609144	-34.5884247759	0.3654	0.7467	6.0849	2.7809	3.7802	2.869	31.6892	100	clashes,acceptable
914	-98.7696747106	-111.30849972	-79.4400469801	-100.23962878	-82.1909578561	0.0385	0.9655	18.6741	10.7481	11.6337	4.0349	164.2122	100	incorrect
694	-97.9624763773	-46.3046339761	-73.1596815111	-48.5743191511	-54.7182542741	0	1	16.8075	7.4301	7.8849	12.0951	85.5862	100	clashes,incorrect
227	-97.9300789282	-128.138913527	-130.230452481	-112.320377105	-125.539797727	0.2308	0.7209	9.9259	3.9923	4.9027	7.7546	36.5958	100	acceptable
1030	-97.7973084059	-87.7856962437	-29.1979632437	-51.7637993187	-22.6238227543	0	1	31.1816	14.213	14.6213	25.6248	173.6827	100	incorrect
921	-97.7369411457	-88.202088894	-110.213136389	-122.766704917	-13.5194616868	0.0385	0.9714	20.3408	10.8445	11.8725	9.2996	169.5666	100	incorrect
512	-97.6187137719	-41.6377075875	-65.4903517835	-66.305042081	-43.3921669662	0.1923	0.8077	12.9734	4.3729	4.9595	10.1873	51.8819	100	incorrect
715	-97.3285081986	-59.3898564154	-88.7763281443	-66.8893748404	-81.7120769458	0.1154	0.9231	17.3705	9.7065	10.9132	4.9603	133.7505	100	clashes,incorrect
1131	-97.2061917728	-64.6872419858	-40.0048335705	-45.4865364174	-53.9643497778	0.0769	0.9286	22.1385	10.803	11.6245	12.9032	150.2963	100	incorrect
283	-97.1740795446	-72.5389150214	-79.6389160352	-66.6349067117	-63.8305128071	0.0192	0.9815	20.7337	10.9485	12.0986	9.5617	174.6188	100	incorrect
1152	-96.7813136163	-87.2129654517	-125.867412851	-95.3612173767	-78.919615936	0.4423	0.5577	6.2879	2.4693	3.5743	4.5966	23.3021	100	acceptable
258	-96.7082911768	-96.3609041259	-77.2739788622	-81.2625590159	-81.4187633872	0.0385	0.9655	25.085	11.0663	11.7614	17.7658	158.4707	100	incorrect
588	-96.6338300057	-104.562797541	-105.443193775	-97.0157958345	-57.7673596432	0.1731	0.7955	9.2073	4.3276	5.2319	4.1672	52.1553	100	acceptable
631	-96.4033391686	-59.5020689116	-99.0383407616	-67.8428409596	-93.5896419287	0.1923	0.8333	8.8945	4.0975	5.0056	5.9849	40.5489	100	acceptable
979	-96.3251764066	-89.0739562484	-112.4271094	-121.982419153	-59.0117152398	0.1923	0.8182	12.407	4.9456	5.5365	8.5929	57.4864	100	incorrect
560	-96.1747486601	-96.638963876	-92.5052632891	-19.4660545069	-24.8318175211	0.0769	0.9375	12.1359	5.3172	6.0097	6.8522	67.9872	100	incorrect
870	-95.6462770265	-124.974499432	-107.768226229	-98.4166198822	-83.5003404893	0.0962	0.9153	18.1852	7.6268	8.4298	14.5413	72.1561	100	clashes,incorrect
249	-95.2227429354	-83.413629701	-75.4424341171	-86.3139471685	-53.3411609125	0.0962	0.9275	15.0386	4.6826	5.2177	13.6011	43.0317	100	incorrect
755	-95.2002214246	-59.8355484169	-59.6017221043	-61.3008127543	-45.5196252552	0	1	16.3459	7.3018	7.716	11.5435	83.8886	100	clashes,incorrect
546	-95.0646174274	-92.1912003391	-69.6314173714	-94.0968410894	-27.1336170207	0.5	0.5667	7.268	3.0362	3.8239	4.9228	30.3258	100	acceptable
24	-94.7384227489	-84.9812646407	-75.4214007075	-80.1278725407	-83.0185490766	0.2115	0.8429	10.0345	4.4597	5.1989	5.4229	56.3521	100	clashes,incorrect
1239	-94.7154526227	-78.034186505	-82.249626605	-117.514422189	-80.5212050413	0.25	0.7797	11.6922	4.9478	5.5913	6.6392	62.94	100	incorrect
1298	-94.5413599977	-80.648808145	-86.71845363	-88.1521663643	-38.700833338	0.25	0.7797	11.6922	4.9478	5.5913	6.6392	62.94	100	incorrect
98	-94.1257305465	-71.8917024272	-33.4599518098	-61.5488894985	-19.2208093155	0.0577	0.9455	9.7445	5.2652	6.3147	5.279	55.7654	100	clashes,incorrect
617	-94.0528278015	-65.749405034	-58.9315413556	-38.1165667556	-55.1226693074	0.0769	0.9429	24.7435	11.1936	11.9091	17.448	144.6886	100	incorrect
787	-94.0312503544	-115.394271981	-93.1955050057	-125.354815656	-1.4136870089	0.3846	0.5556	7.7405	3.5969	4.302	4.504	36.8247	100	acceptable
589	-94.0205727112	-54.7784901718	-29.0318476225	-75.7341720256	-22.0601474592	0.1154	0.9528	21.0686	10.8465	11.9995	10.2367	175.9526	100	clashes,incorrect
527	-93.9414934952	-74.1037505921	-84.2615905548	-49.4955273921	-39.2300531096	0.0385	0.963	14.6997	7.5027	8.3824	6.3335	93.9384	100	incorrect
1262	-93.9363230348	-89.1739866415	-67.4500008029	-100.874381575	-65.6509031361	0.1923	0.8571	11.2298	5.3541	6.0285	7.4348	58.0067	100	incorrect
1336	-93.780706613	-76.5223969551	-104.231174048	-102.121841405	-21.8828513342	0.1154	0.8667	15.4986	4.886	6.4447	13.1704	61.1754	100	incorrect
1278	-93.7776208274	-64.4960301149	-39.5054998193	-74.2674908943	-48.9428249363	0.0192	0.9787	13.4539	5.415	6.1572	12.5871	29.8521	100	incorrect
160	-93.7457805367	-115.629878623	-67.1451884376	-33.1397176378	-80.1722758833	0.1923	0.7727	6.8306	2.709	3.46	4.02	40.2239	100	acceptable
858	-93.6125037654	-70.5461564668	-96.2295414802	-70.9351791242	-76.8536198306	0.0192	0.9804	18.7677	10.8845	12.2654	5.1865	179.7992	100	incorrect
813	-93.391207954	-89.8969366234	-119.880800083	-112.503789138	-7.4580633878	0.5192	0.5846	7.1476	2.9747	3.8695	4.8445	29.6626	100	acceptable
883	-93.2717503309	-75.7378368054	-62.1058689088	-78.5540289393	-62.5158462922	0.1154	0.8947	15.6887	5.7022	7.0125	12.6229	61.7119	100	incorrect
752	-93.1735066239	-79.975660221	-103.10445343	-69.0043189177	-87.3030822548	0.0769	0.9506	20.7827	10.1159	10.9102	12.4805	133.7726	100	clashes,incorrect
703	-93.1427403603	-90.5756053604	-64.1154388204	-78.0738916478	-52.5923807113	0.1923	0.7917	7.2195	3.4539	4.4733	2.152	43.3934	100	acceptable
381	-93.1296011404	-60.46378784	-79.316350669	-59.346279838	-84.8292389241	0	1	14.112	6.0339	6.7579	13.0804	37.0504	100	incorrect
282	-93.0285056227	-62.4698539563	-75.0612560594	-110.653515129	-53.1441707978	0.4038	0.7083	5.686	2.424	3.5574	3.4904	26.0597	100	clashes,acceptable
1296	-92.8637706573	-76.4281059848	-36.0088428098	-14.6843085825	-53.4925615243	0	1	14.2179	5.786	6.4325	13.4972	30.2656	100	incorrect
790	-92.5819194029	-95.3035333031	-97.5296875031	-130.994554912	-78.5603984961	0.2308	0.8636	8.1689	3.5057	3.8506	7.0461	27.8617	100	clashes,acceptable
383	-92.3781881217	-102.080439334	-93.0280749141	-78.2225221491	-64.9444508289	0.1923	0.7368	9.794	4.6912	5.5767	4.4624	55.3192	100	acceptable
958	-92.1938062602	-61.5615165217	nopmf	-35.4354656947	-150.51153345	0	1	35.4648	13.481	14.3885	30.7479	178.1453	100	incorrect
102	-92.1509905454	-87.4076987805	-80.3779115205	-83.1829911382	-80.7655826376	0.0962	0.9632	20.8395	10.6988	11.8665	9.9144	168.9705	100	clashes,incorrect
965	-92.0878282961	-44.0976787725	-39.7881241662	-41.9615455472	-56.8331075347	0.0577	0.9062	25.9	10.3621	11.1428	19.9571	130.5775	100	incorrect
612	-91.5613102117	-74.629354086	-69.5737619762	-48.3776698175	-75.3220759246	0	1	40.7946	12.8645	13.7793	38.1072	111.5873	100	incorrect
552	-91.2006926532	-57.9823581369	-65.7403282133	-79.7425813483	-91.3722585735	0.4231	0.551	5.6158	2.2758	3.3034	2.4374	26.4008	100	acceptable
144	-91.0803737548	-60.6713631677	-61.588738752	-86.5501612895	-73.2740623652	0.0385	0.9623	8.5201	3.4761	4.1931	6.2486	42.9326	100	incorrect
1287	-90.7487779927	-76.4481306276	-105.926262606	-63.5669535992	-58.4814395534	0.0962	0.9468	19.8855	10.8242	11.9514	7.4075	173.6259	100	clashes,incorrect
1225	-90.416596495	-64.3156972742	-83.5015664092	-71.419394743	-63.8737771037	0.1154	0.8966	24.0094	12.1544	13.7621	15.7064	163.6561	100	incorrect
480	-89.9516158072	-83.2832838623	-93.7146192965	-50.1726285215	-59.8099306177	0	1	40.5154	14.6798	15.839	36.6453	165.8266	100	incorrect
306	-89.9484486081	nopmf	-63.2038615591	-49.1539023365	-17.961950706	0.0192	0.9867	15.9794	8.2137	8.8841	10.7205	85.3934	100	incorrect
996	-89.7082155368	nopmf	-23.2267246103	-29.4853649292	-80.1676914483	0	1	16.7115	8.961	9.4117	6.7455	164.6018	100	incorrect
985	-89.4582055528	-89.7191106312	-58.0635404154	-71.8324624012	-48.4893143952	0.0769	0.9692	10.9398	5.7241	5.9108	5.0362	73.0943	100	clashes,incorrect
406	-89.2687042646	-48.8873588393	-49.9051111503	-55.1719066653	-63.2595891047	0.0769	0.75	21.515	8.5162	9.3363	15.5426	114.5461	100	incorrect
1000	-89.2252397404	-96.735531513	-67.5225378623	-80.195760563	-70.0892396671	0.0577	0.9651	25.5421	11.4351	12.1774	18.5247	147.4597	100	incorrect
598	-89.146456112	-86.9966445268	-73.6288457645	-84.548957814	-43.3069869982	0.0962	0.9074	20.4747	8.6115	9.5609	14.8655	130.3517	100	incorrect
316	-89.0002081356	-43.9679970221	-70.9142122946	-45.962777953	-59.8250413574	0.1923	0.8667	7.2918	3.8325	4.0606	3.1032	48.1724	100	clashes,acceptable
476	-88.8769566666	-40.9770292673	-48.886286199	-40.4728327053	-57.7578414758	0.0192	0.9778	14.2604	5.9258	6.8281	10.5217	66.8519	100	incorrect
1084	-88.8571328015	-36.1715088455	-16.5566769657	-37.2208947893	-50.0102271122	0	1	23.312	11.4638	12.6177	14.7483	178.5858	100	clashes,incorrect
874	-88.8455482059	-93.1963612943	-95.0101676845	-43.7573898785	-81.6109886322	0.4038	0.625	4.1051	1.8834	3.3048	2.2811	21.0808	100	medium
1002	-88.7605157059	-72.2110992987	-63.0726289453	-62.7605273553	-58.1506283206	0.0192	0.9787	13.859	5.561	6.2545	12.9896	34.035	100	incorrect
151	-88.6543515065	-58.1636715914	-69.485831391	-36.6679751414	-60.182137091	0.0962	0.9573	20.1992	10.6751	11.8501	8.3416	170.5888	100	clashes,incorrect
757	-88.5569146482	-87.3383972548	-21.8045622831	-61.2777073548	-53.6384745612	0.0962	0.9479	19.8144	10.8126	11.9063	7.2276	178.9301	100	clashes,incorrect
613	-88.3045888405	-67.5389469895	-85.9165136272	-70.6533383645	-58.9201097243	0.1731	0.8364	10.4233	3.7023	4.2362	9.4372	27.6274	100	acceptable
348	-88.1849741779	-46.5104409157	-38.3342546007	-58.1362485007	-44.8742558466	0.0577	0.9605	15.539	8.0326	8.7733	9.8951	86.9867	100	incorrect
852	-88.0463482528	-52.6107235009	-15.9420901398	-74.3283649444	-39.0041621628	0.0385	0.9718	25.8074	11.6182	12.3329	18.4627	157.4233	100	incorrect
779	-88.0414682358	-37.7048632533	-41.6398498585	-64.5299890573	-33.5895643153	0.0769	0.9355	19.556	10.7957	12.0534	8.8233	141.3895	100	incorrect
571	-87.9871171399	-36.6143598855	-71.5582293542	-53.6324650442	-29.4830677803	0.0385	0.963	28.7293	12.3097	13.3612	22.2923	161.0425	100	incorrect
955	-87.97337868	-64.3885036826	-105.242073628	-95.1554842772	-117.317464558	0.1731	0.8548	19.7925	7.6429	8.8747	15.765	78.1743	100	incorrect
712	-87.6735920145	-51.2667033585	-57.6220864785	-21.6649937585	-73.3654723154	0.0192	0.9873	16.0415	6.7693	7.1539	12.0369	77.288	100	clashes,incorrect
808	-87.4572459318	-92.7634040646	-96.2895355346	-46.4287632994	-105.363639663	0	1	16.3896	6.6894	7.4222	15.1778	42.2259	100	incorrect
1052	-87.2361318718	-25.4090696507	-43.8079096859	-77.6345036903	-64.1037202174	0	1	25.1215	8.3497	8.7875	23.8201	54.3759	100	clashes,incorrect
235	-87.0800498484	-55.0291241283	-82.2592575305	-54.9819417267	-70.1551044314	0.0385	0.9667	20.3131	10.6964	11.6691	8.3649	171.9241	100	incorrect
1174	-86.7290391384	-84.2981950143	-98.7408959758	-93.1691299692	-52.3844348174	0.0192	0.9796	13.3518	5.5146	6.2224	12.4746	30.662	100	incorrect
1136	-86.3397708055	-52.3300221194	-20.5221194721	-51.7241692198	-75.945873469	0.0962	0.9194	17.6198	10.4152	11.5797	2.9542	142.2296	100	incorrect
722	-85.9336285876	-95.2796510558	-106.449147461	-83.0558630558	-50.1053218871	0.1154	0.8235	11.1717	3.9461	4.6966	10.3814	23.6213	100	acceptable
762	-85.8994229144	0	-59.5912150166	-67.3749645466	-43.6677229502	0.0577	0.9516	18.0549	10.2471	11.7651	4.2565	145.1415	100	incorrect
483	-85.8400072191	-42.6241044527	-73.8150722727	-56.6828674154	-53.7450219765	0.1731	0.8085	9.6419	3.9298	4.4261	8.7811	25.7275	100	acceptable
204	-85.8278457147	-86.1289783205	-105.31239592	-74.150709907	-96.2196799955	0.0962	0.8864	16.869	5.2205	6.7699	14.4783	65.4409	100	incorrect
33	-85.6923832658	-73.2703438064	-56.6981726721	-45.3597742283	-88.4178293314	0.0769	0.9344	27.0769	9.994	10.9484	23.4759	93.8314	100	incorrect
111	-85.6087025377	-55.2512248506	-68.2979539776	-23.3188463336	-77.6008851706	0.0769	0.9259	10.7317	3.964	4.5742	9.1296	39.1736	100	incorrect
1171	-85.5111861656	-124.111986647	-89.294200442	-112.957323085	-77.387481307	0.0769	0.9375	12.1359	5.3172	6.0097	6.8522	67.9872	100	incorrect
764	-85.4827509254	-83.4926987649	-70.8701012784	-72.0536411649	-97.4813130988	0.0769	0.8919	10.0205	4.6615	5.5819	4.9316	56.8756	100	incorrect
819	-85.0535285997	-109.823565448	-68.7070451561	-54.4291730466	-29.6450806015	0.1154	0.9091	16.2112	8.0746	8.8784	8.2013	105.0225	100	incorrect
860	-85.0456341329	-83.8078575162	-86.3713645014	-83.5431620848	-60.1160816124	0.1154	0.9091	12.1464	4.9892	5.7294	7.3573	64.4413	100	incorrect
344	-84.9491939854	-88.1255500441	-88.3696766656	-73.5765242656	-68.2072045413	0.2885	0.6667	6.5367	2.9073	3.9397	3.2149	33.9034	100	acceptable
972	-84.8940949319	-50.1494198178	-80.5968775921	-53.8354651776	-77.5895502619	0.1538	0.7895	11.6438	4.7386	5.6079	9.0575	46.2463	100	incorrect
1110	-84.8334211298	-88.8455354924	-56.1895270127	-45.0080006724	-88.4601761209	0.0192	0.9872	16.0444	6.824	7.2247	11.8758	78.915	100	clashes,incorrect
354	-84.8097996922	-66.0903517103	-51.566167004	-64.8116204003	-43.7963472377	0.0192	0.9868	17.7962	8.3876	8.8247	8.4323	174.9128	100	incorrect
120	-84.791512325	-85.7113761146	-71.7232508396	-82.6344113188	-66.0754856952	0.2308	0.8442	7.8248	3.5863	3.9091	6.3098	31.7843	100	clashes,acceptable
821	-84.5637530705	-93.536624785	-100.627838035	-57.05170786	-101.431715199	0.5577	0.6506	3.7714	1.9276	3.0215	2.3107	19.5001	100	clashes,medium
635	-84.551206079	-102.082532477	-83.4435933517	-80.1940057647	-93.1609610618	0	1	26.6616	12.3956	12.9959	20.8106	134.0556	100	incorrect
887	-84.5382534798	-87.6209520589	-90.3076264997	-89.4840074589	-30.3937276566	0.3846	0.6154	5.1172	2.2097	3.2596	2.2417	25.4364	100	acceptable
1357	-84.2891316562	-45.3054241664	-63.2190582539	-50.3579623958	-75.635014024	0	1	39.3146	14.2933	15.2762	35.4619	164.3089	100	incorrect
1243	-84.0561004301	-80.3365699661	-80.3089712461	-73.7609424311	-2.3939176919	0.0577	0.9318	15.9126	8.8999	9.761	6.6178	116.8119	100	incorrect
150	-83.7595959337	-74.175366245	-88.9664694199	-100.961505545	-91.659318452	0.1731	0.8333	12.0247	4.8207	5.4638	7.9788	58.5497	100	incorrect
401	-83.6679632181	-80.2662053556	-59.4442668587	-82.3287786087	-74.5463012837	0.0385	0.9643	20.884	10.9104	11.8769	9.5319	175.0044	100	incorrect
3	-83.4986471385	-44.7680376432	-51.9755270292	-44.5726507014	-56.0758062014	0.0962	0.9333	18.8032	10.7358	11.9974	4.7295	161.698	100	incorrect
1222	-83.4556509674	-109.496295884	-80.7227669692	-99.6989796942	-75.5557375352	0.0962	0.918	12.5473	5.5917	6.2063	6.6524	70.8267	100	incorrect
1270	-83.3880666141	-101.450027737	-73.835301627	-64.034059792	-96.5616632083	0.1346	0.7586	11.8347	5.9119	6.3071	5.1545	71.2505	100	incorrect
1189	-83.3573788957	-76.6338762381	-68.8133255427	-87.0250111997	-69.8192529006	0.0769	0.9604	19.5921	10.8501	11.9625	6.369	179.0451	100	clashes,incorrect
1044	-83.1064147983	-70.197343051	-70.9963211537	-73.7569299917	-80.5654168276	0.0577	0.9516	19.9446	10.636	11.7274	7.5291	178.8038	100	incorrect
49	-82.9644516593	-78.9667251276	-55.32640693	-84.1445541516	-95.3958699745	0.3654	0.6724	4.7704	2.1618	3.1678	1.837	30.0446	100	clashes,medium
1382	-82.90059224	-52.438833781	-8.8439843494	-74.5205194557	-23.439041433	0.0385	0.9524	18.0885	6.8608	7.855	14.8848	71.2268	100	incorrect
873	-82.8891446952	-91.6323994164	-89.2758802593	-94.0295499166	0	0.0192	0.9901	13.9201	7.1776	7.3619	10.3194	63.9995	100	incorrect
919	-82.7475857718	-57.0638184222	-65.5959987982	-60.4066105272	-39.7745709142	0.1731	0.8594	13.451	6.8576	7.3069	6.5187	78.3991	100	incorrect
247	-82.7064389047	-43.386788608	-46.396290434	-75.0454646565	-85.2799161769	0.1731	0.9011	9.7663	4.1886	4.5266	8.2627	35.8727	100	clashes,acceptable
88	-82.4996130765	-57.5531491177	-89.8334465874	-96.4821179177	-29.7007550851	0.1923	0.8182	11.6782	4.8049	5.3268	7.4794	57.5649	100	incorrect
699	-82.389850073	-83.9411006761	-63.7139681991	-89.3011696141	-72.9927075917	0.0385	0.974	15.4162	7.3319	8.0035	8.7238	93.1147	100	incorrect
735	-82.324882978	-67.8199857399	-80.8111462969	-69.3324607769	-97.5387158743	0.0577	0.9583	15.9159	8.1592	8.8995	10.484	86.5887	100	incorrect
32	-82.2971187134	-60.1672725034	-35.2954924634	-45.8286479634	-42.6878428973	0.0577	0.9286	18.5913	10.8009	12.1646	3.3023	173.0945	100	incorrect
372	-82.2888284711	-78.1646470802	-70.4503055191	-85.8204349802	-48.8816187812	0.2308	0.7818	10.9685	4.4003	5.094	7.0943	54.568	100	incorrect
885	-82.1866652478	-46.0003619892	-62.409820273	-69.7524097693	-42.8368961299	0.1154	0.9016	15.038	8.2986	9.0502	4.489	104.722	100	incorrect
1034	-82.0874301347	-107.568937823	-118.320641303	-121.018430309	-80.1748872817	0.0385	0.9767	20.2227	10.6227	11.8929	10.4038	153.3278	100	clashes,incorrect
171	-81.9468572956	-71.2993758257	-70.0050844359	-99.9196114632	-71.9977994859	0.1154	0.8636	16.689	5.1203	6.6828	14.4007	62.9956	100	incorrect
422	-81.8525266867	-49.6205314451	-67.2060246051	-69.8630848051	-99.4949598387	0.0385	0.9608	17.8226	8.0351	9.312	13.4559	79.3575	100	incorrect
256	-81.7037562077	0	-41.6251720005	-8.5904133208	-32.0415979506	0	1	18.1684	6.6319	6.809	16.6598	47.0891	100	clashes,incorrect
20	-81.6346285981	-65.6921092049	-89.9832503624	-90.0632107399	-97.7717214499	0	1	15.1463	5.7588	6.5241	14.3832	31.7715	100	incorrect
486	-81.5508111026	-37.6900549003	-21.6223608703	-48.2492656367	-12.8068325835	0	1	20.7298	10.0121	11.4462	16.1115	111.0076	100	incorrect
782	-81.243182203	-59.6669780772	-84.7372627702	-56.6717120326	-109.025167479	0.0577	0.9552	12.7581	5.7034	6.7385	8.9095	58.3382	100	incorrect
1320	-81.0525064565	-59.4154128951	-68.2759704239	-20.0679645672	-70.0436605787	0	1	21.9452	9.2084	9.559	16.1244	163.06	100	incorrect
622	-80.9593329371	-66.3129353813	-42.9360107763	-65.039422291	-47.8292278833	0.2308	0.5556	5.875	2.4902	3.4651	3.3511	29.7627	100	acceptable
652	-80.8631061332	-18.755140528	-28.3898829968	-67.6056065518	-56.7369031335	0.0577	0.9412	21.215	10.8073	12.2903	11.6558	179.6262	100	incorrect
1090	-80.8602651039	-42.3475009091	-116.157462367	-70.4205977265	-50.0062861312	0.0385	0.9701	19.3519	10.8737	12.0118	5.6965	178.1249	100	clashes,incorrect
1288	-80.8334800768	-72.7985102925	-94.679303785	-39.5417853402	-75.3575161609	0.0385	0.9706	25.1398	11.8012	12.6733	17.099	172.0274	100	incorrect
87	-80.5771437778	-95.965486188	-67.6945094485	-76.370864918	-80.8641670692	0.3846	0.661	5.1284	2.2742	2.9006	4.2976	10.3443	100	acceptable
1181	-80.507960526	-71.069145076	-62.216003606	-60.562402776	-74.453438681	0.0577	0.9516	23.2971	10.9214	11.6324	15.3475	146.8412	100	clashes,incorrect
1391	-80.5016692343	-101.656912693	-116.766098067	-84.3408540271	-48.742700662	0.0962	0.881	12.5458	5.1283	5.7641	7.5837	67.7167	100	incorrect
859	-80.473662681	-34.26581591	-39.9163255214	-0.1623843526	-29.8582990939	0.0192	0.9783	25.9217	11.9803	12.7794	21.4345	112.3751	100	incorrect
280	-80.4172685537	-44.3162981832	-116.311069215	-89.4816195862	-105.262400922	0.0385	0.971	20.2281	10.7974	11.759	9.2584	167.2919	100	incorrect
1361	-80.2514572144	-31.9535900815	-65.096772024	-53.8260020471	-56.8702287376	0.0385	0.9744	20.0616	10.362	11.658	9.2906	160.2889	100	incorrect
1335	-80.1571883609	-84.0520723158	-77.4164221486	-100.20603061	-4.3081080623	0.1538	0.8367	10.39	5.0035	5.95	3.0494	64.8286	100	incorrect
866	-80.0658830751	-46.3933549091	-42.5877790841	-60.3087201339	-121.830674024	0.0769	0.931	17.574	10.2278	11.5006	2.6508	143.061	100	incorrect
650	-80.0134585573	-58.0471212771	-58.7110322771	-73.6313856512	-84.2183747793	0.0385	0.9733	24.7651	11.3362	12.1066	17.3123	146.7137	100	incorrect
259	-79.9677039112	-104.199553184	-81.6023367283	-119.047334461	-102.302763497	0.3846	0.7059	7.4248	3.134	4.0113	3.7786	40.8376	100	acceptable
328	-79.9594654912	-46.9598508155	-91.4266116155	-99.8553277974	-45.3944730732	0.1154	0.9508	10.4221	5.4322	5.642	5.142	66.5079	100	clashes,incorrect
1111	-79.7984213874	-68.6346380345	-62.8547234403	-88.0977152328	-64.1235637241	0.2308	0.7647	8.6519	2.8815	3.8522	7.5694	27.7504	100	acceptable
732	-79.7114972167	-78.5743847945	-71.2677000745	-98.5685987491	-50.2081394974	0.1923	0.8571	9.285	3.5339	4.133	7.9221	31.4777	100	acceptable
902	-79.6066790684	-78.3087182733	-35.7522725144	-33.3208043221	-30.1848185229	0.2115	0.8625	7.8242	3.5727	3.9021	6.1582	35.468	100	clashes,acceptable
1028	-79.5711810798	-67.679110926	-39.727941276	-64.140000706	-74.886333658	0.0192	0.98	21.1289	8.9724	10.0287	17.4115	86.0008	100	incorrect
947	-79.473835837	-74.4978282762	-43.9308488167	-68.0863065162	-73.4809536963	0.1731	0.8	12.1418	4.1781	4.6044	10.061	42.0427	100	incorrect
1317	-79.4737057086	-71.5693560067	-37.1887393058	-62.1785238467	-34.7140886843	0.0192	0.9811	16.9912	8.3967	9.135	8.7479	108.4558	100	clashes,incorrect
304	-79.4150620908	-54.0463082551	-90.7695832026	-104.354686513	0	0.0769	0.9231	11.9627	4.9145	5.5844	10.6571	31.6519	100	incorrect
163	-78.8935882204	-58.4221685414	-84.902303977	-31.2425555575	-82.855597171	0.0962	0.9275	18.4355	10.6739	11.8758	3.9625	155.8042	100	incorrect
886	-78.7534507547	-25.4314135388	-46.6363918872	-33.9487627772	-36.2366183307	0	1	20.2314	9.2778	9.5007	14.152	141.078	100	incorrect
187	-78.7462410655	-44.8972613045	-60.1036534745	-46.3459571545	-49.2459586395	0	1	25.4924	11.829	13.0042	17.8746	168.3534	100	incorrect
605	-78.732081049	-77.5281435683	-98.0006811719	-75.6204785769	-87.049396491	0.1923	0.8413	13.4665	6.4669	7.0858	7.6901	71.4259	100	incorrect
223	-78.544018568	-77.2263413036	-59.1798538103	-88.9764906936	-56.5421102508	0.1154	0.8537	15.0309	7.048	8.189	8.5493	84.2407	100	incorrect
656	-78.4698706603	-48.8257945136	-37.0830516135	-43.2253012135	-44.3589732679	0.0962	0.9265	18.9658	10.6833	11.823	5.0462	178.1767	100	clashes,incorrect
1032	-78.4693157955	-82.0723219891	-104.045289208	-80.414428683	-70.562710378	0.0385	0.96	13.4449	5.6043	6.2773	12.3208	35.7956	100	incorrect
565	-78.0990618184	-41.1262566835	-41.3530891583	-69.8064620136	-55.8390494436	0.0385	0.9706	22.1283	10.9838	11.6621	12.8471	169.7534	100	clashes,incorrect
1304	-78.0232785643	-33.7684808361	-56.5629771003	-44.2803233355	-111.060856823	0.0769	0.9091	16.7338	7.0472	8.0703	13.3831	66.925	100	incorrect
229	-77.9411152931	-81.8273244918	-75.0715093608	-104.175146043	-71.0209991432	0.0769	0.9216	18.5628	5.8978	7.3908	15.7391	75.0197	100	incorrect
8	-77.9284434528	-80.8262290712	-71.9259216628	-55.6670703567	-89.7689983337	0	1	14.0502	5.6964	6.4484	13.243	31.8409	100	incorrect
646	-77.916508463	-48.3882098454	-45.4199867729	-48.8735405854	-39.3798956021	0	1	50.5522	17.5271	19.1377	48.0653	166.7373	100	incorrect
339	-77.7351524044	-26.6296781919	-43.4030752319	-46.5407482569	-44.1833479737	0.0192	0.9855	15.7598	8.0812	8.8167	10.5358	84.9737	100	incorrect
688	-77.7256244336	-55.3747623498	-77.5192845844	-68.7777792923	-45.6907083615	0.0769	0.9403	21.1565	10.9093	11.7523	10.2964	164.7489	100	incorrect
1056	-77.6794738469	-92.7027494444	-98.3571069944	-71.1916234924	-27.1916302727	0.1154	0.8667	15.7533	4.9638	6.527	13.3936	61.5914	100	incorrect
108	-77.4464224401	-66.4232428114	-91.1872418055	-99.1117441587	-52.5572638055	0.1154	0.9496	10.667	5.3814	5.5712	6.2767	62.1054	100	clashes,incorrect
751	-77.3104145021	-72.4327137059	-73.2336766901	-87.7216278976	-41.4989721063	0.0769	0.9444	15.2501	5.9829	6.113	13.448	42.7081	100	incorrect
910	-77.0597022996	-82.0665589104	-60.5328464325	-77.9088309192	-41.3355689992	0.1154	0.8667	16.4799	5.1203	6.6613	14.1312	63.4299	100	incorrect
1018	-76.9144903599	-67.9363080321	-73.4885401719	-80.8422060221	-52.9172204404	0.0192	0.9811	11.5403	5.6718	6.7017	7.4264	58.0818	100	incorrect
293	-76.7504446388	-55.160885326	-48.1751048135	0	-0.5407135328	0	1	18.485	9.7294	11.043	12.9626	113.3799	100	incorrect
465	-76.7038203802	-82.0175245187	-39.377273055	-45.306630665	-26.360543047	0.0192	0.9848	19.2568	9.8157	10.6221	8.4094	140.4369	100	incorrect
806	-76.5160345689	-58.6242214926	-33.6623517472	-32.3143813635	-66.8401156493	0	1	25.2473	8.0346	8.785	23.6581	65.107	100	incorrect
437	-76.4910576705	-64.0866686774	-88.9514395624	-57.1233138774	-55.5918006992	0.0385	0.9701	24.3258	10.7463	11.8236	17.1508	140.1535	100	incorrect
537	-76.443945383	-88.3263685374	-78.0503333408	-63.4997636316	-47.0382921521	0.0962	0.9194	19.6863	10.8646	12.0141	6.9195	171.9066	100	incorrect
739	-76.3943394255	-84.8807963102	-85.9782989602	-71.7222413515	-38.3792062735	0.0577	0.9571	18.0232	10.3996	11.4717	2.2193	152.992	100	incorrect
913	-76.3309764561	-22.2234836192	-28.7340744854	-39.5833245004	-57.2300255019	0.0385	0.9692	19.7064	10.6442	12.2191	7.9626	168.0627	100	incorrect
188	-76.2576969517	-76.7981089615	-78.5310590462	-48.5729007915	-64.1777347205	0.0769	0.9444	15.0826	7.8637	8.6171	9.3515	85.4776	100	incorrect
1290	-76.1514563168	-22.0382343434	-40.4572863134	-65.2560277634	-53.5126487002	0.0385	0.9592	9.9506	4.7898	5.3287	6.643	53.2545	100	incorrect
371	-76.1323709503	-30.705092744	-41.324051009	-70.484280029	-103.583598564	0.0962	0.9206	19.4664	10.6831	11.8813	6.3694	173.9663	100	clashes,incorrect
1242	-76.0907566839	-55.932911355	-72.8917903366	-61.2350265163	-58.531759788	0.0385	0.9524	25.7197	11.1593	11.979	18.8572	142.5921	100	incorrect
511	-76.0036129035	-42.8328552948	-36.5355540087	-19.4087281329	-119.160900327	0	1	21.8503	8.7451	9.7209	20.3841	59.4075	100	incorrect
66	-75.9774020865	-97.8612109543	-91.2563490531	-74.7132954343	-61.0793461893	0.0769	0.8919	10.7258	5.468	6.3623	2.1075	70.3468	100	incorrect
746	-75.8695063739	-16.3126474833	-79.9467751085	-68.1649649485	-38.8225395414	0.0769	0.931	23.8998	11.334	12.6016	15.8551	151.1449	100	incorrect
410	-75.8533468492	-66.1598526363	-65.8727329913	-52.4009549213	-98.4717158686	0.1154	0.8462	25.478	10.3101	11.9598	20.8276	104.5165	100	incorrect
5	-75.7503928056	-60.9454051083	-75.685713925	-116.353866091	-76.411215191	0.0962	0.9541	20.3811	10.7888	11.9405	8.6529	177.5362	100	clashes,incorrect
1289	-75.7372395609	-93.5557737985	-94.8033581533	-72.1426344483	-75.9417031358	0.0385	0.9733	20.6129	10.8425	11.7974	10.0086	168.0823	100	incorrect
426	-75.5325221534	-85.9560204389	-103.071230435	-66.7508622939	-116.83889806	0.0192	0.9792	19.9416	10.851	11.6117	8.4361	178.5989	100	incorrect
174	-75.4541272931	-97.2743543953	-98.7197954953	-101.522357143	-115.07306836	0.0385	0.9623	19.5707	10.7213	11.838	7.5146	164.3961	100	incorrect
257	-75.4216669657	-99.9002777057	-106.305339223	-101.904579173	-87.0411044957	0.0962	0.902	16.2813	5.1509	6.7135	13.7389	65.2607	100	incorrect
1127	-75.2922814104	-77.4917258244	-91.637638017	-76.164076517	-70.5045629397	0.0769	0.9273	18.0041	10.3442	11.4768	3.4723	151.8562	100	incorrect
723	-75.2562715317	-52.747031367	-68.5107653277	-56.4530340712	-60.433863402	0	1	42.4915	15.4841	17.1123	39.9239	173.104	100	incorrect
515	-75.1885163644	-86.2819938106	-63.9718664106	-78.7461383856	-130.075025775	0.1538	0.8182	9.9614	4.1146	5.0233	7.5717	39.9628	100	acceptable
872	-75.1021781617	-79.5142223598	-70.1529427614	-75.6040306448	-81.8057930451	0.0962	0.8718	15.8768	7.5713	8.7566	9.6187	88.0569	100	incorrect
1272	-75.0748632781	-67.1229248616	-81.9372063402	-61.5610986179	-51.8646339937	0.4038	0.7	9.2078	4.5191	4.9391	3.9082	52.4341	100	acceptable
838	-74.9601850002	-55.7580790646	-71.04048566	-97.2299651396	-36.8231407132	0.0962	0.96	20.7647	10.9165	12.0451	9.4939	172.5629	100	clashes,incorrect
176	-74.9080003079	-91.4047192081	-96.3360402948	-117.363109452	-63.4968394284	0.1731	0.8875	11.45	4.7738	5.427	6.1222	68.2143	100	clashes,incorrect
895	-74.8685167558	-62.7618612701	-81.9445788039	-86.6921623489	-118.273955039	0.0385	0.9672	20.1724	10.6224	11.7101	8.5606	169.7296	100	incorrect
416	-74.8228435111	-86.7535169436	-78.0388120836	-88.9469919019	-61.3616250828	0.0769	0.9167	19.1025	10.8048	11.927	8.0669	150.6625	100	incorrect
61	-74.7639893038	nopmf	-109.120530392	-71.2692725772	-78.5937155932	0.4423	0.5577	6.4868	2.5754	3.7311	4.7724	24.8103	100	acceptable
71	-74.7383057836	nopmf	-80.503743997	-115.272082953	-63.0338860125	0.1923	0.8077	10.258	4.3853	4.9928	5.6087	57.581	100	incorrect
1329	-74.661626824	-37.8347682493	-62.1314926993	-12.7333196613	-94.2815307477	0.1346	0.9247	9.7983	4.6065	4.9032	7.5061	44.9688	100	clashes,acceptable
491	-74.6434823876	-2.8359466031	-54.8054915561	-57.6782012479	-67.8836224546	0.1154	0.8065	16.5096	7.843	9.0074	9.943	92.8773	100	incorrect
1173	-74.4636777135	-53.8282481021	-66.3595218698	-73.387817834	-92.96676783	0.2885	0.6341	7.6855	3.5294	4.3904	3.8298	42.431	100	acceptable
503	-74.1720567807	-106.720882488	-100.858807064	-104.425620604	-15.0944708305	0.4423	0.5965	5.0704	1.9493	3.1079	2.545	23.981	100	medium
207	-74.0817174891	-15.6603760976	-14.1079762526	-44.9530620265	-33.3813246776	0.0192	0.9818	33.4794	14.0718	14.7705	29.3401	146.8257	100	incorrect
897	-74.0280837246	-76.4501114564	-84.3816554485	-60.672839242	-73.1764071657	0.0577	0.9444	17.6446	10.133	11.3728	3.898	144.7337	100	incorrect
658	-73.8852082933	-20.7398357387	-11.9833638349	-34.4698353007	-35.1553958703	0.0192	0.9839	13.5114	7.0331	7.2745	7.215	86.9455	100	incorrect
1318	-73.7082294307	-47.0479086693	-120.194950917	-87.0647061499	-32.6896492254	0.0192	0.9844	23.0042	11.2563	11.988	14.4214	161.6676	100	clashes,incorrect
1312	-73.648861225	-48.782391058	-65.6101822832	-53.5186942213	-48.4715181201	0.0385	0.9608	27.3716	12.0403	13.2239	20.5301	178.0607	100	incorrect
110	-73.641909715	-31.699128979	-50.6424348563	-51.4049021313	-54.1344507213	0	1	20.2124	10.0996	11.2303	14.1385	128.2793	100	incorrect
474	-73.618537884	-55.3165707673	-53.6422063388	-70.0607893373	-60.5696945193	0.0769	0.907	20.7891	10.6881	11.5563	9.9008	159.8446	100	incorrect
1254	-73.6168946588	-63.4954213873	-68.2561896246	-66.5472098378	-40.5478356529	0.0962	0.9057	10.3952	4.5643	4.8903	8.8319	38.6019	100	incorrect
824	-73.586269826	-90.1885738139	-120.272394874	-98.5146141758	-34.3368643576	0.0962	0.9242	18.8952	10.7542	11.9148	6.8614	152.5732	100	incorrect
1368	-73.4830836023	-62.2768150663	-52.7450009495	-61.3619340695	-27.3802203867	0.4615	0.5102	8.3473	3.5646	4.0247	5.3101	39.5736	100	acceptable
816	-73.3996667294	-50.8271490096	-38.7662687544	-62.057727608	-52.1320727094	0	1	14.8117	5.8635	6.5185	13.9791	31.8747	100	incorrect
460	-73.3867080124	-104.99552933	-70.4742928709	-89.8481320643	-72.6869153744	0.0769	0.9273	18.9831	10.7513	11.908	7.8634	151.0773	100	incorrect
977	-73.3673303194	-76.1201833155	-63.9627270853	-62.4368344988	-70.7135428133	0.1154	0.8909	9.4477	3.702	4.2373	8.0935	33.085	100	acceptable
38	-73.3567683298	-62.2629329649	-81.4587618159	-58.1477985142	-87.9017124642	0.1154	0.8	14.9365	7.2688	8.4463	8.8546	81.2638	100	incorrect
469	-73.3192733931	-48.8772154099	-67.8027927599	-49.7367011399	-83.5989578092	0.2115	0.8659	8.5111	3.9944	4.3134	6.4686	40.0417	100	clashes,acceptable
435	-73.292039433	-43.1564571514	-50.0437737764	-54.4920856735	-54.4935397626	0.0962	0.8936	18.5652	9.1217	10.0389	13.0153	93.4869	100	clashes,incorrect
523	-73.2549227652	-85.0956694493	-65.6213826745	-108.587842434	-78.5753457225	0.0192	0.9808	20.8175	11.1549	11.9443	10.6372	173.9046	100	incorrect
1123	-73.1510451197	-53.1614981819	-43.4075857019	-70.9497400611	-36.2304985482	0.0962	0.9167	18.4847	10.6132	11.8491	4.1455	158.6008	100	incorrect
4	-73.1235662924	-76.3758582302	-36.6452635028	-31.8225463124	-35.7093655849	0.0385	0.9444	17.0375	9.7828	10.724	3.1636	138.128	100	incorrect
1247	-72.7550163833	-35.3598518672	-24.2261915705	-54.8126306352	-87.7983584963	0	1	19.8611	7.3928	8.2223	19.1795	29.5779	100	incorrect
840	-72.7261042421	-62.9694246588	-80.527973046	-61.895024086	-42.8366432208	0.0769	0.9167	14.5697	7.4417	8.0118	9.2202	80.4678	100	incorrect
508	-72.7191486954	-92.1366648567	-22.2336150364	-82.969808939	-76.402657641	0.1154	0.8571	17.7329	9.7764	10.8381	8.39	122.6711	100	incorrect
871	-72.6625895093	-85.0686113527	-65.18369623	-61.7717550218	-70.5239630785	0.1154	0.8286	15.0131	6.9466	8.0321	8.9737	82.0033	100	incorrect
11	-72.3002009714	-83.5500255851	-77.98664358	-64.0322135884	-56.41114183	0.1538	0.8298	11.925	6.4384	7.0072	5.5742	72.4672	100	incorrect
1163	-71.9573243557	-76.4049721265	-72.4910312201	-82.9602761405	-58.3408443771	0.4615	0.6364	7.358	2.4186	3.5154	6.6396	17.4835	100	clashes,acceptable
448	-71.5414935576	-42.3208477922	-56.5308212493	-0.4616967168	-82.5010986759	0.0385	0.9474	19.4932	7.2559	8.4368	16.0807	76.9192	100	incorrect
358	-71.3809552503	-71.127386631	-87.5316539277	-81.9234291589	-26.6103657539	0.0385	0.9556	22.5387	11.2384	12.285	12.8861	173.5416	100	incorrect
604	-71.3579852173	-85.4395935919	-100.410242948	-117.644911126	-45.511603135	0.3846	0.759	7.6019	3.4129	4.3248	3.2296	44.5085	100	acceptable
993	-71.3387143623	-46.2388122344	-54.8137831453	-55.8834738375	-48.2940997656	0	1	19.74	9.5304	11.6111	13.1262	167.8421	100	incorrect
794	-71.2976334969	-69.0026593116	-59.8348168116	-81.9792833866	-57.2514758135	0.0385	0.9355	17.8876	10.3107	11.6874	3.8288	140.496	100	incorrect
228	-71.2251500568	-35.9645746304	-47.9101714287	-54.1704945696	-45.9718404641	0.0192	0.9756	14.4369	6.8089	7.471	11.1468	75.8898	100	incorrect
206	-71.0356356099	-63.3380044081	-39.4440457143	-76.6039500993	-63.078828565	0.3462	0.6842	7.0754	2.5935	3.3843	6.584	8.1707	100	acceptable
695	-70.9007629192	-65.2512987057	-93.1478412028	-58.9096135278	-38.3557584225	0.0385	0.971	20.435	10.7906	11.766	9.7019	167.2141	100	incorrect
1305	-70.7732213198	-76.3319903832	-84.2835540718	-97.1664003726	-41.5919288637	0.0192	0.9863	25.1856	10.7729	11.4804	18.5135	140.9683	100	clashes,incorrect
64	-70.7009466621	-50.8777351885	-10.5497746468	-46.0888479823	-49.8223302942	0.0385	0.9726	14.1985	5.5746	6.6259	10.7218	65.5064	100	incorrect
1155	-70.6192428031	-32.6296117499	-48.6746374299	-28.786184888	-14.7992894328	0.0962	0.8889	17.6068	10.2224	11.3403	2.8654	151.1407	100	incorrect
388	-70.4900606622	-68.8673500666	-61.8159239911	-66.6200199455	-8.1194532207	0.0962	0.9315	18.5635	10.7482	12.0468	4.1236	157.111	100	incorrect
203	-70.486665264	-77.0533317342	-105.99160674	-92.3845423692	-81.8141473802	0.1923	0.8077	10.6995	4.7575	5.3145	4.876	65.194	100	incorrect
1227	-70.3582951783	-112.632874514	-7.2838859903	-91.639242694	-90.1871775448	0.4231	0.6944	4.859	2.2122	2.9993	3.9756	10.1041	100	medium
121	-70.3459966365	-56.4299399581	-67.3247451519	-76.8010662222	-54.0072339722	0	1	15.2123	5.8488	6.5613	14.45	32.2038	100	incorrect
112	-70.3390147411	-44.5993708387	-93.1555964855	-73.5416387618	-81.1824996664	0.0962	0.959	11.1033	5.6507	5.8178	6.1744	68.1022	100	clashes,incorrect
1392	-70.3346609378	-52.3467081785	-88.7603498106	-12.150835863	nopmf	0.0962	0.8936	17.0443	8.437	9.4242	10.8543	91.0525	100	incorrect
478	-69.9254338828	-89.038639706	-99.1429581758	-102.504704966	-52.0874457373	0.0192	0.9825	13.8506	5.6512	6.3873	12.7815	35.6631	100	incorrect
403	-69.9229167857	-91.6095712937	-61.7533841908	-83.2205917834	-61.6968132107	0.0577	0.9524	19.0796	10.899	12.3496	5.1789	169.6964	100	incorrect
1107	-69.8960230509	-37.8106877185	-51.569889321	-39.9884778766	-31.4951297088	0.0385	0.931	20.0389	11.3528	12.6427	8.3518	157.2336	100	incorrect
1263	-69.6861932375	-107.929014593	-85.4044368599	-105.292495243	-65.994721062	0.2692	0.7021	5.9994	2.7088	3.7777	2.6952	31.31	100	acceptable
970	-69.6396986602	-62.4089394438	-56.4020444444	-58.9128328105	-97.8666848784	0.0962	0.9275	18.556	10.8292	12.102	3.8436	158.856	100	incorrect
906	-69.6365908018	-34.6467868208	-6.6752010861	-34.6619573008	-60.8796713063	0.0769	0.9184	21.6308	10.9408	11.7478	11.2999	159.9074	100	incorrect
1255	-69.416807424	-65.2661303514	-27.2577040964	-77.0310179652	-40.6060110395	0.0769	0.9459	24.7406	11.1315	11.9761	17.5623	147.8008	100	clashes,incorrect
983	-69.4100467546	-65.7425302448	-64.0980719348	-82.6337663198	-42.4941503854	0.0385	0.9636	30.2382	12.2267	13.0601	24.2965	160.0284	100	incorrect
1241	-69.3508426765	-67.282646078	-74.6242719952	-108.462435335	-77.5881483978	0.0962	0.8718	17.075	8.5709	9.6407	9.2219	105.6119	100	incorrect
1051	-69.1858485002	-66.4206762902	-37.9515065248	-76.8739964925	-106.735717974	0.0769	0.9111	22.855	10.8206	11.656	14.0268	155.593	100	incorrect
640	-69.1195940582	-86.0170120571	-66.3692153952	-83.7206788071	-88.9847653184	0.2885	0.625	7.3525	3.1621	3.9517	4.0516	36.8453	100	acceptable
1202	-68.956043039	-42.3086011051	-32.6593106376	-54.6050135184	-46.6269937654	0	1	31.2291	12.6867	13.3691	28.2422	107.2905	100	incorrect
812	-68.9311847821	-66.111810027	-70.162812262	-62.830784755	-4.423884441	0.1731	0.775	14.8219	6.0002	6.8762	11.3182	64.4358	100	incorrect
501	-68.9005306873	-71.4290305005	-83.6842209515	-103.682788188	-45.7388768988	0.1346	0.8444	9.7266	4.2095	4.7734	5.1786	55.6078	100	acceptable
727	-68.8045399595	-49.9980135463	-40.3196662478	-33.3518196506	-82.033300797	0.0577	0.9455	14.3583	8.8441	10.381	0.655	168.4851	100	incorrect
597	-68.7593956736	-43.8401165718	-68.0084426315	-48.0144114205	-94.3620303606	0.0385	0.963	17.6902	8.8559	9.4358	8.9289	114.5384	100	incorrect
497	-68.7349664622	-61.0370253638	-52.7547787138	-20.1752014512	-53.0680870997	0.0962	0.95	19.8738	10.8818	11.9916	7.2711	178.9859	100	clashes,incorrect
878	-68.6773265845	-95.1847715464	-87.4825998822	-93.6089600072	-95.4588268473	0.2692	0.8158	5.3487	2.5144	3.3997	4.255	16.3249	100	acceptable
78	-68.3942015627	-43.9630294847	-76.6857519102	-39.8538614721	-71.6813173347	0.0577	0.9545	14.7396	5.1577	5.8321	13.4231	40.3739	100	incorrect
1026	-68.3664343433	-87.7570178388	-80.7539335221	-83.4170356548	-52.0123443582	0.0769	0.9661	19.9408	10.9754	12.1065	7.3198	179.1067	100	clashes,incorrect
336	-68.2041893903	-20.9493088022	-54.2517345822	-47.9590252301	-90.417182152	0.0385	0.9474	17.1623	9.7675	10.8861	4.5757	134.5064	100	incorrect
701	-68.1377102106	-32.8045317525	-46.351800195	-22.0453917245	-54.6496377418	0	1	16.7377	7.7156	8.4228	14.1764	66.1146	100	incorrect
822	-68.1197662722	-52.8539488294	-29.3677291544	-36.8119639903	-51.8388404815	0.1346	0.7941	19.0917	7.654	8.6213	14.9024	93.8442	100	incorrect
1118	-67.9197281086	-67.1840016009	-67.5467405209	-73.0455931709	-11.8419155987	0.2115	0.8036	8.8759	4.1192	4.8702	4.1982	51.8609	100	acceptable
960	-67.81746116	-95.0662320563	-59.1381548946	-74.4770268563	-44.4988135773	0.1154	0.8571	15.8626	7.9577	9.0616	8.3048	95.9784	100	incorrect
44	-67.752964082	-77.2143360272	-90.5823565522	-77.3008204372	-68.7753757772	0.1923	0.8901	14.8992	8.1728	9.0248	5.2837	103.5226	100	clashes,incorrect
966	-67.6702093594	-97.8688506757	-53.6666702582	0	-20.4911217003	0	1	32.7262	12.5801	13.8404	28.5409	127.5114	100	incorrect
1151	-67.5768461208	-64.5760504354	-24.0456850856	-49.2972044354	-53.053395173	0.0769	0.9245	19.4117	8.0571	8.764	13.6349	98.1827	100	incorrect
197	-67.5671541056	-61.4999771748	-37.1388648697	-56.0207439998	-49.2928858216	0.1346	0.8158	10.9492	3.6565	4.1315	10.0687	28.0494	100	acceptable
30	-67.5482838388	-78.5986497962	-47.5040291212	-46.7531983962	-23.2865501672	0.0577	0.96	15.747	8.138	8.8813	10.1293	87.4807	100	incorrect
882	-67.5097520033	-84.5076573173	-62.4945780677	-91.8046302923	-47.9196746537	0	1	16.2464	8.4082	8.8139	6.1717	176.2778	100	incorrect
741	-67.499729502	-21.1952979496	-25.8246428555	-13.7537184602	-94.2985659435	0	1	29.0539	13.9349	15.0328	25.5229	101.2715	100	incorrect
1014	-67.4313957296	-36.8860490163	-51.2858886213	-23.3787430319	-65.5772404427	0.0192	0.9773	26.8469	10.2697	10.9672	23.4842	93.3317	100	incorrect
498	-67.3797999885	-52.8115203196	-60.2537431079	-69.6148787579	-97.3432351365	0.0192	0.9583	20.8086	10.6931	12.253	13.0984	146.8434	100	incorrect
89	-67.3490465314	-73.1913072129	-72.8729122129	-29.1155570129	-68.0774351879	0.1154	0.9	15.4051	7.7254	8.2391	9.6801	84.1319	100	incorrect
1370	-67.3400585844	-52.4308831351	-47.5207688564	-49.8208731945	-31.0424937928	0	1	26.0579	10.1564	11.0399	22.7735	88.0802	100	clashes,incorrect
1346	-67.3026602811	-39.4111281243	-61.118899851	-23.4465508243	-43.0480109358	0	1	38.7948	12.507	14.6972	36.2639	136.7986	100	incorrect
1257	-67.2907764533	-46.9357058878	-65.9896821501	-53.4987949251	-70.6793695273	0.0192	0.9804	18.197	9.2012	10.4142	13.1331	86.3689	100	clashes,incorrect
823	-67.0275005211	-53.4910708197	-69.0201937507	-44.2451265556	-62.2746742025	0.0962	0.9286	18.9428	10.7897	12.0562	4.8869	166.4272	100	incorrect
836	-67.0217128502	-85.521401928	-54.600385653	-48.0398391322	-34.1310490049	0.1154	0.9104	14.5746	5.2865	5.8564	11.7853	57.0786	100	clashes,incorrect
677	-66.9426687846	-57.6764832199	-78.9102819829	-54.4295831329	-97.5086520389	0.0577	0.9455	15.7746	6.898	8.2667	10.9097	76.0223	100	incorrect
485	-66.8756346452	-25.5826376582	0	-26.5086013367	-37.6391357403	0	1	17.9681	9.4574	10.8744	12.1902	113.3534	100	incorrect
54	-66.8581994395	-49.8758250307	-30.3362551992	-65.3010500157	-50.8749931907	0.0577	0.9434	26.2678	11.6734	12.4997	19.3052	150.447	100	incorrect
1306	-66.7577376573	-55.6686147031	-41.9901492452	-48.2103412714	-47.3998610958	0.0192	0.9697	36.4122	13.2939	14.5598	32.2324	135.3863	100	incorrect
285	-66.7358674292	-47.9328323221	-47.7272406471	-31.2184376671	-93.1167645172	0.0577	0.8846	23.3313	12.0012	13.965	16.1717	171.4018	100	incorrect
295	-66.6329904228	-24.0101884011	-61.4690178811	-30.3515766261	-37.3957576706	0	1	51.4045	17.8733	19.676	49.4083	151.1595	100	clashes,incorrect
63	-66.5749486628	-83.7106097337	-64.3503505069	nopmf	-3.0605263695	0.0962	0.9242	17.9202	8.4564	9.1291	13.2198	84.47	100	incorrect
349	-66.550771057	-5.4238695266	-29.5237440866	-16.2253343266	-51.5450362348	0	1	39.0707	14.2991	16.0598	37.1298	121.069	100	clashes,incorrect
1064	-66.5450362487	-53.265981176	-46.736908066	-32.143612991	-25.3460270141	0	1	45.0355	13.485	16.0894	43.3685	98.4157	100	incorrect
461	-66.5188121889	-56.6370388757	-48.6134619394	-43.4983327307	-44.790429437	0.0769	0.9149	13.4471	6.4969	7.5795	7.3931	79.3784	100	incorrect
6	-66.4654328064	-71.6058200613	-78.460637035	-76.5825475625	-60.4328653307	0.1154	0.9118	15.3094	8.5295	9.2964	4.0238	124.961	100	incorrect
567	-66.320682518	-43.5163269926	-65.2400369742	-71.4782166976	-56.6776328892	0.0769	0.8974	18.6146	5.2723	6.6984	16.8872	56.4529	100	incorrect
329	-66.3059641346	-70.026929509	-58.807246844	-5.918768463	-28.6067496791	0.1154	0.8868	22.6273	11.9338	13.4181	13.3923	173.5099	100	incorrect
488	-66.301327678	-49.6796865671	-80.3187641587	-58.6534836771	-17.4386903031	0.0192	0.9688	14.2711	5.7326	6.2178	9.8737	76.5749	100	incorrect
1005	-66.134859501	-110.590410847	-99.0373329271	-59.90595211	-61.3087858767	0.0962	0.9537	20.5577	10.9256	12.0575	9.0041	174.9434	100	clashes,incorrect
132	-65.9629776248	-105.452574088	-95.4694666903	-65.1040208503	-58.9942606903	0	1	19.2871	6.901	8.3536	16.5352	73.1679	100	incorrect
1196	-65.9589908529	-54.9147355655	-65.2118581155	-53.6628543453	-37.3415946376	0.0192	0.9804	20.3508	9.9649	11.2971	11.0106	138.5298	100	incorrect
788	-65.8450396615	-35.7487914436	-46.6480317436	-28.1498538057	-77.3307982081	0.0577	0.9143	22.5111	11.3853	12.6644	14.7507	153.9915	100	incorrect
479	-65.8360511213	-67.4552325378	-30.4472250378	-58.3880042855	-55.7232009623	0.0192	0.9908	11.3047	5.8039	6.0586	6.9116	65.3673	100	clashes,incorrect
911	-65.5585522996	-51.8567578313	-30.9370049713	-51.1238175113	-115.30974747	0.0192	0.9688	20.1141	8.7151	9.4335	14.7463	100.2841	100	incorrect
1293	-65.1954297325	-43.9713210822	-51.4569628572	-65.5269401372	-79.7260563523	0.0192	0.9821	17.8586	10.63	11.7344	1.6101	165.4382	100	clashes,incorrect
69	-65.1576062878	-93.2028619161	-81.1020107661	-81.0860242263	-74.7349427494	0.4423	0.5818	4.4193	1.7706	3.0814	1.0695	29.642	100	medium
271	-65.0941590648	-10.5999931021	-6.4127881771	-59.2760393102	-42.1703807466	0.0192	0.9868	20.2658	10.7929	11.7333	9.5192	162.3186	100	incorrect
1029	-65.0347165865	-62.395546496	-72.886698621	-6.0547270655	-112.053422031	0.0577	0.85	16.8575	8.0407	9.2646	11.27	91.4247	100	incorrect
451	-65.017084807	-47.4186964813	-54.3658438286	-45.342739223	-40.3299770966	0.0577	0.9412	26.169	9.2847	10.4079	23.2032	85.2884	100	incorrect
1341	-64.9185334087	-34.706553113	-43.1480677052	-23.1892519602	-77.8402116149	0	1	42.2911	11.6976	13.7363	39.4296	163.3198	100	clashes,incorrect
34	-64.753199696	-40.9187134299	-65.7175036435	-36.2663957217	-46.1883202393	0.0385	0.9574	18.4689	10.7085	11.9375	3.0472	168.2073	100	incorrect
1125	-64.6829368847	-60.8138181056	-59.4272045006	-36.0016798665	-45.8237315758	0	1	20.6778	6.9605	8.3344	18.4024	74.634	100	incorrect
799	-64.6562722117	-92.7063709836	-89.6901023461	-80.3474544961	-72.228199385	0.3846	0.6364	6.0705	2.2292	3.0549	5.4958	8.0115	100	acceptable
47	-64.6384545967	-42.1904449004	-53.8319879154	-56.8346885504	-61.0647194004	0	1	50.0088	17.4566	18.9319	47.523	165.5696	100	incorrect
338	-64.4231114471	-50.2211993816	-60.1332643316	nopmf	-68.1886749119	0.0385	0.9565	19.5173	7.1871	8.3624	16.1337	76.9095	100	incorrect
513	-64.3718715769	-61.8281410427	-56.3843870916	-34.0436024366	-44.3775501519	0	1	32.9015	14.7565	15.2139	27.8797	170.11	100	incorrect
514	-64.2333344622	-18.5071818298	-55.3400077652	-64.4300705902	-82.2348160401	0.0385	0.9718	24.9906	11.3904	12.1345	17.7931	142.4536	100	incorrect
1200	-64.0453641915	-84.8530555662	-80.3786393287	-59.0092101213	-16.2339452709	0.1346	0.9	14.8455	8.0974	8.553	5.0503	99.7262	100	incorrect
733	-64.0277926744	-79.657315149	-59.519233649	-44.815188799	-117.262399943	0	1	28.1489	13.0827	14.1022	22.3818	146.0561	100	incorrect
343	-64.007291167	-59.2542806102	-5.5278358858	-19.1237793522	-98.1664976516	0.0577	0.9571	18.0232	10.3996	11.4717	2.2193	152.992	100	incorrect
438	-63.9395365117	-49.2041533966	-57.9432092995	-59.4889175676	-54.3666132815	0.1731	0.85	13.6911	7.4433	7.9331	1.7971	106.1504	100	clashes,incorrect
94	-63.8811647722	-55.7878357787	-62.8747075687	-75.2264361737	-63.0682656137	0.0385	0.9565	18.9296	7.0698	8.1595	15.6551	74.3178	100	incorrect
783	-63.7603200387	-31.9021352478	-69.1399160403	-65.8769343503	-101.261089031	0.0769	0.8824	23.5423	10.6604	11.3823	16.2504	141.049	100	incorrect
967	-63.7301084949	-59.2301835282	-40.9311272079	-42.9408060085	-44.9435177244	0	1	18.2127	7.6284	8.5878	16.4562	51.5561	100	incorrect
441	-63.6985738969	-101.89617143	-105.517373389	-42.8787359611	-72.8250113182	0.5	0.5806	5.0128	2.0413	3.0977	2.9662	22.4367	100	acceptable
719	-63.6286448024	-51.5813964487	-60.7975305855	-41.9930759005	-76.0384111442	0	1	13.8221	5.5644	6.2898	13.0437	29.835	100	incorrect
347	-63.4426326769	-54.9616365945	-49.9385090678	-36.7964909774	-57.5972800464	0.0385	0.9649	18.9577	10.8542	11.9594	5.2026	175.5852	100	incorrect
492	-63.4089304846	-61.584502711	-76.443213747	-43.119204201	-107.794382824	0.0192	0.9811	12.9477	5.2215	5.949	12.0958	31.5417	100	incorrect
1133	-63.3418161927	-65.1148991647	-80.3065620001	-107.393736225	-88.8263690295	0.1731	0.8977	9.3705	4.3635	4.6948	7.2371	39.0575	100	clashes,acceptable
1352	-63.2915531349	-30.4314806284	-63.4092785371	-48.2456630349	-48.6635865633	0.0192	0.9796	21.9315	10.5716	11.3374	13.9288	163.3796	100	incorrect
333	-63.2114663137	-26.5853926808	-18.6805650791	-24.9417091316	-54.6552222019	0.0192	0.9737	15.3732	8.5274	9.2519	6.2645	116.4835	100	incorrect
1299	-63.2016107545	-51.7044292243	-64.2900903437	-60.0527548543	-65.3760387218	0.1346	0.9231	13.3674	7.0767	7.3543	3.6987	99.0285	100	clashes,incorrect
500	-63.1478728317	-36.6644071357	-68.4750479345	-50.5724679652	-112.690024623	0	1	37.6124	13.9098	14.841	33.511	161.2777	100	incorrect
1079	-63.1301624039	-90.4691961229	-62.3977995965	-78.059951158	-14.4817431374	0.1154	0.8723	17.9518	5.4449	7.0435	15.4435	69.4617	100	incorrect
507	-62.9729964732	-37.7413502432	-19.6184714571	-27.6004632884	-34.5715397388	0	1	36.4075	12.6462	15.3659	33.5539	101.7121	100	incorrect
562	-62.9478195655	-42.7669303432	-74.0199072882	-64.766921832	-48.422272432	0.0192	0.9744	35.8686	9.476	10.7826	33.0542	123.0139	100	incorrect
792	-62.8194556966	-54.8542623766	-69.1404406584	-34.2291254356	-14.5870975369	0.0385	0.9512	19.1744	7.2381	8.3886	15.7464	75.8185	100	incorrect
841	-62.7252032379	-60.3444945382	-34.9340542632	-30.2206320482	-59.7763725231	0.0962	0.9123	13.1211	5.692	6.2851	8.5289	68.5141	100	incorrect
857	-62.5843333857	-53.3725036621	-65.564058554	-42.1686319221	-114.570623598	0.0577	0.9412	20.0688	10.8756	12.0435	7.6847	176.4652	100	incorrect
627	-62.5539320562	-51.6180722696	-65.8202278321	-14.7788696772	-48.8028862528	0.3462	0.7049	9.3881	4.1633	4.9491	5.0981	51.2944	100	acceptable
1358	-62.5462119367	-62.8415018415	-43.8637931633	-0.476227706	-101.211161715	0.0192	0.9811	29.0352	13.4328	13.7837	22.7967	176.5986	100	incorrect
1238	-62.4826405424	-82.236173558	-59.2048099743	-73.471718483	-60.4897893923	0.0769	0.913	22.7598	9.5573	10.6921	17.3053	143.3011	100	incorrect
553	-62.4416598224	-60.7927041239	-51.0310834634	-65.2550401745	-85.583725867	0.0192	0.9767	11.9324	4.9231	5.7353	10.9853	31.6365	100	incorrect
345	-62.3269657503	-57.1297749163	-58.4983389943	-58.5566039818	-55.15832353	0.2885	0.6053	8.8429	4.1261	4.5952	4.7726	46.3227	100	acceptable
937	-62.1613434015	-82.0426252175	-74.0015940285	-80.1498892641	-93.2255112551	0	1	20.0774	8.4254	9.4162	13.2436	152.5804	100	incorrect
814	-62.1499353137	-80.4237533225	-32.5009138712	-57.8654766602	-46.457980628	0.1538	0.9245	13.5789	7.0509	7.3138	5.1695	94.4375	100	clashes,incorrect
459	-62.0777266357	-60.3723370429	-58.7603496099	-103.103338043	-99.8951321963	0.0962	0.8571	16.0393	8.1145	9.2299	7.9161	100.4746	100	incorrect
58	-62.0719898974	-75.2012350265	-65.9197290685	-25.648193267	-39.2736911272	0.1154	0.9143	19.5771	10.7191	11.9639	6.9684	168.8387	100	clashes,incorrect
737	-62.0564507167	-102.60545349	-80.1050318922	nopmf	-71.8649551532	0.0192	0.9851	14.4373	6.8826	7.5926	8.6955	81.4435	100	incorrect
665	-62.0431030772	-33.0634131588	-42.0724515588	nopmf	-79.191649663	0.1346	0.75	8.7987	4.1866	4.7054	7.9903	23.3575	100	acceptable
847	-61.9599066023	-34.7932352865	-50.3402272465	-62.4181328815	-69.7619183403	0.0962	0.8889	18.4806	10.4897	11.5984	4.8604	155.9822	100	incorrect
1073	-61.9331620222	-86.5639272524	-48.7401707024	-57.8152972864	-44.0310137516	0.0962	0.9576	20.8816	10.966	12.1376	9.6939	178.2046	100	clashes,incorrect
691	-61.910292484	-43.7322532739	-44.9742706177	-45.0178022439	-52.1250286541	0.0192	0.9825	22.6405	7.9279	8.5414	21.4159	49.7004	100	incorrect
1203	-61.8523308434	-83.3654409354	-67.4553766279	-78.7114187804	-55.9346810642	0.1154	0.875	16.4575	5.5555	7.0651	13.774	68.2943	100	incorrect
392	-61.7810127311	-22.6836129595	-42.0688494195	-5.8937344207	-56.5196115956	0.1154	0.8235	16.6215	9.5575	10.623	3.6081	131.4467	100	incorrect
708	-61.6918319373	-67.4349283779	-37.7242143409	-43.6688451109	-110.589456747	0.0577	0.9538	15.5061	7.4863	8.6369	6.5953	103.3931	100	incorrect
146	-61.6473880655	-78.7374644052	-91.459245445	-76.4907946	-49.33818555	0.1154	0.8947	14.1442	7.1453	7.8441	8.8745	75.8102	100	incorrect
1182	-61.4406872466	-75.6359835712	-76.5811025418	-99.0888125918	-71.1631704472	0	1	14.0502	5.6964	6.4484	13.243	31.8409	100	incorrect
327	-61.4005593801	-75.2368689641	-86.5886599391	-51.8984618891	-63.7959756674	0.0577	0.967	17.1977	5.8885	6.8334	14.7668	63.6684	100	incorrect
641	-61.386455522	-95.9888916484	-87.2694071657	-47.381808227	-45.8157428004	0.0769	0.9608	20.8531	10.8812	11.9247	9.7347	175.5322	100	clashes,incorrect
352	-61.3205985239	-43.902496303	-74.9904862784	-62.2154783834	-45.4367006045	0	1	29.422	12.7883	13.4321	28.9172	36.2844	100	incorrect
679	-61.2393544196	-39.1050349128	-40.8291800807	nopmf	-53.5761911272	0.0385	0.9535	24.1308	11.3815	12.6233	16.3791	152.6538	100	incorrect
761	-61.1741643051	-26.2531909167	-45.9306341771	-51.3490048952	-76.7313200132	0.0385	0.9733	16.0668	7.6419	8.449	9.376	96.7165	100	incorrect
1281	-61.1394904429	-26.4735912383	-58.1221642337	-17.3321961969	-49.5553517062	0.0192	0.9762	26.8829	10.1339	10.8376	23.7788	89.1254	100	incorrect
1194	-61.1231184983	-60.3337789772	-74.3766775622	-71.7640686772	-108.835807941	0.2115	0.5217	11.2513	3.6391	4.4738	10.2343	30.0726	100	acceptable
991	-60.8789424548	-57.8488724938	-60.0952651188	-58.5442002196	-93.5724432413	0.0192	0.9787	14.1926	5.3786	6.1101	13.4468	29.8325	100	incorrect
234	-60.847361	-82.9298296477	-100.25000165	-72.6716056001	-71.0668985382	0.0385	0.974	13.4144	5.2957	6.0359	13.0131	18.8396	100	incorrect
109	-60.8359655248	-67.4621668254	-120.982038175	nopmf	-94.7045459504	0.3654	0.6667	7.7858	2.5598	3.4237	7.3936	8.4629	100	acceptable
982	-60.8098826608	-43.6872243743	-74.6538054883	-56.9998866133	-31.9238839752	0.0577	0.8889	20.9568	8.2232	9.1836	16.8073	85.8107	100	incorrect
457	-60.7918380921	-66.5786526969	-30.6813672202	-39.6293284044	-57.3343808762	0.0577	0.9211	25.3115	12.3556	14.5808	19.1805	177.0698	100	incorrect
230	-60.7714309435	-24.9451704888	-29.4089911199	-33.3570151018	-32.6381483399	0.0385	0.92	34.9661	13.8147	15.1121	31.2984	115.9292	100	incorrect
900	-60.7599571805	-84.1038175563	-66.7610993301	-58.2274335885	-60.9621223024	0.0962	0.8958	19.8407	9.7098	10.0284	13.3399	112.3033	100	clashes,incorrect
1138	-60.6603636012	-76.9279697091	-49.8980568591	nopmf	-39.3566457035	0.0385	0.9677	17.5959	10.0551	11.0002	4.6359	135.14	100	incorrect
1248	-60.588443219	-50.9451629496	-58.5134482992	-85.2987738742	-104.154833146	0.0962	0.75	17.1126	6.5767	7.5007	12.2845	84.2561	100	incorrect
1364	-60.3802558788	-98.9072126403	-117.399522551	-94.1140302403	-42.6374094392	0.2885	0.6429	9.0022	3.4455	4.1316	7.0003	32.7743	100	acceptable
385	-60.2722151192	-88.5868251289	-85.2146661868	-37.7712360535	-48.1463797161	0.0769	0.9355	20.0095	10.7652	12.2732	9.4496	169.6981	100	clashes,incorrect
963	-60.2078885637	-109.551300983	-86.5172685529	-116.473880822	-88.4996253832	0.1923	0.8529	10.2586	3.6773	4.2923	8.797	35.6417	100	acceptable
988	-60.0547802406	-19.2387954552	-45.6743762852	-12.2995054143	-72.8594136244	0.0192	0.9859	16.3521	8.2822	8.9986	11.3188	85.6339	100	incorrect
948	-60.0498611327	-57.5355301875	-60.9795124398	nopmf	-41.001113294	0.0577	0.9455	26.4831	8.853	10.0069	23.8411	79.2989	100	clashes,incorrect
1229	-60.0155685054	-77.0384842239	-29.3962690744	-38.7319172679	-74.5291414046	0.0385	0.9512	9.8354	3.8195	4.2424	9.0186	22.0731	100	incorrect
369	-59.959140012	-56.5144023418	-46.5749914574	nopmf	-45.971976379	0.0769	0.9184	21.6308	10.9408	11.7478	11.2999	159.9074	100	incorrect
114	-59.8733547174	-60.4404662137	-42.5876118787	-44.3259050345	-70.3894254137	0.0577	0.9231	21.4891	11.6764	13.494	12.9044	179.5138	100	incorrect
639	-59.721582016	-50.2245859315	-79.9208769767	-68.1845874717	-99.1026622157	0	1	29.1194	12.0402	12.8384	22.7412	158.613	100	incorrect
337	-59.694295604	-56.3427869021	-66.9143279451	-85.2001958738	-56.3625557642	0.0962	0.9468	19.8858	10.8036	11.8797	7.6725	166.6654	100	clashes,incorrect
745	-59.6582289667	-29.5036517776	-48.8747442939	nopmf	-102.078149995	0.0192	0.9778	25.7245	11.8537	12.6406	21.3214	109.301	100	incorrect
407	-59.6062041754	-74.6404620156	-16.2856931974	-63.1135241479	-65.171391027	0.0962	0.9275	19.3421	10.9819	12.2804	6.3814	169.0121	100	incorrect
683	-59.5991630375	-97.060578017	-78.7404378587	nopmf	-77.7625498511	0.0962	0.9123	18.426	5.5869	7.2826	15.9268	71.2053	100	incorrect
1148	-59.5702248846	-71.4669873265	-71.7499066211	-46.5702569765	-91.3022300013	0	1	16.2228	6.125	7.2056	12.7978	78.8007	100	incorrect
1160	-59.4690462171	-65.060122353	-53.5517299664	-31.8641165337	-81.5833953802	0.0962	0.9265	18.5744	10.7943	12.0579	4.2243	160.5409	100	incorrect
159	-59.4187926396	-67.7567187608	-51.6632920008	-20.6091098158	-40.9484519158	0.0577	0.9211	11.1246	4.9702	5.7653	9.2651	45.7363	100	incorrect
261	-59.4124166779	-78.1346480642	-58.9034764086	-79.9447383336	-81.5211242336	0.0192	0.9828	21.6801	9.2361	9.8895	14.9561	176.5146	100	incorrect
1041	-59.3229605445	-24.3259872874	-53.9288210737	-21.0524490352	-64.1407505171	0	1	29.2366	11.5127	12.9045	23.9656	145.1839	100	incorrect
446	-59.1542019931	-68.5564303469	-88.8695283164	-79.4961576482	-58.6050282922	0.0577	0.9559	12.7457	7.115	7.5551	3.2514	95.5592	100	incorrect
1010	-59.0082650836	-59.1520164135	-107.181673346	-76.4399770729	-87.0033758319	0	1	19.5357	10.8768	11.5669	6.7295	173.0064	100	incorrect
1213	-58.9193770687	-42.5255970642	-45.0763576142	-32.2057754642	-104.922697409	0.0577	0.9	18.8034	10.8433	12.4025	3.7599	173.9967	100	incorrect
335	-58.7388710006	-60.7597469633	-42.8077217954	-40.8377173084	-44.6335144522	0	1	19.6158	9.8842	11.0971	13.9282	108.8372	100	incorrect
1252	-58.6948032949	-105.320280999	-83.221059307	-97.0989019456	-63.9113401353	0.0962	0.9153	19.4828	8.7342	9.8262	12.3959	109.8626	100	clashes,incorrect
594	-58.6932193984	-53.5309902431	-58.7706921577	-52.8723646853	-37.5896969905	0.0385	0.9394	27.8637	12.9027	14.3979	21.9379	156.9097	100	incorrect
1297	-58.4493726698	-37.6873002944	-20.3778323163	-36.4569777796	-48.4888001207	0.0769	0.9344	22.139	11.2998	11.737	13.2471	160.0281	100	incorrect
1232	-58.3600177545	-55.4856637448	-70.1502843738	nopmf	-96.7602256328	0.0192	0.9796	13.3518	5.5146	6.2224	12.4746	30.662	100	incorrect
409	-58.2289056138	-40.9401286064	0	-51.7565650319	-57.1066782363	0	1	45.6431	15.3642	17.1239	43.7704	109.9898	100	incorrect
1324	-58.0772835949	-57.3177438072	-59.1323146922	nopmf	-70.7624132142	0.0192	0.9762	18.8494	7.0855	8.1177	15.5703	74.5679	100	incorrect
72	-58.0574264729	-38.3989323176	-37.2288368393	-35.5711148693	-39.8061298768	0.0192	0.9792	19.7135	7.0948	7.4257	17.4417	60.8773	100	incorrect
1344	-57.8446088369	-75.8669746449	-79.8785069509	nopmf	-26.7446816842	0.0385	0.9608	23.6931	11.1252	12.0182	15.2755	155.9619	100	incorrect
245	-57.719369608	-41.8525562301	-65.9391132942	-48.4782305135	-35.5987392812	0.0962	0.9194	19.5399	10.5965	11.7955	8.0882	158.724	100	incorrect
23	-57.6484770929	-74.5970135455	-71.223955332	nopmf	-49.2421419305	0.1154	0.8333	9.272	4.3158	5.0251	4.4357	56.3342	100	acceptable
175	-57.5776079223	-29.4488311397	-51.4643986352	-55.0611514887	-33.1169167687	0.0192	0.9821	17.9882	10.573	11.6792	1.169	164.5857	100	incorrect
1046	-57.512777326	-77.8991956671	-61.6161774831	nopmf	-40.7588184368	0.0962	0.949	19.7382	10.7301	11.8047	7.1716	178.8767	100	clashes,incorrect
46	-57.4259547908	-82.9751621165	-44.1914535165	-58.3477804287	-12.2922635404	0.0192	0.9867	15.903	8.1769	8.8487	10.355	87.7755	100	incorrect
1237	-57.3922678259	-78.9718466685	-44.1830532703	-49.8199182685	-13.8392807112	0.0962	0.9219	18.7464	10.8362	12.0907	4.7465	160.3974	100	incorrect
543	-57.3841924625	-55.9597147338	-50.2785288023	-35.114146999	-34.515097931	0.0192	0.9767	21.2554	10.9847	11.9075	14.8092	114.2873	100	incorrect
213	-57.3473471145	-67.6912556997	-91.5624413044	-95.0265658249	-75.2959407932	0.1346	0.9521	11.6635	6.1589	6.4074	3.5734	83.9167	100	clashes,incorrect
1303	-57.3261736543	-70.7795426352	-52.0196831134	-67.4680047327	-62.2951043681	0.0385	0.9744	13.7288	5.4485	6.192	13.2625	21.6747	100	incorrect
93	-57.246221288	-60.3991796322	-61.1020604923	nopmf	-50.7037405848	0.0385	0.9429	17.3598	9.1575	9.9086	11.2198	102.8848	100	incorrect
1351	-57.1927277259	nopmf	-64.3424379954	-19.1914591783	-61.0103497739	0	1	35.9055	14.2936	15.1487	34.1773	83.9523	100	incorrect
399	-57.1444188922	0	-38.7351975706	nopmf	-87.9673184612	0.0192	0.9565	13.4171	5.7193	6.2838	12.4475	37.3871	100	incorrect
1211	-56.8228837464	-51.4879747443	-67.6596670254	-67.6487123504	-20.4885416984	0.0192	0.9783	26.7819	11.9604	12.519	21.3857	129.4741	100	incorrect
655	-56.7007776508	-71.2761865197	-69.4305801043	nopmf	-26.7541224117	0	1	23.2554	11.3575	13.0194	17.2728	179.6068	100	clashes,incorrect
740	-56.5771601493	-43.6644947531	-56.069769367	nopmf	-41.607092988	0.0769	0.9245	17.6997	10.4198	11.6021	2.4234	148.0096	100	incorrect
1083	-56.5285841986	-70.6523389321	-62.5894171702	-74.0967587391	-58.0111164091	0.1538	0.8182	7.8519	3.5122	4.2932	4.837	41.2516	100	acceptable
1343	-56.4578896948	-68.6527388783	-49.0423069643	-33.2508641776	-56.7172202449	0.0769	0.9365	30.4213	11.901	12.8862	24.8158	152.0563	100	incorrect
143	-56.4072291398	-23.1779846953	-95.0776052642	nopmf	-69.4959593453	0.0385	0.9623	27.6297	11.8118	12.9425	21.2087	173.8323	100	incorrect
1274	-56.3884190766	-84.2188537383	-53.1865788156	nopmf	-47.9205625315	0.0769	0.907	9.2652	4.2752	5.0799	6.4328	47.9497	100	incorrect
621	-56.2000050576	-30.5451261862	-3.233701445	-56.1305734282	-50.4170489202	0	1	25.0754	11.3878	12.3511	18.6257	153.7715	100	incorrect
307	-56.1902183941	-39.221304007	-37.119846406	nopmf	-71.6075407866	0	1	29.9615	8.8183	9.6814	28.3733	74.8568	100	incorrect
638	-56.1822194851	-78.0994904406	-120.822732704	-36.2882323957	-56.7584071102	0.1923	0.9123	10.5148	5.5348	5.8445	4.7285	67.4329	100	clashes,incorrect
750	-56.1156292067	-53.4072355276	-55.2433446514	-64.5745602351	-111.274081805	0.0385	0.931	15.9431	8.8598	9.5544	8.2915	110.7097	100	incorrect
585	-56.060565737	-74.951983772	-70.262680908	nopmf	-67.924005013	0.2308	0.7778	7.9131	3.5416	4.1348	6.1019	35.0144	100	acceptable
829	-55.8153194057	-37.3591201776	-62.4556351104	nopmf	-68.5756142187	0.0962	0.8333	14.9471	6.1976	7.1234	11.4301	72.3361	100	incorrect
1342	-55.7669057496	-37.0865329977	-37.6115021479	nopmf	-23.8778878868	0.1346	0.8833	21.3702	10.6579	11.5213	13.5532	136.6248	100	clashes,incorrect
1215	-55.7413825035	-48.9880441433	-30.9377035107	nopmf	-60.8726757992	0.1346	0.7586	18.5522	8.1141	9.3987	14.1179	82.4738	100	incorrect
893	-55.4295668294	-36.3442663566	-32.6524833849	-30.1625596119	-86.9460583185	0	1	50.6953	19.2784	21.465	47.8903	159.878	100	incorrect
455	-55.3468542377	-55.540865635	-84.9459955433	-34.0070328792	-19.6624401459	0.1346	0.93	10.6146	5.6504	5.9296	3.7352	73.1445	100	clashes,incorrect
1244	-55.2103853669	-104.181589198	-59.7184396665	-12.6806821423	-94.7521491642	0.1154	0.8983	15.6931	8.799	9.4916	3.6596	114.6588	100	incorrect
169	-55.1567905355	-65.2320424118	-89.7103450817	-53.2005465314	-85.9936284067	0.0962	0.9057	17.9208	7.9393	8.4348	11.6631	96.042	100	incorrect
664	-55.0066307367	-33.8035690519	-41.6428394321	nopmf	-87.4060689739	0.0769	0.9394	25.1853	11.3917	12.8067	18.7487	132.3859	100	incorrect
350	-54.9738111589	-34.7772353797	-31.0330433748	nopmf	-28.7648607624	0.0769	0.9111	16.8165	9.1106	9.9357	6.9185	113.5737	100	incorrect
341	-54.9609863142	-61.8038895953	-35.4129777116	-20.6092476987	-75.4019092506	0	1	28.8042	12.1598	13.0807	23.0419	150.4697	100	incorrect
294	-54.92642535	-5.0160596273	-5.8031485273	nopmf	-54.9055944261	0.0385	0.9592	22.8264	9.6856	10.2248	16.6494	119.9642	100	incorrect
1266	-54.8194815365	-58.0507593068	-36.9448838936	nopmf	-84.5022142423	0.0577	0.9625	19.9528	10.8141	11.9376	7.5525	178.8553	100	incorrect
676	-54.727878202	-23.0633398816	-30.3873874554	-18.3260915181	-52.9997506855	0	1	25.7354	11.213	11.7043	25.1102	42.6687	100	incorrect
713	-54.5232459681	-21.8566532144	-38.4077190644	nopmf	-57.2603438264	0	1	43.4479	15.8209	18.9623	41.176	176.1842	100	incorrect
848	-54.4808926476	-48.9098113865	-81.8330882132	nopmf	-64.4374084481	0.0577	0.9508	21.6807	9.9616	10.5866	13.7994	129.9354	100	incorrect
1286	-54.4683021003	-65.6265032065	-49.9486058315	-72.1180791915	-67.3743129033	0.0962	0.9194	19.6562	10.6397	11.8394	8.4077	156.4765	100	incorrect
1199	-54.063375907	-62.7494677355	-79.3813475405	nopmf	-58.2185371516	0	1	14.6079	5.8021	6.5819	13.521	39.3812	100	incorrect
968	-54.0345221156	-62.1631685059	-53.3467972325	-60.3756235009	-78.9035164296	0.0962	0.8837	20.844	11.5659	13.2442	10.953	175.7791	100	clashes,incorrect
551	-54.0092027454	-76.933702936	-34.4530654221	-56.8837178778	-71.0157204259	0.0769	0.9344	24.1936	11.0636	11.7462	16.7872	142.8928	100	incorrect
884	-53.9820522218	-20.1251047401	-32.4595495401	nopmf	-95.2621541322	0	1	18.4595	9.704	11.5886	11.7846	159.4378	100	incorrect
118	-53.9686880787	-79.749644664	-50.2679425382	-59.2859567083	-57.513361039	0.1538	0.914	9.9888	4.564	4.8866	7.8739	41.188	100	clashes,acceptable
65	-53.9625029106	-25.2920342268	-51.6910930952	-107.223075561	-76.3584939067	0.1923	0.881	10.6148	5.6623	6.0808	4.3678	67.8823	100	clashes,incorrect
279	-53.951535385	-43.5767868546	-37.4993839046	nopmf	-82.8693190797	0	1	19.8627	9.8289	11.8698	12.2171	176.2549	100	incorrect
319	-53.9416306918	-17.845129191	-5.9869203555	-25.1552442585	-47.565799654	0	1	38.2659	12.9477	15.6916	37.1354	72.4683	100	incorrect
563	-53.9299367397	-41.2221844807	-33.6842895374	nopmf	-4.8718151896	0.1154	0.8571	19.9788	6.8075	8.0267	16.6062	84.5809	100	incorrect
784	-53.7972165184	-50.0970642431	-40.4019399695	-34.9531123879	-18.7941392364	0	1	22.9158	11.7896	12.6216	15.422	140.8049	100	incorrect
210	-53.7330708236	-24.9566470981	-41.2947181481	-48.3197686731	-27.9117863981	0	1	19.4353	10.3353	11.3347	11.9244	115.0589	100	incorrect
191	-53.6758692612	-46.7827019613	-49.2644472563	-37.4989804413	-47.9987376648	0.0577	0.9423	30.7432	12.2563	13.3316	25.0167	158.0916	100	incorrect
317	-53.6683837706	-44.9409132054	-37.4079730054	-24.7306731891	-17.5886436835	0	1	17.8188	9.9889	11.5092	9.7621	163.5144	100	clashes,incorrect
17	-53.6286207451	-43.5246106523	-10.9358142523	-30.5245254523	-53.0937401739	0	1	22.5241	10.1485	11.4047	17.4642	170.4653	100	incorrect
28	-53.610233459	-84.9101523747	-90.2105405672	nopmf	-59.2375896497	0.0769	0.9385	20.383	10.3774	11.546	13.2068	130.8204	100	clashes,incorrect
240	-53.4774665023	-36.7487901698	-38.9640363651	nopmf	-27.2625607627	0	1	30.5414	12.6979	13.7581	29.0835	67.0481	100	incorrect
40	-53.3649190996	-25.9032808123	-21.0659096123	nopmf	-26.634270524	0	1	27.0018	12.5388	13.7311	20.6754	156.9887	100	incorrect
542	-52.9814060884	-56.0472362379	-68.6400829333	nopmf	-92.4277421041	0.0385	0.9714	14.4462	7.3704	8.1272	7.8211	87.1775	100	incorrect
1097	-52.9162105618	-77.1162759327	-70.7333016869	nopmf	-88.0203096974	0.2115	0.883	9.4083	4.2986	4.6193	7.4777	39.9057	100	clashes,acceptable
141	-52.8930336854	-45.0714728712	-49.0604971425	nopmf	-46.2666895598	0.1538	0.8491	14.7146	6.1325	6.987	11.1902	64.4344	100	incorrect
595	-52.8494980817	-32.3196952651	-27.0850373701	-41.6655341351	-66.6216404657	0.0192	0.9677	31.2634	14.6573	16.1251	26.0043	154.4193	100	incorrect
1353	-52.843907558	-17.0042961972	-9.5361251322	-28.733208373	-93.6733798037	0	1	46.9902	13.6372	16.2946	44.5589	139.021	100	incorrect
1142	-52.6721858117	-88.5439132695	-60.0908338622	nopmf	-88.0168551905	0.2692	0.8028	6.4377	2.9312	3.3087	5.1161	27.1497	100	clashes,acceptable
195	-52.5336234258	-18.4594494963	-34.2452822113	-35.4955852289	-30.6771780447	0.0385	0.96	22.943	11.5154	13.0776	15.2016	151.5695	100	incorrect
1069	-52.4807856868	-30.1983107472	-16.7984651628	nopmf	-47.453087545	0	1	25.9961	11.8536	12.822	18.7757	167.747	100	incorrect
1119	-52.3639030973	-65.0188893195	-46.7917407445	nopmf	-45.4147212165	0	1	24.4768	10.888	11.6168	17.9478	134.5056	100	incorrect
729	-52.3241621219	-16.262313889	-48.1171339038	nopmf	-104.244436634	0.0577	0.9524	11.8808	5.6001	6.6683	7.9525	56.3479	100	incorrect
587	-52.3037222167	-62.8223263201	-38.6228864401	nopmf	-86.4592568456	0.1154	0.6471	19.0266	7.2826	8.344	16.7245	58.1096	100	incorrect
879	-52.1832012961	-86.7427547515	-63.9722099515	nopmf	-68.3922630804	0.0385	0.9667	27.5027	12.2833	12.731	20.943	160.5903	100	incorrect
835	-52.0237274222	-67.0528778308	-70.3547839058	nopmf	-87.97091663	0.0385	0.95	24.6949	11.205	12.0561	17.158	150.0555	100	incorrect
1093	-52.0206796995	-42.8390297472	-70.8804433699	nopmf	-36.7152890542	0.0192	0.9841	10.8103	5.9391	6.589	4.4567	72.5418	100	incorrect
417	-51.989888844	-45.8900887468	-33.1027728618	-0.3737724402	-86.9254500254	0.0577	0.9286	24.5063	12.2028	13.57	18.0926	175.8531	100	incorrect
952	-51.9762369133	-87.0834043167	-95.3561396641	nopmf	-9.2356439466	0.1923	0.9167	10.3906	5.5333	5.9167	4.0259	67.1946	100	clashes,incorrect
920	-51.9761282762	-45.1481298361	-58.7472860503	nopmf	-38.6586928325	0.0385	0.9259	14.7143	7.1402	8.2548	6.8837	96.3888	100	incorrect
706	-51.8554237267	-28.1006556395	-59.4723030913	nopmf	-40.2535908388	0.0385	0.9592	15.7084	6.0369	6.436	12.938	62.7354	100	incorrect
855	-51.8250959588	-61.7194627589	-55.6664583471	nopmf	-64.7304906902	0.1154	0.8929	20.2228	9.4545	10.3225	14.6476	99.3412	100	incorrect
1384	-51.665818128	-2.760762304	-18.9753371594	nopmf	-69.0417885971	0	1	39.9506	12.2454	14.3437	38.0239	101.5681	100	clashes,incorrect
550	-51.6593661392	-117.583506838	-105.138967988	nopmf	-109.014550723	0.0962	0.9573	21.0117	10.8713	11.9854	10.0737	171.3517	100	clashes,incorrect
987	-51.5954968351	-49.6979006104	-54.7958820765	nopmf	-60.3612903833	0.0769	0.875	15.7121	7.5701	8.204	9.1269	94.5872	100	incorrect
564	-51.5953837344	-38.1999304872	-45.360892627	nopmf	-25.0408830242	0	1	49.6935	17.4283	19.0694	47.1944	163.208	100	incorrect
899	-51.4570317003	-65.3266630999	-85.3866405892	-58.2435787892	-82.5796448774	0.1731	0.8333	12.0247	4.8207	5.4638	7.9788	58.5497	100	incorrect
1359	-51.3872989925	-77.0969833037	-71.1386413713	nopmf	-67.8538631308	0.0192	0.9737	21.472	11.1622	12.0376	10.8216	174.7603	100	incorrect
1273	-51.3628060692	-69.9036400394	-59.6468791596	nopmf	-34.7825173363	0.0192	0.9804	21.9778	10.628	11.5679	12.5985	157.3548	100	incorrect
839	-51.3162569451	-27.8580759225	-20.0221878032	-21.2267464768	-102.609656811	0.0385	0.9615	20.0092	7.1201	8.1025	18.6511	60.7742	100	incorrect
1395	-51.2265002835	-68.6418349434	-65.3658824599	nopmf	nopmf	0.1731	0.925	12.5425	6.5528	6.8929	5.9007	80.2849	100	clashes,incorrect
810	-51.0520233912	-53.0159886788	-34.2175557488	-41.4845774536	-64.5354723728	0.1154	0.875	16.6537	9.6041	10.5872	2.6208	130.5264	100	incorrect
999	-50.8479189351	-70.0463919796	-102.764576376	nopmf	-106.61679323	0.2692	0.6889	8.1282	2.721	3.4825	7.5731	12.1043	100	acceptable
940	-50.7716926891	-67.3495102967	-60.9157649972	-83.3724750784	-62.4832109919	0.0192	0.9839	15.1246	7.1566	7.8615	8.4746	90.8143	100	incorrect
122	-50.7715047078	-70.7855149349	-24.8395226872	-27.212182304	-22.3340405925	0.0577	0.96	18.4496	10.7887	11.8883	6.9519	152.5972	100	incorrect
95	-50.7326866074	-41.7341925329	-35.9231349269	-31.5699831663	-56.2145349882	0.0192	0.9787	20.7253	10.6971	11.6989	14.8219	105.4172	100	incorrect
576	-50.7087139713	-70.9026718237	-53.9061924987	nopmf	-90.8524751277	0.0962	0.875	16.8577	9.5994	10.6021	4.474	134.5473	100	incorrect
277	-50.7045456757	-50.9108080735	-48.8633501732	nopmf	-73.2109098753	0	1	26.1064	12.4896	13.3332	20.8212	119.6029	100	incorrect
607	-50.6989946689	-39.429709935	-31.4172154998	nopmf	-65.0558528372	0	1	18.0436	9.4837	10.0253	9.5828	125.9395	100	incorrect
1122	-50.5422835726	-68.4269789822	-71.8801326141	-59.7264914416	-82.7696121903	0.0962	0.9265	20.5165	10.6208	11.9223	12.0184	140.2218	100	incorrect
1001	-50.5197994234	-54.7391319483	-96.5642818483	-82.4049702283	-46.104245151	0.1538	0.8667	8.0329	3.3966	4.4177	4.5359	51.1576	100	acceptable
199	-50.4166997183	-55.2087508121	-59.4714646971	-42.2454011519	-58.1533748346	0.0769	0.8571	22.932	8.7626	10.1936	19.9494	85.1096	100	incorrect
686	-50.3285424887	-18.3456403001	-36.1478801114	nopmf	-47.1682091921	0	1	24.6067	10.0469	9.931	19.625	155.0094	100	incorrect
849	-50.2851877007	-74.2055144123	-60.417757438	-25.4668063273	-3.0571288483	0	1	24.1087	9.3749	10.4719	21.2514	93.1293	100	incorrect
190	-50.2693406112	-87.1044754378	-79.2710804235	nopmf	-74.4366048378	0.3077	0.6981	9.6644	4.2526	5.0384	6.1713	46.5287	100	acceptable
14	-50.2506012003	-76.5321634149	-66.3631032463	nopmf	-55.3641124213	0.0192	0.9808	30.7103	14.1386	14.5504	25.0877	175.1818	100	incorrect
305	-50.178370761	-44.483424002	-42.2959955344	-28.061804052	-62.5641266265	0.0192	0.9868	15.5834	7.7301	8.6597	7.686	106.0642	100	incorrect
1330	-49.9965345153	-66.5922571799	-55.6060638438	nopmf	-47.8275325804	0.0192	0.9844	13.3665	5.6753	6.3875	12.4364	32.0221	100	incorrect
425	-49.8405437863	-75.353282888	-75.2038500043	-78.8805514993	-67.4832359189	0.0962	0.9038	16.8196	5.5344	7.0606	14.0637	69.4451	100	incorrect
969	-49.8400749472	-21.702092627	-62.092231378	-36.6274074703	-64.6189469505	0	1	28.4647	10.3388	10.8054	27.4733	53.4223	100	clashes,incorrect
241	-49.8277876783	-49.3019502899	-45.7241531183	nopmf	-59.899624677	0.0192	0.9688	14.6896	7.9135	8.4872	6.458	97.6066	100	incorrect
881	-49.6915607401	-51.0316030559	-54.8322646509	nopmf	-18.7299572771	0.0192	0.9762	27.1797	10.2691	10.9971	24.0634	90.2279	100	incorrect
1387	-49.6721520439	-51.4010289089	-48.9766233261	nopmf	-91.0442502579	0.0192	0.9811	13.83	5.5281	6.2253	12.6978	39.0591	100	incorrect
57	-49.6619485248	-36.5352306717	-42.7261165642	nopmf	-47.9520630142	0	1	47.7076	14.5489	16.5887	45.0821	151.4623	100	incorrect
209	-49.4854082136	-95.8218317562	-94.0996516062	nopmf	-78.6212329662	0.2308	0.8636	8.9604	3.9306	4.2642	7.5141	32.3127	100	clashes,acceptable
954	-49.4795716211	-80.3115068057	-62.181189145	nopmf	-78.6125540413	0.2885	0.6875	5.0848	2.9312	3.6173	1.9634	29.4072	100	acceptable
1106	-49.4318983321	-38.7935076227	-28.604134574	nopmf	-56.6002608395	0.1154	0.875	19.0976	9.0152	10.2048	11.6732	158.5091	100	incorrect
864	-49.3605089099	-86.9367483406	-85.1802015506	nopmf	-14.5230495204	0.3654	0.678	4.6851	2.1553	3.169	1.7489	29.7151	100	clashes,medium
856	-49.3331089887	-43.4346499084	-39.3838794234	-3.3878528928	-30.6067316461	0.0577	0.9211	17.6294	9.4155	10.2253	10.5068	112.574	100	incorrect
1245	-49.3065934314	-42.904580472	-46.9979407767	nopmf	-92.4022443204	0.1154	0.913	19.5565	10.8359	12.1121	6.9437	170.7101	100	clashes,incorrect
888	-49.2965491438	-55.225406469	-38.6918302291	-47.822870829	-106.498370844	0	1	19.8975	10.9529	12.2569	11.1303	134.5236	100	incorrect
80	-49.2526376807	-72.3415105297	-33.4689368469	-45.6003738927	-55.9684880615	0.0769	0.9474	28.2114	12.1587	13.099	22.1223	146.0836	100	incorrect
867	-49.2153538631	-72.9943036727	-52.2532972364	-62.5455375865	-59.1545230218	0.0577	0.9091	8.6072	4.4662	5.3466	5.639	44.3471	100	incorrect
324	-49.0811489577	-71.3955249343	-49.2035279962	nopmf	-40.6917108841	0.1346	0.8293	12.0214	5.4233	6.0925	6.6535	69.6065	100	incorrect
156	-49.0095665503	-65.4576702301	-47.8047361878	-66.2192295516	-51.7490547756	0.1346	0.9041	19.1196	10.5713	11.7871	5.7887	169.1246	100	clashes,incorrect
1350	-48.9958455087	-77.9395531703	nopmf	-32.3334954831	-35.5350242472	0.1923	0.9242	11.2362	6.0111	6.4453	4.1528	74.1393	100	clashes,incorrect
660	-48.9624014841	-14.8197471667	-11.6820496973	-55.210787295	-44.6312041821	0	1	31.1887	12.6368	15.1958	26.5701	131.4598	100	clashes,incorrect
357	-48.8349109055	-18.0543519845	-39.5668737749	nopmf	-63.535631831	0	1	43.9551	13.5133	16.0321	41.4196	138.2728	100	clashes,incorrect
276	-48.8157529917	-51.2909862977	-78.5108182563	nopmf	-33.1615824935	0.0192	0.9796	12.0825	6.1702	7.2334	7.4652	61.4835	100	incorrect
375	-48.7895661367	-66.8894055165	-95.7455268416	nopmf	-56.277115788	0.0192	0.9804	19.3163	10.7352	11.7172	6.4752	166.4019	100	incorrect
830	-48.7359434368	-44.7022209482	-50.2700442132	-47.946405892	-86.0528526558	0	1	47.2782	14.303	17.3939	44.5051	168.336	100	incorrect
260	-48.6331642563	-32.9515894782	-74.981361829	nopmf	-54.2782681182	0.0385	0.931	23.352	11.9886	13.3356	15.9628	169.8949	100	incorrect
1193	-48.5767337569	-64.634147831	-78.611038311	nopmf	-38.6782517237	0.2885	0.25	8.6977	2.8537	3.5056	7.5223	29.5769	100	acceptable
1378	-48.5374571751	-10.6260288595	-32.3363880844	nopmf	-10.7346648517	0	1	42.6331	13.2077	15.8375	40.2375	126.3592	100	clashes,incorrect
48	-48.5228952789	-67.7376234146	-55.8224454025	nopmf	-62.4762799033	0.2115	0.8429	14.6245	8.0462	8.6919	1.6485	114.6726	100	clashes,incorrect
1009	-48.4341300678	-21.6263113829	-40.9861524609	-54.8170106064	-26.2194107663	0.0385	0.9091	16.3342	7.7227	9.0692	10.4394	84.8348	100	incorrect
1259	-48.3434953184	-52.7087272074	-66.5765370022	nopmf	-60.6205279051	0.0385	0.9636	26.9792	11.6076	12.8418	20.283	175.6637	100	incorrect
625	-48.3422938049	-55.630013059	-16.184573329	nopmf	-65.6938674856	0	1	40.3626	14.738	15.8854	36.5982	171.812	100	incorrect
837	-48.299061552	-72.6378046313	-44.1310406788	nopmf	-63.001005696	0.0192	0.9787	14.1926	5.3786	6.1101	13.4468	29.8325	100	incorrect
1256	-48.2574332515	-50.5099370053	-46.6951645253	-33.7614718029	-101.11638446	0.0385	0.9333	30.3557	13.3552	14.8187	24.281	166.7684	100	incorrect
244	-48.1738234585	-59.0158403448	-43.7034025548	-33.1453740637	-57.7434972507	0.1154	0.8605	15.9636	8.0669	9.2217	8.6882	96.2554	100	incorrect
1348	-48.0247868558	-70.661778904	-69.997238594	nopmf	-51.6532961671	0.2115	0.8	7.4477	2.8774	3.7036	6.9238	11.7646	100	acceptable
355	-47.9922359916	-56.1612616645	-53.5661872045	nopmf	-25.260615577	0.0385	0.9394	22.0629	11.7492	13.13	13.4456	169.1	100	incorrect
892	-47.9916945578	-36.6366873298	-27.4458563654	-31.6821460657	-87.2933756653	0.0577	0.8846	24.9796	10.937	12.8799	20.1093	132.4379	100	incorrect
877	-47.9269895367	-32.2330808291	-76.5646167291	nopmf	-42.4974137609	0.0385	0.9667	27.7515	12.3368	12.7582	21.3361	157.9895	100	incorrect
405	-47.8395276835	-65.1418827277	-51.8913462977	nopmf	-46.0320169703	0.1154	0.8605	15.9636	8.0669	9.2217	8.6883	96.2554	100	incorrect
568	-47.77388514	-75.1916175652	-50.8234116752	-46.3695383936	-77.293740474	0.0192	0.9688	21.7805	7.1476	8.3947	19.3583	68.1673	100	incorrect
452	-47.5821805571	-43.94839961	-42.7391314001	nopmf	-123.924916131	0.0769	0.9467	28.0551	10.8688	11.8943	23.6911	114.7246	100	clashes,incorrect
624	-47.4874407965	-57.7747858338	-66.1534308138	nopmf	-52.5485165598	0	1	25.74	12.2243	13.3761	19.0658	157.617	100	incorrect
1072	-47.44853104	-79.5265587032	-50.9931056932	nopmf	-83.1537294215	0	1	19.3511	9.7196	11.271	14.093	113.7849	100	incorrect
672	-47.2932398877	-39.1167365925	-63.242071849	nopmf	-56.2526856066	0.1538	0.8298	11.925	6.4384	7.0072	5.5742	72.4672	100	incorrect
1235	-47.2664962239	-38.4501779272	-59.4490367403	-10.123434951	-104.595248815	0.0769	0.9298	20.8936	10.7164	11.6606	10.1622	155.6045	100	incorrect
692	-47.1454406911	-44.9060218165	-21.8051145193	nopmf	-69.9079200183	0.0769	0.9385	11.9013	4.396	5.0242	10.9645	27.3996	100	incorrect
1145	-47.122141366	-27.4652033449	-53.5470176897	nopmf	-66.6328469834	0.0385	0.9718	15.997	7.3766	8.0355	9.6836	93.0546	100	incorrect
139	-47.1189509022	-36.4390743328	-25.8664255228	nopmf	-46.2766422999	0	1	41.6043	11.6871	13.5642	39.8076	99.4247	100	clashes,incorrect
1076	-46.9298617699	-52.188603057	-67.8434321353	-55.004765857	-98.9418385742	0	1	23.6699	10.3708	11.1806	20.2233	87.8722	100	incorrect
1043	-46.8289995363	-7.0203274807	-44.4092753513	nopmf	-39.876239977	0.2692	0.5625	6.2481	2.6269	3.251	4.3457	30.291	100	acceptable
1265	-46.6842461198	-26.9602092476	-38.8699529396	-35.8732370241	-42.4578854766	0	1	46.6173	17.7937	19.3351	44.5031	146.0499	100	clashes,incorrect
674	-46.6724333366	-57.6909916087	-44.9853337141	nopmf	-47.5226471829	0.1154	0.9211	19.96	10.6484	11.8295	7.8356	171.8022	100	clashes,incorrect
1218	-46.6291466129	-28.2967614516	-41.0172134334	nopmf	-96.5073033233	0	1	23.4309	10.3689	11.9223	18.9346	167.0044	100	incorrect
912	-46.5241353998	-97.0505740448	-85.8439896298	-104.02955612	-89.9683135273	0.2308	0.8442	7.2258	3.1879	3.5429	5.8467	31.4662	100	clashes,acceptable
693	-46.5205978613	-56.3627196144	-38.8846719437	nopmf	-58.7052445528	0	1	28.5483	11.3316	12.4623	25.8343	84.7481	100	incorrect
825	-46.3854395322	-14.354305881	-16.994127219	nopmf	-43.7127780132	0	1	12.5854	5.2984	5.9788	11.2978	37.6788	100	incorrect
232	-46.2242213719	nopmf	-31.6030335316	nopmf	-23.9773993356	0.0192	0.975	34.2205	12.0603	13.2974	30.6143	148.8888	100	incorrect
274	-46.1427719719	-42.9206324066	-22.7991571316	nopmf	-52.0597383227	0	1	37.7074	14.304	15.7501	33.16	174.9317	100	incorrect
202	-46.0147094785	-4.5645599336	-9.123492727	-33.7334658829	-30.8777808586	0	1	37.5987	13.4428	14.9264	34.3731	133.4588	100	incorrect
1067	-45.8895126849	-30.6573001987	-14.9326065682	-25.6860025235	-82.9594724524	0.0577	0.9434	32.5637	13.7401	15.7114	27.4653	149.7679	100	incorrect
618	-45.8707350736	-86.1012154943	-60.0224329143	nopmf	-71.8850528763	0.0385	0.9524	18.6822	7.0486	8.1255	15.2157	75.463	100	incorrect
1323	-45.8607626725	-45.3712522591	-57.9394115991	nopmf	-31.1530019369	0.0385	0.9474	21.959	11.0853	12.0863	11.8597	163.7193	100	incorrect
774	-45.8289988299	-47.0867565922	-76.5603156605	nopmf	-59.8003950452	0.0962	0.9519	20.0941	10.8476	11.9856	7.9589	173.9872	100	clashes,incorrect
649	-45.5417644039	-29.6988734621	-54.8798524621	nopmf	-20.7469380218	0.1538	0.9463	12.0208	6.3607	6.6781	3.8286	84.929	100	clashes,incorrect
986	-45.5145155927	-13.4854648254	-26.816620764	nopmf	-58.5110942338	0	1	36.6041	16.3365	18.1322	33.8097	98.5898	100	incorrect
908	-45.5132701147	-56.1866527623	-34.0664083639	nopmf	-85.0052861217	0.0192	0.9773	13.8772	5.9627	6.3577	12.3119	40.9427	100	incorrect
1388	-45.4309798687	-20.0573749657	-35.415258883	-16.6492726742	-82.0454746449	0.0577	0.9375	37.6507	12.4026	13.2966	33.413	147.719	100	incorrect
13	-45.4200774314	-99.1672822171	-35.1262705529	nopmf	-99.258169318	0.0962	0.9524	20.0018	10.7311	11.9195	7.7989	172.1721	100	clashes,incorrect
539	-45.246957795	-23.1983776709	-36.0069873756	nopmf	-23.9640149458	0.0385	0.9	29.4403	12.1989	14.0227	25.4289	125.8839	100	incorrect
927	-45.2451713423	-43.2075277868	-72.7611464871	nopmf	-113.753212776	0.0577	0.94	21.0261	11.2658	13.0262	12.6254	163.435	100	incorrect
538	-45.215788964	-38.2350612345	-55.0926327346	nopmf	-67.993252055	0	1	47.2392	14.5134	17.7722	44.2299	172.3013	100	incorrect
255	-45.1558739267	-58.2569176177	-34.3686079877	nopmf	-47.0828747927	0.0192	0.9375	16.7857	6.373	6.7031	16.413	24.0927	100	incorrect
1240	-44.9870059227	0	-0.7030325949	nopmf	-66.9583613302	0	1	36.6005	15.3593	17.7344	33.876	100.6721	100	clashes,incorrect
157	-44.9612068327	-69.7179723875	-17.3132755025	nopmf	-53.4023521241	0.0962	0.9242	18.3124	10.6196	11.8669	3.5092	155.3272	100	incorrect
949	-44.8985100239	-10.2993587186	-22.5244513202	nopmf	-66.1912083568	0	1	45.2833	15.8778	18.4326	42.767	168.125	100	incorrect
62	-44.8805145615	-74.0517316982	-86.1240119307	-10.548331611	-58.1266185411	0.0192	0.9841	24.7142	11.4418	12.1696	16.794	157.8534	100	incorrect
320	-44.8443715697	-43.5473808032	-74.7780044066	nopmf	-72.3869885825	0.0192	0.9783	15.5993	7.3189	8.1414	8.2622	112.5731	100	incorrect
800	-44.8142231443	-48.5274347369	0	nopmf	-59.2639940288	0	1	18.4376	7.5971	7.7047	10.7153	156.2192	100	incorrect
185	-44.7183988697	-46.4241692427	-32.646133556	nopmf	-59.98516572	0	1	25.4948	9.1661	9.6725	23.6506	62.7284	100	incorrect
1397	-44.4903343695	-38.2812800312	-49.585830252	-77.3433605362	nopmf	0.0769	0.9298	24.621	11.2998	12.7095	18.0477	133.4129	100	incorrect
663	-44.4760700948	-56.8078136364	-52.2166849342	nopmf	-49.669539072	0.0962	0.9242	17.6536	10.4894	11.6496	2.7223	144.6743	100	incorrect
36	-44.2912882337	-104.236607068	-94.6502173178	nopmf	-87.0497977753	0.0192	0.98	15.3842	5.6559	6.2019	14.5767	34.9984	100	incorrect
1080	-44.2158930382	-86.0740248933	-55.606604219	nopmf	-74.3619873926	0.1154	0.9104	19.3934	10.6073	11.7852	6.345	173.9623	100	clashes,incorrect
368	-44.1604391636	-38.4440422309	-25.7863997788	-39.8654033781	-56.1486241928	0	1	42.0855	12.8555	15.9582	39.0374	177.4037	100	incorrect
1129	-44.0849716304	-50.376490853	-5.1156246513	nopmf	-59.6101532498	0.0192	0.9855	21.168	10.6807	11.8213	10.8906	169.779	100	incorrect
1011	-44.0833532209	-40.5620392467	-38.5085738439	-10.2825727897	-73.7730386488	0	1	18.6105	9.5122	11.4906	11.8656	151.2169	100	incorrect
1096	-44.0813787763	-65.3528428233	-30.9390449443	nopmf	-63.2075045335	0.0769	0.9298	26.4273	11.8157	13.0158	19.8064	151.4361	100	incorrect
299	-43.6961228734	-32.0857604978	-57.9831926078	-37.5256756478	-109.015538448	0	1	33.399	10.03	11.4813	31.9337	76.8446	100	incorrect
1372	-43.616226578	-48.6220889548	-54.3516790848	nopmf	-4.4651284348	0.0577	0.94	28.0513	11.6935	12.589	22.3502	136.0713	100	incorrect
995	-43.614530295	-56.1968326762	-12.6204100093	nopmf	-79.699672813	0.0192	0.9804	28.1619	10.2723	10.7392	25.8362	75.9891	100	incorrect
853	-43.5941172559	-55.7085902268	-41.9577848126	nopmf	-48.8614636174	0.0385	0.9524	17.2255	9.6436	10.5638	3.2133	134.778	100	incorrect
1322	-43.5316734777	-74.1631122232	-25.2968802343	-68.1003288982	-120.231308395	0.0769	0.9184	22.6719	8.3927	9.1511	18.5798	92.0223	100	incorrect
758	-43.3984022939	-33.59388883	-26.2342586774	nopmf	-54.3851122051	0	1	45.7666	16.852	18.7237	43.3188	146.0023	100	incorrect
309	-43.3962738926	0	0	-38.4300049866	-58.8011890938	0	1	19.3368	10.7906	12.162	8.8872	147.4519	100	incorrect
643	-43.3948658063	-47.3896078893	-23.1098641815	nopmf	-32.3149283121	0.0192	0.9851	24.7266	11.1953	11.8578	17.275	146.0772	100	incorrect
929	-43.3912528266	-7.2688367498	-37.7570157168	nopmf	-31.0180458702	0	1	18.9932	9.3466	10.0824	11.83	106.4461	100	incorrect
1053	-43.3853753211	-67.3083449676	-56.8953537176	nopmf	-42.700288876	0.0192	0.9833	20.687	9.9678	11.0013	16.6475	94.2224	100	incorrect
938	-43.282099447	-27.1775517733	-32.4598258801	-24.0015630801	-46.2416570162	0.0192	0.9744	21.9475	8.2529	9.015	18.4233	95.0742	100	incorrect
126	-43.1641505542	-47.358115042	-47.281750952	nopmf	-42.484523027	0.0577	0.9318	19.2558	7.0261	8.279	18.0901	54.4588	100	incorrect
165	-43.0951740326	-54.4623772553	-54.3426325053	-25.8783555353	-29.5003626403	0.0577	0.9545	14.9426	7.135	7.9006	12.0617	56.4511	100	incorrect
521	-43.0851061826	-74.6781060601	-107.69780636	nopmf	-99.4893564093	0.0385	0.9608	17.5033	9.4405	11.1476	10.1629	153.4416	100	incorrect
834	-43.0742355797	-53.5094356149	-50.3975424687	-7.2619477241	-47.1478943446	0	1	14.4869	5.5823	6.2783	13.5647	33.9333	100	incorrect
575	-42.9556590407	-55.5709501482	-64.4017931013	nopmf	-54.3310074697	0.1923	0.8148	13.6155	5.7811	6.5887	10.1362	64.9788	100	incorrect
487	-42.8580598882	-72.5310356035	-36.2340372169	nopmf	-73.334082517	0	1	16.4548	8.2707	8.2415	6.3379	174.8154	100	incorrect
632	-42.8319500642	0	-79.6601271828	nopmf	-62.2460626567	0.0385	0.963	20.6803	11.0052	11.673	9.2344	179.9406	100	incorrect
1113	-42.7466450207	-58.1410330269	-30.9836142494	nopmf	-50.4531770722	0	1	40.996	15.8463	18.9633	38.3689	168.6759	100	incorrect
504	-42.7114360702	-12.4119748812	-30.2177136257	nopmf	-55.1768572057	0	1	39.8415	14.5734	15.4818	35.9961	165.2493	100	clashes,incorrect
43	-42.701380245	-32.2481373392	-18.4967412102	-38.5158973652	-23.4176037602	0	1	48.4786	15.9718	18.7265	45.9373	154.6245	100	incorrect
365	-42.6727345848	-28.2395741559	-28.8201167059	nopmf	-77.5950421527	0.0769	0.8571	19.4098	11.0355	12.4875	6.6665	165.6228	100	incorrect
408	-42.6529033185	-100.839288352	-90.8386851635	-69.1499037805	-64.7613325789	0	1	18.7647	7.3642	8.2645	17.6596	39.5116	100	incorrect
67	-42.6210358793	0	-33.8967796273	nopmf	-19.6165213794	0.0577	0.9189	24.9052	12.1994	13.6364	17.3624	179.105	100	incorrect
904	-42.5562715969	-61.7763547376	-55.8116231058	nopmf	-105.556215769	0	1	15.0025	5.903	6.5763	14.1105	34.8302	100	incorrect
709	-42.4132275068	-52.8474355016	-46.1869583588	nopmf	-22.4259341976	0.0192	0.9778	27.6517	11.8019	12.7501	21.1214	143.915	100	incorrect
776	-42.4059792376					0.0385	0.9753	38.8506	13.1542	13.9063	35.5267	124.3267	100	clashes,incorrect
1337	-42.2079436656					0	1	16.2302	9.0574	9.2072	6.9144	134.3672	100	incorrect
1302	-42.1966569197					0.0192	0.9815	17.1298	6.3163	7.3907	13.7159	76.4422	100	incorrect
427	-42.0744750318					0	1	29.0703	12.7366	14.4747	25.04	174.5573	100	incorrect
901	-42.0319035759					0.0962	0.9479	19.7541	10.7241	11.8764	7.0722	179.1547	100	clashes,incorrect
767	-42.0005984811					0	1	25.0345	10.0041	10.9366	20.9514	96.2826	100	incorrect
290	-41.8301829351					0.0769	0.9551	17.884	10.175	11.3941	3.6443	144.6952	100	incorrect
711	-41.7494606362					0.0769	0.9394	16.4949	8.4418	9.3009	9.033	104.348	100	clashes,incorrect
579	-41.7479224421					0	1	44.4566	17.9802	19.6729	44.2562	26.6973	100	incorrect
1191	-41.7194754643					0.0962	0.9123	18.5335	10.6571	11.91	4.3412	159.7054	100	incorrect
1285	-41.707497785					0.0769	0.6	17.7926	9.773	10.5638	8.3098	129.5842	100	incorrect
1220	-41.6842217821					0	1	21.2371	9.9468	11.9784	14.2641	173.5553	100	incorrect
450	-41.6467352851					0.4615	0.6471	4.4681	2.1609	2.8949	3.5419	11.2335	100	medium
586	-41.5769008904					0.0192	0.9667	26.9409	11.5262	12.5033	21.0445	135.7392	100	incorrect
1135	-41.5678436745					0.1346	0.8627	13.901	7.5607	8.0196	2.1074	110.4117	100	clashes,incorrect
107	-41.4715604296					0	1	20.7626	10.1083	10.9552	12.6966	140.1467	100	incorrect
1082	-41.4444987886					0	1	26.7253	12.9471	13.823	20.5033	142.6272	100	incorrect
74	-41.4215389998					0	1	38.3048	13.4983	15.4692	35.0508	176.106	100	incorrect
116	-41.4099526808					0.0192	0.9545	16.2326	6.7022	7.0399	14.8625	41.7409	100	incorrect
1389	-41.3887883975					0.0385	0.9667	20.3498	9.9447	10.5798	11.7712	135.6423	100	clashes,incorrect
1089	-41.3292638957					0.0192	0.9815	22.1172	8.0832	8.4641	19.2279	73.3851	100	incorrect
738	-41.3166408967					0	1	32.116	9.029	10.5037	30.7392	71.0411	100	incorrect
393	-41.1978600089					0.0385	0.9592	9.3282	4.432	5.0825	6.7621	44.2608	100	incorrect
1375	-41.1573713744					0.0192	0.9839	30.7051	14.0762	14.4382	25.0218	174.1283	100	incorrect
642	-40.9668221294					0.0385	0.95	19.4216	7.2428	8.4038	16.0479	75.9248	100	incorrect
569	-40.9185896523					0.0385	0.9512	21.653	11.1307	12.1132	11.359	166.9428	100	incorrect
1264	-40.8417871173					0	1	33.3612	11.7141	12.534	30.0586	163.0038	100	incorrect
444	-40.6639289369					0.0962	0.9231	19.2398	10.514	11.724	6.0537	166.7062	100	clashes,incorrect
690	-40.6317519369					0.2115	0.8358	8.6472	3.2682	3.8231	7.2939	29.5241	100	acceptable
200	-40.5763281324					0.0769	0.9437	20.1097	10.8134	12.0392	8.1189	175.9346	100	incorrect
905	-40.4989517057					0.0577	0.9388	21.2097	11.2979	12.9361	13.2473	171.8271	100	incorrect
1153	-40.3754695386					0.0577	0.95	22.8746	11.484	11.9326	14.2511	165.0136	100	incorrect
173	-40.3720125005					0	1	26.57	10.1895	10.8548	25.9718	37.5902	100	incorrect
772	-40.337684617					0.0385	0.9355	20.9328	11.5824	12.9929	11.7989	167.5099	100	incorrect
391	-40.2436779714					0	1	56.0018	22.5202	24.4523	53.0694	161.1577	100	incorrect
724	-40.2062480863					0.0192	0.9831	10.105	5.1481	6.0969	6.3146	54.668	100	incorrect
68	-40.1318167661					0.0577	0.8333	27.1506	12.9945	14.446	21.2267	146.8026	100	incorrect
430	-40.0911153968					0	1	44.7436	15.428	17.1257	42.4551	127.1365	100	incorrect
566	-40.0574131569					0.0385	0.95	26.5479	12.5087	12.9986	20.2785	148.8795	100	incorrect
898	-40.038991891					0.5577	0.5085	9.9427	3.364	4.0499	7.5195	42.0865	100	acceptable
1268	-40.0342522137					0	1	36.5425	11.7847	13.3133	36.2345	31.1345	100	incorrect
502	-40.0194293281					0.0962	0.9057	17.8041	10.3549	11.5681	2.5993	152.4638	100	incorrect
242	-39.8591798759					0.0769	0.9091	25.5699	12.5696	14.1576	18.9033	169.1885	100	incorrect
208	-39.7483360869					0.1346	0.8056	17.512	7.009	7.8621	14.1578	78.69	100	incorrect
86	-39.7047590044					0	1	48.2266	17.4682	20.5563	46.0575	157.8684	100	incorrect
976	-39.6840638743					0	1	18.2241	7.8504	8.6599	17.6752	27.6318	100	incorrect
1396	-39.6756360262					0.0192	0.9773	18.2708	8.3509	9.0717	14.6305	73.6659	100	incorrect
647	-39.5894150833					0.0962	0.9383	15.3905	8.6418	9.5505	2.0946	117.1682	100	incorrect
1139	-39.4310009619					0	1	37.1955	14.1212	17.1371	34.1099	119.0693	100	incorrect
570	-39.3949395239					0	1	16.7982	9.4018	11.2409	8.4216	160.0609	100	incorrect
1128	-39.389377483					0	1	36.4263	14.6713	17.2085	33.7272	144.6952	100	incorrect
445	-39.3217624403					0.1923	0.8333	8.216	3.402	3.8822	7.6003	15.6342	100	acceptable
19	-39.2000161345					0.1923	0.7959	15.2126	5.292	6.6005	12.428	61.7996	100	incorrect
1091	-39.1446897743					0.0962	0.9479	19.3364	10.8538	11.9839	5.7512	177.7013	100	clashes,incorrect
933	-39.0734301198					0	1	41.5196	14.9639	18.1318	38.5837	118.482	100	incorrect
359	-39.0706639012					0	1	26.2212	12.1664	12.8388	20.8439	125.381	100	incorrect
1105	-38.9619947162					0.0385	0.9459	17.516	9.8833	10.9288	5.204	135.6838	100	incorrect
1363	-38.9381553476					0.1923	0.8148	13.6155	5.7811	6.5887	10.1362	64.9788	100	incorrect
1355	-38.9129547246					0.1154	0.8868	22.6272	11.9338	13.4181	13.3923	173.5098	100	incorrect
1277	-38.7187918014					0.0192	0.9744	32.6007	14.2978	15.8404	27.6729	140.1765	100	incorrect
620	-38.6780577626					0.0385	0.9714	20.6324	10.6763	11.8629	9.6277	168.6174	100	incorrect
583	-38.6725810965					0	1	17.2472	6.8252	7.292	15.6186	44.5955	100	incorrect
1284	-38.6477943212					0	1	28.8096	10.6511	11.0158	24.7327	167.8894	100	incorrect
1179	-38.6305181368					0.0192	0.9889	13.2381	6.9043	7.2069	9.1791	66.9311	100	incorrect
506	-38.6262958019					0.0962	0.9074	16.1804	8.0945	8.734	5.8688	130.5189	100	incorrect
671	-38.5133128187					0	1	26.0482	10.9836	11.6608	23.5292	84.8078	100	incorrect
218	-38.3400888157					0	1	44.6499	15.1754	16.9922	41.6269	160.4119	100	incorrect
51	-38.2869620146					0.1154	0.8889	20.4427	8.8312	9.6407	15.257	109.1779	100	clashes,incorrect
1333	-38.2794990772					0.0962	0.9296	19.0296	10.8142	12.0567	5.3461	163.8876	100	incorrect
770	-38.2194353074					0.0385	0.9459	29.412	12.4511	14.5738	25.1689	148.4227	100	incorrect
1172	-38.2099560471					0.0192	0.9615	20.1858	6.7006	7.819	18.275	64.2787	100	incorrect
27	-38.1205155884					0	1	42.5519	12.144	14.554	40.2809	125.1819	100	incorrect
1393	-37.9519509512					0	1	55.3277	22.3662	24.249	52.379	158.0681	100	incorrect
525	-37.9246571506					0	1	40.8917	14.9215	16.5641	37.1938	153.5455	100	incorrect
254	-37.9115958288					0	1	22.1773	10.6457	12.1691	17.503	93.7943	100	incorrect
15	-37.739077579					0.0385	0.9556	21.3808	10.929	11.913	10.7373	166.5568	100	incorrect
386	-37.6309176959					0.0192	0.9762	26.5948	12.1456	12.9777	22.263	113.0663	100	incorrect
626	-37.5243097513					0	1	29.0901	11.1131	12.0849	28.7266	32.3606	100	incorrect
464	-37.3969701241					0.0385	0.9565	14.7654	5.8593	6.8865	11.1098	66.7489	100	incorrect
194	-37.3406226884					0	1	34.0103	13.2223	14.1779	28.9076	179.9558	100	incorrect
526	-37.3325991032					0.0577	0.9375	21.186	11.4205	13.0902	13.0598	177.7884	100	incorrect
1334	-37.2902021747					0.0769	0.8788	22.3438	11.6123	13.2638	14.8541	157.6598	100	incorrect
154	-37.2438740985					0	1	38.1438	10.5932	12.6353	36.6743	81.635	100	incorrect
137	-37.16670577					0.0192	0.9811	13.83	5.5281	6.2253	12.6978	39.0591	100	incorrect
447	-37.1392723868					0.0385	0.913	15.4249	8.5145	9.7337	5.1357	102.9366	100	incorrect
334	-37.1385245737					0.0577	0.8421	22.1395	9.4818	10.4371	18.0585	118.5207	100	incorrect
580	-37.0727741716					0.0192	0.9804	28.0824	10.0655	11.5689	23.5512	163.4218	100	incorrect
1074	-36.9577751432					0.1154	0.8462	11.7903	6.3624	7.0736	5.698	70.2736	100	incorrect
1055	-36.9496634266					0.2308	0.7818	10.9685	4.4003	5.094	7.0943	54.568	100	incorrect
704	-36.9037716063					0	1	21.9893	10.2763	12.3705	14.9717	179.2346	100	incorrect
768	-36.8965069989					0.0962	0.9091	17.2848	10.2456	11.3305	4.0555	139.0045	100	incorrect
1192	-36.8649282041					0.0192	0.9286	18.5141	6.8003	6.9982	17.5702	37.3798	100	incorrect
1021	-36.8377205218					0	1	19.94	10.6218	11.9048	11.6877	134.1605	100	incorrect
827	-36.7669790097					0.0577	0.9412	17.7214	10.0927	11.0299	3.7916	145.8803	100	incorrect
725	-36.7421725065					0.0962	0.6875	23.4786	10.7109	11.877	18.28	106.8311	100	incorrect
1027	-36.7067666074					0	1	46.739	17.6809	19.7026	43.2457	165.1293	100	incorrect
818	-36.6942899289					0.0962	0.9306	18.5598	10.7624	12.0286	4.1764	157.8127	100	incorrect
1307	-36.6714842593					0.0192	0.9836	21.738	11.0633	11.977	11.6712	173.9561	100	incorrect
1157	-36.5682663678					0.0769	0.9184	18.8183	9.8426	11.215	11.2315	117.2256	100	incorrect
803	-36.5419513688					0.0769	0.8919	18.3118	9.6905	10.3636	10.5606	145.1152	100	incorrect
1345	-36.4824257393					0	1	47.9462	15.7426	17.2229	46.0578	102.7455	100	incorrect
615	-36.3891037693					0.0577	0.9167	16.1406	8.9535	9.8779	1.6963	119.9228	100	incorrect
177	-36.2690492694					0	1	24.6639	11.1332	11.5785	23.5828	50.0924	100	incorrect
396	-36.2004254881					0.0192	0.9828	30.4722	12.9703	14.0793	24.3056	163.4636	100	incorrect
1208	-36.0922221017					0	1	45.8501	13.9975	17.1287	43.3945	154.8756	100	clashes,incorrect
556	-36.0286526577					0.0385	0.9636	23.7707	11.7021	13.2967	16.6349	153.9916	100	incorrect
1201	-36.0171468874					0	1	32.5618	13.0342	13.8537	27.6436	147.3389	100	incorrect
599	-36.0167876426					0	1	53.6412	20.3008	22.5327	51.5574	169.0111	100	incorrect
1112	-36.0013843613					0	1	26.0016	13.0052	14.4755	21.3875	110.8477	100	incorrect
831	-35.9666715515					0.0769	0.84	23.353	10.9739	12.6446	17	128.4626	100	incorrect
1294	-35.8024716895					0.0577	0.9444	20.96	10.0648	10.9448	11.8035	139.4877	100	incorrect
1057	-35.7683981153					0	1	16.9972	6.6001	7.0021	14.2104	66.4556	100	incorrect
1059	-35.739253842					0.0769	0.8	21.5443	10.9019	12.0798	11.9667	161.9873	100	incorrect
248	-35.7329770308					0.0577	0.9434	34.492	13.6509	14.8643	29.4646	156.0699	100	incorrect
1048	-35.5887091033					0.0962	0.9485	20.1177	10.7618	11.7949	8.1266	173.8608	100	clashes,incorrect
957	-35.5836194227					0	1	44.4101	14.6106	17.7974	41.5464	170.547	100	incorrect
250	-35.5318999122					0.0192	0.9922	14.8393	7.314	7.6347	10.0797	79.3255	100	clashes,incorrect
183	-35.505249509					0	1	20.4179	10.5256	11.5507	15.6064	95.7382	100	incorrect
115	-35.5006170791					0.0192	0.9846	22.1354	7.3724	7.8848	19.6152	68.7466	100	incorrect
0	-35.4881367457					0.0192	0.9762	12.8296	5.9383	6.8877	8.5725	63.3583	100	incorrect
1379	-35.3737256436					0.0769	0.907	20.7375	10.8119	11.7178	9.4187	166.8554	100	incorrect
777	-35.3685614925					0	1	41.9047	14.6381	17.1457	39.0279	145.6479	100	incorrect
414	-35.2796046457					0.0577	0.9492	18.9159	8.3556	9.1432	15.214	80.2612	100	incorrect
1275	-35.2255498826					0.0962	0.9219	19.1281	10.8703	12.0218	5.2475	176.6328	100	clashes,incorrect
402	-35.2058078754					0.0385	0.9785	24.1089	8.6441	9.6026	20.0409	92.3406	100	incorrect
529	-35.2053131961					0.1538	0.8689	9.5667	4.7236	5.2372	5.7703	49.5645	100	acceptable
382	-35.2015489761					0.0385	0.9655	22.9074	6.5891	7.6332	21.8581	48.1312	100	incorrect
212	-35.0905976285					0.0385	0.9545	8.3916	4.2364	5.2482	5.0348	55.0423	100	incorrect
1380	-34.9800047077					0	1	19.3489	7.9655	8.7197	19.1495	11.6826	100	incorrect
1180	-34.8728579595					0	1	44.2643	13.9675	16.6187	41.6926	141.2318	100	incorrect
903	-34.7664543419					0.0192	0.9867	22.2959	9.4743	10.5192	19.9543	64.4318	100	clashes,incorrect
630	-34.7330374026					0.0192	0.9855	14.7712	5.8386	6.9285	11.2444	67.1642	100	incorrect
603	-34.6724565465					0.0962	0.9265	14.8229	8.202	8.8499	1.5741	112.3432	100	incorrect
559	-34.6585216665					0	1	19.6656	10.6051	11.8582	13.4941	134.3728	100	incorrect
1376	-34.5443452747					0.0385	0.9714	17.8497	5.4476	5.9847	16.5545	47.1202	100	incorrect
666	-34.4552949855					0.1731	0.8732	13.33	7.1757	7.6332	2.0046	100.3637	100	clashes,incorrect
161	-34.4388646706					0	1	26.7953	11.5072	12.1582	22.4353	115.5643	100	incorrect
811	-34.2955357229					0	1	18.8303	8.7096	9.8591	15.0518	75.1958	100	incorrect
1234	-34.2824158318					0	1	44.3205	14.724	16.5568	41.2354	164.2604	100	incorrect
180	-34.0977908784					0.0192	0.9783	21.54	8.4021	9.1004	18.5758	82.2698	100	incorrect
233	-34.0656756826					0.0385	0.9375	26.1431	11.7449	12.666	18.5837	166.0827	100	incorrect
1301	-34.0362569496					0.0385	0.9545	17.4483	10.021	11.3519	6.2724	148.5674	100	incorrect
153	-34.0042788476					0.0192	0.9836	30.9847	14.1779	14.6364	25.4033	170.7411	100	incorrect
1068	-33.9862986481					0.0192	0.9787	20.435	10.3161	11.6043	13.2958	131.7627	100	incorrect
1159	-33.93620964					0	1	38.3327	10.3209	12.2365	36.4225	98.6302	100	incorrect
753	-33.8662019628					0.0385	0.9	19.4248	8.3055	9.1168	16.6949	80.7553	100	incorrect
127	-33.8353724601					0.0385	0.9608	20.7562	9.929	10.8374	15.9345	97.3653	100	incorrect
997	-33.7834208046					0.1154	0.8846	23.9227	9.8937	10.5604	18.132	119.2266	100	incorrect
756	-33.5663481697					0.0769	0.9394	16.6884	9.673	10.7547	2.2517	140.3454	100	clashes,incorrect
925	-33.5350918245					0	1	17.9068	8.5865	8.8731	14.7916	83.9672	100	incorrect
25	-33.5032473193					0.0192	0.9836	15.1745	6.2708	7.2513	13.3268	56.8567	100	incorrect
1040	-33.4505179992					0.0769	0.8889	25.4773	12.6607	14.4083	18.8119	166.6066	100	incorrect
264	-33.4007814563					0.0962	0.7826	19.4639	11.0979	12.5253	7.4022	171.4215	100	incorrect
246	-33.3673121224					0	1	52.272	15.8859	18.775	49.8437	151.4547	100	incorrect
670	-33.3086097274					0.0192	0.9846	34.8528	12.4371	13.674	31.6659	109.5433	100	incorrect
863	-33.1949600137					0	1	36.7987	13.114	14.7183	33.3528	152.4161	100	incorrect
1099	-33.0715745659					0.2115	0.8878	9.5722	4.3023	4.6504	7.8075	35.5671	100	clashes,acceptable
1019	-33.0498900793					0	1	37.3127	13.6049	15.7072	35.7821	70.8975	100	incorrect
1137	-33.0242646319					0	1	39.3393	14.4819	15.6417	35.3213	174.484	100	incorrect
454	-32.9985615078					0.0577	0.9595	15.999	8.1925	8.9528	10.5515	86.6019	100	incorrect
322	-32.8902245014					0	1	52.8978	20.6315	22.3175	51.4496	113.9483	100	incorrect
1187	-32.882144927					0	1	45.3989	16.0239	18.4223	43.5267	89.5724	100	incorrect
842	-32.8737349618					0.0385	0.9726	16.8959	6.5672	7.3647	12.7304	77.2763	100	incorrect
728	-32.6041245097					0	1	38.2151	13.9043	14.8519	34.2617	163.2533	100	incorrect
596	-32.5691020113					0	1	32.5675	11.435	12.835	32.0264	41.4908	100	incorrect
820	-32.4813203605					0	1	41.1045	13.039	15.8108	38.3356	164.5157	100	clashes,incorrect
1115	-32.473759825					0	1	21.8901	11.6211	13.0628	13.5692	151.9547	100	incorrect
943	-32.4529952378					0.0962	0.9315	18.4354	10.7439	11.9891	3.6007	158.7045	100	incorrect
1154	-32.4391720345					0	1	25.2268	11.5883	13.5652	19.3112	158.0679	100	incorrect
932	-32.4207156737					0.0192	0.9821	29.3274	10.4786	11.1752	27.1594	80.6923	100	incorrect
939	-32.2856325231					0.1346	0.8955	14.901	6.0051	6.5675	9.0487	88.7531	100	incorrect
907	-32.2800064326					0.0385	0.9737	12.736	6.097	7.1467	8.2121	64.4979	100	clashes,incorrect
226	-32.2271115931					0	1	32.8569	12.9178	14.2901	28.8815	124.0019	100	incorrect
1360	-32.2054196406					0.0192	0.9688	18.2084	7.8449	9.1781	13.079	89.8918	100	incorrect
42	-32.0553399428					0.1538	0.8857	20.3469	6.2101	6.8393	18.1431	62.8205	100	incorrect
608	-32.0394833341					0	1	40.9269	14.8395	16.0333	37.3409	166.8311	100	incorrect
573	-31.8755302228					0	1	31.1463	11.6997	13.3914	28.9794	89.4018	100	incorrect
148	-31.834054454					0	1	24.0413	10.7597	12.4097	19.6695	171.9371	100	clashes,incorrect
1042	-31.8084941033					0.1538	0.7838	7.3518	2.9017	3.7251	5.4588	34.3024	100	acceptable
614	-31.7882495276					0	1	19.0561	9.7147	11.1957	13.992	110.3285	100	incorrect
889	-31.7875861581					0.0192	0.9796	29.3124	13.6025	13.9684	23.2909	170.2051	100	incorrect
182	-31.7757619395					0	1	44.4352	15.1059	16.9574	41.398	161.8968	100	incorrect
55	-31.7737813653					0.0192	0.9778	25.9859	11.8863	12.7084	21.6843	109.7054	100	incorrect
561	-31.7656049005					0.3654	0.7077	6.8237	2.6174	3.3714	6.027	13.6796	100	acceptable
1328	-31.7108900437					0.0577	0.9032	16.324	8.196	8.9008	11.8263	85.9561	100	incorrect
321	-31.5923094999					0.0962	0.8864	10.2657	3.773	4.2259	9.3211	27.633	100	incorrect
547	-31.482919893					0	1	23.8642	12.8192	14.2473	15.4392	172.407	100	incorrect
744	-31.2904423964					0.0962	0.9342	18.4846	10.7755	11.9882	3.6253	156.8072	100	incorrect
862	-31.2149032083					0.0385	0.9048	15.1845	7.1538	7.9031	12.4593	55.7093	100	incorrect
678	-31.2117281771					0.0192	0.9851	22.6703	11.1253	12.1421	14.0563	152.3918	100	incorrect
1377	-31.1560634279					0.0577	0.9286	20.4409	11.0972	12.4103	11.1014	137.7553	100	incorrect
616	-31.124838573					0.0962	0.9206	18.5048	10.7013	11.9965	4.1215	160.4038	100	incorrect
851	-31.1125201382					0	1	17.3538	8.9146	9.3821	9.2026	178.9417	100	incorrect
243	-31.0828916683					0	1	15.68	6.7665	7.5518	14.2106	53.1448	100	incorrect
221	-31.0713622696					0	1	50.7641	17.9553	19.625	48.342	160.9037	100	incorrect
984	-31.0465866319					0.0192	0.9872	13.3717	4.8525	5.6951	11.1869	51.8494	100	incorrect
1347	-30.9670400368					0	1	29.5458	11.655	12.1038	26.0582	176.7751	100	incorrect
918	-30.9209191717					0	1	19.8777	9.605	11.5708	12.5938	172.8426	100	incorrect
419	-30.8812157924					0.0192	0.9808	19.8028	9.9625	10.6014	10.0498	136.3757	100	incorrect
1146	-30.8480558434					0.0962	0.9206	18.4655	10.6567	11.8896	4.0205	158.6793	100	incorrect
275	-30.8257997884					0.0192	0.9677	22.3248	7.8978	8.602	20.6924	67.2461	100	incorrect
262	-30.7655451222					0.0385	0.9459	13.1102	6.2789	7.3137	9.2543	60.6138	100	incorrect
749	-30.7316019432					0	1	37.0111	11.0555	12.412	34.8623	107.2598	100	clashes,incorrect
1340	-30.6797698159					0	1	35.8555	14.3439	16.9395	31.8522	136.7573	100	incorrect
1362	-30.6537624237					0.0962	0.9123	23.2435	11.515	13.089	16.6524	160.1488	100	incorrect
1233	-30.4278681669					0	1	37.7035	13.8266	15.0683	35.8968	88.2795	100	incorrect
1126	-30.4054122189					0.0192	0.9841	16.2931	5.6512	6.5034	14.2455	54.7683	100	incorrect
129	-30.2692999331					0.2115	0.8659	8.7251	3.8722	4.1972	7.1694	35.4994	100	clashes,acceptable
1168	-30.235981925					0	1	43.2439	16.915	17.2574	42.1236	68.1732	100	incorrect
545	-30.2237234158					0	1	17.6358	6.4941	7.1463	16.0742	50.6876	100	incorrect
791	-30.1508865123					0	1	14.0876	5.8718	6.2498	11.249	58.9017	100	incorrect
136	-29.9724119514					0.0385	0.9643	19.4881	10.8005	12.2776	6.686	169.1435	100	incorrect
1008	-29.9580360526					0	1	23.2236	10.9882	12.5169	18.3204	175.4205	100	clashes,incorrect
717	-29.8403994601					0	1	17.5342	9.1119	9.8554	9.6921	165.7198	100	incorrect
70	-29.7336916938					0.0192	0.9825	12.2243	5.2364	5.6744	10.0439	50.7624	100	clashes,incorrect
891	-29.6999213232					0	1	49.0724	14.3577	17.4905	46.1999	171.2014	100	incorrect
651	-29.6926091293					0	1	44.5407	15.3464	18.5941	41.1223	142.4798	100	incorrect
540	-29.6763402094					0.1346	0.8833	22.3021	8.4853	9.2228	17.8035	96.1459	100	incorrect
1230	-29.5995051851					0	1	19.3288	9.418	10.2957	15.4873	88.8448	100	clashes,incorrect
661	-29.4996008424					0	1	50.0579	17.5137	19.3907	47.611	156.9871	100	incorrect
1085	-29.4574370628					0	1	29.3193	12.3448	13.462	25.0261	143.316	100	incorrect
1373	-29.4265578621					0	1	17.6846	9.0566	10.9403	12.8618	112.9494	100	incorrect
1398	-29.4225559616					0.0769	0.8919	28.5564	10.2836	11.6926	25.6076	88.8569	100	incorrect
423	-29.4109339342					0.0192	0.9855	27.1197	7.6211	8.7397	25.5704	66.2594	100	incorrect
1117	-29.1860744452					0	1	44.6817	15.0617	16.9198	41.6763	159.5195	100	incorrect
1023	-29.1441117685					0	1	16.8289	9.1536	9.7877	5.7066	171.2548	100	incorrect
106	-29.0943806738					0.0385	0.9535	27.8505	12.8214	13.1256	21.4398	163.2669	100	incorrect
1078	-28.9500918952					0	1	45.1816	15.1024	16.6462	43.3621	124.0465	100	incorrect
189	-28.772604447					0	1	28.8988	8.77	9.5346	27.4218	69.0899	100	incorrect
1050	-28.7622889489					0.0577	0.8571	28.7484	11.2814	12.629	24.6913	106.5887	100	incorrect
471	-28.7482785376					0	1	27.6273	12.2734	13.4816	21.5101	173.5654	100	incorrect
956	-28.7088343411					0	1	19.8369	10.9579	12.498	9.3888	151.5637	100	incorrect
809	-28.7081167704					0	1	32.7592	11.287	12.3878	30.6078	106.3807	100	incorrect
998	-28.6638844684					0	1	19.2664	8.128	9.2759	17.6667	65.4791	100	incorrect
846	-28.6532732349					0.0192	0.9677	30.0907	13.9363	15.3745	23.949	178.6413	100	incorrect
1170	-28.5139668198					0	1	41.6632	13.6301	15.7423	40.2669	94.9973	100	incorrect
273	-28.4961444958					0	1	26.1304	12.1475	12.7047	24.729	62.029	100	incorrect
269	-28.4760616813					0	1	21.7914	9.8853	10.5664	15.9645	162.2173	100	incorrect
698	-28.4409632324					0	1	14.1527	7.5588	7.8812	8.6166	87.74	100	incorrect
1206	-28.4195918422					0.0192	0.9818	26.0254	9.1725	9.7546	24.4839	60.0068	100	incorrect
1185	-28.4137492961					0.0385	0.9167	20.8189	9.1873	10.2174	17.4832	75.7365	100	incorrect
394	-28.2359484305					0.0385	0.9429	16.2844	8.8113	9.7633	9.3527	93.0144	100	incorrect
83	-28.2309527926					0.0192	0.9767	15.5882	7.4598	7.7133	5.1008	155.1145	100	incorrect
1399	-28.1942048861					0.1538	0.8689	9.6678	3.6146	4.2475	8.6004	30.5445	100	acceptable
1197	-28.0185899898					0.0769	0.9149	15.1628	6.5899	7.2268	13.1072	48.3097	100	incorrect
162	-27.9918087002					0	1	17.1818	9.8517	10.8583	2.462	139.3431	100	incorrect
535	-27.6487588924					0.0962	0.9153	16.6871	9.6849	10.7704	2.435	139.6877	100	clashes,incorrect
1231	-27.6485746039					0	1	31.7862	10.8614	11.4237	30.9656	48.7064	100	incorrect
951	-27.6071725766					0	1	22.6791	9.2658	10.839	17.6513	105.7897	100	incorrect
152	-27.6052538204					0	1	26.2314	7.8154	8.9349	24.8403	62.5731	100	incorrect
1166	-27.5759156051					0	1	12.4917	6.1303	6.3058	9.1472	56.638	100	clashes,incorrect
1279	-27.5210024242					0	1	37.3917	13.2056	15.0484	34.1312	172.0795	100	incorrect
1309	-27.457385329					0.0577	0.8929	13.7713	6.9844	7.9445	6.5756	81.0596	100	incorrect
484	-27.428592132					0.0385	0.9512	30.2543	12.209	13.5912	25.7837	122.1421	100	incorrect
364	-27.2808242978					0	1	24.8924	8.4759	9.2813	23.2485	67.2281	100	incorrect
29	-27.2708542949					0.1538	0.9407	13.6453	7.0512	7.3873	6.813	86.806	100	clashes,incorrect
833	-27.1985537515					0	1	13.2798	5.974	7.319	9.5675	77.2248	100	incorrect
389	-27.1285148188					0	1	50.1421	18.8506	20.7941	48.6233	94.1655	100	incorrect
1134	-27.0846763015					0	1	43.8951	12.7171	15.6217	41.0516	178.8901	100	incorrect
804	-27.046048241					0	1	25.5145	9.1983	10.7241	23.3183	77.2035	100	incorrect
934	-27.0435198142					0	1	44.6787	15.3504	17.1596	41.6609	158.9081	100	incorrect
1332	-26.8749395867					0	1	21.824	11.6874	13.1122	13.544	148.0108	100	incorrect
272	-26.5424845802					0.0577	0.9571	19.1671	8.7388	9.3317	11.8066	119.1704	100	clashes,incorrect
610	-26.5057094672					0	1	46.6655	17.8739	19.7717	44.7275	92.1234	100	incorrect
548	-26.4607024196					0.0192	0.975	10.5306	5.7931	6.6662	3.6844	68.2621	100	incorrect
1209	-26.39832984					0	1	18.898	10.7033	11.9092	6.7909	164.8632	100	incorrect
12	-26.310636976					0.0385	0.9737	14.7393	7.0937	7.4087	10.7697	70.9703	100	incorrect
184	-26.1915663467					0	1	40.6197	14.1588	16.3479	37.6822	162.8707	100	incorrect
644	-26.180746316					0.1346	0.8793	5.9134	2.9884	3.6974	4.7352	19.9564	100	acceptable
96	-26.1304729266					0	1	31.3843	10.0231	11.186	28.626	98.8919	100	incorrect
178	-26.1297987769					0	1	22.6098	9.0707	9.8723	21.7556	34.522	100	incorrect
931	-26.0521956352					0	1	41.783	15.0403	15.2033	39.1272	151.4287	100	incorrect
236	-25.937668758					0	1	27.3389	11.5982	12.7285	20.913	168.9634	100	incorrect
530	-25.7805453315					0.2115	0.75	8.9492	4.2031	5.0987	3.4067	51.1899	100	acceptable
181	-25.7384549589					0	1	42.1303	12.8291	15.549	39.3785	163.1815	100	incorrect
495	-25.7103184731					0	1	36.1464	13.0849	14.7147	32.7139	138.6733	100	incorrect
310	-25.6709477663					0.0385	0.9574	15.4763	7.6745	8.9997	7.9109	91.7232	100	clashes,incorrect
1326	-25.516554961					0.0769	0.9286	23.9532	10.8793	11.7373	15.859	151.7025	100	incorrect
370	-25.3220760744					0.0577	0.85	17.583	10.159	11.1409	4.1766	148.5308	100	incorrect
433	-25.253626711					0	1	29.7295	13.235	14.2809	29.0068	40.37	100	incorrect
1169	-25.2447587407					0	1	18.0652	6.5822	6.7791	16.4629	48.5863	100	clashes,incorrect
384	-25.1415482278					0	1	37.5905	13.1803	14.1525	32.8858	168.4465	100	incorrect
216	-25.1335665628					0.0192	0.9667	14.6054	4.3209	5.007	13.7662	33.2456	100	incorrect
684	-25.0387963357					0.0769	0.9375	12.6772	7.2639	7.6776	2.9152	96.7089	100	incorrect
1022	-25.0196294349					0.0385	0.975	31.8747	13.162	14.4312	26.4307	150.3869	100	incorrect
1267	-24.9798127507					0	1	26.6934	11.2568	12.0836	24.8664	79.078	100	incorrect
10	-24.9127170468					0.0577	0.9524	13.8921	7.4358	8.0461	6.0903	93.5005	100	incorrect
1207	-24.9081502222					0.0769	0.8947	16.5556	8.9909	10.1045	5.4212	115.5275	100	incorrect
734	-24.860409019					0	1	40.7641	12.111	14.6696	38.1249	139.6107	100	incorrect
1258	-24.8021950605					0	1	13.383	5.9764	6.001	10.7292	57.2353	100	clashes,incorrect
1156	-24.6611997042					0	1	17.3601	8.9572	9.972	8.2088	164.7934	100	incorrect
637	-24.650255559					0	1	27.0321	11.6762	12.8455	24.7162	83.6101	100	incorrect
534	-24.5796742218					0	1	17.7298	6.9898	7.492	16.2598	47.4335	100	clashes,incorrect
1261	-24.5284056982					0.0192	0.9444	12.0641	6.6338	7.4952	6.8224	67.5944	100	incorrect
1280	-24.3882231783					0	1	39.8413	13.0924	13.7083	37.3451	135.4071	100	clashes,incorrect
775	-24.2245227922					0	1	44.7425	12.7011	15.4956	41.9332	166.9496	100	incorrect
77	-24.0685576462					0.0192	0.9643	13.1596	5.8328	6.1588	5.9801	95.0743	100	incorrect
201	-24.0457887913					0	1	39.9538	14.8053	15.895	39.7578	22.4536	100	incorrect
1124	-23.9807117883					0.0962	0.8958	15.659	6.9396	7.2186	12.4174	63.8172	100	incorrect
865	-23.9429247331					0	1	39.0011	14.5805	17.5326	36.6009	100.7799	100	incorrect
1325	-23.9358203144					0	1	40.2303	14.5864	16.9903	36.5572	155.0981	100	clashes,incorrect
962	-23.7240950041					0.0385	0.9744	21.0505	7.322	7.7075	18.1088	67.6501	100	incorrect
60	-23.626535497					0.0385	0.9459	23.3462	9.4016	9.4594	18.5362	106.6092	100	incorrect
1167	-23.5933068567					0	1	43.6258	15.3752	17.4867	40.014	158.6113	100	incorrect
326	-23.4844638304					0.0192	0.9818	33.4794	14.0718	14.7705	29.3401	146.8257	100	incorrect
974	-23.3825340028					0	1	42.8364	14.6921	15.4855	40.456	109.4203	100	clashes,incorrect
499	-23.3661665418					0.1154	0.8723	17.0745	5.6107	6.3251	13.2352	77.4726	100	incorrect
1103	-23.2651425761					0	1	17.3197	9.8145	11.0122	9.6814	106.8816	100	incorrect
1369	-23.2335771503					0	1	53.0316	15.5667	17.9583	50.5963	178.757	100	incorrect
1283	-23.2267618399					0	1	44.7263	15.9851	17.9998	43.3509	100.6081	100	incorrect
1313	-23.116659168					0	1	47.3944	15.2859	18.1745	44.2354	169.6359	100	incorrect
340	-23.0643644793					0.0385	0.9583	25.5294	8.202	8.5321	20.4595	153.1172	100	incorrect
130	-22.9911819197					0	1	26.5997	11.3999	13.0002	21.1476	127.3734	100	incorrect
697	-22.9770895843					0.0577	0.88	16.3029	7.8276	8.6649	11.4378	89.0746	100	incorrect
1253	-22.9086941141					0.0192	0.9688	33.1897	13.667	14.9594	27.7886	164.2687	100	incorrect
572	-22.8908042807					0	1	34.6448	12.1458	12.4166	32.191	109.1534	100	incorrect
668	-22.8418055552					0	1	40.1497	13.7226	16.1954	37.4234	178.407	100	incorrect
924	-22.8382286784					0	1	42.0801	14.7058	17.4768	39.3258	158.0346	100	incorrect
707	-22.815282857					0	1	47.5726	15.1559	17.9412	44.0222	175.4703	100	incorrect
18	-22.8110569828					0.0385	0.9744	35.4733	11.1339	11.8689	32.0559	154.0835	100	incorrect
1033	-22.7745824537					0	1	37.9042	13.3868	15.3085	34.6802	173.7479	100	incorrect
601	-22.7656170572					0.0192	0.9412	22.4827	11.8417	13.0377	15.7805	119.0709	100	incorrect
959	-22.7489132903					0	1	44.7647	14.4949	16.0526	42.993	105.162	100	incorrect
1271	-22.7030683056					0.0192	0.9808	35.3503	11.099	11.8309	31.8145	158.8561	100	incorrect
1058	-22.6418205466					0.0577	0.6667	15.5824	7.8741	8.4585	11.1208	79.8069	100	incorrect
1104	-22.6390302661					0.0192	0.9583	29.925	13.6827	14.8216	24.8489	150.4349	100	incorrect
1140	-22.6186378023					0	1	34.8364	12.7346	14.5654	31.0624	163.1941	100	incorrect
90	-22.4868574382					0	1	42.3191	14.5816	17.7855	38.6771	145.7274	100	incorrect
9	-22.303193032					0	1	54.7652	21.2823	23.1095	52.8221	126.4822	100	incorrect
1349	-22.2778979658					0.0192	0.9655	20.2418	9.5929	10.1896	14.0553	119.6348	100	incorrect
92	-22.2399201103					0	1	20.3956	11.3024	12.869	12.0848	128.5968	100	incorrect
26	-22.1531179355					0	1	22.3935	7.4402	7.9247	20.0609	61.9629	100	incorrect
531	-21.9704895833					0	1	24.2668	10.7057	11.9411	19.6308	118.6839	100	incorrect
1	-21.969897683					0.0577	0.9286	21.0572	10.8658	12.1956	13.9429	122.312	100	incorrect
105	-21.8513543797					0	1	26.7602	10.058	11.0062	24.8907	77.769	100	incorrect
302	-21.8347868794					0.0385	0.8947	25.0387	12.1758	13.3052	19.3362	130.2258	100	incorrect
549	-21.6773219259					0	1	23.7203	11.1991	12.0943	22.3636	53.3072	100	incorrect
291	-21.663230657					0.0962	0.9167	18.9768	10.6402	11.8333	4.9322	176.1768	100	clashes,incorrect
634	-21.6218927102					0	1	20.2993	11.3553	12.2164	10.9077	137.4177	100	incorrect
124	-21.3472934841					0	1	26.56	11.0967	11.847	24.1008	85.1248	100	incorrect
720	-21.2352066126					0	1	20.6376	7.4902	7.8964	20.0676	21.6465	100	incorrect
590	-21.2209823015					0	1	36.8675	14.694	15.4392	36.1497	53.4854	100	incorrect
473	-21.2188739595					0.0577	0.8929	29.0722	12.988	14.3125	22.9285	147.9041	100	incorrect
980	-21.2028370738					0.0385	0.9667	35.9642	12.9088	14.125	32.0448	125.9763	100	clashes,incorrect
591	-21.160700883					0.0192	0.9825	26.1394	7.7706	8.5524	23.7072	78.4158	100	incorrect
387	-21.1375857896					0.0192	0.9792	27.1976	12.2466	13.0545	23.2434	106.3325	100	incorrect
680	-20.9852496775					0	1	28.7782	12.6126	13.2432	27.9995	49.2848	100	incorrect
696	-20.9175515817					0	1	17.0894	9.2249	9.6176	12.5522	88.0661	100	incorrect
1386	-20.7880733128					0	1	35.6149	11.3636	13.3596	32.9073	125.443	100	clashes,incorrect
1060	-20.776266194					0.0192	0.9815	23.0474	6.7856	8.259	21.038	70.7058	100	incorrect
861	-20.7207085212					0	1	26.7416	10.4435	12.6428	22.3277	176.1809	100	incorrect
1210	-20.6940660083					0.0385	0.9048	15.1845	7.1538	7.9031	12.4593	55.7093	100	incorrect
1024	-20.650693758					0	1	15.7262	7.0121	7.5698	14.6736	39.5744	100	incorrect
935	-20.6334245294					0.0385	0.9643	31.2513	14.4033	16.1881	25.902	173.9643	100	clashes,incorrect
104	-20.6139205768					0.0769	0.95	28.0143	10.8637	11.896	23.6778	114.2964	100	clashes,incorrect
472	-20.5445046861					0	1	47.0312	16.6752	19.7763	45.0111	142.3979	100	incorrect
702	-20.5278461157					0.0192	0.9792	27.8471	11.9974	12.8422	21.126	151.5768	100	incorrect
1365	-20.5086972234					0	1	29.0354	11.1248	12.9912	25.4419	150.019	100	incorrect
134	-20.4322777592					0.1346	0.8906	12.1683	5.0574	5.6549	8.1272	60.9763	100	clashes,incorrect
654	-20.3574931865					0	1	40.0287	13.7603	16.7094	36.1902	143.2128	100	incorrect
284	-20.2111101391					0	1	29.1983	13.2407	14.3047	24.107	152.682	100	incorrect
84	-20.1317972274					0.0577	0.7857	27.1716	10.5317	11.9305	23.5111	97.7427	100	incorrect
217	-20.1107631435					0	1	40.5035	14.6486	16.9331	37.1322	165.2426	100	clashes,incorrect
1004	-20.1102949491					0	1	47.3796	17.9028	19.9616	44.963	149.3895	100	incorrect
342	-19.9815043448					0	1	34.1715	12.1501	15.099	33.9799	10.0661	100	incorrect
519	-19.9192547298					0	1	35.0994	12.1937	12.513	32.6528	110.116	100	incorrect
196	-19.8996637618					0	1	18.7127	7.9117	8.7653	18.0028	32.4534	100	incorrect
1003	-19.7792180273					0.0769	0.9273	25.6905	11.4768	12.2109	18.606	146.2352	100	incorrect
82	-19.7309892614					0	1	21.7249	10.6009	11.6159	14.9696	144.8459	100	incorrect
623	-19.6035835065					0.1154	0.7692	8.0632	3.0875	4.0939	6.8663	30.9553	100	acceptable
131	-19.572266361					0	1	15.7206	9.1058	10.7926	5.7633	175.2237	100	clashes,incorrect
689	-19.5590840624					0.0385	0.9733	14.2602	5.6833	6.7348	10.5383	67.8119	100	clashes,incorrect
528	-19.4301838141					0.0577	0.9516	16.5352	9.1889	10.4355	1.8647	127.2852	100	incorrect
415	-19.3683826557					0.0577	0.9231	30.0327	11.7558	12.6547	24.5327	140.9599	100	incorrect
117	-19.2785182865					0	1	25.2368	10.6658	11.4577	22.3456	90.0281	100	incorrect
377	-19.1124427593					0.0769	0.8947	17.8352	10.2534	11.0578	6.4856	141.5498	100	incorrect
467	-19.069543619					0.0192	0.9825	22.5618	9.207	11.1218	17.3192	154.278	100	incorrect
742	-18.9659669224					0	1	37.9376	13.3757	15.2748	34.6913	172.7471	100	incorrect
765	-18.9305433797					0	1	41.2038	14.8231	17.2826	37.7222	154.2374	100	incorrect
961	-18.8763232082					0.0769	0.9322	22.5988	11.4025	11.8068	14.0505	157.8921	100	incorrect
100	-18.7946569362					0	1	20.3709	11.649	12.6067	9.5297	169.3188	100	incorrect
1310	-18.756946869					0	1	27.8136	11.7819	12.9573	25.6953	72.2199	100	incorrect
332	-18.6970705863					0	1	14.6964	6.895	7.1528	14.0824	29.3207	100	incorrect
193	-18.6347400777					0	1	42.4305	15.2122	16.9858	40.4885	120.7729	100	incorrect
411	-18.6067817436					0	1	46.9164	18.1711	19.8277	45.4046	112.5386	100	incorrect
1291	-18.4990621707					0.0385	0.9655	22.0188	9.3956	9.8492	16.1899	122.5377	100	incorrect
509	-18.4307592106					0	1	39.7129	11.3118	13.3888	38.2316	83.3529	100	incorrect
397	-18.3899039343					0	1	24.4277	11.9217	13.779	18.4001	136.8964	100	incorrect
1315	-18.2905691312					0	1	43.6956	15.4686	17.7254	39.9983	165.1991	100	incorrect
297	-18.2722445345					0	1	37.7755	11.8339	14.0811	34.3789	158.7074	100	incorrect
789	-18.2512430931					0	1	36.7886	12.5985	15.3308	32.7342	145.9222	100	incorrect
287	-18.2073244387					0	1	44.6158	16.0112	18.3646	43.6165	60.0969	100	incorrect
73	-17.8445120431					0	1	16.8324	8.2802	8.8219	12.6996	77.4223	100	incorrect
353	-17.814178983					0	1	38.2512	17.5698	19.3375	34.3027	139.9225	100	incorrect
1367	-17.6792290041					0	1	27.6576	9.1137	10.7921	24.3091	115.0368	100	incorrect
771	-17.6127993653					0	1	46.0696	15.7982	18.4819	43.4427	156.7205	100	clashes,incorrect
158	-17.593769866					0	1	33.4393	14.0909	15.9265	29.2222	130.8632	100	incorrect
138	-17.5844906478					0	1	20.243	9.6653	11.6347	13.1477	173.0527	100	incorrect
1087	-17.5477866672					0	1	25.5324	13.1286	14.3185	22.0533	96.7696	100	incorrect
1038	-17.5388948093					0.0385	0.9444	26.532	12.7638	13.22	19.279	174.7304	100	incorrect
477	-17.5387385532					0	1	42.3554	15.8479	16.8936	39.9683	105.284	100	incorrect
1120	-17.5362462451					0.0962	0.8611	17.6285	7.6576	8.4017	12.1718	89.2828	100	incorrect
490	-17.4705552587					0.0385	0.9259	31.5815	13.8637	15.5804	26.4657	146.8081	100	incorrect
1308	-17.4087396555					0	1	31.0948	12.6968	15.0913	29.924	63.9241	100	incorrect
606	-17.3509796192					0	1	21.7759	11.4081	12.705	17.75	88.1182	100	incorrect
1121	-17.2322072393					0	1	27.1474	8.9475	10.0365	24.7425	86.3456	100	incorrect
101	-17.1979901567					0	1	41.8759	14.6814	17.0756	38.6934	161.2217	100	clashes,incorrect
133	-17.1854178478					0	1	33.9875	12.7284	14.7026	29.2802	162.582	100	incorrect
714	-17.1598191501					0	1	48.7851	16.9647	18.5739	46.4853	122.8609	100	incorrect
754	-17.1467057884					0	1	44.3779	15.8441	16.5218	41.9835	153.0558	100	incorrect
97	-17.1431420274					0	1	39.5026	14.3247	15.4701	35.7401	170.1429	100	incorrect
978	-17.137754032					0.0385	0.9231	18.4524	10.0321	11.2396	10.8137	108.3633	100	incorrect
653	-17.0451095508					0	1	44.3837	17.9402	19.6766	44.1848	26.5831	100	incorrect
164	-17.0224125667					0.0385	0.9524	28.6103	12.8465	14.3986	22.7719	150.3511	100	incorrect
463	-17.0099847962					0	1	27.4828	11.4529	13.2716	25.886	76.9322	100	incorrect
462	-16.9146526443					0.0385	0.92	18.8868	8.5572	9.8213	14.9677	82.2798	100	incorrect
662	-16.6587264343					0.0192	0.9808	30.0664	13.8136	14.2096	24.3387	165.2425	100	incorrect
1223	-16.6439840161					0.1154	0.8636	11.8015	4.9275	5.2812	5.9688	76.0505	100	incorrect
172	-16.5774221095					0.0192	0.9821	20.3938	10.8134	11.8425	8.351	179.852	100	incorrect
1063	-16.5134500533					0.0192	0.975	29.5446	13.8076	15.0801	24.3988	139.8568	100	incorrect
35	-16.4358568994					0	1	50.4964	19.7819	22.0218	47.1438	163.2657	100	incorrect
875	-16.345123785					0	1	38.4392	16.8029	18.5882	33.7644	171.6397	100	incorrect
373	-16.3376567732					0.0385	0.9048	19.321	9.5289	10.4623	14.5845	91.9283	100	incorrect
1178	-16.3269155205					0	1	33.7263	11.8655	14.9688	33.1373	47.7948	100	incorrect
360	-16.2833249592					0.0577	0.9375	20.8996	7.393	8.6488	19.5349	60.8847	100	incorrect
517	-16.2405040601					0.0577	0.9167	23.6836	10.9998	11.6659	17.6017	123.0859	100	incorrect
716	-16.229102981					0.0962	0.9091	14.9377	8.2643	8.8868	3.3892	109.4143	100	incorrect
76	-16.1917311148					0	1	21.3044	10.1691	11.4216	17.0037	87.9894	100	incorrect
505	-16.091134859					0	1	45.0435	16.357	17.3463	43.6565	81.3393	100	incorrect
1017	-16.078207028					0	1	33.0286	12.7247	13.5729	29.6383	116.0265	100	incorrect
1077	-16.0456785686					0	1	24.9354	10.5352	12.5407	20.1794	176.485	100	incorrect
166	-16.0023052846					0	1	44.5077	15.147	16.8115	42.7984	103.069	100	incorrect
577	-15.8907601895					0.0769	0.9216	20.3534	10.821	11.7291	8.8043	164.1211	100	incorrect
1319	-15.8829893235					0	1	36.597	10.8299	12.5486	35.4961	68.8421	100	incorrect
533	-15.8399080522					0	1	29.5476	12.8528	13.4038	26.6173	110.0283	100	incorrect
726	-15.7926948189					0	1	39.9084	12.7421	13.581	35.9117	171.6661	100	incorrect
361	-15.7768580478					0	1	50.0441	16.3437	18.3627	46.5395	173.2843	100	incorrect
1381	-15.7532035995					0	1	38.6819	11.9308	12.8916	36.7216	95.1135	100	clashes,incorrect
894	-15.7169974533					0.0192	0.9828	28.3783	11.9617	13.1391	22.2004	169.3929	100	incorrect
1246	-15.703907402					0.0192	0.9737	13.8178	5.0854	5.7195	12.5988	36.4235	100	incorrect
1130	-15.68625754					0.0769	0.8621	20.3534	11.2944	12.2884	10.5571	147.8524	100	incorrect
140	-15.6348570788					0	1	51.3224	16.8672	19.131	47.9668	173.1919	100	incorrect
795	-15.5776970086					0	1	31.0745	13.8146	15.8232	27.6341	118.8145	100	incorrect
168	-15.5560207595					0	1	35.5614	12.5153	14.4434	32.6548	137.015	100	incorrect
142	-15.5406345036					0.0577	0.9545	14.6694	7.7534	8.7352	4.1899	105.8187	100	incorrect
1006	-15.4636332122					0.0385	0.931	26.1447	7.7865	9.3342	24.0732	75.2237	100	incorrect
1162	-15.4448812036					0.0385	0.9592	17.5128	9.635	10.6165	4.0589	135.0979	100	incorrect
237	-15.2920737687					0	1	32.8227	12.649	14.8805	28.2852	155.6768	100	incorrect
793	-15.2835620392					0.0192	0.9868	15.2493	6.977	7.6462	9.8424	81.6481	100	incorrect
581	-15.2702025637					0	1	40.0207	14.4046	16.1699	37.0526	125.9761	100	incorrect
532	-15.1977519174					0.0192	0.9833	25.3048	10.3466	11.7871	20.6626	153.8689	100	clashes,incorrect
869	-15.1946928239					0	1	49.6607	16.8466	19.5967	46.5868	159.6911	100	incorrect
1226	-15.1928169354					0	1	51.8298	19.2193	20.4925	49.3892	132.0603	100	incorrect
238	-15.1736940817					0	1	20.5707	6.7207	7.1318	19.464	42.5576	100	incorrect
380	-15.1054311612					0.0769	0.9322	14.7995	6.989	7.7523	10.7884	66.9268	100	incorrect
1025	-15.0771233838					0	1	24.2927	10.4163	10.8838	19.8511	106.6785	100	incorrect
1204	-14.9982541751					0	1	39.7712	12.769	15.5221	39.0594	51.7801	100	incorrect
574	-14.9605918114					0	1	32.4416	9.7177	11.3802	31.5049	61.1107	100	incorrect
1314	-14.9293600882					0	1	31.7042	11.439	12.9763	30.7182	59.6577	100	clashes,incorrect
773	-14.9014915729					0	1	39.7344	11.3481	13.1562	37.5837	102.5725	100	incorrect
239	-14.8964904221					0	1	42.8678	13.7197	16.0093	39.9678	151.7662	100	incorrect
1216	-14.8851282812					0	1	45.0156	15.1575	16.9846	42.7497	115.2416	100	incorrect
252	-14.8580001425					0	1	24.1669	11.4414	12.0304	15.8327	173.1926	100	incorrect
128	-14.7950377785					0	1	38.2925	13.5096	15.518	35.0266	177.3018	100	incorrect
518	-14.7660931965					0	1	21.0473	9.7898	10.8176	15.5509	160.2966	100	incorrect
1035	-14.6847299482					0	1	21.428	8.8887	10.344	16.4627	137.1189	100	incorrect
53	-14.6596507239					0.0385	0.9394	20.579	9.6986	9.7503	15.1708	105.3334	100	incorrect
270	-14.6245330369					0.0577	0.9118	21.4665	11.2876	12.8303	14.0269	155.7764	100	incorrect
1224	-14.4863935046					0	1	38.9421	15.4294	17.1056	35.6939	119.3502	100	incorrect
215	-14.4338984439					0.1731	0.8615	7.8056	3.3411	4.4351	4.1919	51.535	100	acceptable
1249	-14.3729170952					0	1	41.1017	15.3551	18.0877	37.2121	170.1536	100	incorrect
475	-14.3707551405					0	1	34.7332	13.5119	14.8486	30.4943	140.341	100	incorrect
845	-14.3375282663					0	1	37.8628	13.4409	15.0355	35.2282	136.422	100	incorrect
50	-14.3153900869					0	1	37.6732	12.8366	13.4107	35.0202	140.7683	100	clashes,incorrect
1260	-14.3135892533					0	1	40.0151	13.7447	15.7728	36.4387	147.8103	100	incorrect
1109	-14.0977353729					0	1	51.9982	20.2803	22.206	50.8961	96.9479	100	incorrect
1236	-14.0209182407					0	1	44.6314	15.3055	17.1584	41.6194	161.5931	100	incorrect
926	-13.9985336562					0	1	29.8253	12.1416	13.3155	26.797	94.6177	100	incorrect
149	-13.7709640704					0	1	47.3901	19.7627	21.7058	46.1269	72.6173	100	incorrect
1282	-13.6766956905					0	1	39.4221	14.5303	16.4098	37.2318	127.3296	100	clashes,incorrect
555	-13.6287579701					0.0385	0.9672	23.5853	11.6223	12.0256	15.5191	159.128	100	incorrect
1221	-13.5961534095					0	1	18.2176	9.9282	10.7783	13.6637	101.1364	100	incorrect
412	-13.5799054969					0	1	15.405	8.7162	9.0778	6.7889	125.2372	100	incorrect
429	-13.5221664128					0	1	28.5978	12.2126	13.613	23.9412	122.4005	100	incorrect
356	-13.4970151099					0.0577	0.9508	29.4508	12.0297	12.9612	24.274	129.0919	100	incorrect
953	-13.4946178842					0	1	47.1614	16.0034	17.4257	45.487	89.4094	100	incorrect
1012	-13.4000772618					0.0385	0.9545	14.3534	6.0856	6.5367	6.5668	108.4879	100	incorrect
1150	-13.388842277					0	1	41.9434	12.2927	14.48	38.9177	172.5065	100	clashes,incorrect
1015	-13.3266374849					0	1	21.377	10.472	11.624	16.8096	92.8951	100	incorrect
266	-13.2152945407					0.0192	0.9722	16.9408	8.9036	10.2045	7.3314	114.7517	100	incorrect
524	-13.1534963138					0	1	22.1028	10.635	12.0861	17.4086	179.426	100	incorrect
296	-13.0919447011					0	1	47.8585	15.1153	17.4296	45.1204	177.9593	100	incorrect
659	-13.040447539					0.0192	0.98	39.4262	13.3571	14.3622	36.1536	119.1706	100	incorrect
1031	-13.0034684628					0.0962	0.9537	20.4827	10.9062	11.9987	8.8028	179.4597	100	clashes,incorrect
289	-12.9596439105					0	1	41.8054	17.4892	18.5553	39.5026	130.0807	100	incorrect
1095	-12.9091619071					0.0769	0.9091	22.098	7.903	8.4506	19.5189	80.9825	100	incorrect
186	-12.8279757142					0.0385	0.9231	29.493	14.0761	15.5988	23.8071	163.2847	100	incorrect
807	-12.7393500228					0	1	17.3341	9.2365	9.9431	8.2026	171.4381	100	incorrect
1144	-12.6860761774					0	1	25.2488	10.9682	12.8368	19.4258	175.7327	100	incorrect
1094	-12.6755341717					0	1	39.7297	14.4541	15.4974	35.8815	171.4996	100	incorrect
843	-12.6015016084					0	1	29.2789	8.4449	9.4521	27.6688	69.335	100	incorrect
817	-12.3910803563					0	1	44.3259	16.8108	19.4801	40.6982	168.826	100	clashes,incorrect
880	-12.3775284917					0	1	44.2385	17.3507	19.4396	41.6882	161.7765	100	incorrect
973	-12.1545016021					0	1	32.3756	14.3639	15.7407	28.9393	156.832	100	incorrect
798	-12.1301671085					0	1	24.0845	12.1636	13.7518	17.8288	135.3146	100	incorrect
1020	-12.0611103431					0	1	34.2104	11.9481	11.9493	31.4269	120.9453	100	clashes,incorrect
1366	-12.0524253611					0	1	41.9184	13.6843	16.5528	39.1113	176.8545	100	clashes,incorrect
125	-12.0091796046					0	1	47.789	15.8724	18.0861	44.3424	173.3362	100	incorrect
219	-11.9520458465					0	1	28.7339	12.2351	14.1177	23.5422	179.944	100	incorrect
1101	-11.9092332358					0.0192	0.9926	16.7518	9.1752	10.497	2.9662	132.9366	100	clashes,incorrect
81	-11.8230212249					0	1	28.0233	11.399	13.2381	24.1693	163.1513	100	incorrect
1374	-11.8068039109					0	1	45.2454	15.4576	17.8159	42.8101	147.648	100	incorrect
1061	-11.8004393767					0.1154	0.8605	26.6701	10.9565	11.8586	21.5285	118.4885	100	incorrect
805	-11.6273869498					0.0192	0.9825	14.0381	8.067	9.0101	5.5683	97.6622	100	incorrect
192	-11.489823706					0	1	46.4674	17.4349	19.828	44.1816	174.3352	100	incorrect
909	-11.4697946077					0	1	25.6643	10.0392	9.7917	21.0839	148.1701	100	incorrect
554	-11.398043594					0	1	42.4323	15.2949	17.7121	39.4057	148.7023	100	incorrect
1143	-11.3947638468					0	1	26.3986	8.8786	10.1521	24.1123	83.4437	100	incorrect
1070	-11.2707730444					0	1	19.5843	10.9189	12.0764	8.3235	150.9098	100	incorrect
1075	-11.2404708866					0	1	16.4112	8.8659	10.9604	8.8962	165.3238	100	incorrect
731	-11.2390886971					0	1	21.4727	11.2381	12.234	12.5655	144.8402	100	incorrect
989	-11.1050149118					0.0577	0.9483	28.9956	12.497	13.8269	22.8068	178.9237	100	incorrect
619	-10.8992608103					0	1	33.1317	14.0083	15.4388	29.9409	105.4522	100	incorrect
99	-10.7680565167					0	1	40.8234	15.803	17.9936	38.2984	175.4914	100	incorrect
778	-10.6519460044					0.0962	0.9206	18.5057	10.5946	11.8329	4.1834	159.6694	100	incorrect
351	-10.642029461					0.0385	0.9683	18.9046	10.7122	12.2077	5.894	152.8936	100	incorrect
224	-10.582922481					0	1	26.2145	10.1772	11.1392	23.1005	92.1467	100	incorrect
802	-10.5570129615					0	1	21.1432	9.168	9.5518	14.8526	177.0946	100	incorrect
1338	-10.4398306036					0.0192	0.9778	17.108	8.557	9.3344	9.3457	124.141	100	incorrect
1062	-10.1487509089					0	1	19.6596	9.5981	10.5566	15.3272	98.2088	100	incorrect
303	-10.0577884789					0.0385	0.9474	13.9763	7.8929	8.6167	6.4741	95.1194	100	incorrect
1114	-9.9052678421					0	1	27.9703	11.6058	12.7544	23.8299	150.6009	100	incorrect
1108	-9.7323635712					0	1	40.6292	14.7161	17.8407	38.6719	87.8953	100	clashes,incorrect
687	-9.6616146497					0.0769	0.9444	19.796	6.1347	6.8075	17.694	60.6169	100	incorrect
1188	-9.6540588376					0	1	43.7034	15.4394	17.3645	40.2836	147.7689	100	incorrect
1321	-9.6087804813					0	1	17.5107	9.2013	9.7255	9.6649	125.9193	100	incorrect
330	-9.3639672605					0	1	42.8602	12.6496	14.9025	40.8956	107.832	100	incorrect
1141	-9.2835421002					0	1	34.859	11.9666	13.3236	34.4278	34.3124	100	incorrect
91	-9.2089725367					0	1	20.0728	9.6259	11.5704	12.9594	172.4945	100	incorrect
1214	-9.1670902819					0.0192	0.9773	27.0821	10.3273	11.027	23.7343	93.6571	100	incorrect
541	-9.0972196149					0	1	24.0166	12.0398	13.5951	17.1388	176.8109	100	incorrect
781	-9.0141402969					0	1	40.9889	13.8103	16.3568	37.6147	157.7764	100	incorrect
1100	-8.8717353786					0	1	39.0787	14.4312	17.1322	37.5042	86.6187	100	incorrect
1394	-8.8395282753					0	1	39.9387	14.5303	16.3528	37.9526	95.5418	100	incorrect
1385	-8.8022453531					0.0192	0.96	19.4138	10.532	11.4211	6.8166	166.5793	100	incorrect
205	-8.6928961015					0.0577	0.9286	30.7978	12.5598	13.5551	25.9841	128.4122	100	incorrect
374	-8.6379680148					0	1	26.6708	7.6033	8.9379	25.7703	49.6693	100	incorrect
404	-8.6207570369					0.0385	0.9524	17.0819	10.4723	11.2701	2.786	172.7713	100	incorrect
325	-8.3827354185					0	1	48.9991	17.2184	19.9982	47.0237	164.0764	100	incorrect
1269	-8.3815590867					0	1	25.9524	11.999	12.6252	24.7592	55.6821	100	incorrect
516	-8.3500878381					0	1	23.5064	7.225	8.192	23.153	25.6295	100	incorrect
123	-8.147407559					0	1	55.6177	17.251	19.9055	52.8595	156.9332	100	incorrect
766	-8.0658012394					0.0192	0.9714	29.7238	9.5984	10.3156	25.1652	162.2105	100	incorrect
489	-8.0170473883					0	1	41.0859	13.146	15.117	39.9918	75.742	100	incorrect
432	-7.9815973747					0	1	37.7346	12.9519	14.8079	34.9534	130.8572	100	incorrect
1036	-7.9582694341					0.0192	0.9697	35.258	13.0807	14.1296	32.6923	93.8125	100	incorrect
59	-7.847430301					0	1	43.4751	15.2158	16.7283	40.071	162.6124	100	clashes,incorrect
231	-7.8065556485					0.1154	0.8125	23.2059	10.0382	10.9218	17.9677	117.3885	100	incorrect
1092	-7.6107221101					0.0385	0.9333	24.8964	9.2599	9.7043	19.4612	128.5517	100	incorrect
1300	-7.6054809758					0	1	42.6808	13.4035	15.5548	40.4961	120.2814	100	incorrect
1049	-7.5931894058					0.0192	0.9762	31.2884	12.6968	13.8229	25.8376	150.1508	100	incorrect
56	-7.5700824259					0	1	37.7684	12.3562	13.2352	35.4209	96.1318	100	clashes,incorrect
950	-7.5041045316					0	1	44.6131	14.3186	16.1298	41.6509	143.0736	100	incorrect
418	-7.4842698528					0.0385	0.9487	27.0538	11.8341	12.9898	21.5054	124.7634	100	incorrect
170	-7.3271644901					0.0192	0.9655	17.7132	10.0268	10.5936	6.7425	131.5576	100	incorrect
1037	-7.3258361759					0	1	41.5662	15.4378	18.275	37.6063	174.0137	100	incorrect
39	-7.3188692545					0	1	16.0936	7.1222	8.2571	11.0727	107.1899	100	incorrect
363	-7.2196020712					0	1	41.4999	15.436	16.5038	39.1788	107.3427	100	incorrect
916	-7.1673304328					0.0769	0.8571	14.2935	6.2368	7.0011	10.6387	61.0029	100	incorrect
1217	-7.1597697088					0.1154	0.8537	20.809	6.8201	7.9681	18.05	79.9835	100	incorrect
298	-7.0911173419					0	1	51.3017	20.1117	22.2273	49.3365	169.2539	100	incorrect
225	-7.0883884685					0	1	35.9406	11.4432	14.1511	33.3432	130.4887	100	clashes,incorrect
1039	-6.8665507928					0	1	50.9051	19.6671	21.0084	48.0608	177.5572	100	incorrect
629	-6.8398662514					0	1	38.9021	15.8705	18.6956	38.0349	53.6431	100	incorrect
85	-6.7595706174					0	1	42.0512	13.9408	16.5937	39.9132	135.2962	100	incorrect
367	-6.5266882527					0	1	11.7491	6.2075	6.7496	9.9837	44.7612	100	incorrect
941	-6.5036511789					0	1	42.0872	12.9076	14.5088	39.3059	127.022	100	incorrect
592	-6.371186629					0	1	30.3773	10.9883	11.9817	28.0102	83.3619	100	incorrect
167	-6.3363782759					0	1	40.757	15.3906	17.481	38.0368	178.5971	100	incorrect
922	-6.2010903103					0	1	32.9304	13.7599	15.5103	31.078	80.6332	100	incorrect
1016	-6.1292394642					0	1	34.0762	16.3878	18.1501	29.8629	129.4418	100	incorrect
975	-5.9603164646					0	1	33.0965	11.9533	14.8235	30.2831	92.3757	100	clashes,incorrect
456	-5.9493992694					0	1	36.9461	13.0325	16.1235	35.6928	70.7168	100	incorrect
75	-5.9197072376					0.0962	0.9254	27.7139	12.1134	13.1018	21.0753	159.4719	100	incorrect
494	-5.8908917511					0	1	40.2268	15.3978	16.8487	37.3253	116.7491	100	incorrect
796	-5.7610759816					0	1	44.5744	15.6087	17.9643	41.6813	121.4667	100	incorrect
1102	-5.7331357799					0	1	41.0824	15.1861	15.3847	40.6514	46.8175	100	incorrect
1186	-5.5328613725					0	1	37.1612	12.0129	14.2753	35.4804	100.1498	100	incorrect
923	-5.4423485784					0.0192	0.9778	20.234	9.0733	9.5349	13.0721	117.607	100	incorrect
211	-5.3062937019					0	1	26.3718	11.0499	11.6291	22.5385	137.8574	100	clashes,incorrect
331	-5.3003175779					0	1	39.832	15.7632	18.0918	36.9613	177.3678	100	incorrect
1164	-5.1162717375					0	1	41.116	12.6945	15.089	38.9922	114.6091	100	incorrect
600	-5.0760837743					0	1	29.6173	13.5391	14.8568	26.1642	103.2471	100	incorrect
718	-4.8476220217					0.0962	0.9107	16.0713	9.1012	9.9471	2.6874	121.4696	100	incorrect
759	-4.7983703475					0.0192	0.9688	36.4425	13.0761	14.2225	32.2209	137.6979	100	incorrect
395	-4.7795933741					0	1	14.2379	7.3109	7.5245	12.3511	55.0757	100	incorrect
1219	-4.7367720457					0.1154	0.875	26.4761	11.1174	11.9681	20.9808	128.4348	100	incorrect
220	-4.561810579					0.0192	0.9815	23.7421	7.5226	8.5996	21.5696	74.1205	100	incorrect
945	-4.5523945983					0	1	45.6726	14.5851	16.5064	44.8574	60.8715	100	incorrect
609	-4.5106806966					0	1	30.0213	11.0854	11.6867	27.7561	87.4105	100	incorrect
41	-4.4651031964					0	1	48.2807	15.9028	17.6814	46.2326	113.7752	100	incorrect
602	-4.3821953487					0.0192	0.9643	19.2362	10.6424	11.2347	12.2333	113.717	100	incorrect
1184	-4.2535750147					0.0192	0.963	16.0325	9.3837	9.8843	8.7092	114.2589	100	incorrect
785	-4.2532453385					0	1	40.5218	14.3339	15.2416	39.9292	50.4897	100	incorrect
685	-4.1643475237					0.1538	0.8667	8.4446	3.8703	4.3534	6.4635	33.8866	100	acceptable
1183	-4.1471831397					0	1	22.1559	10.3084	12.1456	16.3901	141.5321	100	incorrect
379	-4.0500452103					0	1	13.8561	5.34	6.0509	13.2627	28.2112	100	incorrect
1013	-4.045809396					0	1	18.6398	6.5464	7.0754	18.0116	33.3238	100	clashes,incorrect
378	-4.032538253					0	1	39.1943	14.4967	15.6218	39.0471	20.0745	100	incorrect
1088	-3.862372622					0	1	29.5478	14.5337	16.1518	23.7259	152.1427	100	incorrect
675	-3.8248080294					0	1	43.2694	13.7878	15.9918	40.9651	124.1912	100	clashes,incorrect
557	-3.6909258337					0	1	44.192	17.8611	19.5388	43.974	27.7465	100	incorrect
436	-3.6139697573					0.1923	0.8925	10.1642	4.2592	4.6265	8.7403	32.9127	100	clashes,incorrect
458	-3.5004912855					0	1	44.5037	13.695	15.9321	41.2264	155.6768	100	incorrect
1354	-3.4459297649					0	1	53.1723	20.1118	22.281	50.9685	164.8196	100	incorrect
854	-3.3912733108					0.0192	0.9783	32.4249	11.8353	13.0066	29.6627	99.7843	100	incorrect
628	-3.3622347794					0	1	13.711	6.9486	7.5671	11.6023	52.0872	100	incorrect
1339	-3.3378807754					0	1	35.8013	16.5706	18.3733	31.1967	150.8427	100	incorrect
442	-3.3052364715					0.0577	0.8696	26.6644	8.0342	9.3875	24.714	76.3484	100	incorrect
801	-3.1429869978					0	1	36.0904	12.4696	15.2788	32.0191	140.3394	100	incorrect
763	-3.0495610888					0	1	42.6894	14.4263	16.988	40.3139	151.5457	100	incorrect
1176	-3.0493004597					0	1	35.509	13.0382	13.8681	34.2522	72.1271	100	incorrect
544	-2.9019114906					0.0385	0.9672	18.9593	6.4504	7.5664	14.8961	96.0592	100	clashes,incorrect
1098	-2.8940966787					0	1	19.9904	8.0642	8.6007	12.5332	151.5561	100	incorrect
890	-2.7393516513					0	1	52.7836	19.8908	21.3108	50.1811	174.6069	100	incorrect
648	-2.4891036453					0.0192	0.9773	22.6032	7.2433	8.5316	20.2189	78.1339	100	incorrect
1356	-2.4775108431					0	1	23.5375	7.547	8.6132	21.4463	72.4008	100	incorrect
917	-2.3822540947					0	1	46.546	18.3125	20.1212	44.3053	165.4241	100	incorrect
1065	-2.3797372485					0	1	40.1816	14.5996	16.6597	37.6382	147.654	100	incorrect
828	-2.2837826694					0	1	27.8297	13.7332	15.0337	22.2801	165.8054	100	incorrect
673	-2.2489979302					0	1	30.2182	9.3273	11.3466	27.9973	91.5826	100	incorrect
482	-2.1437851836					0	1	46.9738	17.6983	19.7768	43.52	161.7509	100	incorrect
936	-2.1162831254					0	1	22.5656	9.5099	9.6274	16.9656	161.9116	100	incorrect
797	-2.0134831892					0.0385	0.9556	28.4614	8.9803	9.5188	23.7989	165.6739	100	incorrect
443	-1.7704036501					0	1	38.9181	14.1338	17.2827	36.4145	110.8781	100	incorrect
1132	-1.7574439133					0	1	39.023	14.1541	15.9505	38.3678	58.0468	100	incorrect
681	-1.4369691353					0	1	48.2162	17.269	19.7964	45.4465	150.6651	100	clashes,incorrect
1045	-1.4138755923					0	1	42.9872	15.6916	16.4474	42.1848	55.1381	100	incorrect
611	-1.4032899303					0	1	50.3425	17.1693	19.6254	46.9923	175.6342	100	incorrect
1158	-1.3793563898					0.0192	0.98	26.2501	10.3515	11.0462	21.5349	109.8832	100	incorrect
267	-1.3507476792					0	1	43.9934	16.1608	17.962	41.8726	147.8231	100	clashes,incorrect
946	-1.2926708928					0.0192	0.9853	16.6514	6.4614	6.6712	14.0182	60.6317	100	incorrect
1116	-1.2637856561					0	1	30.2965	14.4701	16.3732	24.9606	146.603	100	incorrect
944	-1.2326755176					0.0192	0.9737	36.8679	15.1314	16.5827	32.5367	140.581	100	incorrect
103	-1.2315362267					0	1	36.0897	12.1391	14.1197	33.3967	135.4885	100	incorrect
645	-1.2099005364					0	1	17.827	9.8038	11.4666	9.0854	162.6558	100	incorrect
1161	-1.2051521895					0	1	44.3144	16.8903	19.6401	40.8854	143.1059	100	incorrect
288	-1.1941852382					0	1	15.6787	7.2158	8.2442	14.5568	42.9593	100	incorrect
1316	-1.0246365652					0	1	54.0577	20.1547	21.7801	51.4598	175.3521	100	incorrect
308	-0.9482072172					0.0385	0.9412	16.0231	5.9819	7.0685	14.1254	50.5182	100	incorrect
1081	-0.7081390203					0	1	39.6919	11.6507	13.6607	37.611	107.8551	100	incorrect
682	-0.6998134112					0.0192	0.9848	18.6158	9.4554	11.3765	11.7845	179.1113	100	incorrect
1212	-0.6920514763					0.0962	0.8571	20.0868	9.2088	10.1951	14.1043	105.38	100	incorrect
362	-0.6024113263					0	1	37.8476	14.0104	16.8512	33.9643	144.7998	100	incorrect
145	-0.5629137998					0	1	41.0488	13.513	16.1896	37.9889	149.2798	100	clashes,incorrect
16	-0.5598795896					0.0769	0.8824	10.8502	3.5808	4.109	9.8109	28.1842	100	incorrect
520	-0.5288189118					0	1	55.0085	18.5667	20.9417	51.8758	176.3858	100	incorrect
251	-0.3928745978					0	1	43.5617	14.9794	17.9652	40.4689	122.9297	100	incorrect
398	-0.3676076761					0	1	15.1423	7.0906	7.9657	8.8535	98.8014	100	incorrect
2	-0.3603729329					0	1	25.2831	8.0217	9.6471	22.0947	105.6453	100	incorrect
481	-0.2908558559					0.0192	0.9859	40.4712	14.4392	15.2446	37.0441	146.9982	100	incorrect
346	-0.2905710442					0.0192	0.9792	9.8077	5.2876	5.9133	6.3578	53.0891	100	incorrect
721	-0.2093723789					0	1	33.0158	12.4073	15.3094	32.8015	24.107	100	clashes,incorrect
510	-0.1329832412					0	1	43.0055	15.3583	16.2124	42.4493	49.7059	100	incorrect
21	0					0	1	56.4312	19.7436	21.3476	53.655	179.3617	100	incorrect
155	0					0.0192	0.9859	13.3071	5.6263	6.7078	9.2954	65.1816	100	clashes,incorrect
179	0					0	1	35.3083	15.7388	17.9306	31.0988	146.6894	100	incorrect
268	0					0	1	43.1704	14.9313	18.2318	39.8019	132.3656	100	incorrect
300	0					0	1	18.453	9.2316	9.989	13.4368	105.5604	100	incorrect
318	0					0.0192	0.9545	18.1168	9.4605	9.9863	13.9821	81.1589	100	incorrect
376	0					0.0192	0.9917	16.4584	9.165	10.4679	1.9486	128.2698	100	clashes,incorrect
390	0					0	1	43.305	16.707	17.1469	40.5041	116.0156	100	incorrect
413	0					0	1	40.8901	14.2282	16.4646	37.6052	175.43	100	incorrect
424	0					0.0577	0.9717	10.1663	5.4468	5.6376	3.0625	74.5694	100	clashes,incorrect
434	0					0	1	27.4585	8.4885	9.2349	26.0651	64.9928	100	clashes,incorrect
536	0					0	1	16.4037	8.5558	9.373	11.7984	83.761	100	incorrect
593	0					0	1	41.9272	14.9848	16.1193	40.0331	91.7266	100	incorrect
657	0					0	1	41.5507	11.5877	13.7011	38.6319	146.0843	100	incorrect
700	0					0	1	31.7562	12.1157	14.5484	30.4298	62.8434	100	incorrect
743	0					0	1	36.748	12.2716	13.853	34.5407	105.5454	100	clashes,incorrect
747	0					0	1	37.6271	13.8302	16.5748	33.7394	148.3103	100	incorrect
769	0					0.0192	0.9848	41.3996	14.8857	16.2621	37.773	178.5831	100	incorrect
971	0					0	1	17.4663	10.1385	11.5299	10.8635	139.0081	100	incorrect
990	0					0	1	22.8556	8.4363	9.2999	22.078	41.4198	100	incorrect
1007	0					0	1	43.5191	16.2193	18.0068	40.9263	147.2888	100	incorrect
1047	0					0	1	43.0389	14.8964	16.0075	39.7304	176.1642	100	clashes,incorrect
1071	0					0	1	43.3438	14.8732	17.5001	40.7875	156.684	100	clashes,incorrect
1147	0					0.0192	0.9787	20.939	6.7885	7.4292	16.2682	108.9626	100	incorrect
1190	0					0	1	20.7205	9.7113	11.7034	15.2922	176.7488	100	incorrect
1198	0					0	1	29.8811	8.8198	9.6703	28.2907	74.7222	100	clashes,incorrect
1276	0					0.0192	0.963	14.264	7.7576	8.3186	9.4867	91.301	100	incorrect
1295	0					0	1	39.8954	13.8334	15.2885	37.1483	113.0824	100	incorrect
1331	0					0.0192	0.9756	16.6884	8.4452	9.0106	7.3508	147.4506	100	incorrect
1383	0					0.0192	0.9853	26.5056	12.3353	12.593	22.3132	104.9821	100	clashes,incorrect
1390	0					0.0962	0.9296	18.567	10.6989	11.9444	4.3096	157.6559	100	incorrect
311	nopmf					0	1	31.7329	11.3015	12.9619	28.8072	122.4684	100	clashes,incorrect
312	nopmf					0.3077	0.7333	5.9673	2.4754	3.5359	2.9836	29.4761	100	acceptable
313	nopmf					0.1154	0.9241	16.8229	9.1698	10.0523	7.0396	114.7254	100	incorrect
314	nopmf					0.0385	0.9487	22.8525	10.8477	12.0754	15.014	141.3078	100	incorrect
315	nopmf					0.1346	0.9478	11.4549	6.0642	6.3387	2.604	86.1718	100	clashes,incorrect
