# Supplementary material for: CLUB-MARTINI: Selecting Favourable Interactions amongst Available Candidates, a Coarse-Grained Simulation Approach to Scoring Docking Decoys
Source: PLoS One. 2016 May 11;11(5):e0155251. doi: 10.1371/journal.pone.0155251 (PMC4864233; doi:10.1371/journal.pone.0155251)
Supplement: S1 File — (ZIP) [file pone.0155251.s006.zip › Target_54.csv]

struct #	min_PMF_1	min_PMF_2	min_PMF_3	min_PMF_4	min_PMF_5	fnat	fnonnat	L-rms	I-rms	S-rms	dl	theta l	Seq_id	score
174	-219.218479283	-61.6311861212	-42.1458605712	-44.9152874212	-52.5243714989	0	1	37.3228	8.3047	10.167	34.7932	126.3884	100	incorrect
591	-148.375296651	-91.5721206217	-102.197443849	-79.4550465637	-96.1616015392	0.12	0.9016	14.7654	7.461	7.5532	8.4902	82.5011	100	incorrect
132	-146.906834556	-42.3189614538	-44.065107733	-93.4547292673	-62.9938178155	0.2	0.8507	13.3671	6.4411	6.7704	7.2043	75.6813	100	incorrect
825	-144.149705108	-16.8642309234	-12.7574066914	-42.3419045419	-85.9252927119	0	1	43.7416	10.2456	11.9388	41.1373	155.2541	100	incorrect
1188	-140.361160174	-87.8548109179	-68.8861574579	-83.0953829728	-106.817520788	0	1	42.6753	9.1736	11.115	40.0782	178.0358	100	incorrect
41	-138.201008819	-115.881326523	-135.066692998	-119.335433048	-90.0826739198	0	1	42.2066	8.9756	10.9356	39.5963	170.4493	100	incorrect
127	-136.336181199	-60.6374134864	-65.4666373866	-88.9133359366	-60.1012122366	0	1	26.2554	13.3609	14.3599	19.2568	173.1843	100	incorrect
464	-133.776927032	-68.3893892973	-85.5404656273	-47.2195373323	-17.0487461872	0.12	0.9189	17.1845	6.8115	7.2875	11.8507	83.5518	100	incorrect
214	-132.157351315	-79.2800590677	-82.5262815778	-95.1527411427	-135.887807088	0.12	0.8636	17.2151	4.8641	5.7281	14.5653	74.2696	100	incorrect
1175	-130.182906356	-104.159879699	-101.260328344	-127.859513066	-101.817178771	0.04	0.9565	18.2515	10.4593	10.7531	6.4902	136.3895	100	incorrect
1392	-128.552344958	-22.065020096	-69.050592559	-138.370714275	-71.9859278263	0	1	30.833	6.2961	7.7208	28.5905	96.2744	100	incorrect
405	-128.219273607	-75.3013563523	-84.4365727051	-99.8000830567	-75.0183805067	0.14	0.875	22.5171	8.7141	10.0089	16.7663	112.8312	100	incorrect
512	-127.837053298	-113.150049375	-88.3538137274	-86.9662170985	-86.9869762049	0.14	0.8409	28.4811	11.3194	12.8893	22.4947	145.8038	100	incorrect
1131	-127.093495044	-76.2360817885	-104.072324299	-88.4114593735	-106.939858999	0.14	0.8409	28.4811	11.3194	12.8893	22.4947	145.8038	100	incorrect
1159	-125.242073542	nopmf	-27.5170332067	-79.3639045171	-68.5309235371	0.18	0.8571	13.0484	6.4015	6.7447	6.7936	74.7786	100	incorrect
1115	-119.47945421	-74.0074188194	-91.2758611244	-67.4431361724	-80.5418611404	0.02	0.9796	29.3628	10.1652	11.0965	25.9592	125.3147	100	incorrect
1351	-118.94294987	-72.5285775894	-66.2378535035	-62.1369881366	-116.6181138	0.24	0.7647	11.2968	5.3339	5.7122	6.5676	60.6128	100	incorrect
716	-118.299239247	-126.021751864	-116.851734194	-103.938940549	-130.736410734	0	1	32.0154	9.5126	10.3375	29.6451	101.3416	100	incorrect
378	-117.512356639	-92.0374888327	-68.0898583827	-53.7186621749	-86.5725573892	0.38	0.587	5.9337	3.0964	3.886	1.9561	34.7173	100	acceptable
1109	-117.401447288	-90.0400864513	-71.8509229535	-83.0987645165	-77.2754873137	0	1	37.7138	10.8153	11.3381	35.9618	95.8216	100	incorrect
207	-117.366922166	-80.7310245096	-74.7176345096	-81.9742404596	-65.2240835596	0.04	0.96	33.9134	9.703	10.9833	30.5246	146.1087	100	incorrect
440	-116.874789784	-68.8652169208	-78.0153557176	-90.3551345945	-71.1161481017	0.08	0.9273	20.3619	5.8124	6.724	16.5518	90.896	100	incorrect
542	-115.244998293	-97.0531215012	-102.525105561	-115.574567211	-77.4025696466	0.02	0.9767	30.4866	10.0105	10.6807	27.59	117.077	100	incorrect
769	-113.803579827	-66.3839540015	-114.053822411	-81.5069307584	-84.4962192084	0.06	0.9492	19.3626	8.453	8.9071	12.5755	109.5175	100	incorrect
356	-113.255249068	-86.5296298456	-92.0081041006	-69.2723883195	-79.1175571323	0.18	0.7857	25.5707	10.8791	12.1417	19.5056	126.7267	100	incorrect
1254	-112.840181712	-67.3452897697	-85.7872939958	-48.3023963357	-74.7182689068	0.02	0.9804	38.4513	10.143	11.5177	35.0806	152.4995	100	incorrect
1244	-112.705848725	-57.4923535184	-87.5670541059	-80.9675713059	-84.2728879609	0.12	0.8966	23.7807	8.4239	9.1413	20.0161	106.9876	100	incorrect
10	-112.587687039	-72.2956553134	-57.0596292509	-60.1759238874	-68.5721012959	0.16	0.8571	23.8372	8.7128	10.0985	18.3382	117.7244	100	incorrect
745	-111.872751561	-68.5708150626	-94.4390038228	-77.6294970427	-89.5487549228	0.08	0.9375	17.7394	8.0538	8.3056	10.5794	104.2202	100	incorrect
299	-111.770177284	-59.2491373516	-67.6318564503	-52.8168785266	-34.1618474966	0	1	42.9289	8.473	10.4711	40.3284	175.5824	100	incorrect
510	-111.749385826	-74.661358461	-53.016746053	-52.151721579	-66.3974424822	0	1	45.6293	10.3861	12.0283	43.5442	136.0449	100	incorrect
393	-111.222521288	-51.7111597757	-72.9001902865	-80.3164573914	-91.0529721365	0	1	41.7255	9.0993	11.0377	39.1611	164.733	100	incorrect
904	-111.108195732	-63.1319718166	-59.0069193938	-56.47506885	-60.8321725088	0	1	30.5452	13.4063	14.0177	25.0834	172.967	100	incorrect
577	-110.658405648	-59.4349031212	-39.1684810295	-67.9433764012	-56.4900557856	0	1	37.6641	12.679	13.7834	33.4889	167.7507	100	incorrect
1162	-110.603600459	-104.896673724	-96.099486682	-94.3659565843	-103.655224979	0.04	0.9355	17.5049	9.9403	11.0325	10.0567	99.5552	100	incorrect
112	-109.577107159	-57.2568267508	-60.2100097758	-62.7401385208	-28.1740625453	0.02	0.9894	35.771	13.3657	13.2551	32.2152	160.8531	100	clashes,incorrect
873	-109.038129676	-80.3499684824	-92.6775304333	-70.735919063	-70.7189032924	0.12	0.9048	32.7044	10.9906	12.6508	29.2595	136.7957	100	incorrect
108	-108.375090426	-56.5900909416	-41.7612407291	-54.235671924	-53.939795774	0.02	0.9903	36.9674	13.451	13.2939	33.5999	165.7023	100	clashes,incorrect
37	-107.560713062	-54.8828944302	-65.8871822702	-76.0670782552	-62.9164857943	0	1	37.2599	12.5458	13.9934	32.8132	175.5357	100	incorrect
667	-107.128199006	-91.3888402639	-98.1417410913	-117.349091552	-76.2314680702	0.12	0.8723	30.6699	11.6186	13.2066	24.9926	152.7348	100	incorrect
1271	-106.978008707	-49.9561688676	-68.0661826793	-63.7373734793	-64.2730909293	0.2	0.7436	11.6331	6.1806	6.2558	5.1614	68.8798	100	incorrect
336	-106.766708796	-78.2671015567	-77.2054652698	-67.0628481927	-59.7088722918	0.06	0.9268	22.2556	8.7495	9.7897	16.5831	112.7698	100	incorrect
1303	-106.71820123	-78.2925542524	-104.960186952	-82.6456509527	-71.3554729116	0.14	0.8889	14.1514	7.2882	8.1925	9.8381	66.0296	100	incorrect
50	-106.543868919	-78.5836750261	-97.5302415026	-75.8694043226	-76.9167440476	0.06	0.9333	27.4246	12.3325	13.1614	21.8601	163.7254	100	incorrect
991	-106.307712494	-91.2918889583	-93.7205914755	-87.8824690973	-100.191084172	0.06	0.94	29.9928	11.3511	12.8696	24.2845	150.2197	100	incorrect
280	-106.056838064	-77.2744125522	-62.7267542222	-80.6277393284	-69.2025407722	0.2	0.8214	29.3814	11.6551	12.5967	23.9773	154.1573	100	incorrect
466	-105.883205609	-80.2978475556	-89.8328744497	-49.5470422406	-53.9763827056	0	1	23.1107	7.3044	8.4127	21.4914	62.2183	100	incorrect
1335	-105.446861583	-79.7513946806	-98.0008576756	-89.1677330406	-68.7745869506	0.18	0.7857	25.5707	10.8791	12.1417	19.5056	126.7267	100	incorrect
895	-105.082380562	-78.3551552691	-75.4055966391	-65.240816543	-77.418476175	0.08	0.9333	30.4133	11.5341	13.0591	24.7689	150.2619	100	incorrect
421	-104.522067845	-77.6830516489	-52.9205835504	-65.9977538489	-61.9609731854	0.04	0.9672	31.9588	7.7719	8.8668	29.3787	113.1485	100	incorrect
258	-104.232269913	-77.4879234742	-79.5239996952	-32.5900036742	-90.2038494392	0	1	44.1409	11.1894	12.3965	42.4236	111.417	100	incorrect
889	-104.008678563	-42.9873359302	-67.4850981587	-88.4144572226	-82.4679634726	0.08	0.9375	18.4051	8.0419	8.3268	11.6727	104.4498	100	incorrect
8	-103.959733419	-62.1686147451	-33.4696705991	-87.8748798842	-74.5266277115	0.16	0.8545	21.0491	8.3469	9.7265	15.1731	108.2419	100	incorrect
1055	-103.708161988	-67.0068584738	-71.7289068286	-90.932041497	-84.1902090575	0.18	0.85	23.4114	8.7896	10.175	17.7222	117.1994	100	incorrect
963	-103.053808506	-78.6906362067	-71.3167560023	-111.083439107	-83.6445003567	0.14	0.875	22.5171	8.7141	10.0089	16.7663	112.8312	100	incorrect
1101	-102.650490863	-39.357716704	-12.9856438373	-33.94027326	-28.4762892999	0.06	0.9492	13.7095	5.1371	5.6607	13.226	24.9904	100	clashes,incorrect
574	-101.932615537	-76.3325442978	-64.021090395	-76.6019358585	-51.095736665	0	1	45.9648	10.3159	12.3849	43.126	176.861	100	incorrect
555	-101.845807573	-41.4384716335	-69.0159117874	-37.7392982085	-74.4524342585	0.18	0.8235	29.1003	11.4453	12.4014	23.8222	147.5607	100	incorrect
468	-101.57462646	-100.570118218	-88.339255863	-86.0574144502	-103.639492023	0.14	0.8793	23.9953	8.665	10.0623	18.5822	115.7343	100	incorrect
930	-101.557988935	-68.8015566383	-62.0717920283	-75.6306223883	-61.3806117683	0.14	0.8833	33.3727	10.6764	11.7495	29.2265	154.5576	100	incorrect
788	-100.974790682	-61.1239291007	-71.7005844007	-51.2987073507	-36.9306319257	0.06	0.94	24.5073	10.5911	10.4512	20.2869	98.996	100	incorrect
1266	-100.808981346	-63.9296346899	-77.3514838658	-90.8923177449	-56.1140911085	0.18	0.8525	21.6221	8.2286	9.5582	15.9879	108.1218	100	incorrect
688	-100.681199621	-72.8856426134	-96.6670281322	-78.881716298	-68.6511218822	0.18	0.8475	22.4258	8.4086	9.8112	16.6978	114.3467	100	incorrect
136	-100.059916019	-111.217564222	-82.2747158723	-80.4110678806	-77.7870728223	0.06	0.94	29.9928	11.3511	12.8696	24.2845	150.2197	100	incorrect
77	-99.5735866423	-70.3811193875	-59.4770347817	-81.0590617767	-86.2133019975	0	1	38.2357	11.5578	12.165	35.9677	115.0394	100	incorrect
268	-99.5294357292	-71.2617754136	-71.4877619636	-82.4629490493	-64.3924064276	0	1	26.5108	9.3714	9.4963	24.141	77.3822	100	incorrect
271	-99.3822632566	-74.4705430845	-71.5063614918	-57.6759747018	-63.6687926345	0.18	0.8421	28.6553	11.2486	12.2134	23.3525	145.467	100	incorrect
241	-99.0666629432	-87.5225140778	-64.7269464045	-74.1645883488	-47.217544263	0.06	0.9333	30.2757	11.6746	13.2469	24.4912	154.9192	100	incorrect
439	-98.8369092029	-64.959824624	-73.5576003443	-50.452500839	-21.0759165533	0.08	0.9167	21.4214	8.6045	9.8873	15.3272	113.0131	100	incorrect
869	-96.9957134553	-82.9938953288	-67.1299200971	-58.1771170538	-102.398583247	0	1	40.9741	15.0804	15.2292	37.4581	155.1589	100	incorrect
1066	-96.5258853507	-73.2497844074	-36.6583603615	-77.3288789959	-73.5532283994	0.12	0.85	21.8479	8.5306	9.7932	16.1715	109.6214	100	incorrect
687	-96.2499925567	-67.2612848699	-93.3026650493	-76.3399308493	-81.5991087993	0.06	0.9464	18.5387	8.2288	8.3162	12.837	95.8121	100	incorrect
206	-96.1231267421	-75.1755934535	-71.5078577985	-71.2501350762	-83.1716389835	0.02	0.9778	29.4428	10.4548	11.1137	24.3927	135.0618	100	incorrect
984	-95.778161474	-72.0255788937	-49.6407820449	-49.6793842137	-55.1571789457	0.04	0.9661	35.8615	6.8805	8.691	32.8095	135.7758	100	incorrect
877	-95.7519804806	-76.5979401978	-25.863848619	-68.8538612969	-50.7144528724	0	1	40.073	12.4726	13.1314	37.1946	157.691	100	incorrect
762	-95.4633652592	-78.0619780345	-91.250083731	-88.8363410416	-92.6659982095	0.08	0.9184	30.712	11.2739	12.7823	25.2452	151.6855	100	incorrect
703	-95.2343579735	-55.0820226933	-58.1855026563	-65.5218866613	-63.7518865786	0.12	0.875	30.3077	11.5089	13.01	24.6601	149.9867	100	incorrect
967	-94.7479695649	-59.6157062934	-78.7554363064	-75.0242211809	-53.5211902827	0.14	0.8108	23.3074	6.9318	7.7227	20.0834	95.5411	100	incorrect
925	-94.7218983116	-88.2448800807	-87.0845040307	-90.8175775007	-74.1701119976	0	1	29.5777	11.6172	12.2369	25.8758	134.6582	100	incorrect
0	-94.6249981646	-51.6216279166	-82.3759332896	-64.9395774566	-68.1010712066	0	1	37.4687	12.9295	14.3275	32.8579	175.8229	100	incorrect
362	-94.410624966	-72.8391971281	-83.6087519131	-99.7035394784	-61.3469499534	0	1	45.0954	10.1765	11.8386	43.0181	134.7023	100	incorrect
1163	-93.8768980493	-90.874390002	-86.023226562	-48.524841002	-8.2354529205	0.26	0.8471	14.9312	6.9117	7.0071	9.1875	79.7521	100	clashes,incorrect
16	-93.8091891144	-86.7321881002	-36.9052503184	-40.5440208752	-45.5540293934	0	1	35.0447	14.0242	14.6343	30.5322	174.9364	100	incorrect
1039	-93.6387621411	-105.850259566	-77.4972375114	-63.4543630614	-86.954548676	0	1	42.4924	8.9043	10.9135	39.8932	175.0749	100	incorrect
1283	-93.0493961087	-61.7434239364	-70.3886592244	-57.0430591569	-78.7471311669	0.48	0.5862	6.015	3.2712	4.0018	2.4995	34.4473	100	acceptable
964	-92.8858689762	-42.2767331949	-48.6304377363	-40.6544689213	-4.4233423757	0	1	45.331	13.3522	13.2657	43.1694	129.1257	100	incorrect
985	-92.8324422026	-49.2889878626	-86.6940792724	-62.3753258436	-38.2132465909	0	1	31.1507	8.5159	9.7532	28.0057	130.4901	100	clashes,incorrect
1316	-92.5941056723	-85.0308778427	-109.423142441	-49.0806148797	-5.8838551131	0	1	42.087	9.3653	11.1315	39.3487	176.8777	100	incorrect
329	-92.2947309826	-55.1978718332	-86.9022457669	-48.0961174659	-93.9075334283	0.04	0.974	20.5704	11.015	11.2255	12.0611	131.2686	100	incorrect
645	-92.0909945197	-55.9941716297	-47.5404658072	-41.4887836601	-64.2340620232	0.04	0.9565	28.4537	9.5529	10.0652	25.4737	113.8737	100	incorrect
492	-91.6627261011	-70.0075573049	-92.9629973712	-66.9640851062	-79.4610317912	0.06	0.9434	13.4041	5.3515	6.1496	8.6879	71.893	100	incorrect
1229	-91.3327146211	-95.0161267201	-103.3782207	-102.686537457	-82.3250760186	0.12	0.8636	23.5663	8.632	9.8468	18.219	114.0098	100	incorrect
1346	-91.1673270587	-59.754740805	-46.883664254	-65.820406804	-42.0881453138	0	1	38.8647	9.5639	10.9983	37.785	76.425	100	incorrect
702	-91.1508866854	-63.3387329756	-85.9204048381	-79.5558796656	-73.9028185068	0	1	36.6457	14.5675	14.9698	32.2074	168.2806	100	incorrect
833	-90.6231514306	-84.6827118866	-9.2252741855	-61.7634012755	-84.1853618216	0.04	0.9688	13.6011	7.3627	7.8104	6.3372	82.6652	100	incorrect
229	-90.5853302165	-104.231837149	-105.071641114	-108.961359244	-81.2824911937	0	1	46.2298	9.5842	11.5413	44.2987	124.8796	100	incorrect
1036	-90.2890989849	-58.3595590985	-68.9800856835	-45.7010475185	-102.319482699	0.08	0.875	30.9712	8.531	9.4725	27.6843	120.9823	100	incorrect
40	-90.2671571268	-78.928001899	-66.686991388	-76.1915917159	-72.465531679	0.46	0.5741	5.1813	2.6964	3.5783	1.622	30.3187	100	acceptable
1107	-90.200846247	-38.0724126619	-94.3197474815	-38.6341710759	-105.570219272	0.02	0.9833	30.5224	9.1638	10.0381	26.5118	133.665	100	incorrect
213	-90.1866288937	-60.6986656495	-66.7417972575	-68.6075098794	-50.9776419305	0.06	0.967	37.5334	11.3289	12.5213	33.8848	172.1459	100	clashes,incorrect
1298	-90.1802015492	-54.4357828921	-92.7823874028	-91.9647816721	nopmf	0.02	0.9841	37.8334	10.0824	11.4385	34.4151	151.707	100	incorrect
709	-90.0052908587	-68.5682100467	-68.4415833867	-69.2233938367	-60.4040902761	0.06	0.8966	26.9542	12.1066	13.2328	20.2529	144.1613	100	incorrect
1359	-89.9152974574	-77.5580730328	-69.4223312799	-89.1889723799	-78.1396679549	0.12	0.85	21.8479	8.5306	9.7932	16.1715	109.6214	100	incorrect
1310	-89.8205551273	-83.6815423876	-84.8326906453	-68.6367205976	-80.0333353376	0	1	28.9038	11.8318	12.5667	24.8732	138.9685	100	incorrect
38	-89.442731423	-50.4320025149	-63.3273691457	-80.9521979207	-49.2959107157	0.08	0.8857	27.7939	12.0022	13.3679	21.2844	145.6312	100	incorrect
613	-89.2749640245	-80.15526801	-73.8971797975	-94.943322275	-58.9059727778	0.04	0.9649	32.4457	6.9222	8.0825	29.1221	120.8843	100	incorrect
674	-88.9669953939	-62.6135072596	-67.5060760185	-78.6682782471	-75.9243839671	0	1	32.2005	8.7286	10.0452	28.9764	138.9307	100	clashes,incorrect
409	-87.9411104117	-76.4175252531	-75.6470831535	-67.7834605731	-78.162475856	0.24	0.7736	11.4724	5.5658	5.9452	6.7069	61.2691	100	incorrect
1140	-87.3199706909	-64.3558246824	-66.7297385432	-84.5498903824	-86.7018323324	0	1	44.4104	14.3953	14.7832	41.8088	135.3951	100	incorrect
304	-87.2565851996	-73.4963627916	-63.3500684066	-94.4011291116	-74.0089460366	0.04	0.9556	40.0081	13.188	14.8609	35.9769	177.5468	100	incorrect
649	-87.0087149358	-68.2671319748	-97.3751268949	-84.3600509829	-65.4759519948	0.04	0.9773	36.3707	9.9288	11.2467	32.6484	156.1181	100	clashes,incorrect
901	-86.8841898307	-29.9406652776	-34.9867934208	-34.8414996267	-38.154547496	0.02	0.9861	36.7895	10.776	11.5391	34.2131	125.2704	100	clashes,incorrect
253	-86.8065075887	-57.3247598098	-34.597749913	-76.927620174	-72.6628489225	0.02	0.9792	27.29	7.2225	7.8931	25.1668	90.3419	100	incorrect
643	-86.6644980898	-57.8591059226	-61.6975016126	-61.2522794376	-68.1920640669	0.02	0.9762	18.5717	7.647	8.1005	15.8637	80.1382	100	incorrect
690	-86.3500182155	-18.0073518844	-94.1712823874	-83.6292006524	-82.5524374524	0.18	0.8364	19.7702	8.1977	9.5438	13.7477	102.9727	100	incorrect
1249	-86.2319933119	-92.674710288	-67.1884645977	-69.4481769777	-56.631152718	0.22	0.8358	13.4572	6.6517	6.9337	6.7751	78.1735	100	incorrect
1338	-86.1293425022	-29.8478010334	-40.7053072295	0	-1.2955422831	0	1	44.1122	15.1265	15.0706	42.0684	117.3568	100	incorrect
782	-85.8934217104	-63.9621671407	-76.2949095206	-41.319260292	-69.7386736231	0.04	0.971	21.0179	9.1963	9.3723	19.2504	57.8277	100	incorrect
548	-85.7464952081	-3.5843930341	-40.6491344384	-63.0404104185	-22.4768878807	0.06	0.9333	21.8129	9.0046	9.9532	18.3989	83.0821	100	incorrect
561	-85.6263061128	-88.2153227868	-70.0178619702	-16.5397939734	-78.8754430468	0.08	0.9024	30.8477	11.5372	13.1087	25.4501	146.3607	100	incorrect
1374	-85.4743194319	-105.803718187	-80.4841618374	-82.6655561674	-92.9810207643	0.06	0.9412	36.685	12.411	12.8418	33.3639	151.9857	100	incorrect
881	-85.404335349	-55.0299920013	-68.1466362613	-52.2251577019	-72.7858729619	0	1	27.1564	10.259	10.307	24.7361	75.0318	100	incorrect
785	-85.3973499179	-53.1363448975	-43.0540324009	-54.7143857025	-49.3005240309	0	1	46.0617	11.1591	12.6985	42.9527	159.9285	100	incorrect
191	-85.2974436325	-9.8685062801	-84.5890384429	-41.6131814589	-40.3373615429	0	1	30.9153	8.359	9.5007	27.3559	140.2761	100	incorrect
182	-85.2759452903	-110.53304053	-97.5328163872	-99.7698165449	-57.1456787472	0	1	42.7713	9.2197	11.1763	40.1831	179.0554	100	incorrect
1339	-84.8671603321	-70.9877922711	-61.7772936111	-57.0599110511	-49.7699269526	0.18	0.7	11.969	5.8072	5.9045	7.0359	65.7235	100	incorrect
276	-84.8122721144	-63.6534451861	-92.7162199002	-118.29540877	-76.2916292921	0.18	0.8235	19.6714	8.1809	9.5085	13.6892	102.8728	100	incorrect
501	-84.6658391115	-81.9179939461	-59.1587695533	-53.4477424232	-65.2383185892	0.06	0.9524	39.8028	12.3671	13.9702	36.1214	177.1168	100	incorrect
123	-84.4676855181	-48.9495293137	-53.3354912229	-87.2224931287	-69.6148584737	0	1	40.6916	11.7637	13.0203	37.9468	116.213	100	incorrect
1326	-84.4455856075	-61.8166258317	-14.9667594508	-70.7593240098	-69.4804694798	0.08	0.8974	29.624	11.3137	12.8434	23.9174	145.9223	100	incorrect
151	-84.4228013544	-83.0692454708	-65.0021096208	-55.3221415958	-66.7065900003	0.02	0.9907	36.4625	13.3463	13.3143	33.002	170.5676	100	clashes,incorrect
135	-84.4219366414	-49.1766882917	-34.5650834986	-31.5190000486	-40.4153791136	0.12	0.8462	32.0911	10.9447	12.249	27.538	144.4473	100	incorrect
323	-84.3947530771	-59.8794479207	-33.7802616907	-69.824584262	-47.3250046568	0.1	0.9	32.5964	11.0813	12.4284	27.9079	149.5399	100	incorrect
982	-84.2221307396	-47.7441058165	-58.0659986815	-52.0081494165	-44.3036233465	0	1	40.068	15.9714	17.4677	35.7365	176.2691	100	incorrect
477	-84.1842804911	-57.4786862963	-65.204718538	-88.1529532963	-62.5770171379	0.18	0.8364	28.5292	11.4931	12.4311	23.036	148.0442	100	incorrect
89	-84.0311073951	-86.9789017942	-73.7269177639	-58.2780181825	-98.7249883675	0.08	0.9259	28.192	9.8847	10.9895	23.4058	126.0192	100	incorrect
91	-84.0239112242	-26.0591638604	-82.6427420488	-52.3366071488	-72.0290332488	0.08	0.9298	32.4682	8.3714	9.7444	28.6471	137.9315	100	incorrect
247	-83.8764830572	-66.8704110986	-81.4666789695	-38.3091883348	-70.7699201278	0.06	0.9659	36.3811	9.8939	11.1687	32.7669	155.9092	100	clashes,incorrect
528	-83.7814593688	-83.7746876595	-90.2796721137	-106.395560774	-73.8381440709	0.1	0.8913	25.2628	9.0851	10.4604	20.0381	120.2562	100	incorrect
387	-83.5126313989	-74.4870837547	-75.9356363597	-59.0406793953	-79.2230146747	0	1	46.2016	9.6725	11.6674	44.199	128.515	100	incorrect
646	-83.5036538709	-79.2065774797	-99.6027450736	-53.9953387629	-38.814323069	0.44	0.614	5.2579	2.8884	3.7687	1.9917	29.824	100	acceptable
1111	-83.2789088569	-76.2574816524	-80.7468128631	-72.3656874589	-61.2678684824	0.18	0.8364	19.7702	8.1977	9.5438	13.7477	102.9727	100	incorrect
659	-83.2430848883	-33.3707846778	-24.8241763602	-38.3828772479	-15.8141804887	0	1	37.084	11.5791	12.1124	34.4665	132.7907	100	incorrect
428	-83.143148795	-70.5247125207	-75.5264155469	-59.2064036057	-41.8875499533	0	1	42.531	9.367	11.251	39.9351	177.1623	100	incorrect
444	-83.0034659238	-50.2478801718	-65.2923893895	-76.9331239441	-58.7920144581	0.06	0.961	35.8704	9.9164	11.1153	32.2043	149.8135	100	clashes,incorrect
1268	-82.9652602406	-70.9888347409	-59.4676358909	-73.8481860282	-71.2811491582	0.02	0.9844	32.8222	12.0658	12.7462	28.7015	172.642	100	incorrect
789	-82.9187698022	-65.3473327174	-50.9487235924	-49.344033396	-34.917528726	0	1	45.3247	9.5017	11.7687	43.1235	146.0572	100	incorrect
1026	-82.8836738514	-66.2734542755	-91.8420830805	-79.7450896703	-57.4572680105	0.02	0.99	36.201	13.2206	13.0724	32.7792	157.0112	100	clashes,incorrect
328	-82.8043017831	-63.6773489493	-83.1951776709	-50.1527582302	-51.2026485309	0.04	0.9747	36.046	10.2079	11.4054	32.3005	150.2328	100	clashes,incorrect
74	-82.7416763846	-77.7037586215	-77.9144537282	-7.3380169627	-74.4956910182	0.18	0.8548	12.9179	6.2504	6.6061	6.8018	73.1336	100	incorrect
73	-82.6558981878	-61.6910424352	-13.524089145	-58.4586936852	-40.3638314852	0	1	37.1343	8.2847	9.5333	34.3577	131.9561	100	incorrect
523	-82.3591908249	-61.9337602995	-62.9523573191	-52.3186124295	-55.4742859371	0.02	0.9767	38.988	13.4575	13.6133	35.8362	146.4919	100	incorrect
1206	-82.2786749708	-86.7376399213	-86.3456616971	-104.306071139	-94.4648953921	0.1	0.918	25.2283	10.9757	10.79	20.5702	106.6312	100	incorrect
197	-81.8507523203	-72.0129473385	-61.1270021615	-65.8185820835	-71.8094568093	0.1	0.875	27.807	12.0291	13.3515	21.2709	151.0639	100	incorrect
62	-81.7684344729	-56.1406169675	-62.5791058104	-70.1700849444	-62.2007091473	0.08	0.9245	28.7874	11.2724	12.7735	22.7519	146.7785	100	incorrect
853	-81.7651987962	-51.147016747	-55.4648803996	-54.2601921492	-70.850855562	0.1	0.8837	25.2455	12.1364	13.378	17.8305	146.8162	100	incorrect
684	-81.5386167964	-58.9755310658	-63.1686136716	-74.0291859516	-61.9474044164	0.02	0.9868	37.5073	11.8965	13.0119	33.7793	150.9922	100	incorrect
1292	-81.3428862125	-69.2657630468	-71.7549626337	-82.8298037918	-63.8065652076	0.08	0.9231	30.1344	11.3532	12.776	24.4569	150.0744	100	incorrect
145	-81.3042214236	-53.8466818887	-42.9522628364	-43.6008211414	-53.075867594	0	1	44.6862	14.6167	15.949	41.5691	153.0114	100	incorrect
712	-81.2872856293	-35.094769917	-40.118863152	-81.8957071192	-39.021753767	0.02	0.9833	18.4394	6.9758	7.4383	15.9122	61.3183	100	clashes,incorrect
293	-81.1352682949	-54.3946204135	-55.3753708191	-34.0530744485	-84.5431611135	0	1	44.2768	14.2029	14.3903	41.5974	165.9608	100	incorrect
553	-81.0479051178	-63.2697570211	-79.3247345161	-62.5009971411	-82.6847941661	0.08	0.9184	31.0563	11.6782	13.2657	25.4981	157.7473	100	incorrect
99	-80.9647812391	-55.1356515648	-50.6877884712	-65.7443613712	-46.4802327148	0	1	41.2796	12.7551	13.6606	38.6894	135.11	100	incorrect
164	-80.7759157618	-82.1442394158	-77.7108223024	-77.6470480498	-62.0866049408	0	1	45.0583	13.8538	13.6698	42.8786	125.3149	100	incorrect
571	-80.6715405502	-72.6270674214	-89.6053396014	-49.5473724714	-73.1959176587	0.02	0.9839	29.9097	11.4615	11.6805	25.3198	130.8655	100	incorrect
1011	-80.5411094862	-55.5039670485	-39.291607319	-34.1850227535	-40.0992967385	0	1	27.3681	9.5537	9.887	26.7747	36.6687	100	incorrect
1296	-80.1914590723	-72.6059773417	-65.3405886843	-59.2325976499	-55.1106804501	0	1	28.7944	12.9866	13.5881	22.8914	162.965	100	incorrect
309	-80.0582203557	-55.9022588604	nopmf	-63.3704527844	-71.1213719154	0.06	0.9231	38.7832	11.1278	12.3177	35.3889	154.999	100	incorrect
919	-80.0102831024	-62.2282074596	-40.1420239596	-75.1729016909	-70.8413234209	0.02	0.9867	37.1433	11.9234	13.0308	33.3285	154.0877	100	incorrect
918	-79.9195990613	-81.0498195876	-72.3339632826	-75.9785158826	-100.893441233	0.16	0.8571	31.3308	9.8016	10.7563	27.5239	141.4314	100	incorrect
474	-79.8365441192	-92.5246899095	-114.780104336	-119.352367192	-89.842584008	0.08	0.9184	30.712	11.2739	12.7823	25.2452	151.6855	100	incorrect
193	-79.6745080848	-20.9995336446	-36.0311232247	-31.7331054615	-32.1342419865	0	1	19.6206	11.6856	13.085	8.9242	156.4985	100	clashes,incorrect
1228	-79.6604867595	-61.9872056028	-62.509539038	-87.5546954263	-55.548338238	0.08	0.8947	25.7568	11.6953	13.0727	18.8274	140.1945	100	incorrect
560	-79.633574252	-61.0910772371	-69.899094432	-24.0590487041	-72.9849032013	0	1	26.2129	10.2947	10.3092	23.5536	88.1726	100	incorrect
857	-79.4236002763	-48.3960648433	-50.2160598524	-27.591359639	-59.4604137991	0.04	0.9412	20.0151	8.6687	9.8291	13.8023	106.5053	100	incorrect
476	-79.2149366032	-1.6134083789	-49.9363606637	-31.6319386629	-32.8310234329	0.02	0.9796	42.5622	14.6685	15.127	39.7651	155.337	100	incorrect
480	-78.8749969086	-86.0985885294	-79.0160460043	-57.3873809515	-77.4848012395	0.14	0.8511	30.6275	10.1382	11.2178	26.3501	139.6009	100	incorrect
265	-78.8541594593	-52.0292058853	-81.8491905331	-64.3525855331	-56.2834970234	0.12	0.88	23.2898	8.848	10.1343	17.5941	115.5236	100	incorrect
887	-78.7266481044	-64.641691982	-60.275205582	-71.4770552194	-69.4742307944	0.12	0.8636	32.5271	10.2069	11.3172	28.5782	145.7009	100	incorrect
1319	-78.5631453289	-73.6552022875	-58.4270533742	-66.7574888566	-69.6865237825	0	1	36.6896	11.4055	11.8043	34.0464	125.9402	100	incorrect
146	-78.4936557296	-62.8898449773	-53.1527395823	-59.9497427646	-41.3740916776	0.08	0.9091	30.2378	11.707	13.2389	24.4856	150.4789	100	incorrect
170	-78.3219217181	-60.3071686811	-38.2171816968	-57.8987487261	-26.6500315924	0	1	47.3646	10.745	12.6639	44.6711	173.5666	100	incorrect
386	-78.1831122078	-62.3207888596	-64.0915947596	-76.7994692696	-79.0294844654	0.2	0.8462	12.4877	6.3207	6.7225	5.956	72.7577	100	incorrect
738	-77.9017429449	-43.3294161051	-30.5854616417	-47.3746494751	-40.2644889751	0	1	22.0521	9.8793	11.4537	16.0804	171.0952	100	incorrect
360	-77.8321936074	-139.938199956	-113.054258056	-2.7791695036	-67.6743961277	0	1	42.4587	8.8253	10.8743	39.8008	173.6794	100	incorrect
615	-77.6390492596	-38.3964365653	-60.6379574502	-73.6526778535	-65.9798040135	0.02	0.9778	29.4428	10.4548	11.1137	24.3927	135.0618	100	incorrect
176	-77.5943247083	-58.7256895208	-19.3808353633	-65.6962510008	-46.5659155758	0.1	0.9138	15.4599	7.1951	7.9542	9.5774	101.824	100	incorrect
530	-77.3424382529	-49.3363475085	-54.1696578365	-75.1489012487	-59.1304223286	0.08	0.9111	27.8452	12.216	13.662	21.1213	152.8919	100	incorrect
732	-77.0429075064	-62.5722470666	-67.3132413416	-99.5921164066	-59.597827841	0	1	30.5452	13.4063	14.0177	25.0834	172.967	100	incorrect
203	-76.9062709144	-90.3520681662	-91.0653963562	-74.0910942462	-105.665506016	0.04	0.9574	39.8621	13.1824	14.9103	35.9851	176.0374	100	incorrect
662	-76.7712603314	-49.9489900816	-38.7932705426	-55.1779724091	-50.7657796816	0.02	0.9773	39.7683	13.4394	14.2095	36.2682	165.9392	100	incorrect
731	-76.4951325409	-47.3199597398	-57.7078135398	-69.0211444498	-45.5719457195	0.1	0.8333	31.551	9.4052	10.051	28.638	115.4442	100	incorrect
809	-76.1620223905	-64.8727703743	-62.5872383243	-66.7916447686	-68.5493363836	0.02	0.9767	30.9302	5.9796	7.3038	28.7286	94.785	100	incorrect
401	-76.1533141721	-37.330095718	-64.018355323	-44.6581158323	-47.8655714373	0	1	36.0128	14.3453	15.2187	30.9072	174.8045	100	incorrect
216	-76.116152684	-55.7231044116	-48.3744479101	-23.8161770764	-35.1502251863	0	1	18.3256	10.7535	11.0682	8.2856	136.6981	100	incorrect
263	-75.9796753653	-37.0287932688	-28.0371091076	-42.416070502	-41.8397293876	0.08	0.875	23.565	12.0915	13.1511	15.5067	148.1565	100	incorrect
927	-75.5483064568	-62.9169930059	-62.8621835463	-49.6202911629	-72.0601088379	0.12	0.8636	31.6489	9.9613	11.0769	27.5927	144.1271	100	incorrect
1389	-75.5387746448	-31.3501381256	-14.2704427243	-23.5987722906	-24.0282916526	0	1	45.8251	13.8456	15.8196	43.7625	125.6735	100	clashes,incorrect
601	-75.4645961161	-101.600826181	-116.664584031	-97.2892149157	-57.8597751628	0.08	0.907	26.4944	10.6963	10.6343	22.5616	98.7873	100	incorrect
660	-75.3420958405	-52.6129972144	-49.5678741185	-62.0882202394	-41.9992581932	0	1	46.6453	11.7709	13.0312	44.3111	164.5383	100	incorrect
636	-75.2446246684	-61.4309649739	-56.367326321	-60.248582185	-70.1353647005	0.28	0.7941	8.4092	4.4199	6.6532	4.9035	36.4907	100	acceptable
1241	-75.1748195261	-54.9747289068	-50.0286444168	-34.3918051514	-54.6473397644	0.02	0.9762	24.4227	9.9082	9.9556	21.5995	88.2697	100	incorrect
396	-75.0958270047	-102.240095297	-80.1484931397	-88.5979959797	-92.5739278155	0.08	0.9024	30.9239	11.5934	13.2092	25.5508	146.9137	100	incorrect
121	-75.0454089053	-51.0202514457	-64.3941611831	-32.7319569081	-35.5952624554	0.06	0.94	28.1338	11.1925	12.3328	22.293	155.8554	100	incorrect
465	-75.0262109686	-66.1181260192	-73.5467736742	-61.8134400541	-66.1656623135	0.12	0.8947	30.6249	7.9352	9.3163	26.992	133.8825	100	incorrect
694	-75.0002593408	-68.9332581141	-81.5809131641	-77.836549461	-81.5755919141	0.04	0.9683	22.6111	12.8648	12.9388	13.1071	179.6768	100	incorrect
43	-74.8886341512	-60.0834690418	-65.6508713918	-65.580273691	-50.8818688096	0.02	0.9667	16.3062	7.2195	7.5154	13.4623	71.4684	100	incorrect
1119	-74.854447021	-58.6876580021	-46.8748413821	-40.2739660495	-60.4754730895	0	1	29.5761	9.7221	10.3033	27.3743	82.0483	100	incorrect
578	-74.828520562	-86.2352420035	-52.7296838996	-71.6171048546	-49.5863474847	0	1	20.5355	8.2829	8.6797	17.9014	84.1423	100	incorrect
1354	-74.6224054367	-75.6084270263	-42.9367879104	-57.3587608663	-58.962303076	0.14	0.8772	33.1395	10.7812	11.9383	28.8554	155.6566	100	incorrect
160	-74.5504869171	-40.4833547649	-55.6419589899	-47.2306087196	-52.4877135396	0.08	0.9091	30.2378	11.707	13.2389	24.4856	150.4789	100	incorrect
20	-74.5091527404	-60.1234511012	-50.1857137512	-52.9740699384	-27.1031993865	0.08	0.8857	32.2313	10.9942	12.3061	27.706	144.625	100	incorrect
527	-74.5051690231	-6.5397001711	-70.0383640129	-70.4772442244	-77.0127701629	0.48	0.5102	6.0351	3.2376	3.9504	2.1978	35.0927	100	acceptable
369	-74.4054582731	-61.512843179	-69.9120974354	-58.4315239804	-54.3909145054	0.08	0.9	25.5169	12.0458	13.3488	18.0909	147.645	100	incorrect
1364	-74.3946454347	-72.8079014225	-82.6930484556	-79.1337554972	-64.1271213768	0.04	0.9565	31.7844	14.0503	15.0358	25.9017	166.3397	100	incorrect
1061	-74.3920393836	-85.8724993147	-75.7281622544	-74.8631454779	-95.9908832779	0	1	46.3126	14.3742	13.8652	43.5495	161.3328	100	incorrect
1067	-74.3508638789	-79.6306692787	-63.7091109692	-84.7158263492	-17.8386811651	0.08	0.9322	11.1093	5.9228	6.3472	6.3906	59.856	100	incorrect
1154	-74.3218860703	-70.4413348071	-14.6090469275	-80.5696404455	-45.099089614	0	1	44.2848	12.9561	14.074	42.2929	116.7113	100	incorrect
775	-74.3195453071	-37.6474098164	-55.8902947626	-24.8327674217	-58.7799990211	0.04	0.9677	35.3817	11.8046	12.8795	31.6667	179.3222	100	incorrect
315	-74.2626373302	-57.8422404198	-64.2433247623	-76.2297398569	-85.6247697008	0.04	0.98	36.94	10.0922	11.4214	33.3127	161.8998	100	clashes,incorrect
882	-74.2576186222	-40.6057204169	-37.6733040819	-38.3489850362	-53.2392586319	0.02	0.9863	35.9391	9.0387	10.2251	32.5597	150.7471	100	incorrect
618	-73.9893456234	-68.2791310106	-39.9064305606	-19.6129662769	-57.7668636269	0.04	0.9747	36.9029	13.3026	13.1719	33.5006	165.3803	100	incorrect
124	-73.4819446549	-55.3588206732	-61.7786556699	-46.4769644832	-74.7794328882	0	1	45.4641	10.2441	11.9836	43.3502	137.8773	100	incorrect
450	-73.3963411814	-53.7199842192	-52.9114961392	-27.688273859	-43.0409490065	0	1	37.5028	12.7898	13.6931	33.9342	180	100	incorrect
1330	-73.2301576468	-88.8533612214	-70.2664488112	-81.7123973549	-73.8229327416	0.06	0.9434	13.4041	5.3515	6.1496	8.6879	71.893	100	incorrect
860	-73.0815433691	-34.4098739877	-32.1835278777	-37.4156000377	-46.4982206359	0.2	0.8039	17.5995	5.3664	6.477	13.4736	81.5184	100	incorrect
987	-72.9967078799	-61.8302659596	-2.6184560392	-53.3128642396	-60.3749143296	0	1	34.3478	13.3882	13.5867	30.0003	154.3241	100	incorrect
1171	-72.7547407466	-82.8314963784	-55.9150146421	-68.3640890284	-61.2095571671	0.18	0.8525	23.8526	8.7237	10.0768	18.3474	117.5318	100	incorrect
960	-72.6606275387	-57.148662613	-53.220523228	-80.683584258	-16.9605293831	0.12	0.8235	21.4858	9.0607	10.1046	15.5571	108.4678	100	incorrect
566	-72.5205174461	-48.9666675248	-60.2787925648	-57.0374100148	-63.8477450148	0	1	26.1805	12.3066	12.8431	19.4969	160.5876	100	incorrect
819	-72.2644485937	-55.915533231	-75.4808090043	-51.720006885	-85.6498160125	0	1	23.8596	12.2394	12.633	15.3642	167.111	100	incorrect
1325	-72.1956369223	-29.8320385366	-40.4898044401	-12.0708365867	-13.9220178057	0.08	0.9184	32.3408	12.246	13.1608	27.4553	173.7055	100	incorrect
620	-72.1043677701	-58.5271224012	-15.344424737	-54.4087961565	-27.6777414657	0.08	0.8857	32.2313	10.9942	12.3061	27.706	144.625	100	incorrect
380	-72.0761433577	-71.3358805642	-73.3130479946	-55.5976292446	-64.6410186446	0	1	28.9481	10.2003	10.3047	26.1517	92.0635	100	incorrect
536	-71.9963574951	-61.1565352663	-81.315606123	-62.5539299763	-34.4216263487	0	1	47.7816	12.3294	13.9636	44.9415	174.5597	100	incorrect
953	-71.9396787321	-34.7441751678	-44.6894737453	-20.1990894623	-14.919805882	0	1	26.4349	8.2397	9.1142	23.529	82.1217	100	incorrect
736	-71.8984782716	-52.4714373453	-45.4742006867	-45.3483677804	-51.9218457867	0.04	0.95	37.5058	11.0969	12.992	33.2701	149.1038	100	incorrect
1344	-71.7874456087	-58.9323127967	-72.4372213367	-51.9390668215	-0.6441658388	0.1	0.8684	25.7081	12.1737	13.3213	18.6212	143.7439	100	incorrect
290	-71.7692630935	-46.7187354449	-49.9399021376	-72.4676752299	-44.9967506122	0.04	0.9672	19.4096	10.8611	10.954	9.1905	130.6931	100	incorrect
1348	-71.7070693985	-66.9030713435	-76.8042158771	-65.3580322848	-83.3347486598	0.12	0.8723	23.3859	8.8305	10.1084	17.7293	117.4691	100	incorrect
140	-71.5729920633	-1.976112859	-76.7974952308	-17.5827855907	-73.3055248002	0.28	0.7308	5.1018	2.7802	3.7226	3.9691	22.4166	100	acceptable
1094	-71.3123959653	-57.8167182326	-103.460181982	-75.6624494026	-62.6059014276	0.02	0.98	18.0314	10.5596	10.8427	5.8793	138.808	100	incorrect
909	-71.171059366	-93.4137824644	-107.289098787	-88.0856006513	-67.7052632074	0	1	46.3212	9.6275	11.6012	44.2255	133.8834	100	incorrect
143	-71.0592369796	-63.6115704924	-63.5386043074	-21.1042798204	-53.1516019124	0	1	32.0876	12.2461	12.6548	28.3641	152.1173	100	incorrect
80	-70.9397158285	-25.5498306663	-68.0896633167	-83.6342200827	-100.186901538	0.12	0.9155	20.9633	11.0576	11.0701	13.1997	126.5545	100	incorrect
76	-70.8710624116	-77.2594174568	-49.6296150134	-73.9691254615	-71.3391458094	0.02	0.9773	28.7755	9.6162	10.067	26.1453	86.9937	100	incorrect
1307	-70.7909698911	-78.056383574	-42.782288789	-68.8518129524	-30.8275723174	0.14	0.8511	22.1865	10.1877	11.4851	15.7244	114.2453	100	incorrect
1099	-70.6470502561	-35.6379320858	-63.6816909139	-70.5397679108	-66.5193554039	0.02	0.99	36.0316	13.5254	13.3464	32.4886	165.8064	100	clashes,incorrect
529	-70.5663426409	-61.9162418396	-57.1700574396	-73.5832330146	-49.3627803346	0	1	46.4759	9.7332	11.6953	44.5678	125.2868	100	incorrect
654	-70.3785207104	-62.3730773401	-23.3606772683	-52.6273040925	-69.1166685875	0	1	40.7529	14.6021	14.7559	37.25	158.6464	100	clashes,incorrect
222	-70.3033135887	-87.5912063623	-63.6074660813	-73.8866341028	-4.7138166252	0.04	0.9667	40.0053	11.4083	12.774	36.3612	162.5808	100	incorrect
556	-70.2960708295	-77.5090623824	-56.9207382404	-19.6830956404	-81.5559775709	0	1	30.2538	12.1778	12.8337	26.3309	146.4569	100	incorrect
915	-70.1500544588	-52.3212466781	-53.1296456981	-72.1056822822	-51.5463443281	0.04	0.9697	39.0904	11.7474	13.1511	35.2982	171.7709	100	incorrect
648	-70.1455210897	-51.7831626742	-36.2550805694	-33.6615255573	-34.9814193168	0.06	0.9286	21.9454	9.6044	10.5482	17.7643	93.0158	100	incorrect
120	-70.1191934251	-61.0885951855	-74.7001144512	-62.8868276362	-74.0629745255	0	1	31.978	8.6913	9.9494	28.8495	135.0161	100	clashes,incorrect
573	-70.0643182753	-31.7191757662	-82.8634977255	-59.9246511377	-70.2532550012	0	1	33.1446	10.7629	11.5943	29.0426	165.8639	100	incorrect
836	-70.0023837751	-16.3301332483	-68.6347615135	-16.1248602933	-70.7086023027	0.02	0.9808	29.1715	12.7615	12.718	23.9687	130.5303	100	clashes,incorrect
317	-69.9535171837	-61.4961617784	-43.528593898	-55.5676661852	-55.0709649985	0.04	0.9524	33.8313	8.0542	10.026	31.3928	103.8992	100	incorrect
392	-69.8951468806	-44.5345535866	-40.4813828766	-64.3660224102	-50.1214373533	0	1	30.2377	12.9053	13.5531	24.7853	156.0079	100	incorrect
514	-69.8928013706	-45.4083058237	nopmf	-35.9711856987	-34.2844439637	0.06	0.9524	39.8101	12.8761	14.5907	35.8801	177.1724	100	incorrect
1080	-69.817828955	-52.0480612149	-57.0405845053	-58.1590445469	-52.3356959969	0.04	0.9747	11.7712	5.1022	5.396	11.3903	22.4554	100	clashes,incorrect
358	-69.7828164539	nopmf	-33.5876915237	-55.4922612419	-36.5366664737	0.02	0.9804	35.286	14.4478	14.4956	30.7976	147.4566	100	incorrect
958	-69.740368223	-66.5091113429	-39.4513297323	-68.1210719654	-57.6711922379	0.02	0.973	23.4947	12.9015	12.8226	15.1506	163.1809	100	incorrect
813	-69.660196144	-78.8716891577	-69.9054961877	-39.305772023	-86.9124388177	0.08	0.8889	26.3793	12.089	13.3715	19.412	147.1847	100	incorrect
422	-69.6330528707	-57.1625068824	-84.0638187265	-90.9574141833	-78.1872661608	0	1	17.6294	7.732	7.951	13.3425	80.216	100	clashes,incorrect
17	-69.596391278	-42.4290384131	-81.0335821131	-87.0239715231	-85.3190474381	0	1	43.7401	10.0262	12.0037	41.136	161.4955	100	incorrect
298	-69.5677047907	-35.2013357334	-30.4444631613	-47.2304320961	-57.7496619204	0	1	45.7844	10.046	11.7347	44.0909	112.0748	100	incorrect
799	-69.4161016878	-80.2352829205	-63.1388423705	-63.2239315705	-56.4966304805	0.06	0.9474	39.984	12.3808	13.9024	36.2592	176.9424	100	incorrect
1030	-69.3893388493	-39.9785178193	-47.9185970913	-4.2652058413	-42.0770595739	0.02	0.9773	34.224	14.1248	14.2275	29.623	167.2566	100	incorrect
847	-69.1447838751	-91.1418453332	-96.8972325056	-63.7715914706	-4.5940738784	0.1	0.8718	30.7874	11.8057	13.3807	25.244	150.7469	100	incorrect
1040	-69.1361797316	-48.3151979793	-57.0387579093	-50.0996068862	-50.6534096213	0.28	0.6316	8.0777	3.1944	3.6003	5.9068	37.0382	100	acceptable
389	-69.071677277	-42.6011114951	-44.1282719567	-33.2208611658	-31.7662395908	0.06	0.9545	15.0203	5.8036	6.0898	14.7166	17.9	100	incorrect
689	-69.0648114417	-40.558583882	-46.2196956881	-17.9141272178	-29.8265036131	0	1	37.61	12.9335	14.3312	36.5283	53.1074	100	incorrect
1090	-69.0189095199	-6.9400286162	-58.5520164984	-9.2177182781	-51.8710807255	0.04	0.9701	11.8441	4.9928	5.3178	11.6325	17.0741	100	incorrect
172	-68.9760815798	-45.0946430651	-38.3734137474	-54.4245228859	-44.2941622624	0.02	0.9818	41.4916	13.427	14.8273	37.7596	179.9072	100	incorrect
473	-68.9460737937	-59.5080200757	-53.3289504923	-78.5726268023	-60.3763122273	0.04	0.931	26.6169	11.622	11.4901	22.1813	110.6317	100	incorrect
921	-68.9245178072	-96.0496000454	-85.5292895703	-117.663480155	-65.2789738153	0	1	46.2722	9.5747	11.5982	44.1444	134.956	100	incorrect
603	-68.8882008931	-104.259193993	-79.5296321028	-81.5474915376	-71.1189748132	0.02	0.9855	26.1794	10.6326	10.7939	23.9982	71.1091	100	incorrect
1321	-68.84639413	-52.3191607499	-35.8086857759	-105.506867961	-31.8094569271	0	1	45.5672	9.4641	11.5675	42.7849	179.5524	100	incorrect
1042	-68.7841309364	-24.4412619015	-75.0399679659	-85.0142718727	-41.2642240998	0.08	0.8919	23.88	11.7543	12.9568	16.1438	141.6785	100	incorrect
433	-68.7314624245	-59.2569474122	-53.4313817872	-74.5725492065	-54.8040711222	0.26	0.6905	13.2407	3.3202	3.9805	10.961	51.0182	100	acceptable
128	-68.6202577694	-45.1829415322	-44.2111681976	-74.9014048934	-88.300072741	0.16	0.8644	13.0561	6.2585	6.6282	7.0824	73.5872	100	incorrect
1299	-68.5148461048	-62.8139667848	-71.8115986184	-64.7716456184	-74.5028550684	0.02	0.9903	35.6698	13.3899	13.3369	32.0487	168.3085	100	clashes,incorrect
705	-68.5130414324	-42.193193422	-76.598247272	-64.2285935679	-68.1358270179	0.04	0.9762	36.4085	10.1127	11.3648	32.7104	155.7769	100	clashes,incorrect
111	-68.4428177288	-48.3108814971	-60.7623783121	-78.7512286812	-71.1637491294	0.02	0.9773	18.9791	7.4515	8.2364	16.0023	85.5949	100	incorrect
946	-68.376248336	-72.1535310389	-81.774674895	-67.3893765395	-75.8670322239	0.06	0.9508	16.7916	6.5073	7.3419	14.7323	53.9266	100	clashes,incorrect
1243	-68.296506772	-28.5824867639	-47.9765075739	-43.2386908781	-49.9468562135	0.06	0.9286	33.693	10.7528	11.7867	30.5421	150.0397	100	incorrect
884	-68.2502979521	-51.9059665692	-41.9816673942	-29.0758405592	-50.1115352992	0	1	35.9648	12.5435	13.0807	33.3361	131.2731	100	incorrect
375	-68.1930294805	-76.7135171716	-79.1549654641	-73.2778835716	-70.6274531466	0.14	0.8542	26.394	10.1793	10.622	22.4755	114.0308	100	incorrect
504	-68.1640261562	-10.7513413805	-7.0617448305	-17.0783855384	-26.4116208031	0	1	26.1702	12.6462	12.9691	20.5171	173.6872	100	incorrect
711	-68.1296222463	-64.3548021334	-44.8288804834	-53.1310267045	-34.4677276045	0.06	0.9639	17.6101	9.803	9.9422	7.7815	119.1684	100	clashes,incorrect
606	-67.9854102756	-56.7250935175	-61.4380733566	-47.7214072316	-67.7059582445	0.26	0.6486	5.7596	3.243	3.6176	2.0565	38.9895	100	acceptable
248	-67.9626869296	-40.4482242383	-67.0065228076	-69.0696032076	-56.7749849897	0	1	44.4224	8.8403	10.9229	41.8655	173.8697	100	incorrect
1263	-67.8606499054	-59.0722902062	-70.8994035373	-88.9011788673	-76.1974458423	0	1	30.0015	6.6207	7.7738	28.7606	67.0892	100	incorrect
19	-67.8211368691	-0.6018537063	-3.9969220017	-15.4195690151	-10.1505740547	0	1	14.9461	9.4579	9.2613	3.4924	160.4338	100	incorrect
486	-67.7637219129	-43.2146016881	-51.9202115381	-35.1138889658	-31.6496578608	0.08	0.9091	28.0913	10.2958	11.3158	23.7564	137.8386	100	incorrect
1234	-67.7413629305	-16.5751949603	-94.5406575674	-100.617357447	-104.268861367	0	1	45.8918	13.7691	14.4477	42.9388	158.2403	100	incorrect
139	-67.4034638892	-73.3365160003	-67.8889723892	-58.9275907688	-58.1873494581	0.14	0.8852	27.0511	7.3546	9.3713	23.5611	111.8894	100	clashes,incorrect
1267	-67.3356702826	-5.8122039889	-55.0000200988	-62.5880517988	-52.5525976642	0.04	0.9512	27.4543	12.4415	12.1977	22.3598	123.1609	100	incorrect
824	-67.2099297965	-47.9626601967	-33.8916020007	-55.9329519402	-55.4278784547	0.14	0.8627	23.5007	7.9179	8.6881	19.9485	107.4146	100	incorrect
142	-67.1980736078	-60.0785902863	-62.5362793224	-64.6113182873	-39.2667408343	0.16	0.7838	19.2285	8.8444	9.8794	12.6988	101.5103	100	incorrect
787	-67.1755214104	-34.3319726156	-52.1766574765	-61.0609372018	-64.9695998165	0	1	33.5506	13.6958	14.4459	28.817	170.4444	100	incorrect
361	-66.9358685243	-63.8275082194	-67.2099401246	-35.3071153694	-78.0049422086	0.12	0.8846	10.823	4.4	5.0375	9.8599	27.6233	100	incorrect
883	-66.8784883972	-16.4466153597	-12.2784434746	-14.4489177302	-38.6480778734	0.02	0.9783	38.9228	12.0652	13.2914	35.1379	160.6832	100	incorrect
742	-66.6083044852	-38.8389628418	-29.8656233844	-25.0140111725	-40.2456181184	0.38	0.5957	8.7285	3.3472	4.1135	6.3937	47.2037	100	acceptable
427	-66.4282533713	-58.2083977035	-65.7403808235	-47.8022914361	-35.9327956965	0	1	43.9169	10.05	11.8454	41.4132	174.0129	100	incorrect
1247	-66.392393862	-51.5544813656	-59.3641147331	-58.3851169123	-59.3044024973	0.1	0.8571	13.2299	6.0752	6.7361	10.1201	56.4135	100	incorrect
200	-66.3817253107	-55.7262095129	-69.5625134227	-7.3745833514	-67.2110640151	0.2	0.8214	21.3717	9.9755	11.2749	14.7676	111.9253	100	incorrect
1088	-66.3451574644	-56.7453385021	-39.4535681406	-90.6686059406	-65.8058350032	0	1	28.8412	11.2305	12.2028	24.7766	138.9909	100	incorrect
26	-66.142509015	-44.4707370951	-61.2490398631	-36.5374210444	-34.3303857811	0.02	0.9839	43.8461	9.4783	12.2222	40.8437	171.2373	100	incorrect
746	-66.1264646165	-55.533771891	-53.272456291	-49.846555261	-87.5646983466	0.02	0.9825	23.094	7.7407	8.5038	19.9877	78.3544	100	incorrect
1095	-66.0244753638	-56.0478890066	-24.8959804779	-55.3893087007	-55.6731670707	0.04	0.9512	37.127	11.2699	11.9267	34.4651	129.7193	100	incorrect
562	-66.0150149402	-56.895835477	-56.4642318385	-90.4889600645	-89.1063278045	0.1	0.8936	15.3162	8.0554	8.0873	8.7079	89.6364	100	incorrect
886	-65.9770970026	-54.0080142666	-33.7243928788	-46.6108985766	-39.0001305266	0.04	0.9661	18.5828	12.2925	12.8852	3.9345	160.7289	100	incorrect
771	-65.8885313382	-68.561013171	-59.7518666137	-63.2230345593	-64.0633592871	0.08	0.9245	21.9301	10.643	10.458	15.8487	112.202	100	incorrect
826	-65.8812472075	-56.0102128488	-38.6491404039	-66.3968397625	-60.6485566638	0.04	0.9733	35.9187	9.9841	11.2227	32.1436	150.3932	100	clashes,incorrect
1078	-65.8333568757	-25.5690113235	-51.5708824121	-70.2069446041	-76.0542638571	0	1	46.6572	11.7914	13.0972	44.333	162.1372	100	incorrect
491	-65.7930741321	-16.246757102	-90.5334185899	-75.694483462	-50.1517870707	0	1	37.6189	12.499	13.9572	33.1822	178.6273	100	incorrect
1220	-65.7616948646	-12.9199011569	-99.1660942011	-82.7120785111	-107.535904649	0	1	43.584	14.1483	14.3582	40.8531	161.6302	100	incorrect
131	-65.7240700679	-39.783325513	-25.609621038	-34.365958311	-32.8946514981	0	1	24.4509	12.1638	13.6452	16.674	152.4844	100	clashes,incorrect
246	-65.4904422014	-55.3039879917	-22.0593516747	-12.1888935512	-50.6632515117	0	1	42.1566	11.254	12.4381	40.9554	84.0962	100	incorrect
343	-65.4624803452	-77.0382456564	-73.2797759674	-52.9763745914	-46.7628712781	0.12	0.8696	18.78	8.4692	8.8502	13.5925	89.0811	100	incorrect
1332	-65.4319266855	-49.3768117139	-65.7914650253	-69.3485635053	-48.2122401553	0.16	0.8182	18.0474	8.3917	8.3295	12.6728	92.4546	100	incorrect
1368	-65.3892140237	-61.8948614823	-50.4549184506	-20.0348381125	-41.7468144775	0	1	36.0128	14.3453	15.2187	30.9072	174.8045	100	incorrect
848	-65.2563669293	-52.6470919676	-44.3040989876	-55.9539382299	-37.8870106987	0	1	28.7944	12.9866	13.5881	22.8914	162.965	100	incorrect
714	-65.1210926592	-50.7296575665	-68.6962611635	-55.5636726374	-56.6614838965	0.02	0.9667	35.6912	13.3868	14.3612	32.4436	178.1605	100	incorrect
663	-64.9244232196	-30.2201214373	-67.522118688	-60.9067558373	-52.440797463	0	1	46.7664	11.9148	13.1686	44.4182	165.8054	100	incorrect
1376	-64.866086009	-101.334915791	-72.7381259837	-70.3530941781	-101.146774161	0.04	0.9762	19.2411	10.6353	10.8503	9.8198	126.442	100	incorrect
1173	-64.8483210227	-55.494405235	-84.7899065276	-74.49619477	-57.2407577223	0.02	0.9697	19.218	7.9481	8.4534	16.5178	81.4502	100	incorrect
710	-64.8240505651	-26.3270858746	-55.578341409	-73.9550826061	-67.142548624	0.08	0.9574	12.8437	5.1951	5.4443	12.5722	18.9963	100	clashes,incorrect
1230	-64.7919250856	-54.5241602832	-33.1668636103	-63.3725634782	-9.6955366357	0	1	46.7684	14.7293	15.3403	44.2513	152.1003	100	incorrect
733	-64.6539949217	-29.8217072854	-28.5951344204	-43.8488089404	-11.8242302054	0	1	16.6633	6.9995	7.2804	16.4539	20.1572	100	incorrect
391	-64.6034945159	-37.1918697298	-38.4948435968	-53.3312040094	-47.1166154878	0	1	47.9304	14.3715	14.8454	45.3822	159.8411	100	incorrect
1367	-64.5570603474	-23.271954667	-36.809499513	-3.1853499601	-46.1309693643	0.2	0.7674	28.7228	13.1758	14.1261	22.6469	168.0844	100	incorrect
1379	-64.5446573914	-102.561490398	-94.6917753433	-63.1654914983	-86.4154142381	0.02	0.9714	29.9881	12.6737	13.5391	23.7841	160.4482	100	incorrect
104	-64.5309942345	-71.3412997007	-63.2277121323	-61.2500305571	-78.9284262873	0.08	0.9344	18.8534	8.4262	9.0466	13.503	112.6071	100	clashes,incorrect
457	-64.0313630578	-40.4001251198	-47.3961554748	-41.1336015328	-44.0750032669	0.02	0.96	29.2926	11.1947	11.1663	26.8254	88.279	100	incorrect
63	-63.9669897129	-4.5851747053	-3.9312023453	-43.9788131634	-49.9618683381	0.04	0.9667	41.2416	12.8934	14.2682	37.672	178.2263	100	incorrect
1074	-63.857737298	-42.1147300502	-53.4998365456	-31.5298614102	-69.9644536607	0.16	0.8571	19.3212	10.7755	11.7157	10.3832	122.9013	100	incorrect
266	-63.6891864829	-5.6057033926	-6.6431454365	-36.9184383579	-6.1828507737	0.06	0.9516	19.2822	7.9533	8.0972	14.7759	85.7335	100	incorrect
1334	-63.6470951924	-59.1718237192	-70.1965734192	-60.7084277425	-53.1756596623	0.04	0.9412	25.1847	9.907	9.8152	22.8634	72.9688	100	incorrect
718	-63.6410795979	-88.161609873	-81.602155208	-90.7923315653	-86.3596182453	0.12	0.8824	33.1844	11.5363	13.0289	29.4578	154.3425	100	incorrect
88	-63.6371983277	-40.7844354118	-49.8701331598	-50.3470456698	-40.4534006898	0	1	38.4478	13.1932	13.8461	34.8541	178.3548	100	incorrect
791	-63.6250524383	-45.0068514827	-45.8147968893	-69.7601905583	-47.4521041448	0	1	28.0105	10.3969	11.2445	24.4804	122.1982	100	incorrect
122	-63.4595445891	-14.0552724688	-34.7171571944	-28.2929599855	-55.293974929	0.04	0.9714	20.3154	6.8116	7.3697	18.1341	59.3433	100	incorrect
1208	-63.4228459355	-33.4403568255	-46.9247869811	-21.4886632806	nopmf	0	1	21.1874	12.5693	13.7656	10.8088	153.3279	100	incorrect
257	-63.4203177529	-120.181679153	-111.234041484	-94.0169995641	nopmf	0.16	0.875	16.9353	6.6337	7.1985	11.7646	82.6658	100	incorrect
365	-63.3636368945	-32.5239458832	-34.3449365532	-19.7036750418	-0.2398443465	0	1	38.8547	9.0042	10.3131	35.7507	137.2506	100	incorrect
972	-63.3116992065	-50.2987531978	-63.1436032023	-61.5259714978	-54.743108269	0.02	0.9778	27.798	6.8374	7.5171	26.1541	79.9001	100	incorrect
1331	-63.2231996853	-43.6189697085	-46.3701806685	-43.8183366485	-52.3195876001	0.04	0.9556	37.59	11.7055	11.9739	34.3827	162.1783	100	incorrect
376	-63.2166897596	-30.4248521593	-23.5283015788	-36.9806625506	-41.4198632256	0.02	0.9825	15.192	5.2298	5.789	14.7375	23.6292	100	clashes,incorrect
367	-63.1837417104	-58.6132902456	-45.0280823115	-70.6479910165	-44.0049490565	0	1	33.5506	13.6958	14.4459	28.817	170.4444	100	incorrect
500	-63.0862694985	-90.4145197701	-86.2054232801	-78.0896990801	-42.4028753415	0.14	0.8704	13.578	6.4191	6.7891	7.6207	75.7303	100	incorrect
239	-63.055681932	-25.9598008659	-14.9156936761	-20.2472823776	-46.6437519759	0	1	28.6297	7.2814	8.2402	27.4871	60.4452	100	incorrect
994	-62.8976394442	-41.7279706314	-54.0170489741	-49.9550577114	-44.8994312632	0.1	0.8684	23.9356	8.2354	9.1691	20.2663	107.3977	100	incorrect
1166	-62.7691616686	-61.1981539308	-53.8571526697	-35.7757561934	-46.3892774172	0.06	0.94	33.3558	9.5164	10.8924	30.1004	145.2812	100	clashes,incorrect
355	-62.7052956679	-69.3917754536	-52.0829849427	-11.631433273	-82.1239575478	0	1	30.3067	10.7163	10.9695	26.8036	110.5842	100	incorrect
14	-62.6545676003	-65.2508075092	-61.0455653029	-60.6804751254	-80.7917289254	0.02	0.9818	39.1056	11.9309	13.1045	35.8038	173.9467	100	incorrect
661	-62.5966150611	-11.1688433933	-61.3002963003	-23.0718145133	-46.3994050948	0	1	38.4091	9.1976	10.7078	37.2896	77.8881	100	incorrect
1235	-62.5903008523	-51.8978001502	-85.687357697	-56.1006409063	-25.25068725	0.18	0.85	23.4114	8.7896	10.175	17.7222	117.1994	100	incorrect
899	-62.5658558929	-90.4848168173	-72.2661266173	-90.3948236173	-65.7552032173	0.08	0.9167	21.4214	8.6045	9.8873	15.3272	113.0131	100	incorrect
403	-62.532678808	-48.5944369943	-36.1729322154	-45.9132582693	-9.7056125305	0.04	0.9655	11.4381	5.4586	6.1091	10.5692	33.5156	100	incorrect
657	-62.5151165671	-49.6885348889	-44.7111211592	-56.0637172498	-39.0172935342	0	1	46.5889	9.6696	11.4452	44.3529	147.1317	100	incorrect
979	-62.4057814754	-47.7398584665	-39.5858808458	-52.2896193858	-55.5300159147	0.2	0.8214	21.3717	9.9755	11.2749	14.7676	111.9253	100	incorrect
1151	-62.4012166078	-52.2093591403	-70.1885850774	-39.7201713698	-42.2115728544	0.04	0.95	19.5664	8.1559	9.2465	13.6548	101.345	100	incorrect
903	-62.378264635	-48.2390813827	-24.2605006927	-35.2013833731	-40.8518005316	0	1	47.8389	12.6983	13.9968	45.5265	121.777	100	incorrect
320	-62.2947217088	-11.2223427109	-21.3818502551	-16.7554960732	-20.7916227982	0	1	31.7406	12.5788	13.775	28.1699	144.4768	100	incorrect
425	-62.1412666811	-67.2160533892	-115.591481374	-115.607431679	-70.2855696875	0.2	0.8214	12.7707	6.1415	6.4852	7.0481	71.2842	100	incorrect
546	-62.1115959275	-33.0720270889	-47.8963024889	-66.6103376889	-67.4498046759	0.2	0.7619	23.2381	11.0064	12.1319	16.6113	120.9625	100	incorrect
747	-62.0534924849	-20.7427425015	-92.6095258037	-79.6926388097	-73.9416169637	0.16	0.8667	13.576	6.6151	6.9244	7.0401	78.5626	100	incorrect
345	-62.0530108027	-49.0025367315	-57.2437940114	-39.880306769	-61.9313279089	0.02	0.9792	13.614	6.114	6.4873	12.1002	48.4518	100	incorrect
59	-61.7908390258	-43.266725051	-35.1244492886	-59.1310078255	-50.3970608227	0.02	0.9811	12.8604	5.6828	7.0039	11.8586	8.2252	100	clashes,incorrect
194	-61.7706013184	-41.0715481184	-40.9351552229	-38.886065355	-53.3120606584	0	1	43.6735	14.6345	14.5016	40.9167	139.625	100	incorrect
1062	-61.703274387	-64.1006815531	-81.1862592622	-56.0899478546	-70.3338546939	0	1	34.7939	11.3823	11.8791	32.0452	124.0528	100	incorrect
71	-61.6470728564	-30.9790100174	-18.3152282174	-51.3405331081	-37.3464914414	0.1	0.9219	28.7714	5.8248	7.0539	25.8057	101.9407	100	incorrect
1051	-61.5548636642	-95.3190527524	-87.7459284646	-76.4649320707	-60.2807714496	0.06	0.9375	23.4844	8.7972	10.1861	17.8822	117.4617	100	incorrect
269	-61.5515882168	-71.0239156537	-66.581329905	-59.5605830856	-39.8464956537	0	1	42.2645	13.5892	15.5212	39.8053	102.4818	100	incorrect
741	-61.5368480827	-39.0666961725	-20.985076135	-26.887450919	-39.1963514014	0	1	37.4351	11.9352	13.1622	34.1934	150.4641	100	incorrect
1129	-61.3056088626	-91.8445346165	-70.0372725951	-80.8893512799	-71.0195075032	0.16	0.8545	21.0491	8.3469	9.7265	15.1731	108.2419	100	incorrect
748	-61.2667087854	-62.0909146368	-52.5519250167	-30.5822563438	-51.9162329762	0.06	0.9483	34.2963	9.9983	11.9158	31.157	148.427	100	clashes,incorrect
1222	-61.2095947466	-61.0400261721	-66.9418274784	-66.1357965131	-78.4367843631	0.18	0.8525	23.8526	8.7237	10.0768	18.3474	117.5318	100	incorrect
692	-61.1827108715	-40.357079874	-64.5777833849	-42.3787431569	-69.5574415392	0.06	0.9483	18.9798	10.3978	10.4645	10.1791	119.869	100	incorrect
181	-61.0803777531	-14.304741992	-23.0238119207	-52.5484206682	-12.2737908187	0.04	0.9636	26.0757	10.2663	11.2829	22.407	98.428	100	incorrect
292	-61.0795083225	-55.0766090989	-26.6457084401	-36.8283411251	-42.4406139057	0.02	0.9821	16.2446	6.2044	6.5655	15.3576	34.7075	100	clashes,incorrect
664	-61.0355182139	-51.0865476733	-48.1328073433	-59.5309053083	-68.8031514265	0	1	46.8337	11.7759	13.0448	44.5043	164.9599	100	incorrect
483	-60.7665039232	-95.5900368885	-60.6946385315	-68.412821975	-75.159775675	0.12	0.8696	28.1846	11.8939	13.2851	21.7475	150.8203	100	incorrect
767	-60.7299155141	-62.4613561603	-78.4686303303	-51.7543888003	-78.9665147403	0.2	0.5833	20.0521	5.9017	6.4943	17.6705	74.8146	100	incorrect
274	-60.7055222726	-16.3903199994	-51.9894191694	-68.5919381114	-11.3128431194	0.08	0.9375	20.1037	9.8839	10.001	11.9135	122.9696	100	incorrect
4	-60.5992014231	-53.0211493657	-58.6539867407	-50.3838565457	-87.4240690707	0.02	0.9783	34.9498	13.8787	14.4825	30.5512	172.0312	100	incorrect
715	-60.5148474403	-59.5626610473	-59.4681432837	-59.8725330918	-64.5634311552	0.06	0.9667	37.7086	11.625	12.8072	34.008	172.7253	100	clashes,incorrect
969	-60.4866246864	-39.9613347434	-74.198297331	-88.7284048434	-68.0860127434	0	1	23.418	12.8018	13.4627	15.2386	172.5074	100	incorrect
871	-60.485284707	-75.8307943443	-78.7269062233	-82.1564021033	-52.3306714433	0.14	0.7879	19.7788	9.1445	9.9651	13.3741	102.5004	100	incorrect
1290	-60.4435942338	-34.6387433216	-15.1455617267	-59.2111641244	-49.5465109546	0.02	0.9808	18.4813	10.3563	10.516	8.5599	130.8858	100	incorrect
891	-60.1132063446	-34.0534096595	-51.6656501382	-23.1723080945	-33.6475698445	0.26	0.6579	5.987	3.3459	3.7918	1.8678	41.4454	100	acceptable
698	-60.0949543536	-59.7995253224	-36.8679316921	-54.2583220903	-53.2879804658	0.02	0.975	30.9352	7.9789	8.5564	29.0419	92.7602	100	incorrect
1084	-60.0361743811	-38.6961303489	-56.8460623539	-37.4031508931	-43.9057736985	0	1	45.4335	11.1974	12.8337	42.7879	174.9645	100	clashes,incorrect
856	-59.9014170385	-66.021239103	-78.6087129968	-42.6591416468	-41.0826140966	0.04	0.9592	35.6115	11.755	12.7388	31.7577	170.7494	100	incorrect
15	-59.9001015978	-53.1425184071	-83.0228914061	-61.1314282226	-38.482395985	0.08	0.9184	31.0563	11.6782	13.2657	25.4981	157.7473	100	incorrect
357	-59.8819060841	-81.2257325875	-68.6146284875	-60.8371854418	-73.3617881568	0.06	0.9455	14.7604	6.807	7.3619	11.1963	64.1994	100	incorrect
616	-59.8780301211	-21.3682359989	-12.8046240489	-36.7760039389	-22.8170617102	0	1	24.753	6.7054	7.6206	23.6546	47.1232	100	clashes,incorrect
175	-59.8115014475	-3.7134897935	-68.6228719297	-75.474067964	-57.5763321992	0	1	34.9529	6.8068	8.5564	32.8354	104.6093	100	incorrect
878	-59.747303913	-44.544334248	-54.9979966917	-43.743908623	-38.669757353	0.02	0.9831	25.8332	13.1778	13.4298	18.0005	179.4521	100	incorrect
1096	-59.7221861214	-51.7375275151	-55.6502861222	-97.3707274048	-44.2446381864	0.04	0.95	19.6576	8.1808	9.244	13.7267	102.0842	100	incorrect
971	-59.6804797472	-59.7024349397	-43.8315600483	-36.6645367283	-37.0130941683	0	1	46.8067	11.7582	13.0358	44.4747	165.0915	100	incorrect
1393	-59.6673727533	-67.5877217871	-53.0690426121	-44.264979032	-82.5462002371	0	1	44.8466	13.7441	13.5595	42.4561	133.7208	100	incorrect
169	-59.6282061085	-62.0451291482	-65.3314092065	-75.7290117782	-44.5892827432	0	1	45.0536	11.4259	12.5959	42.6288	154.8488	100	incorrect
1023	-59.4963100024	-77.3316396241	-20.5634644252	-27.4562011402	-31.8202563481	0	1	45.076	10.3189	12.1349	42.3729	170.1923	100	incorrect
951	-59.4875285257	-45.7214870883	-25.3169974029	-42.1038255083	-47.5169329625	0.06	0.9348	32.84	8.3331	9.5181	29.2802	128.4517	100	incorrect
549	-59.3647386025	-76.3435559155	-67.5172821755	-62.1355840855	-69.9125154041	0.02	0.9756	38.3698	10.3236	11.3894	35.1632	142.6899	100	incorrect
475	-59.2319802067	-34.7569958812	-45.5368965709	-47.5683074848	-55.906896032	0	1	44.8443	11.3073	13.0291	42.2441	142.3422	100	incorrect
1306	-59.1956790381	-55.6133392025	-60.5172441275	-43.2506047301	-22.1307586621	0.08	0.9184	19.3824	8.8332	9.0166	14.0994	94.1801	100	incorrect
1391	-59.1699967763	-47.8433392385	-52.5081000485	-40.7137765858	-35.6983056225	0	1	27.9202	11.5091	11.9147	23.4112	145.0548	100	incorrect
204	-59.1564520442	-82.797403598	-82.629508898	-77.556820298	-73.101308433	0.04	0.9643	17.4974	10.5585	10.8938	3.9607	138.3436	100	incorrect
760	-59.1444167987	-48.472263394	-43.0877039231	-52.9401137206	-50.9864970206	0.04	0.9512	29.0541	11.3904	12.8137	23.2199	149.8631	100	incorrect
564	-59.1083923865	-50.1073653259	-56.3486343358	-57.3538943759	-60.5920011559	0	1	37.5646	12.4135	13.1081	34.5808	141.9643	100	incorrect
608	-58.9766224709	-41.4894765327	-31.7973589196	-47.5114335127	-63.0605667777	0	1	49.3279	14.1946	15.9701	48.1596	93.2757	100	incorrect
436	-58.9549857783	-38.3907567373	-40.5938037222	-54.1540387822	-44.5840012422	0.04	0.9643	10.6375	5.2592	6.0566	9.2231	35.2485	100	clashes,incorrect
324	-58.9165811613	-58.1584090529	-71.0211824123	-16.3469407692	-38.1501408593	0	1	28.2657	12.766	13.2866	22.3687	161.6038	100	incorrect
437	-58.7306263192	-21.648971277	-14.6811853998	-10.526884102	-27.3943601379	0	1	34.1629	11.7495	12.0076	29.3386	170.9699	100	incorrect
11	-58.6822308777	-17.3330598246	-58.6106838174	-95.4469564924	-38.4994167457	0.12	0.8909	11.6466	4.4404	5.0732	10.9839	23.0655	100	incorrect
551	-58.6708073173	-37.884658379	-9.6926218113	-5.126201801	-22.4901453963	0	1	21.7272	10.951	11.7088	20.0925	67.2875	100	incorrect
115	-58.6045385824	-68.9132387903	0	-61.7310066903	-33.5834269753	0.08	0.9344	19.2865	12.5431	12.9806	5.605	174.3127	100	incorrect
726	-58.4694879971	-39.1471256163	-54.9816368118	-19.0527968108	-50.2606569168	0.04	0.95	31.4327	6.5457	7.77	28.94	107.4891	100	incorrect
1361	-58.4330987412	-88.039809478	-62.2647027034	-70.6657831594	-56.5374858105	0.06	0.9318	35.7974	7.988	9.1737	32.7568	135.5181	100	incorrect
934	-58.2399240464	-50.5607782023	-51.0080857755	-79.559243549	-62.9766712547	0	1	44.7738	12.5982	13.0506	42.6344	129.4989	100	incorrect
908	-58.2333796963	-67.7696895967	-58.7859073329	-56.9772655198	-66.6817442967	0.1	0.8718	25.2346	9.0798	10.3869	20.0179	120.1477	100	incorrect
658	-58.2141094052	-73.0224296062	-69.7549538762	-47.29160467	-58.2367431462	0	1	45.648	12.5529	13.8093	43.6478	125.6363	100	incorrect
1002	-58.0702471034	-33.2581518686	-44.6973924338	-64.2244542338	-51.8113651743	0.06	0.9318	29.863	11.1744	12.2	24.438	158.2937	100	incorrect
1272	-58.0244002884	-23.7320089884	-20.7813248134	-16.8022669316	-28.1569490784	0	1	42.8967	9.7519	11.5131	40.1241	167.6962	100	incorrect
1060	-57.9890332668	-12.1960824788	-5.5332573608	-14.9424154388	-23.5595221795	0	1	36.4614	14.2722	15.9631	33.8329	104.9948	100	incorrect
126	-57.9887609711	-56.4041917577	-38.0368896489	-37.0484119211	-24.2085174611	0	1	47.9106	11.5973	12.9821	45.5304	174.5554	100	incorrect
1278	-57.9820633739	-52.5539889827	-62.9584859409	-42.5668051944	-68.3137606374	0.1	0.8718	27.4257	11.5115	12.8835	21.1153	145.036	100	incorrect
570	-57.8457798627	-40.8442520288	-55.6257329001	-51.3633776751	-30.4815539801	0	1	31.5385	12.8761	13.2745	28.1463	121.3149	100	incorrect
508	-57.7643944862	-76.3922518237	-37.8106633087	-60.768548542	-45.753280504	0	1	46.8212	13.7703	13.9601	43.7881	173.1586	100	incorrect
699	-57.7582717382	-43.4728784891	-44.942289703	-70.587814053	-33.0215255541	0.02	0.9894	35.8603	11.854	12.8487	32.2488	175.6287	100	incorrect
254	-57.6237962615	-79.9241081398	-66.0041839198	-71.1846771098	-55.8359892998	0.02	0.96	29.462	9.9476	10.6279	26.0798	117.9277	100	incorrect
1242	-57.6018390814	-76.2143722872	-79.9747387901	-54.8511407075	-67.7392859575	0.14	0.8444	19.1677	5.632	6.5097	15.4777	84.2272	100	incorrect
283	-57.3742635705	-62.1381585906	-80.2798077656	-71.7291295906	-87.6935487206	0.06	0.9211	28.0425	11.6159	13.0985	21.7778	143.3633	100	incorrect
1347	-57.3087502332	-28.4746005929	-42.5666482836	-14.1219277877	-21.2813688677	0	1	41.3207	11.935	12.8749	38.7775	152.6227	100	incorrect
522	-57.280284348	-51.6262542172	-52.8252470465	-47.2145262584	-45.7437987962	0.04	0.9608	34.7767	14.554	14.7244	30.1264	147.4187	100	incorrect
1086	-57.1587797562	-78.396606534	-79.4529908388	-64.2441313443	-55.5868667923	0.3	0.7826	14.0829	6.1434	8.0598	10.6433	66.9825	100	incorrect
159	-57.1253553659	-49.4834887767	-59.7845959092	-59.7744384	-55.58643581	0	1	42.2569	11.8082	12.8349	39.5555	177.1145	100	incorrect
1288	-57.0936886499	-26.4730897099	-44.9812045849	-61.8664207664	-58.644543927	0	1	44.0772	14.5361	14.8757	41.3744	158.7462	100	incorrect
1342	-57.0858066061	-57.8484317462	-78.1849305962	-41.1119551962	-71.3804423077	0.02	0.9855	15.6935	5.6671	6.2237	12.2492	68.5531	100	clashes,incorrect
228	-56.9823324896	-57.788552495	-56.003522345	-61.156298515	-68.92442616	0.02	0.9783	36.4172	10.2202	11.3191	33.6249	138.0981	100	incorrect
1252	-56.8794655255	-76.1964457928	-104.809843234	-76.7862811127	-65.2186645728	0.06	0.9615	19.3787	11.83	12.3054	6.9502	164.2926	100	clashes,incorrect
1216	-56.6718961678	-37.6856678324	-23.8897509124	-15.3822407506	-26.7021774522	0	1	34.1727	8.2196	9.3954	32.2595	100.8025	100	incorrect
725	-56.6517079158	-4.418032935	-51.2132182904	-42.3397430554	-41.8733642804	0	1	43.6019	16.0212	16.8038	40.889	139.4097	100	incorrect
944	-56.6458524512	-54.814539516	-74.6921882373	-74.8200716972	-68.3701530472	0.02	0.9804	20.6607	5.9576	6.8669	20.0952	36.1414	100	incorrect
56	-56.335621376	-12.0435337702	-41.1489752176	-19.5833706815	-34.5741143423	0.02	0.973	42.6935	12.756	14.1694	39.5353	172.8109	100	incorrect
485	-56.3139925515	-81.6936273146	-62.2771326066	-47.1174920954	-63.7760323666	0.08	0.9091	26.5885	9.247	10.3123	22.5851	124.7765	100	incorrect
291	-56.3138795817	-29.2100968834	-54.6441065821	-54.6244039959	-70.4600997081	0.02	0.9911	36.5161	13.3872	13.1691	33.0993	161.8452	100	clashes,incorrect
511	-56.2830601428	-57.0747279151	-40.5449541908	-53.1124796061	-35.1146441077	0	1	37.1024	12.3084	12.8373	34.881	105.7564	100	incorrect
402	-56.1249050752	-42.6538801745	-50.8375618816	-36.3159234095	-43.1061404716	0.24	0.7778	25.8646	8.8195	10.7829	22.5087	116.0351	100	incorrect
876	-55.9989837137	-37.5393813712	-42.8413779297	-27.3095071962	-36.0582941172	0.02	0.9825	41.1459	12.2764	13.0588	38.319	148.7842	100	incorrect
1141	-55.965446677	-38.739353177	-40.279040422	-44.2350103712	-35.1695385177	0	1	44.9826	14.9173	16.2102	41.9395	158.4309	100	incorrect
1178	-55.877351161	-64.589114419	-82.5781096705	-41.4040718693	-76.8740674505	0.04	0.9535	16.2777	7.6278	8.4451	12.6335	69.1809	100	incorrect
138	-55.7297313507	-52.1478058257	-5.6391971907	-30.2915777982	-16.2728963471	0	1	21.7182	5.7222	6.7419	21.2396	31.4669	100	incorrect
525	-55.7291404696	-34.6855748072	-43.1293063422	0	-42.0993571917	0	1	21.251	10.5917	11.169	13.7758	149.6689	100	incorrect
1261	-55.5938655098	-42.3063162507	-17.6630604907	-46.6075890398	-50.5294967997	0	1	23.3774	9.3258	9.4338	21.6729	57.7755	100	incorrect
1304	-55.4580000107	-33.5899757096	-39.8954265928	-23.637499931	-59.5111812478	0.02	0.9825	42.5512	11.9256	13.3435	39.7335	175.9676	100	incorrect
1135	-55.3922851444	-47.2315099734	-37.1104789834	-33.906000104	-28.163383819	0.06	0.9571	11.534	5.0936	5.4871	11.0621	25.4759	100	clashes,incorrect
1199	-55.3755311269	-22.8451304841	-41.3817758891	-49.6405514235	-41.1870422263	0	1	34.8684	14.1741	15.0242	29.5316	178.3496	100	incorrect
1168	-55.3636816265	-63.6840783606	-43.9876372488	-36.1533690438	-71.2346745254	0	1	38.8834	9.0583	10.6757	37.7068	80.6403	100	incorrect
683	-55.2572530232	-63.1893223014	-51.7007009545	-56.8849198514	-70.6798419646	0.02	0.9833	18.5933	6.2713	6.663	18.4596	15.3975	100	incorrect
680	-55.1958870448	-35.3969103118	-75.0869108718	-54.2708849118	-75.6906428018	0	1	42.9849	11.4014	12.6011	40.3267	171.8036	100	incorrect
221	-55.1826188669	-30.5378194299	-51.8963608344	-33.0316461744	-24.5881536844	0	1	49.8784	15.666	17.4886	48.7023	89.0143	100	incorrect
414	-55.1374255909	-46.8876011084	-62.7066665832	-97.0794193332	-84.1781902232	0.02	0.9767	42.0015	12.9816	14.3475	38.391	177.16	100	incorrect
986	-55.1294457114	-4.339333948	-74.050193211	-52.8685708688	-43.2805365212	0.04	0.9623	19.6899	11.6485	11.6967	9.4241	152.6903	100	incorrect
100	-55.1285139172	-62.2983121583	-13.3524559761	-65.3800725398	-73.5274908182	0.08	0.8	29.597	8.6821	9.0856	26.5844	117.2181	100	incorrect
1164	-55.0785545705	-45.5737390843	-52.7628456412	-53.1199613243	-57.408925915	0	1	52.4142	16.8072	18.4087	49.6661	158.6817	100	incorrect
584	-55.0284485661	-89.0995313417	-52.1384492352	-85.5282603802	-90.4550435577	0.08	0.9024	30.8477	11.5372	13.1087	25.4501	146.3607	100	incorrect
18	-54.9872993111	-31.4882106581	-27.6139294665	-37.585301554	-27.5202265195	0	1	44.2799	12.1785	13.273	41.6949	168.9631	100	incorrect
420	-54.9781092465	-31.0978648974	-22.8191035455	-46.7324152726	-33.6435200026	0	1	34.5893	9.4475	10.6126	31.7685	130.4861	100	incorrect
49	-54.9777429538	-43.366636176	-34.2491960881	-46.820638191	-55.6636948109	0	1	26.6104	13.6714	14.131	18.8375	172.0251	100	clashes,incorrect
58	-54.9541363501	-54.3383278896	-53.5186696973	-40.6943963658	-63.7069806758	0.06	0.9663	35.9455	9.6379	10.9618	32.1622	150.3523	100	clashes,incorrect
481	-54.943677763	-31.7276794221	-36.4227973952	-47.6183708594	-21.6710609421	0	1	20.2877	12.2122	13.7576	10.8644	133.1945	100	incorrect
426	-54.8585827321	-49.6484821037	-37.4240055475	-41.8375733187	-30.5918068475	0.04	0.9688	31.9212	11.1532	11.6532	28.0478	127.2124	100	incorrect
484	-54.812081898	-35.019565617	-45.5230387079	-46.1216518336	-49.226274967	0.06	0.9492	37.2391	13.1032	13.0843	33.9726	143.3182	100	incorrect
999	-54.637724104	-40.4642774491	-46.9096449874	-53.2866641683	-59.2962318451	0	1	24.6196	9.7758	10.0002	22.3284	78.669	100	incorrect
1053	-54.4277739791	-36.9438380722	-55.7363324109	-60.2487058978	nopmf	0.08	0.9184	25.0319	12.2315	12.2155	18.5428	136.2482	100	incorrect
406	-54.3733328174	-69.1500116064	-42.7896296665	-72.8538259469	-17.4614154683	0.42	0.5116	6.9674	3.8758	4.0367	2.7598	41.9043	100	acceptable
1069	-54.3141556546	-13.2713442664	-20.5901584894	-51.1071381651	-40.6545106127	0	1	31.7701	11.3048	11.9582	27.4303	129.0956	100	incorrect
1324	-54.2640658821	-26.4152755557	-36.0483889367	-39.9589076815	-31.564988529	0.02	0.9583	35.6061	14.8596	15.6763	31.7333	152.3036	100	incorrect
837	-54.0419357969	-28.3992956325	-44.9124287327	-34.8307101927	-63.3964204627	0	1	36.9563	14.5842	15.3912	32.0283	176.0697	100	incorrect
526	-53.9631105165	-55.328855672	-75.030534697	-82.461129597	-40.242821067	0.2	0.8113	30.0706	11.7611	12.7461	24.7988	156.1317	100	incorrect
1262	-53.9169351703	-30.8924346715	-15.8414185886	-15.0944581919	-31.7007569509	0	1	45.5908	10.884	12.6669	42.8778	177.2018	100	incorrect
1008	-53.8523118293	-46.8777192154	-39.9022734067	-39.219631136	-49.7437322344	0.24	0.7391	10.1269	5.3002	5.7443	6.899	54.5079	100	incorrect
48	-53.8410055719	-14.100018421	-46.2619884451	-37.0728993005	-63.1654013411	0.06	0.96	10.6027	4.6251	5.0944	10.2913	19.201	100	clashes,incorrect
816	-53.7840709418	-13.8957643191	-77.1496971502	-59.8857659952	-62.8473768502	0.02	0.9762	18.5717	7.647	8.1005	15.8637	80.1382	100	incorrect
823	-53.782686377	-81.8891868794	-84.7506632143	-57.7216630603	nopmf	0	1	46.6576	11.8324	13.1083	44.3219	165.1136	100	incorrect
682	-53.7596109135	-52.041098594	-45.9911954463	-59.9010842706	-36.589307044	0	1	39.9829	11.6892	13.1408	36.8181	151.9846	100	incorrect
1089	-53.7218306474	-47.6797937307	-20.3291323508	-48.8460387441	-25.2443182441	0	1	48.8096	13.0552	14.4686	47.2469	113.3322	100	incorrect
1250	-53.7181092869	-54.8938740381	-46.9160208599	-8.9728948078	-34.1330539005	0.04	0.9701	39.2997	11.6376	12.667	36.3793	148.4983	100	incorrect
83	-53.6517076125	-42.2200186011	-29.2554301947	-43.7441692998	-51.1054938711	0	1	44.0943	12.9132	13.6984	41.5143	165.6922	100	incorrect
179	-53.650275695	-15.3685538313	-12.4824379141	-39.1101678641	-24.7042617691	0	1	52.4776	14.2402	15.551	51.0371	106.9112	100	incorrect
1172	-53.5908369105	-34.9705086761	-42.0457365211	-16.165060346	-52.2991744911	0	1	47.0961	12.6744	14.3429	44.4415	154.8418	100	incorrect
1221	-53.5885732722	-21.9111432726	-26.1787723377	-33.9440207364	-34.4981567264	0	1	14.2896	8.7658	9.2019	10.2774	82.3228	100	incorrect
1120	-53.5556173303	-56.9716841154	-4.2176144516	-55.5943370654	-49.4070515721	0.04	0.9429	17.459	8.2118	8.6102	9.9346	102.8681	100	incorrect
1369	-53.4148565321	-64.0871105061	-48.102077143	-11.9366223295	-28.266071873	0	1	43.5744	9.9869	11.5486	41.9706	100.4635	100	incorrect
611	-53.4132487516	-54.3649067307	-24.6875323608	-42.4843165707	-60.531555876	0.14	0.8654	10.0809	5.2174	5.8424	4.3379	61.527	100	incorrect
109	-53.2952290951	-22.4188216562	-18.1472436715	-57.2302089499	-51.7322984089	0.04	0.9592	14.1831	5.94	6.2012	12.5301	52.1401	100	incorrect
818	-53.2778345818	-32.7390513247	-38.0603692399	-38.8101190247	-66.7187175639	0	1	28.5401	13.2699	13.6483	22.4712	170.7995	100	clashes,incorrect
344	-53.2444989825	-77.9797486662	-80.6749439937	-46.9820506787	-92.0199030437	0.16	0.8519	13.1962	6.2369	6.6065	7.4941	72.8456	100	incorrect
1300	-53.2365400953	-30.2496808739	0	-3.118132415	nopmf	0.02	0.9821	20.7488	11.9242	12.1723	11.7885	171.3055	100	clashes,incorrect
445	-53.1969283096	-13.5590407423	-30.0615445298	-24.2150473626	-28.6516247398	0	1	28.0533	7.8031	8.5672	27.0319	52.2322	100	incorrect
234	-53.1727913759	-5.1883329853	-54.7881596912	-34.3337026331	-47.3296420291	0	1	43.9528	11.9801	13.1389	41.3309	166.0937	100	incorrect
1214	-53.0569452492	-73.086070211	-50.5526295307	-84.054898341	-77.187573881	0	1	33.9436	10.431	11.1429	31.7439	102.693	100	incorrect
888	-53.0435069604	-1.2888640442	-40.0673006251	-44.8721099507	-38.4279081701	0	1	32.8394	14.3386	14.85	28.4923	169.4934	100	incorrect
327	-53.0390395314	-44.3892607408	-18.8635246408	-34.3960240158	-50.0301197208	0.04	0.971	32.6208	8.9555	10.0064	30.0966	113.1435	100	incorrect
569	-53.0260534544	-65.9720353546	-99.7399460926	-65.2752216168	-94.6523869796	0.04	0.96	39.9768	13.1684	14.8715	36.1501	175.3765	100	incorrect
639	-53.0015196425	-50.0548253045	-60.4877689095	-41.8103161495	-62.5705324095	0	1	15.9933	9.8653	10.1998	11.6461	94.8493	100	incorrect
155	-52.9439322645	-47.6222573675	-62.1290259675	-35.5583749071	-16.0338281795	0.02	0.9872	39.9221	12.3186	13.0438	37.0918	144.0292	100	clashes,incorrect
1187	-52.8493774683	-64.32111441	-83.1498676115	-67.855107045	-117.290267695	0	1	45.9328	9.7722	12.0392	43.3767	176.2439	100	incorrect
459	-52.8272335459	-33.1809099276	-53.2247228376	-68.6688922826	-26.6823109052	0	1	41.3273	11.1189	12.5934	38.2372	177.7054	100	incorrect
52	-52.7751124945	-106.489648723	-11.2818509803	-92.1602126019	-86.4997856984	0	1	44.468	11.9261	13.5489	42.0802	155.95	100	incorrect
976	-52.7390450838	0	-35.8221320052	-42.9760975144	-19.8314060395	0.06	0.8636	24.7882	8.4759	8.8868	21.7033	104.6997	100	incorrect
1177	-52.7175427969	-38.5839358484	-19.2806412293	-29.6661003784	-59.2973341384	0.04	0.9767	10.0905	5.0762	5.6935	9.1349	32.2217	100	clashes,incorrect
1192	-52.6345499296	-69.4147053724	-28.0141844187	-45.1388924462	-60.9543057199	0	1	47.1602	12.824	14.2965	44.5654	171.3864	100	incorrect
505	-52.6328912488	-25.7461294356	-27.0335183262	-32.1013971512	-45.1015651988	0.06	0.94	20.9252	7.0785	8.0125	16.9985	103.0409	100	incorrect
805	-52.6047070466	-71.5118293041	-48.1470041391	-35.3829072135	-42.8556532791	0.12	0.9016	32.5522	12.3651	13.2034	28.1119	174.0913	100	incorrect
719	-52.4012848353	-41.1312387255	-50.3901218598	-87.8081116256	-76.4933173231	0.06	0.9474	39.984	12.3808	13.9024	36.2592	176.9424	100	incorrect
303	-52.3455706073	-31.5292784947	-34.2541856347	-34.4523290347	-31.7710228721	0	1	51.8908	13.1537	14.0513	49.6387	171.4605	100	incorrect
1045	-52.230038113	-60.4381162978	-45.9408315405	-47.8999112328	-29.3342192193	0	1	33.8524	8.6439	9.9035	32.9461	63.0179	100	incorrect
1205	-52.1671629228	-39.8715884078	-28.6337399236	-52.9321142948	-65.6941877998	0	1	30.0185	12.0563	12.9187	26.0249	147.2628	100	incorrect
550	-52.0764337243	-28.5991430032	-15.2668856335	-32.622378889	-26.492610704	0.04	0.9655	10.8073	4.7715	5.4725	10.168	24.4984	100	clashes,incorrect
1091	-52.055760984	-8.7716567967	-22.718141081	-35.6167106151	-41.438637676	0.06	0.9492	13.387	4.8867	5.4268	13.0696	19.63	100	clashes,incorrect
110	-51.9905601703	-57.0763699465	-103.332370672	-67.6777013615	-102.079434192	0	1	46.4596	10.412	11.978	44.13	155.5784	100	incorrect
447	-51.9341382827	-38.3477966362	-15.5883990057	-57.5563037307	-36.3901669907	0	1	47.8223	12.3221	13.8633	45.3209	173.7097	100	incorrect
1057	-51.8816524757	-48.7285144848	-52.2962583579	-45.7920070679	-48.5087690973	0.06	0.9595	19.6529	8.3174	8.7644	13.9338	100.819	100	incorrect
968	-51.8560093852	-63.5738238813	-62.0501226413	-58.6167504213	-84.1228157665	0.32	0.7333	21.401	7.818	9.6515	17.9963	96.0432	100	incorrect
627	-51.5942624323	-41.0553129768	-43.3977617572	-61.569941327	-51.9422669699	0.18	0.8525	13.9523	6.3409	6.7685	8.3487	73.9706	100	incorrect
410	-51.4716613955	-62.5460079991	-53.9062173991	-30.6121230891	-39.8988512791	0.08	0.8462	35.2061	10.0043	10.7732	32.2701	137.5811	100	incorrect
96	-51.3987144938	-17.1811295194	-25.2586279633	-28.3988335382	-37.0316869683	0	1	43.4982	12.631	13.3224	42.2214	84.5631	100	incorrect
311	-51.2886224701	-27.282299861	-27.3317489785	-24.9630602129	-14.1408738429	0	1	15.1094	8.6183	10.1639	11.4152	75.0939	100	clashes,incorrect
1356	-51.285293772	-59.5497317906	-61.6901651694	-42.7677971793	-46.4111517656	0	1	41.9169	9.9926	11.7695	39.1343	171.2915	100	incorrect
1149	-51.2144111807	-41.0986298621	-44.9719913042	-44.2936997917	-54.3946640667	0.3	0.75	15.7782	6.3924	8.4905	12.295	76.2893	100	incorrect
1203	-51.1826531042	-29.8565653396	-18.2098691349	-27.1382156804	-49.8960434349	0	1	37.269	12.8817	13.361	33.6036	167.3573	100	incorrect
161	-51.0859251195	-130.712427764	-64.6221092652	-28.0876809485	-140.433619818	0	1	45.9695	9.2592	11.1491	43.5778	157.5195	100	incorrect
29	-51.0399161658	-92.1787642755	-80.2221348005	-72.3841454005	-44.0945113505	0.02	0.9905	36.5048	13.5703	13.4615	33.0298	169.4884	100	clashes,incorrect
408	-50.8365885528	-31.5944980286	-49.9540820836	-38.5136620555	-36.8273783786	0.36	0.6786	10.5114	5.1595	5.3357	6.3264	56.0306	100	incorrect
647	-50.8152298041	-22.4394169684	-6.4179480862	-42.0971841146	-7.2324998912	0.06	0.9483	13.1536	6.0176	6.4171	12.4465	31.9845	100	incorrect
1371	-50.7391148702	-47.2474693036	-42.0143657236	-52.4412923836	-30.1920730875	0	1	38.2075	8.4592	9.8581	35.8821	113.7779	100	incorrect
75	-50.6426051348	-48.3328659678	-60.9276272428	-80.8509835947	-61.7061852907	0.04	0.971	21.0179	9.1963	9.3723	19.2504	57.8277	100	incorrect
9	-50.6166111126	-5.2286954795	-21.4233243082	-4.1722073234	-9.7431377032	0.04	0.9512	17.9955	9.1353	9.4161	10.3702	115.2692	100	incorrect
1394	-50.5567223391	-26.7561995008	-29.6225690595	-32.9859171095	-25.7454970508	0.08	0.9216	19.7979	11.7647	11.9319	9.5732	149.0734	100	incorrect
231	-50.5542698785	-22.7505779399	-38.4201019227	-52.0084779599	-10.523041122	0	1	38.7906	13.179	12.8393	35.3422	140.2899	100	incorrect
839	-50.5066756174	-66.4986534437	-46.2364034175	-64.1263474425	-41.3051655407	0.04	0.96	42.5601	11.5976	13.2214	39.6438	169.5116	100	incorrect
706	-50.3692719531	-41.2572812415	-39.562612545	-24.8104769461	-47.075297325	0.04	0.9556	35.2139	14.666	15.1416	30.445	155.3558	100	incorrect
1169	-50.3507489577	-49.7279883006	-45.3739686164	-65.6448964014	-76.2937786164	0.04	0.9649	17.6807	7.7857	8.0219	16.5579	43.4579	100	clashes,incorrect
524	-50.2372639062	-39.5688021751	-26.5267544157	-49.0844305958	-9.1542837682	0.02	0.9821	24.4664	13.0433	13.2048	16.0922	178.9358	100	incorrect
1142	-50.2033832399	-34.0404183845	-7.1860060862	-29.9774526912	-19.339147438	0.06	0.9625	10.6859	4.8162	5.2226	10.2958	22.1328	100	clashes,incorrect
489	-50.1964048779	-69.1734772891	-43.9321751958	-59.6934840846	-60.9503781762	0	1	44.8454	12.6784	13.1111	42.6754	130.9327	100	incorrect
810	-50.1875532177	-21.6883153539	-65.5839825674	-53.399276385	-47.0327575881	0.04	0.9535	34.1015	14.5461	14.7618	29.1528	153.6879	100	incorrect
801	-50.119950564	-46.9104844831	-43.453238451	-51.0654647681	-33.166615706	0	1	32.3205	11.8074	12.9337	28.5752	159.5352	100	incorrect
227	-50.1133722625	-30.2051987168	-20.2237049153	-30.0136855418	-36.398489342	0.04	0.963	23.7424	9.8367	10.4221	17.5826	125.7583	100	incorrect
587	-50.0412433514	-36.3759544314	-64.1576451889	-21.3444398827	-46.3021797143	0	1	30.4411	8.6676	9.1258	29.1036	71.1246	100	incorrect
1018	-49.9590408708	-61.0640157999	-38.8599075957	-8.459100627	-58.766823337	0.1	0.9	32.5964	11.0813	12.4284	27.9079	149.5399	100	incorrect
1174	-49.90233734	-42.706780502	-50.708744232	-57.9343469213	-50.7195030463	0	1	26.2129	10.2947	10.3092	23.5536	88.1726	100	incorrect
295	-49.7536896575	-44.3548162349	-52.454395587	-60.7263929596	-60.914896557	0	1	18.5682	11.2067	11.1014	9.2544	158.8458	100	incorrect
765	-49.7530872139	-30.6808317489	-56.2570799632	-41.4051181132	-21.9159780622	0	1	46.8408	12.84	14.2204	45.509	99.7841	100	incorrect
840	-49.746289459	-90.6421515978	-51.1000514869	-53.2832939369	-54.1716071728	0.12	0.8909	18.8757	5.9881	6.8129	14.7896	86.3087	100	incorrect
838	-49.7204582528	-98.2908353706	-71.0485062916	-60.5174356606	-76.6683674206	0.02	0.991	35.9475	13.0612	12.9378	32.4999	160.9888	100	clashes,incorrect
1025	-49.6793423652	-32.1557843713	-33.4555603535	-45.2626801485	-38.8032163844	0.02	0.975	32.0383	8.3767	9.2086	29.3461	109.6242	100	incorrect
1291	-49.6688472874	-32.0714322832	-25.7717999637	-22.6350777351	-31.4656501237	0	1	44.9002	13.3553	14.0163	42.9993	114.0851	100	incorrect
567	-49.6303369329	-26.6145400476	-29.6620965089	-43.2094949734	-28.3058985626	0	1	22.3459	12.9066	14.2078	13.7539	160.0379	100	incorrect
677	-49.4083735428	-40.6054701543	-46.1508517286	-33.3149693388	-0.3652978729	0.08	0.875	20.2656	11.4948	12.1142	11.3685	130.208	100	incorrect
894	-49.3779838384	-11.0757934554	-12.6247041423	-41.5929019298	-63.9122074998	0.02	0.9859	45.6101	14.5583	14.6354	42.9257	179.8615	100	incorrect
1237	-49.3540604799	-9.3673186776	-45.0299582168	-53.1666384918	-23.4929216845	0	1	42.8925	8.5636	10.5003	40.0646	160.8203	100	incorrect
1117	-49.299357114	-39.7591537365	-56.8008010801	-62.8849174965	-47.0714463693	0	1	38.1394	8.9397	10.5274	37.03	76.8242	100	incorrect
737	-49.2740832899	-92.8818633244	-77.1049891495	-79.101697813	-108.816894291	0.1	0.9074	16.8522	7.0696	7.5681	10.7972	88.0018	100	incorrect
632	-49.2731070813	-52.2794789982	-67.9203402582	-56.5040509467	-62.5606353482	0.08	0.9048	27.6091	12.1608	13.4163	20.9573	149.7748	100	incorrect
1193	-49.2686633591	-23.3476118618	-33.4961360722	-33.9028405031	-46.5019897372	0	1	35.3254	16.2887	17.4787	30.2326	169.9564	100	incorrect
157	-49.249232644	-46.4846623861	-53.5928760111	-51.3086396861	-31.4237750611	0	1	22.2724	8.6171	9.5503	18.0123	119.8889	100	incorrect
842	-49.1978335252	-53.0028509454	-58.1841624264	-38.0741465425	-45.6098135925	0	1	44.4975	9.262	11.0873	42.0393	166.1711	100	incorrect
1363	-49.1383772314	-35.1943057702	-40.8337952452	-54.0653137502	-17.9054779448	0	1	40.0494	11.9915	12.8439	37.5018	141.476	100	incorrect
86	-49.1222691115	-23.1684698947	-37.9068234667	-45.017352056	-26.4431487343	0	1	46.6241	14.3514	15.0736	45.2096	91.548	100	incorrect
453	-49.1193498111	-55.8454079918	-45.0026706102	-31.0691139352	-52.8571826902	0	1	42.4344	9.8316	11.4491	39.6569	163.0749	100	incorrect
855	-49.1139365387	-22.1904797576	-42.4112596217	-40.9245565361	-36.0314522754	0	1	47.22	14.8418	15.5045	44.6334	158.7035	100	incorrect
671	-49.0817201319	-54.1365295574	-8.9435247348	-53.5447391406	-51.6306007764	0.2	0.8246	14.7953	7.5539	7.8211	8.8032	80.5822	100	incorrect
429	-48.9325513041	-46.4549350497	-38.1129913685	-39.4861370635	-47.0182871712	0.08	0.871	25.6944	8.6387	9.281	22.7159	108.7668	100	incorrect
1315	-48.8599251769	-66.8398020449	-31.3000198849	-63.9023644803	-30.7475863915	0	1	40.1795	12.5476	13.1837	37.3233	156.1866	100	incorrect
243	-48.8260215766	-74.5322645795	-44.5457161764	-26.4665519801	-62.5114403437	0	1	42.5876	9.6157	11.1771	39.8627	174.2074	100	incorrect
1160	-48.8168709619	-56.9411966793	-61.7179998571	-67.0759823692	-35.0232858461	0.1	0.902	28.2906	12.5761	12.4177	23.6949	115.9346	100	incorrect
488	-48.778801576	-54.3213809876	-47.2960454376	-37.4887009576	-34.1032351176	0.18	0.625	31.0192	11.6182	12.4244	26.5677	137.4296	100	incorrect
852	-48.5765228334	-39.7758060341	-60.732062681	-25.3667745291	-47.3974836764	0	1	25.3609	9.7319	9.9469	22.8677	85.3327	100	incorrect
539	-48.5712884384	-52.8183577235	-59.9732418085	-58.8102760135	-44.0929237235	0.06	0.9	32.399	13.7314	13.6457	27.2389	146.1544	100	incorrect
1215	-48.4374833839	-25.6778281294	-30.2167220149	-42.1192744844	-41.5432570844	0.08	0.8519	14.7597	5.8684	6.2291	10.4914	69.5539	100	incorrect
874	-48.3702923458	-52.5793063113	-60.7895334461	-36.4010442863	-43.3666911557	0.06	0.9455	23.3371	11.3034	11.8442	15.3511	150.5909	100	incorrect
1127	-48.3589037066	-51.3755281282	-42.1660022636	-29.5877032232	-56.6920987232	0	1	40.3733	15.9567	17.5413	36.1928	163.284	100	incorrect
589	-48.3327295225	-19.8722616355	-41.1437874265	-26.2675038744	-25.950923917	0.32	0.7576	10.9677	4.7142	4.8612	7.7871	52.3011	100	clashes,incorrect
1097	-48.3239119615	-12.8794282888	-22.9566381651	-56.7388305276	-56.0410378576	0.08	0.9579	10.3249	4.7288	5.0906	9.8985	22.907	100	clashes,incorrect
1323	-48.3000199634	-111.428787935	-104.789991365	-89.327419595	-89.109750765	0.06	0.9118	18.962	10.5655	11.5993	10.6611	115.7848	100	incorrect
1123	-48.268784533	-77.3350742973	-73.6942635823	-62.200525067	-65.2515004422	0.02	0.9787	30.5937	5.8987	7.2288	28.4375	93.0545	100	incorrect
1148	-48.1770562684	-40.3661408264	-29.5589002014	-40.4206800211	-39.0239102164	0	1	42.9795	9.9918	11.6923	40.2359	178.3966	100	incorrect
673	-48.1299340713	-31.6437373068	-43.1926986998	-36.8751787523	-28.4533572618	0.16	0.619	12.934	5.2947	5.6474	10.5835	59.0259	100	incorrect
774	-48.1283855748	-43.7475941653	-37.327692588	-9.6473814098	-42.7268182403	0	1	37.9217	10.9209	12.1584	34.4549	152.8984	100	clashes,incorrect
811	-48.0314784286	-45.9562411591	-32.2374939564	-25.3137217214	-39.7701251541	0.06	0.9333	32.3527	10.5552	11.0665	29.5454	115.5175	100	incorrect
778	-47.8917939462	-32.9987240432	-3.2500436027	-27.144682029	-23.7175007517	0.08	0.9459	22.782	9.2975	9.9472	16.911	118.7947	100	clashes,incorrect
1259	-47.8217770294	-64.2249070097	-84.6453674765	-66.6456002015	-59.1623226097	0.14	0.8627	30.8879	9.8829	10.901	26.7894	142.5745	100	incorrect
162	-47.6194472489	-10.6840927441	-46.6579591922	-47.5346204831	-58.2781184172	0.02	0.9796	32.0012	11.3828	12.1112	27.7344	130.6232	100	incorrect
672	-47.4989211273	-5.8555415782	-5.39567741	-29.449909265	-23.4392562087	0	1	45.0369	10.5002	12.1208	42.3047	178.2622	100	incorrect
885	-47.3235068747	-20.1680301749	-43.5705304581	-39.4961799118	-36.3651719248	0.14	0.8906	11.563	4.7377	5.432	10.6058	28.0638	100	incorrect
604	-47.3229243493	-31.3666082446	-17.095613399	-41.9643937702	-40.5244306202	0.06	0.9434	39.1364	11.7489	12.4739	36.1281	152.65	100	incorrect
31	-47.3107961845	-66.2615135792	-65.598282352	-51.8372830292	-74.5009303392	0.02	0.9905	35.5222	13.1953	13.1167	31.9552	164.6353	100	clashes,incorrect
1390	-47.2518706602	-54.1752448432	-62.723857214	-69.9841282172	-58.6765400281	0.04	0.9565	31.5198	6.1013	7.4196	29.2658	97.4228	100	incorrect
948	-47.1610842807	-84.7748216811	-81.4185269711	-7.5092612482	-66.8111162602	0	1	31.6254	10.095	10.4721	28.9441	112.0987	100	incorrect
185	-47.1112314955	-56.7772066535	-60.1397633335	-64.9783233635	-67.0445867635	0.06	0.9444	28.6883	12.3381	12.1212	24.2121	119.4983	100	incorrect
534	-47.1021325887	-61.309894378	-27.7228179904	-39.3603534409	-30.0060727634	0	1	37.0018	7.6869	9.1009	33.9337	123.9148	100	incorrect
644	-47.067917209	-40.2945430544	-34.8932761198	-33.0710325568	-26.4433764798	0	1	38.4478	13.1932	13.8461	34.8541	178.3548	100	incorrect
350	-47.0210181467	-69.9610647803	-41.5135567741	-53.9698868494	-58.5894035144	0.02	0.9787	38.431	13.2451	14.5499	34.1697	173.7136	100	incorrect
1358	-46.9830283394	-33.624942676	-35.7683764142	-22.8891539942	-45.8442776515	0	1	45.3938	14.7933	14.8967	42.6843	176.6633	100	incorrect
233	-46.9408558447	-38.2807502262	-40.4025218512	-32.7546739762	-38.9250952148	0	1	21.0495	8.3683	8.3504	18.2406	71.9106	100	incorrect
144	-46.9236247971	-48.232653108	-57.5682836008	-35.427620321	-29.5940543938	0	1	47.1133	10.0739	11.9093	44.8532	145.3112	100	incorrect
281	-46.9024552579	-34.8414526551	-47.8566369957	-35.1479915957	-42.741663657	0.08	0.9216	32.5262	11.0906	12.4489	27.8116	150.0303	100	incorrect
168	-46.7694599153	-41.1198385816	-41.8574452666	-39.9428299232	-44.2933517882	0	1	47.5872	10.2352	11.7249	44.883	167.8281	100	incorrect
1105	-46.7658833214	-40.2960906322	-49.9956439619	-57.4937046235	-52.9354453269	0.04	0.95	19.6576	8.1808	9.244	13.7267	102.0842	100	incorrect
467	-46.7308480078	-68.7540277001	-59.5080415053	-74.5759248101	-71.0616838803	0	1	34.4322	7.7575	9.153	31.9949	110.637	100	incorrect
372	-46.690532796	-39.106923529	-73.3137412567	-80.0540154067	-93.180796332	0.08	0.9273	20.3619	5.8124	6.724	16.5518	90.896	100	incorrect
1194	-46.6827860833	-56.1568450417	-29.4923939205	-54.1812837504	-39.9033112639	0.02	0.9615	28.6852	10.096	10.8153	24.8366	130.393	100	incorrect
1285	-46.6741885016	-61.2372591022	-47.8160451772	-24.6607989522	-41.2987494846	0.16	0.814	25.4405	7.7778	8.2143	22.6967	96.2049	100	incorrect
565	-46.66932644	-77.4150643115	-64.2796524165	-86.4199480665	-62.703846625	0	1	29.507	10.2778	12.002	27.8399	66.7236	100	incorrect
1232	-46.6418424334	-66.3400848511	-78.0721281737	-60.4125836871	-78.9628863837	0.18	0.8475	22.5045	8.6984	10.0478	16.7515	112.6176	100	incorrect
337	-46.6413574298	-90.9303944302	-79.3238978093	-89.1871568593	-90.5957800378	0.06	0.9677	35.9462	9.5653	10.8126	32.3801	149.9188	100	clashes,incorrect
1210	-46.6363130837	-29.5801091624	-40.6135117041	-38.8680199332	-34.0434843682	0	1	45.4345	12.5684	14.0119	42.8681	156.5771	100	incorrect
640	-46.5999221636	-40.8183990381	-60.0508588031	-51.7118691346	-54.8388735623	0	1	27.8218	13.1596	13.6622	21.4902	168.4067	100	incorrect
219	-46.597959489	-36.172249743	-39.2513585713	-47.0895294413	-53.0912453576	0.2	0.7727	31.3353	13.7068	14.1841	26.6721	157.8117	100	incorrect
154	-46.5633466897	-38.0870837371	-47.0094551837	-32.3234560237	-38.5166687585	0	1	45.5539	16.1381	17.1152	42.9002	152.5269	100	incorrect
977	-46.5632380689	-23.5771182058	-27.9001923437	-26.303371647	-48.7846711537	0.02	0.9762	25.9479	10.2851	11.1434	20.6591	121.8493	100	incorrect
482	-46.5562140198	-72.7950921009	-90.1410053159	-80.5274672298	-75.1027548659	0	1	45.1704	13.8899	13.7382	42.9354	127.8476	100	incorrect
1281	-46.4727955636	-61.7747686396	-77.2926299189	-77.0574513746	-66.3393560996	0	1	46.0784	13.9683	13.9544	43.7764	138.0196	100	incorrect
103	-46.4402520191	-68.7325597618	-89.9391331979	-28.9319889191	-79.344379379	0	1	38.2712	9.1658	10.6773	37.1236	78.2244	100	incorrect
761	-46.401255074	-84.5832866479	-18.895414966	-69.8546981979	-42.5812382279	0	1	44.5648	12.6569	13.0708	42.3431	133.3588	100	incorrect
1181	-46.1747591397	-7.7595706164	-2.4897134849	-20.8274344776	-31.6383323026	0	1	36.8171	10.7933	11.6115	34.2657	124.5377	100	clashes,incorrect
942	-46.1651684238	-44.2497643731	-30.7454224321	-59.3277348259	-30.902092444	0	1	46.0511	15.2063	15.4906	43.2685	151.9263	100	incorrect
509	-45.990093461	-35.0099275309	-20.5355925287	-69.7829788755	-49.5667269547	0	1	40.1074	11.764	12.7414	38.0637	111.1322	100	incorrect
1396	-45.9842884739	-66.0072130844	-55.9068584539	-46.9349930698	-63.6548180014	0.1	0.8718	27.4257	11.5115	12.8835	21.1153	145.036	100	incorrect
1093	-45.9671844729	-38.923905706	-58.3473000824	-49.539901748	-24.776879111	0	1	48.9433	14.2577	15.3051	46.2938	158.4754	100	incorrect
931	-45.8460678341	-26.7764148879	-22.4043283772	-23.0363756968	-36.6133499722	0	1	21.1828	12.7481	12.5901	13.478	156.482	100	incorrect
1046	-45.6396365886	-13.5296989821	-32.9680383551	-10.4341694652	-9.4205780705	0	1	37.0563	9.9801	11.1956	33.4709	149.4463	100	clashes,incorrect
28	-45.5855176696	-53.241450983	-48.1386994705	-49.468354083	-58.6645459633	0.26	0.803	15.951	7.6114	8.3384	10.445	82.2148	100	clashes,incorrect
947	-45.5625632874	-41.1322826619	-28.1012730918	-28.3150414189	-15.2477009119	0.04	0.96	35.1975	14.6642	14.8961	30.4823	152.0781	100	incorrect
635	-45.3446410168	-42.561810211	-43.955962186	-48.9913779141	-36.5606094616	0.04	0.95	33.5773	13.6127	14.1823	29.938	170.8278	100	incorrect
713	-45.3268989716	-37.0510457543	-28.831637619	-61.2648577943	-39.395339819	0	1	39.7646	14.4448	15.1893	35.9687	171.7574	100	incorrect
1050	-45.2589805562	-24.3828240633	-22.99150626	-30.7954980104	-34.02702073	0.1	0.7222	24.4579	10.7523	11.6376	18.2256	128.6761	100	incorrect
832	-45.1712324074	-31.8255989145	-62.9594465869	-54.9175648969	-32.0964134245	0.1	0.8864	31.749	9.207	10.0257	28.8405	119.8461	100	incorrect
166	-45.1282022865	0	-35.6354924514	-11.6126090473	-23.9731444301	0.18	0.8657	26.3346	8.5301	9.0411	23.7269	93.0783	100	incorrect
199	-44.9870126238	-18.3155736665	-43.323204386	-52.7274992565	-32.4736509765	0.04	0.9661	37.6131	13.9048	14.0371	34.0503	174.9383	100	incorrect
1273	-44.9619971477	-11.7017422398	-40.6508059469	-19.6825218636	nopmf	0.1	0.8936	29.3084	11.5615	13.0652	23.3016	150.2759	100	incorrect
631	-44.9336382684	-23.8916727975	-23.9298907875	-25.8728393725	nopmf	0	1	34.8772	8.4589	9.6014	31.9479	135.3153	100	incorrect
1380	-44.9104786535	-40.9258898968	-66.7311662901	-10.6307897881	-3.4199732417	0	1	29.0198	13.3653	14.2517	22.8322	176.299	100	incorrect
693	-44.7039192112	-25.3787634163	-34.5511302913	-0.4747535355	-58.0148804213	0	1	25.6193	12.0993	12.8427	19.5589	132.2971	100	incorrect
419	-44.6265709739	-12.7398763455	-34.6351571727	-37.3380879989	-40.0328900807	0.02	0.9821	42.1737	13.2203	14.6791	38.6097	174.345	100	incorrect
1384	-44.5751732189	-30.409952041	-26.0216245685	-32.8055321735	-36.2349438949	0	1	38.5777	13.0643	13.966	35.2983	150.8993	100	clashes,incorrect
610	-44.5340282792	-52.7408631697	-36.2043564244	-52.4480517344	-37.5735756994	0.04	0.9474	24.69	6.5521	7.285	22.1337	80.5587	100	incorrect
424	-44.5017588282	-36.4205169675	-3.0855330058	-23.5828371385	-8.0383098058	0.02	0.9796	16.8959	6.7619	7.0685	15.6851	41.4886	100	incorrect
545	-44.4375816135	-46.0164961541	-64.4801434441	-57.0698881691	-66.2417988447	0.08	0.8667	29.8115	7.8863	8.4653	26.5978	111.3264	100	incorrect
205	-44.409995847	-52.5548881713	-61.4975730713	-52.8322434813	-42.6804437807	0.04	0.9592	26.608	10.276	11.4455	21.4101	127.1288	100	incorrect
790	-44.3721945024	-22.1179610786	-4.2953167486	-32.7390133486	-33.2621149867	0	1	37.1368	10.2012	11.4124	33.6677	157.5502	100	clashes,incorrect
796	-44.3329344543	-73.6563365451	-44.0498822564	-54.0303108701	-91.8839910564	0.52	0.4348	4.5182	2.42	3.2299	2.0329	25.7874	100	medium
1125	-44.2127938197	-34.6672689189	-83.3804411342	-48.1840185689	-51.2081119892	0.02	0.9808	18.7746	9.449	9.508	12.0556	111.1086	100	incorrect
183	-44.1441360082	-39.2302406607	-28.9953995207	-56.4613906743	-37.3373413187	0.08	0.9149	25.9177	9.6785	10.2811	21.5256	128.7887	100	incorrect
101	-44.1229915183	-57.7210286636	-21.8202696086	-72.2102594457	-4.9906547305	0	1	50.1097	12.9257	14.7873	47.2754	164.8697	100	incorrect
728	-44.0915044423	-14.683412239	-45.8573282715	-25.5712266767	-29.8340237115	0.4	0.5918	7.7406	3.2331	3.9831	5.3459	43.6512	100	acceptable
675	-44.0695242093	-30.561491297	-43.231830147	-37.154761197	-0.1058658236	0.02	0.9851	24.9128	13.6069	13.7708	18.1316	162.1474	100	clashes,incorrect
681	-44.069031637	-63.7009947344	-56.7025526232	-78.8067957982	-66.7044803732	0	1	37.6064	9.4284	10.7274	36.8003	60.6666	100	incorrect
1112	-44.0454476411	-53.322087471	-55.9835204667	-80.8144053637	-51.2695400812	0.2	0.6667	19.3982	7.4975	8.1476	15.0425	86.3164	100	incorrect
781	-44.0197494374	-29.4513616197	-62.0959088035	-16.1054058235	-6.7528738777	0	1	43.1977	13.762	15.3666	40.628	106.4205	100	incorrect
68	-43.9671017032	-37.2571558002	-33.2741969602	-27.4557411802	-56.9093723232	0	1	20.1716	8.9706	9.2982	18.3351	64.939	100	incorrect
314	-43.8793207901	-26.5724986564	-27.0612202461	-46.5410544711	-27.1521066868	0	1	24.7519	12.65	14.069	17.2863	164.3581	100	incorrect
1024	-43.8633890046	-74.1278801246	-85.7715709082	-68.0935232996	-94.8411313196	0.08	0.9355	40.3343	11.6996	13.1095	36.8073	175.3776	100	incorrect
441	-43.8540041005	-61.7902106999	-38.5673405229	-59.9419263879	-68.0875180079	0.04	0.9683	39.201	11.8067	13.2642	35.3424	174.9859	100	incorrect
757	-43.8298747579	-62.6215161426	-68.9476293626	-73.9780360876	-47.6021658728	0.02	0.9907	36.9107	13.2427	13.1531	33.5487	167.0448	100	clashes,incorrect
786	-43.7940774357	-57.298523844	-71.4510014926	-46.8028752318	-4.3111534324	0	1	39.2301	9.3948	10.9632	38.245	72.4578	100	incorrect
1362	-43.7884175388	-61.4861635767	-45.7729834999	-65.5460984295	-72.2843822849	0	1	27.8616	6.8777	7.4555	26.5517	70.3452	100	incorrect
941	-43.7532491165	-67.1061341961	-47.3872047928	-49.8411508892	-37.9403247728	0	1	29.6511	10.2	11.3326	26.8659	96.6585	100	incorrect
1212	-43.7340463228	-75.9267054236	-63.5121613139	-46.8228998683	-33.0238591483	0.06	0.9211	29.9154	12.3199	13.0207	25.6363	131.6021	100	incorrect
275	-43.7214719283	-2.989579677	-17.3468048802	-11.832808391	-18.6569099552	0.04	0.9636	18.6167	9.9255	10.1221	9.8448	124.4032	100	incorrect
499	-43.7122229951	-34.8918053254	-57.4636101353	-38.2506827428	-36.4323732079	0.14	0.72	25.9887	7.6546	8.2002	23.4533	96.7226	100	incorrect
134	-43.5971465101	-0.026858802	-73.6971509298	-91.0776727123	-52.95869659	0	1	24.5961	10.684	11.1902	18.592	134.5614	100	clashes,incorrect
45	-43.5876833312	-49.156944714	-47.3983839831	-10.5742851805	-66.5852125881	0.04	0.9512	29.0541	11.3904	12.8137	23.2199	149.8631	100	incorrect
398	-43.4256405343	-43.034305956	-43.8056480007	-45.830399826	-50.8100446777	0.02	0.9677	27.3884	7.1739	7.6296	25.9787	71.9248	100	incorrect
487	-43.3918547461	-57.5170603801	-58.4049285872	-40.5796579992	-65.4963801655	0	1	38.6674	9.1119	10.7675	37.5142	78.814	100	incorrect
72	-43.3380486247	-58.1776362872	-43.0948811422	-70.2103744817	-36.3965135386	0	1	24.7422	9.3239	9.5181	23.0102	60.7691	100	incorrect
1365	-43.2124077611	-58.9659406339	-32.9579787112	-53.4086994273	-53.7178989233	0	1	39.0545	9.4566	10.913	38.3225	60.0426	100	incorrect
1264	-43.1911289913	-51.8836749938	-43.2663327473	-35.8585161885	-30.9040102435	0	1	39.0334	11.1674	12.4737	37.3282	94.1501	100	incorrect
1013	-43.1831792478	-30.8423022258	-36.1718083565	-41.7829167627	-46.6587532308	0	1	45.2416	14.1392	16.1529	41.7667	159.5238	100	incorrect
379	-43.0801169701	-83.9241265838	-76.3766329801	-45.5837681623	-70.6810118923	0.16	0.8261	18.0142	7.963	8.615	11.056	102.4333	100	incorrect
455	-42.998407951	-59.3194891807	-60.2294323152	-45.1635896853	-40.9572841529	0.02	0.9875	24.7662	11.1289	11.0129	20.9393	94.8428	100	clashes,incorrect
302	-42.9521692253	-20.760209096	-29.7394003248	-27.1406248133	-32.7447371927	0	1	39.4242	13.4759	14.1058	36.7192	133.325	100	incorrect
655	-42.9480394397	-53.777183767	-51.3161591456	-43.4666624642	-44.7440216704	0	1	51.9239	16.7273	18.2085	49.0897	157.329	100	incorrect
535	-42.8920083599	-8.3284986108	-35.5612275693	-55.7266161662	-79.4445524277	0.04	0.971	35.0723	11.6495	12.0797	32.4947	113.4439	100	clashes,incorrect
940	-42.8592328697	-29.9489099607	-57.0819854485	-64.2167764159	-38.9294090085	0.04	0.9574	19.2588	8.4602	8.5841	17.7076	54.3338	100	incorrect
829	-42.8470090209	-18.7344846715	-25.2855953428	-33.1523487562	-23.3929357678	0	1	47.8229	12.1689	13.5455	45.7436	142.3965	100	incorrect
165	-42.8360835033	-37.3744976544	-34.209000027	-38.706700704	-36.455998564	0	1	36.0616	14.1227	15.1931	32.6833	165.777	100	incorrect
973	-42.7968488538	-41.2139526888	-11.2854940449	-39.5333582188	-39.7091363188	0	1	35.3888	9.1384	10.2323	34.0973	73.319	100	incorrect
333	-42.7737216626	-101.207246993	-44.8794604434	-69.8318497504	-97.2296239134	0	1	39.2149	9.5495	11.1129	37.0734	99.5222	100	incorrect
442	-42.7313974535	-76.221708512	-56.163084807	-72.0669787328	-72.0233015688	0.02	0.9714	38.5837	12.1475	13.1893	35.2878	167.4431	100	incorrect
936	-42.6984917839	-35.6088189542	-19.4825036492	-11.4472953576	-30.6920727802	0	1	29.6357	12.8728	12.8642	23.9195	147.0538	100	incorrect
1373	-42.6400377026	-22.9569942992	-30.9203220642	-56.4830229142	-74.6583154642	0	1	45.7926	13.6478	14.4536	43.3425	140.602	100	incorrect
1103	-42.6028267137					0	1	40.7436	11.8417	12.7575	38.1793	151.1527	100	incorrect
296	-42.4360054578					0	1	23.1387	5.5899	6.4755	22.0607	48.3499	100	incorrect
273	-42.4095116425					0.06	0.9286	32.202	6.4296	7.7641	29.2479	118.6673	100	incorrect
461	-42.2928252639					0.04	0.9583	19.9893	10.4869	10.4606	12.2749	119.0739	100	clashes,incorrect
1279	-42.2319715926					0.18	0.8269	29.6266	11.1275	12.0777	24.6642	145.0038	100	incorrect
363	-42.2141081642					0	1	36.8435	9.9778	11.0922	33.4189	125.2386	100	incorrect
607	-42.2015468725					0	1	39.5076	14.7441	15.6708	36.2241	173.3121	100	incorrect
306	-42.176510931					0	1	20.0213	10.0598	10.4938	16.3003	90.41	100	incorrect
1328	-42.1671528902					0.06	0.9333	17.405	7.4169	7.711	14.2472	68.7918	100	incorrect
707	-42.1614297912					0	1	38.2122	9.1267	10.7374	37.1607	74.742	100	incorrect
1010	-42.1418030977					0	1	28.0663	13.0786	13.6136	22.1654	167.9868	100	incorrect
1387	-42.1013718961					0	1	36.383	12.9829	13.9646	32.5278	179.972	100	incorrect
232	-41.9512987348					0	1	47.4046	10.0342	11.8828	44.8021	162.1474	100	incorrect
1197	-41.8390964419					0.08	0.9216	18.6568	10.9635	11.1892	8.4063	136.745	100	incorrect
211	-41.8174587679					0	1	25.5859	10.0556	9.8153	21.991	93.4708	100	incorrect
1033	-41.7378135444					0.14	0.8372	31.2034	11.8217	12.3532	27.1238	138.1551	100	incorrect
1277	-41.6834170556					0.04	0.913	24.1934	13.799	14.4911	15.9558	171.5019	100	incorrect
1184	-41.6634497651					0.02	0.9714	39.9178	11.4679	12.157	37.3035	137.6519	100	incorrect
1012	-41.6630861799					0	1	40.7939	15.564	16.734	36.8496	161.6387	100	incorrect
1044	-41.5477177077					0.08	0.9111	27.8452	12.216	13.662	21.1213	152.8919	100	incorrect
593	-41.5108232395					0	1	27.8717	12.0025	12.5181	22.181	149.0872	100	incorrect
875	-41.4979115281					0.06	0.9167	31.4872	6.9363	7.8786	28.8107	96.515	100	incorrect
626	-41.3871732598					0	1	35.384	15.914	16.5465	30.4085	177.3715	100	incorrect
177	-41.3121803561					0	1	46.9022	12.9993	14.588	45.4478	93.7441	100	incorrect
803	-41.2444728435					0	1	24.5846	12.4434	13.4736	19.6197	106.7981	100	incorrect
700	-41.1781758189					0.04	0.9649	23.0494	10.489	11.9014	16.7087	154.7987	100	incorrect
44	-41.1762744088					0.14	0.8571	25.1403	8.113	8.4679	22.0743	100.069	100	incorrect
1122	-41.1368359864					0	1	23.5091	8.3397	8.933	19.9387	92.4343	100	clashes,incorrect
602	-41.1278185486					0	1	51.3098	16.5914	16.8758	49.0743	157.6714	100	incorrect
173	-41.0628361001					0	1	43.6577	13.4132	14.7979	41.2301	147.145	100	incorrect
708	-40.9541742365					0.12	0.8696	30.8797	11.5473	13.0853	25.2091	158.4103	100	incorrect
572	-40.9388591349					0.04	0.9688	19.5965	6.158	6.5854	19.3034	23.3369	100	incorrect
879	-40.7737592948					0.18	0.8393	28.8231	11.0908	12.0019	23.7273	144.0079	100	incorrect
416	-40.7573204605					0.1	0.8913	17.7394	8.4092	8.7741	11.8241	92.2183	100	incorrect
411	-40.7500415282					0	1	30.5476	13.3121	14.6229	27.2039	108.6269	100	incorrect
1200	-40.6932180666					0.06	0.9571	33.4285	8.141	10.3316	30.9732	108.2101	100	incorrect
583	-40.582706915					0.28	0.7143	18.0926	4.4818	5.2431	15.5111	73.3882	100	incorrect
493	-40.5438768623					0	1	38.8436	10.0636	11.1645	36.5754	115.3457	100	incorrect
806	-40.4991685169					0	1	33.2584	12.5469	13.4346	29.2123	169.4789	100	incorrect
821	-40.446589705					0	1	37.5766	10.2961	11.471	34.0753	148.8173	100	clashes,incorrect
1388	-40.4415501498					0.08	0.8788	19.5945	11.2772	11.2542	9.9715	132.0941	100	incorrect
400	-40.3566389459					0.08	0.9608	11.3196	4.8104	5.1059	11.0706	18.219	100	clashes,incorrect
167	-40.3344921963					0.04	0.96	29.9566	12.8994	12.703	25.137	131.8794	100	incorrect
92	-40.2254192912					0.04	0.9167	33.7662	10.9497	11.5253	30.7971	121.3349	100	incorrect
190	-40.2071848387					0	1	35.3086	15.5167	16.9787	30.3286	167.2608	100	incorrect
366	-40.1918904691					0.12	0.875	30.3077	11.5089	13.01	24.6601	149.9867	100	incorrect
1059	-40.096787612					0	1	31.3873	14.7232	14.7289	26.712	146.0824	100	incorrect
622	-40.0197586481					0.02	0.9375	38.5209	14.0002	14.5787	35.1486	163.8961	100	incorrect
1152	-40.00512263					0.08	0.9365	20.5974	9.297	9.962	13.4837	117.7289	100	incorrect
55	-39.9829572758					0.08	0.907	28.0612	10.2848	11.3041	23.7235	137.3663	100	incorrect
1352	-39.9717389074					0	1	33.7575	11.619	13.1866	31.4818	97.8637	100	incorrect
1295	-39.9460791227					0	1	45.5605	12.0657	13.2902	43.0951	173.6061	100	incorrect
262	-39.8805362587					0	1	46.765	10.1507	11.9674	44.5397	143.7042	100	incorrect
843	-39.8004035924					0	1	39.4066	12.6287	13.8109	34.9609	159.2411	100	incorrect
1385	-39.798386858					0	1	38.9861	10.9945	12.1115	35.7227	156.1934	100	incorrect
1016	-39.7963715749					0	1	34.405	9.3737	9.9386	32.3911	94.0396	100	incorrect
33	-39.7820374692					0.08	0.907	20.5461	8.054	8.1507	16.9409	77.7359	100	incorrect
665	-39.7337348731					0.02	0.9688	21.9155	12.1844	12.5174	12.813	160.0882	100	incorrect
171	-39.6861862597					0	1	49.6525	15.2433	17.0946	48.9692	66.8216	100	incorrect
625	-39.5384733723					0.1	0.8936	30.2667	9.2662	9.9196	27.1556	118.8573	100	incorrect
1320	-39.5334461472					0	1	33.6392	10.9548	11.9466	31.4169	100.2061	100	incorrect
854	-39.5086773288					0	1	40.4863	12.0967	13.3372	37.3632	172.442	100	incorrect
1092	-39.4707521454					0	1	33.1849	14.06	14.2666	29.5755	126.0675	100	incorrect
1	-39.4639260898					0.16	0.7838	26.4847	7.6987	8.5778	23.4605	110.8424	100	incorrect
1139	-39.4480760325					0	1	37.3131	14.2056	15.5718	34.0355	113.0527	100	incorrect
454	-39.3946152112					0.04	0.9767	36.6355	13.3035	13.1752	33.163	164.0995	100	incorrect
817	-39.227153825					0	1	34.8475	9.7639	10.7528	32.8865	95.7587	100	incorrect
150	-39.219334856					0.06	0.9524	39.8101	12.8761	14.5907	35.8801	177.1723	100	incorrect
220	-39.1688731253					0	1	44.387	14.5484	14.7866	41.7597	158.6466	100	incorrect
943	-39.1407981118					0	1	39.6624	13.1208	14.4509	38.1289	83.9128	100	incorrect
237	-39.112175667					0	1	31.1154	12.6158	13.4911	26.503	150.4772	100	incorrect
864	-39.104412738					0	1	46.8928	12.3483	13.7509	44.775	112.9883	100	incorrect
1276	-39.0973972393					0	1	46.6461	11.7669	13.0472	44.3151	164.2425	100	incorrect
1037	-39.0866674773					0.2	0.8214	13.3442	6.2532	6.623	7.5703	73.5197	100	incorrect
224	-39.052671101					0	1	48.2075	12.4604	13.4749	46.4484	101.3541	100	incorrect
513	-39.0345209112					0	1	39.2407	16.0874	17.4276	34.8667	159.6729	100	incorrect
773	-39.0282153383					0.02	0.9744	28.9995	12.915	13.9582	23.869	165.277	100	incorrect
312	-38.9873942356					0	1	39.2473	7.6651	9.4857	36.8434	121.6844	100	incorrect
279	-38.7959133689					0	1	34.476	6.7031	8.4217	32.4041	99.8469	100	incorrect
1198	-38.7899056816					0	1	51.1413	14.2677	16.1377	49.9021	97.3403	100	clashes,incorrect
1386	-38.7518819019					0.04	0.9655	37.2386	10.4763	12.7214	34.2199	163.8314	100	clashes,incorrect
1269	-38.7383473404					0	1	42.9611	11.2968	12.6844	40.1853	165.5826	100	incorrect
209	-38.6874641227					0	1	16.0019	6.0476	6.5241	14.6648	45.3134	100	clashes,incorrect
1104	-38.6083404106					0.06	0.85	19.9564	6.4847	6.8852	17.7204	76.5153	100	incorrect
962	-38.6022197466					0.24	0.7818	25.5579	9.0033	10.9049	22.0943	116.1339	100	incorrect
189	-38.5405581792					0.02	0.9825	37.9745	11.9325	12.7466	35.0628	140.3124	100	incorrect
1079	-38.5229905946					0.08	0.9111	26.8064	9.5129	10.5028	22.6945	125.82	100	incorrect
1274	-38.5155427458					0	1	28.6448	10.0837	10.346	27.3313	55.6435	100	incorrect
267	-38.490834683					0	1	21.027	10.7574	11.7596	12.427	156.012	100	clashes,incorrect
13	-38.4715185032					0	1	37.2713	10.0736	11.2729	33.8773	151.7458	100	clashes,incorrect
498	-38.4579588439					0	1	40.6888	13.1315	13.5677	38.3891	119.0829	100	incorrect
870	-38.4423493277					0.34	0.75	12.0311	5.6746	6.3466	7.2115	63.6889	100	clashes,incorrect
478	-38.4292558105					0.1	0.9107	16.3263	7.4685	7.6044	10.5243	95.4514	100	incorrect
95	-38.3606627349					0	1	37.0519	11.9731	12.7089	34.1569	138.7896	100	incorrect
471	-38.3260730856					0.36	0.6	9.0218	3.3849	4.1461	6.6694	48.2825	100	acceptable
65	-38.2534535411					0.06	0.9655	11.0525	5.1137	5.4668	10.4805	27.3782	100	clashes,incorrect
230	-38.2063423286					0	1	45.9532	14.2702	14.7651	43.9799	128.931	100	incorrect
845	-38.1985686141					0	1	46.6476	11.7949	13.0576	44.3106	164.5464	100	incorrect
133	-38.0691611006					0	1	39.263	13.5156	14.5385	36.4809	128.4146	100	clashes,incorrect
1284	-37.9933486872					0	1	36.2194	11.1402	13.2389	33.6788	126.3307	100	incorrect
1233	-37.9875421817					0	1	41.1002	13.7755	14.9609	40.5847	49.9898	100	incorrect
85	-37.9659936972					0	1	42.9353	9.4026	11.0685	41.2428	98.16	100	incorrect
752	-37.9012113779					0	1	23.5943	6.2599	7.4725	23.39	23.2006	100	incorrect
208	-37.743173463					0.12	0.8776	32.6222	10.3825	10.8522	29.081	149.0717	100	incorrect
472	-37.7236471349					0	1	41.9857	11.7156	13.0829	38.9936	164.2129	100	incorrect
828	-37.7231972934					0.08	0.8667	35.6542	12.4651	12.5756	32.1983	160.0526	100	incorrect
51	-37.6594032405					0.02	0.9848	20.2643	12.1899	12.5853	10.1865	176.0284	100	clashes,incorrect
872	-37.6312257665					0.02	0.975	35.9076	14.7512	14.8274	31.4903	147.9727	100	incorrect
835	-37.5307561935					0.02	0.9744	21.7953	7.7367	8.0651	20.399	55.1326	100	incorrect
1314	-37.4502763991					0	1	29.6537	12.1396	12.1741	24.5569	138.0591	100	clashes,incorrect
1224	-37.4175120639					0	1	44.9985	10.676	11.9274	42.8461	139.1518	100	incorrect
764	-37.3873156244					0	1	27.2142	13.4054	14.9269	22.3459	121.6558	100	incorrect
244	-37.2264988433					0.02	0.9808	41.6277	12.8201	14.1498	38.0444	175.0753	100	incorrect
1054	-37.160469838					0	1	37.1582	9.8072	11.0275	33.5623	149.9058	100	clashes,incorrect
1035	-37.0548754718					0.12	0.8947	15.339	9.1039	9.3809	5.0046	103.6385	100	incorrect
581	-37.043152257					0.02	0.98	21.9033	13.0224	13.9268	12.3053	170.9025	100	incorrect
1378	-37.0266605871					0	1	35.3851	13.8528	15.6452	32.3723	107.1334	100	incorrect
563	-37.0038923156					0	1	32.4696	12.7051	14.1503	29.6381	126.3591	100	incorrect
1029	-36.9998754114					0.04	0.9394	17.5967	8.8934	9.2134	9.7404	109.7845	100	incorrect
300	-36.987939668					0	1	46.3274	11.1967	12.5541	43.8238	172.2711	100	incorrect
896	-36.9698558364					0.14	0.8372	31.5026	9.6853	10.6807	27.7795	137.9019	100	incorrect
993	-36.9464009367					0.02	0.9545	40.2468	14.4185	15.0697	37.378	130.152	100	incorrect
807	-36.8977361123					0	1	46.6299	11.7761	13.0392	44.2998	163.9685	100	incorrect
1322	-36.6478204225					0.28	0.72	15.0128	4.5754	5.0859	12.2707	66.1931	100	clashes,incorrect
158	-36.6168806752					0	1	46.6979	15.5307	16.1209	45.3732	89.8838	100	incorrect
988	-36.4153170322					0	1	46.1861	13.7913	15.2267	43.5858	142.9833	100	clashes,incorrect
768	-36.4117049763					0.06	0.9444	22.321	11.232	11.8953	13.8374	149.2982	100	incorrect
1165	-36.400802882					0	1	34.5879	12.6706	13.4867	30.4467	176.382	100	incorrect
892	-36.3865818719					0	1	41.2723	14.1821	15.1369	38.2826	162.1474	100	incorrect
597	-36.3512873129					0	1	46.0769	14.3276	15.5661	43.5119	166.0367	100	incorrect
1282	-36.2637669594					0	1	40.2096	12.2413	13.5096	37.3901	167.1781	100	clashes,incorrect
502	-36.2492993213					0	1	28.0696	9.6993	10.2946	25.8085	83.185	100	incorrect
7	-36.2042481386					0	1	21.4998	12.0142	13.4422	11.2973	148.4936	100	clashes,incorrect
1289	-36.0758440183					0	1	46.4605	14.4636	15.3508	43.6721	168.3516	100	incorrect
210	-36.0334433348					0	1	37.8929	15.7466	16.6153	33.6094	144.4333	100	incorrect
69	-36.0166517925					0.04	0.9565	24.2009	9.4849	10.0907	18.4932	120.813	100	incorrect
914	-36.0092212366					0.04	0.9565	38.6858	12.6558	13.1102	35.6708	138.6304	100	incorrect
865	-35.920558061					0	1	28.4105	9.3195	10.9051	25.1609	99.4707	100	clashes,incorrect
415	-35.8879196812					0.02	0.9778	22.9191	8.0042	8.3681	20.8538	71.4413	100	incorrect
1327	-35.7887812963					0.08	0.92	38.9727	12.3032	13.5833	35.4748	165.5381	100	incorrect
61	-35.7310659091					0.08	0.9344	21.4152	9.2717	9.9302	14.8323	117.5996	100	incorrect
180	-35.7191470025					0.04	0.9545	42.8154	11.9382	13.6027	39.8624	168.1941	100	incorrect
1000	-35.5155877071					0	1	50.7531	14.0577	15.353	48.7093	151.1587	100	incorrect
1377	-35.3706110255					0	1	45.9776	14.3485	14.8046	43.2156	156.1559	100	incorrect
1255	-35.359020661					0	1	14.3936	6.4851	6.7085	13.6724	33.3029	100	clashes,incorrect
995	-35.3365299962					0	1	27.4589	13.172	13.5043	20.8297	158.6397	100	incorrect
507	-35.2866381157					0	1	46.4835	9.6295	11.4165	44.0328	160.0978	100	incorrect
260	-35.2197654657					0.08	0.8889	18.7066	6.9411	7.3709	13.9267	85.921	100	incorrect
1083	-35.2048586378					0	1	37.543	10.0176	11.2622	34.071	130.0956	100	incorrect
723	-35.1491048416					0	1	43.5833	13.3082	14.7387	40.6287	163.3473	100	clashes,incorrect
642	-35.0841752315					0	1	43.5297	13.7164	15.4596	41.7479	101.6531	100	incorrect
1052	-35.081333588					0	1	14.6565	6.2938	6.6148	9.982	70.8543	100	clashes,incorrect
1398	-35.0624560384					0	1	40.6581	11.6592	12.7715	37.7914	174.3539	100	incorrect
650	-35.0375033145					0	1	49.5431	15.4444	15.5233	47.7131	121.1817	100	incorrect
961	-34.9622630858					0.02	0.98	40.6433	13.9016	13.634	37.6626	179.195	100	incorrect
537	-34.6718230748					0.02	0.9882	37.8771	11.1605	12.0016	35.1065	137.2976	100	clashes,incorrect
163	-34.5773291549					0.02	0.98	33.3957	6.543	8.0981	30.629	117.38	100	incorrect
585	-34.5730847664					0.1	0.8936	29.3084	11.5615	13.0652	23.3016	150.2759	100	incorrect
827	-34.549537937					0.1	0.8889	28.9807	11.6532	13.1538	22.8727	149.7002	100	incorrect
937	-34.5249924847					0.04	0.971	40.1724	13.4531	13.945	37.0373	159.5218	100	incorrect
1003	-34.434906212					0.1	0.8889	28.9807	11.6532	13.1538	22.8727	149.7002	100	incorrect
1020	-34.3492119162					0	1	16.8354	9.7962	11.0797	8.3729	170.8756	100	incorrect
735	-34.2388538931					0.04	0.9643	36.5674	8.6432	9.9785	33.6606	137.0352	100	incorrect
245	-34.2107439245					0	1	42.746	13.474	14.8179	39.2807	167.1628	100	incorrect
413	-34.1207183402					0	1	45.5912	11.4861	12.9396	42.8884	174.4008	100	incorrect
1075	-34.1038531625					0	1	33.5516	9.4256	10.5053	31.0633	116.2809	100	incorrect
850	-33.9384748749					0.02	0.9744	18.6676	8.623	8.694	17.0096	54.4729	100	incorrect
1258	-33.7919268843					0	1	40.321	12.2373	13.4917	37.5095	164.9665	100	clashes,incorrect
423	-33.7905642334					0	1	43.7906	13.1257	13.9784	40.8819	162.2106	100	incorrect
503	-33.7375431837					0.38	0.6042	6.9719	3.4194	4.1485	2.7791	40.1842	100	acceptable
395	-33.6505295842					0	1	39.3728	12.9616	13.8956	36.534	177.4806	100	incorrect
766	-33.6476588337					0	1	38.6103	15.0813	15.9852	35.8971	123.6489	100	incorrect
621	-33.6246528749					0	1	42.2899	14.2831	15.9902	41.8583	44.1521	100	clashes,incorrect
989	-33.6025863818					0	1	43.5005	13.1326	13.9823	40.7739	158.9735	100	clashes,incorrect
1100	-33.5976928983					0	1	45.5768	15.2015	15.2929	43.1789	134.7305	100	incorrect
1156	-33.5743038309					0	1	47.0405	14.8867	15.9272	44.3171	162.254	100	incorrect
307	-33.528335057					0	1	21.4963	11.0436	11.2517	12.8341	137.5321	100	incorrect
609	-33.5090671353					0	1	48.9111	14.4091	15.1463	46.618	172.0361	100	incorrect
1121	-33.4986367231					0.04	0.9091	20.9585	13.2015	14.0228	11.4869	148.1485	100	incorrect
339	-33.4182218212					0	1	28.4586	11.2172	11.3821	25.1672	92.8717	100	incorrect
152	-33.4098074036					0	1	49.9328	13.5885	15.0211	47.9024	131.9433	100	incorrect
313	-33.4028147568					0	1	40.8055	12.7555	15.2831	39.0859	78.777	100	incorrect
39	-33.3907436028					0	1	41.968	8.9691	10.6214	39.2393	168.119	100	incorrect
1227	-33.3844184581					0	1	37.4979	12.7809	13.6021	33.9096	179.2219	100	incorrect
1136	-33.3755788517					0	1	47.6109	11.9808	13.4946	46.3795	84.075	100	incorrect
1087	-33.3624960667					0	1	44.1317	15.9246	16.7876	41.7625	135.3069	100	incorrect
776	-33.2551153236					0	1	24.707	9.7193	10.1985	20.3567	124.1033	100	incorrect
289	-33.1946640635					0	1	17.995	10.0544	11.1855	13.445	87.2185	100	incorrect
129	-33.1680236812					0	1	37.563	10.1461	11.3685	34.0807	153.5231	100	clashes,incorrect
430	-33.1386237795					0	1	45.8185	13.0419	13.9332	43.3369	162.2146	100	incorrect
192	-33.1029243981					0	1	35.8737	8.4598	10.1242	33.4428	125.2663	100	incorrect
822	-33.0442025036					0	1	36.0357	10.2294	11.1648	34.1242	95.9215	100	incorrect
1189	-33.0292363999					0	1	37.8642	11.0673	12.2391	34.4768	155.2814	100	clashes,incorrect
630	-33.025729067					0	1	44.036	9.1517	11.2082	41.6782	141.1597	100	clashes,incorrect
1312	-32.9624295828					0	1	15.3888	7.366	7.4946	10.5139	97.3371	100	incorrect
35	-32.9096680061					0	1	41.4601	12.7988	13.6981	37.7532	153.6889	100	incorrect
724	-32.9086545412					0.08	0.9216	24.2985	13.1852	12.9126	16.8393	141.9357	100	incorrect
102	-32.5969458263					0.06	0.9455	14.2683	6.0259	6.4653	13.3715	35.135	100	clashes,incorrect
338	-32.5645199844					0	1	32.2124	11.0456	11.757	29.4515	116.2251	100	incorrect
125	-32.4902779827					0	1	42.4288	13.1234	14.6134	39.8871	132.3309	100	incorrect
272	-32.4337886653					0.02	0.9828	42.981	13.6731	15.0521	39.5345	170.057	100	clashes,incorrect
1070	-32.3462392142					0.02	0.9688	42.3947	13.8843	14.8899	39.1203	161.1662	100	incorrect
1253	-32.3435062469					0	1	52.6823	16.8224	17.6658	50.4232	170.1405	100	incorrect
992	-32.3009481401					0.22	0.8514	15.6455	7.4898	7.551	9.287	86.7205	100	clashes,incorrect
30	-32.2905360681					0	1	16.1847	10.8556	10.982	4.6026	161.9249	100	clashes,incorrect
84	-32.1653993836					0	1	36.0198	11.2378	12.4106	33.6383	109.978	100	incorrect
187	-32.1648446933					0	1	29.9713	9.548	10.2042	26.1512	111.3198	100	incorrect
79	-32.1476847924					0.4	0.6	7.0797	3.5923	4.2945	3.0035	40.4565	100	acceptable
793	-32.1366099553					0.02	0.9836	34.6039	11.1784	12.2751	31.1414	179.0708	100	incorrect
588	-32.0657617443					0.04	0.9592	34.2026	14.5373	14.7735	29.268	153.5756	100	incorrect
928	-32.0347650484					0	1	34.7131	10.8914	11.5291	32.0302	122.0943	100	incorrect
980	-32.0346569697					0.06	0.9455	33.8414	9.81	11.7464	30.6718	145.7384	100	incorrect
538	-31.976751385					0	1	45.6515	11.3661	12.9488	42.4959	169.0624	100	incorrect
666	-31.943988698					0.02	0.9839	37.897	10.9925	11.7689	35.2576	131.4133	100	clashes,incorrect
346	-31.9405027008					0.02	0.9811	37.0825	13.7354	13.9253	33.4779	166.9131	100	incorrect
652	-31.9338036075					0	1	42.7389	14.0647	15.4757	40.1453	108.5934	100	incorrect
1366	-31.9198659614					0	1	39.0774	7.9185	9.7402	35.9085	149.0567	100	clashes,incorrect
1081	-31.8498925736					0	1	39.9424	12.5553	13.8221	36.9193	169.2682	100	incorrect
575	-31.7786832373					0.18	0.8525	18.2502	9.6914	9.6148	10.6407	109.9082	100	incorrect
137	-31.6711478149					0.02	0.9762	25.9479	10.2851	11.1434	20.6591	121.8493	100	incorrect
637	-31.6648478333					0.02	0.9375	41.7695	15.5438	16.201	38.5558	164.7788	100	incorrect
1157	-31.6464868184					0	1	41.1039	11.6565	12.9122	37.7822	171.1448	100	incorrect
998	-31.6134117566					0	1	45.0259	12.7469	14.0336	42.2657	170.9372	100	incorrect
970	-31.585954316					0	1	45.7033	13.3471	14.1504	43.0476	167.5667	100	incorrect
1201	-31.5121687147					0	1	36.6675	7.9701	9.4756	33.2192	140.1533	100	incorrect
490	-31.507168639					0.06	0.8889	29.9162	12.4263	12.4601	24.8846	128.2975	100	incorrect
195	-31.4924520816					0.06	0.9412	21.4542	12.3742	12.3954	11.89	164.5352	100	incorrect
381	-31.4330084456					0.2	0.8039	17.5995	5.3664	6.477	13.4736	81.5184	100	incorrect
351	-31.4103804491					0.02	0.9828	38.1662	11.7628	12.487	35.2072	141.9787	100	incorrect
1009	-31.4060405961					0.06	0.8889	19.5164	11.0465	11.8469	11.9714	116.6592	100	incorrect
6	-31.2514902065					0	1	44.4919	14.2067	15.4944	41.8123	132.232	100	incorrect
863	-31.2461123083					0	1	44.6908	15.2707	15.2695	42.2761	130.3809	100	incorrect
858	-31.2040951413					0.02	0.9825	42.8881	12.4721	13.8771	39.739	173.1795	100	incorrect
308	-31.1838984066					0.02	0.975	43.7595	13.3159	14.7378	40.5381	168.9763	100	incorrect
612	-31.1672643565					0	1	45.2179	13.7105	15.877	43.8582	93.285	100	incorrect
900	-31.1107703991					0	1	15.2221	9.3838	10.1782	4.2637	172.5492	100	clashes,incorrect
1102	-31.0968793731					0	1	46.1458	9.9754	12.008	44.1669	127.772	100	incorrect
543	-31.07201071					0.08	0.8857	21.5277	13.153	13.8569	11.6393	163.599	100	incorrect
1226	-31.0607738681					0	1	44.2068	14.4255	15.7251	40.9194	143.1902	100	incorrect
670	-30.9426612538					0	1	47.1374	14.9176	15.3498	44.5263	167.4531	100	incorrect
753	-30.8686355741					0.18	0.6538	18.7837	7.0435	7.2501	15.5941	81.8667	100	incorrect
1336	-30.8594483386					0.18	0.8594	13.1941	6.4762	6.7841	6.634	76.7968	100	incorrect
107	-30.7722221132					0.04	0.931	41.0283	14.2733	14.7722	37.9824	155.9641	100	incorrect
184	-30.6671166722					0	1	42.0505	13.5453	14.4569	38.3324	171.9126	100	incorrect
496	-30.6606632587					0.04	0.9636	19.4247	6.3381	6.7481	19.2815	14.9226	100	incorrect
374	-30.5780892545					0.06	0.8636	40.7086	14.9081	15.5133	37.5989	145.7109	100	incorrect
297	-30.547817924					0	1	39.9424	9.4286	10.9358	38.5467	90.5079	100	incorrect
347	-30.5207421538					0.22	0.8167	14.6543	7.8151	8.5768	7.573	83.9446	100	incorrect
743	-30.4502235016					0.04	0.9744	35.8431	12.5121	13.4468	32.2622	163.2359	100	clashes,incorrect
1180	-30.4483481466					0	1	27.566	7.2544	8.1857	26.2567	69.1141	100	incorrect
341	-30.3879902568					0	1	33.7364	15.5956	16.3481	28.5706	154.8682	100	incorrect
1397	-30.3735310368					0	1	46.3382	14.8011	15.4855	43.7512	159.8538	100	incorrect
1357	-30.2141041325					0	1	35.0258	10.6755	11.3446	32.8364	105.1799	100	incorrect
695	-30.1912842398					0.12	0.8421	31.1119	11.2688	11.8208	27.3054	132.9408	100	incorrect
590	-30.1128639609					0	1	24.6535	10.8996	11.2937	22.9316	65.4572	100	incorrect
242	-30.0383637058					0	1	39.8464	12.0098	13.11	36.4585	171.1903	100	incorrect
651	-29.6923226915					0	1	45.7688	10.383	12.1622	43.5293	149.5464	100	incorrect
1207	-29.6296647453					0	1	26.6896	12.5379	13.1273	20.3395	152.625	100	incorrect
924	-29.5301839446					0.04	0.9592	31.0897	8.9161	9.5061	28.23	118.8805	100	clashes,incorrect
804	-29.4472110606					0	1	52.1546	13.3265	14.6842	50.8569	101.0611	100	incorrect
1270	-29.3975505227					0	1	48.3415	11.2874	12.6651	45.3744	177.6736	100	incorrect
841	-29.3322287262					0	1	22.6975	12.5556	13.0174	15.3984	177.7657	100	clashes,incorrect
446	-29.3179459525					0.04	0.9608	37.8139	10.994	12.9757	33.6076	157.3214	100	incorrect
629	-29.2448874042					0	1	27.6994	11.4835	12.7456	23.978	133.3744	100	incorrect
318	-28.987981183					0	1	18.2831	8.1819	8.3631	16.6466	52.1348	100	incorrect
519	-28.9853740825					0	1	46.1196	9.6288	11.635	43.9904	139.5123	100	incorrect
114	-28.871923088					0	1	57.0512	16.085	17.3197	55.3283	131.1257	100	incorrect
521	-28.6961443045					0	1	14.302	7.8722	9.423	10.2523	75.1354	100	incorrect
460	-28.586539153					0	1	46.0715	11.3631	13.0516	43.375	177.1299	100	incorrect
87	-28.3470071289					0.08	0.9184	29.2648	12.1375	13.5959	22.8969	162.0744	100	incorrect
1182	-28.2880862457					0	1	38.3581	13.2575	14.1677	34.7246	173.5003	100	incorrect
544	-28.2813886287					0	1	40.0558	12.0151	13.0973	37.0729	117.0207	100	incorrect
456	-28.2328162591					0.02	0.9815	41.1425	11.4742	12.7888	38.1805	173.8402	100	incorrect
25	-28.1956588218					0.02	0.9767	40.3149	12.1494	12.9059	37.5501	146.2352	100	incorrect
1138	-28.1715586938					0.04	0.9661	32.9406	8.124	10.2788	30.6118	101.6048	100	incorrect
261	-28.0385197679					0	1	18.6249	5.5325	6.3353	18.0195	35.1223	100	incorrect
47	-28.0195578584					0	1	37.7848	13.7487	13.6686	34.4873	177.8584	100	incorrect
777	-27.9481261365					0	1	36.5687	11.0061	11.841	33.2338	111.246	100	incorrect
1147	-27.9336719011					0	1	41.4746	10.9195	12.4317	38.4275	157.2066	100	incorrect
582	-27.9228006256					0	1	37.9577	10.5364	11.7024	34.4273	154.5447	100	clashes,incorrect
1213	-27.8858854048					0.02	0.9286	27.6698	10.1844	10.5825	25.1301	103.6377	100	incorrect
1146	-27.8481472324					0.06	0.9318	17.5456	9.4956	10.047	8.7128	120.7623	100	incorrect
949	-27.8288534367					0	1	31.794	8.5845	9.5037	29.8794	77.603	100	incorrect
595	-27.7933504551					0	1	25.7086	10.2712	9.8021	20.8007	178.3073	100	incorrect
1077	-27.6894541709					0	1	39.8202	12.9725	12.9556	37.0275	124.6237	100	incorrect
1231	-27.6796781814					0	1	23.5462	7.2739	8.4237	22.3699	53.2013	100	incorrect
600	-27.5130082223					0	1	39.6855	14.0892	14.8469	36.674	178.1511	100	incorrect
1196	-27.5036939321					0.16	0.8367	8.2035	3.8422	4.1665	7.4933	21.96	100	acceptable
974	-27.476621526					0	1	24.9066	11.1714	11.7209	18.5368	140.653	100	clashes,incorrect
385	-27.3662978219					0	1	39.9804	13.9544	15.0415	37.1894	121.2898	100	clashes,incorrect
404	-27.3537998109					0.04	0.9661	35.33	9.3816	11.3249	31.7265	136.9042	100	clashes,incorrect
880	-27.3379680435					0	1	37.2394	8.3803	10.1093	34.457	143.2841	100	incorrect
359	-27.3188957457					0.14	0.75	24.8956	7.9548	8.4651	21.7744	105.4377	100	incorrect
1217	-27.2155774649					0.12	0.8125	29.3315	12.7047	13.4195	24.2408	156.6105	100	incorrect
226	-27.1697702654					0	1	44.5329	14.252	15.8877	41.5372	134.0589	100	incorrect
225	-27.1584930402					0	1	25.0349	11.6565	12.189	18.9135	132.201	100	incorrect
744	-27.1399771095					0	1	38.5486	9.9425	11.0487	34.9192	126.9611	100	incorrect
399	-26.9815962935					0.06	0.875	35.6913	11.4568	12.104	32.2835	167.8272	100	incorrect
916	-26.9268209253					0.02	0.9714	42.9256	14.412	15.7494	39.3494	172.4895	100	incorrect
533	-26.8449410855					0	1	44.3973	15.2694	16.7841	43.6838	57.1589	100	incorrect
685	-26.7810512125					0	1	44.5311	12.6477	13.0068	42.3624	130.53	100	incorrect
1218	-26.7323513285					0	1	43.5771	11.4038	12.8648	40.2162	159.4035	100	incorrect
278	-26.7054198981					0	1	40.5979	9.597	11.0312	38.1266	111.6996	100	incorrect
1005	-26.6624098872					0.02	0.9886	35.1376	10.546	11.2459	32.5971	118.5213	100	clashes,incorrect
201	-26.6538834057					0	1	22.895	6.1171	7.2241	22.5187	30.4782	100	incorrect
754	-26.619920083					0	1	46.756	11.6081	12.933	44.4347	163.0192	100	incorrect
750	-26.5007281136					0	1	46.1864	14.1811	13.8331	43.7585	142.888	100	incorrect
1395	-26.4335799936					0	1	36.7471	9.6436	10.8844	33.2297	148.5552	100	clashes,incorrect
922	-26.4237496348					0	1	18.649	10.0907	11.3126	13.6595	92.4483	100	incorrect
1375	-26.412703454					0.02	0.9848	33.8586	10.8558	11.3754	31.1571	122.5256	100	incorrect
770	-26.2902393338					0.1	0.8333	23.6854	6.6	7.2734	20.4435	88.0276	100	incorrect
1170	-26.2307453497					0	1	40.1334	12.3167	13.0538	37.2593	157.1846	100	incorrect
795	-26.2155419405					0	1	44.8266	14.909	15.2991	42.0496	159.9154	100	incorrect
373	-26.1578877344					0	1	47.1763	13.8182	14.9307	44.8154	156.6968	100	incorrect
1190	-26.0997270571					0	1	22.6561	6.7809	7.4171	21.5769	45.3027	100	incorrect
938	-26.0115776149					0	1	38.9238	11.1976	12.3562	36.3853	129.7136	100	incorrect
851	-26.007117616					0	1	31.4632	8.5572	9.4785	28.9245	85.5824	100	incorrect
1360	-25.5823553629					0	1	35.8351	14.1261	15.2402	32.1809	178.8137	100	incorrect
34	-25.5572980693					0	1	47.1187	10.8204	12.4847	44.6618	148.571	100	incorrect
756	-25.4210723411					0	1	17.3283	7.4131	9.2375	16.2469	29.1029	100	incorrect
792	-25.3759630009					0.04	0.9683	17.271	7.5361	7.7401	16.4904	36.3365	100	incorrect
148	-25.3532288437					0.06	0.9571	26.4184	11.56	12.7151	20.262	123.7913	100	clashes,incorrect
920	-25.3184449848					0	1	35.204	9.5968	10.4476	31.9485	113.4985	100	incorrect
1073	-25.3075166047					0	1	36.7347	9.8919	11.0904	33.2432	147.7049	100	clashes,incorrect
470	-25.3011348228					0	1	17.393	9.5867	9.2065	9.3694	162.2083	100	incorrect
623	-25.2333209636					0	1	52.1992	12.6138	13.7502	49.9522	164.3297	100	incorrect
506	-25.1983324941					0	1	24.9484	9.3766	9.5978	24.0729	46.3359	100	incorrect
24	-25.1529836663					0	1	38.5082	10.7577	11.9432	35.1992	151.0751	100	clashes,incorrect
105	-25.0656317217					0	1	40.8329	12.8751	13.2539	38.315	134.0332	100	incorrect
479	-25.0556364326					0.04	0.9714	11.6117	5.2395	5.9204	10.9749	27.4225	100	clashes,incorrect
751	-25.0385233448					0.02	0.9861	42.0075	12.9827	13.7744	39.2015	152.7115	100	incorrect
576	-24.9851114939					0.04	0.9661	37.9284	11.1843	11.9956	35.2482	135.39	100	incorrect
1256	-24.9609454806					0	1	49.9753	14.5573	15.2857	47.7674	156.3365	100	incorrect
893	-24.8228442982					0	1	33.405	8.5035	9.7519	31.1537	86.6854	100	incorrect
678	-24.7765969025					0	1	33.929	9.2882	10.2854	31.2246	121.0286	100	incorrect
617	-24.7757152804					0	1	37.076	14.0672	15.8668	34.2949	105.3599	100	incorrect
759	-24.6900560085					0	1	29.7381	13.6984	14.5996	24.1085	162.5057	100	incorrect
531	-24.6876179138					0.02	0.9565	21.6079	8.5313	8.937	17.6277	105.1354	100	incorrect
959	-24.5727629937					0.04	0.9636	43.0964	13.0692	13.9482	40.4944	152.0771	100	incorrect
21	-24.5641445544					0.04	0.9545	23.2753	11.1577	11.2896	18.9733	93.7033	100	incorrect
443	-24.5405244928					0.02	0.9643	28.122	11.5906	12.9517	23.2115	142.212	100	incorrect
679	-24.4457930476					0	1	40.0552	13.1728	13.8019	37.0557	145.9829	100	incorrect
1350	-24.296370495					0	1	17.4529	6.5892	6.9984	15.59	52.8556	100	incorrect
996	-24.2575450569					0	1	45.6636	10.0108	11.5706	43.2459	168.8057	100	incorrect
1202	-24.0916786956					0	1	27.427	11.6016	12.0713	22.3289	156.4916	100	incorrect
463	-24.0633683918					0	1	52.3532	14.873	16.47	51.1411	94.1975	100	incorrect
331	-24.0398601001					0	1	48.0357	11.6258	12.754	46.0107	110.7018	100	incorrect
1260	-24.0101944574					0	1	45.9814	13.9115	14.5945	43.8406	128.7987	100	incorrect
264	-24.008305076					0	1	35.066	14.2739	14.9784	32.6484	90.476	100	incorrect
382	-23.9489543731					0	1	33.2528	11.7921	12.5247	28.5138	136.7827	100	incorrect
1287	-23.9479813899					0	1	37.9256	10.026	11.2629	34.6081	157.4679	100	clashes,incorrect
656	-23.6747311634					0.06	0.9552	15.3108	6.4758	6.7488	14.0562	41.2585	100	clashes,incorrect
518	-23.6428668518					0	1	49.0724	11.0471	12.4189	46.8744	157.3743	100	incorrect
397	-23.6226242812					0.08	0.8571	27.5706	13.6347	13.5793	21.2825	147.6209	100	incorrect
418	-23.587702871					0	1	27.784	13.414	13.6809	21.1636	173.3018	100	incorrect
558	-23.4810543606					0.06	0.9464	37.2702	12.3624	13.6831	33.4255	166.6174	100	incorrect
326	-23.4773094896					0.06	0.9524	15.2006	5.9804	6.6852	13.25	50.1215	100	incorrect
808	-23.4537311497					0	1	46.7288	14.6458	17.0593	43.5936	147.5208	100	incorrect
469	-23.4528237702					0.08	0.9579	12.7161	4.9378	5.2438	12.5945	12.8445	100	clashes,incorrect
923	-23.4227104574					0	1	46.8995	12.4849	13.1693	43.7722	168.2492	100	incorrect
354	-23.2761934938					0	1	43.4776	14.6536	16.6179	42.5296	71.8581	100	incorrect
905	-23.06883942					0.18	0.8548	31.1854	11.9903	12.9382	26.1274	164.1229	100	incorrect
1038	-23.0446676376					0	1	47.0434	12.3175	13.4126	45.8936	80.6749	100	incorrect
94	-23.0217845397					0	1	43.76	12.7012	13.8011	40.7917	177.4606	100	clashes,incorrect
334	-22.8662475753					0.08	0.8667	28.0802	13.6242	13.7438	21.1419	179.0921	100	incorrect
251	-22.739286503					0	1	45.894	12.2227	14.2048	43.2217	117.2214	100	clashes,incorrect
284	-22.6551494554					0	1	45.8071	11.4216	12.7235	43.3804	179.8953	100	incorrect
540	-22.611800575					0	1	51.7341	13.7687	15.5978	50.4007	104.0505	100	incorrect
1019	-22.4883876138					0	1	24.4954	11.0936	12.4119	20.7432	114.0317	100	incorrect
952	-22.3928804679					0	1	33.7195	9.3973	10.3579	31.1306	117.5442	100	clashes,incorrect
859	-22.3553350219					0	1	40.3524	12.5987	13.2841	37.4706	161.0639	100	incorrect
605	-22.3247245671					0.02	0.9836	41.4093	9.1594	11.6206	38.2865	145.3203	100	incorrect
902	-22.2403446648					0	1	37.6531	9.9692	11.2046	34.1499	154.4501	100	clashes,incorrect
911	-22.2317331539					0.04	0.9394	36.2151	14.1935	14.1716	32.202	160.972	100	incorrect
417	-22.2241858521					0.04	0.9333	25.7571	10.7289	11.3009	20.721	140.8208	100	incorrect
23	-22.2015933745					0	1	36.2334	14.2127	15.0794	31.1451	177.9923	100	incorrect
547	-22.1712105508					0	1	33.8072	8.9911	9.8415	30.5154	103.9056	100	incorrect
721	-22.156691247					0	1	18.2103	11.3464	11.0064	7.2131	171.4864	100	clashes,incorrect
1007	-22.1323619084					0	1	14.7919	9.463	9.5482	2.8881	159.0623	100	incorrect
1211	-22.1287617904					0	1	46.9881	15.6171	16.0485	44.2553	147.9625	100	incorrect
975	-22.1113818907					0	1	16.0219	9.8265	11.2292	10.1458	103.7756	100	incorrect
383	-22.1095692446					0.02	0.9722	42.3712	12.3635	13.6846	39.3554	168.985	100	incorrect
1144	-22.0467695311					0	1	30.4055	12.0932	12.783	26.6212	146.2787	100	clashes,incorrect
831	-22.0082589271					0	1	55.8124	19.5519	20.049	53.7316	175.9852	100	incorrect
255	-21.9581582048					0	1	23.3519	12.4343	12.802	15.377	146.3084	100	incorrect
1072	-21.9036528806					0	1	44.6085	13.4449	14.4473	42.1279	162.8206	100	incorrect
830	-21.8611167916					0	1	46.1428	14.8904	15.1544	43.9905	127.0125	100	incorrect
1058	-21.7798694378					0.02	0.9524	33.7382	12.1484	12.1218	30.8929	110.9199	100	incorrect
1021	-21.7774477869					0.14	0.8444	27.2189	12.5973	13.7373	20.2893	165.6452	100	incorrect
1337	-21.7281805987					0	1	37.4086	11.1179	11.5576	35.3501	105.5992	100	incorrect
1167	-21.6656587553					0.04	0.9565	35.5673	11.9021	12.5515	32.6549	126.9832	100	incorrect
1293	-21.6430489561					0.02	0.9853	20.1166	12.1409	12.6886	9.9397	162.5355	100	incorrect
1238	-21.627679816					0	1	44.7052	12.4322	13.5458	42.0755	156.1537	100	incorrect
966	-21.5818218499					0	1	43.2761	11.243	12.371	40.5447	179.3051	100	incorrect
141	-21.4891528347					0.02	0.9818	41.5697	13.3612	15.3206	38.1954	140.5794	100	clashes,incorrect
1176	-21.2234698539					0	1	38.976	9.8172	11.0469	37.325	81.1466	100	incorrect
196	-21.2003911555					0	1	48.4393	12.9511	14.1147	45.8177	178.7005	100	incorrect
494	-21.1969566524					0	1	20.5477	11.857	12.3375	13.0736	163.3309	100	incorrect
1082	-21.1867925868					0	1	45.8006	12.0301	13.2902	42.9771	164.9674	100	incorrect
815	-21.1448807157					0.04	0.963	17.7376	10.0017	11.2359	6.8239	115.8564	100	clashes,incorrect
98	-21.1002132651					0	1	37.3187	10.2375	11.3687	33.9764	155.6654	100	clashes,incorrect
734	-21.0054551443					0	1	48.6275	12.0634	13.449	45.8467	154.1839	100	incorrect
286	-20.9894651036					0.08	0.8462	22.1769	10.221	10.5068	16.0693	113.1865	100	incorrect
912	-20.9726773683					0.04	0.9744	10.9961	5.0875	5.615	10.4142	26.6725	100	clashes,incorrect
890	-20.9611252033					0	1	40.5058	14.7011	14.9492	37.1207	151.6541	100	incorrect
322	-20.9490409824					0	1	50.1812	15.3107	17.0006	49.7681	50.9164	100	incorrect
287	-20.9112974917					0	1	47.4334	14.0973	15.11	44.8046	178.2022	100	incorrect
434	-20.8952849972					0.06	0.9444	28.4982	13.8577	14.2752	21.628	171.8661	100	incorrect
93	-20.8585654672					0	1	46.4558	9.2921	11.2089	44.1037	148.8816	100	incorrect
451	-20.8487879668					0	1	26.9427	13.1051	13.9398	19.9035	175.2015	100	incorrect
1265	-20.7854528405					0	1	51.4143	14.1213	16.0021	50.1522	99.4762	100	incorrect
1027	-20.7611518478					0	1	17.3337	9.6077	9.2374	9.2658	161.7305	100	incorrect
933	-20.7186686691					0.02	0.9825	39.9859	10.8734	12.7576	36.3003	172.9326	100	incorrect
614	-20.5768358292					0	1	46.1594	9.5854	11.5514	44.2157	124.4843	100	incorrect
910	-20.4997516624					0	1	45.5349	14.69	14.8748	42.8156	176.6868	100	incorrect
212	-20.4944533688					0	1	39.7136	11.9994	13.1512	36.3771	162.1217	100	incorrect
1399	-20.4454392063					0	1	24.9766	9.3982	9.5455	22.4486	88.6549	100	incorrect
1191	-20.3137200846					0	1	51.5412	16.8837	17.5472	49.2122	173.9076	100	incorrect
955	-20.2798696345					0.06	0.9375	15.7843	6.8273	7.1679	14.6283	40.7211	100	incorrect
310	-20.2536472985					0	1	37.0205	10.4067	11.6566	33.4915	148.1287	100	clashes,incorrect
594	-20.2376239398					0	1	46.0962	10.1176	12.0234	44.2231	121.2589	100	incorrect
722	-20.2332522674					0.02	0.9643	20.0191	8.2316	8.5671	16.2904	96.6099	100	incorrect
352	-20.1445151906					0.02	0.9815	35.1788	7.872	9.2511	31.496	130.6341	100	incorrect
53	-20.0841484488					0.02	0.9828	42.2387	13.8944	15.4504	38.8829	155.8664	100	clashes,incorrect
32	-19.9637394462					0	1	42.1842	9.6465	10.9236	39.0301	139.067	100	incorrect
1381	-19.9537490663					0	1	33.8463	13.5604	14.2325	29.5163	149.115	100	incorrect
727	-19.8068029264					0	1	33.9131	11.7442	13.6263	29.6487	178.7808	100	incorrect
701	-19.7768021537					0.06	0.925	16.5974	9.6585	9.8553	6.2341	122.644	100	incorrect
1294	-19.706558132					0.04	0.971	12.1559	5.3322	5.5294	11.7385	22.9529	100	incorrect
394	-19.6997193679					0.06	0.9	35.9824	11.8698	12.7421	32.3119	134.4326	100	incorrect
240	-19.6632967623					0	1	29.5601	13.5999	14.502	23.7266	158.9749	100	incorrect
957	-19.6548510168					0.02	0.9821	29.5574	10.6847	11.0273	25.5904	134.6076	100	incorrect
57	-19.6215904592					0.04	0.9649	22.4982	12.6833	12.8522	12.7889	166.8539	100	incorrect
932	-19.6188988537					0.02	0.9831	37.8038	11.7969	12.2493	35.4168	118.3731	100	incorrect
294	-19.5433703101					0.06	0.9167	35.0283	13.156	14.0149	31.094	172.1245	100	incorrect
797	-19.3572522774					0	1	49.4042	15.9719	16.7667	47.1958	141.4749	100	incorrect
270	-19.3009994456					0	1	38.4603	14.4242	14.8517	34.547	170.0103	100	incorrect
983	-19.2761848509					0	1	41.847	13.2224	13.9242	39.3925	124.7328	100	incorrect
235	-19.275530217					0	1	36.383	12.9829	13.9646	32.5278	179.972	100	incorrect
259	-19.2164667363					0.02	0.9846	39.041	12.0628	12.9372	36.1809	144.0121	100	incorrect
147	-19.1702874788					0	1	45.2446	14.3335	15.7164	42.4937	136.3923	100	incorrect
1345	-19.0505924407					0.02	0.9714	40.9033	11.5397	12.736	37.8771	175.791	100	incorrect
867	-19.0179274395					0.02	0.9778	30.6325	12.3627	13.326	26.0443	172.6414	100	incorrect
554	-18.8622988007					0	1	40.8382	13.1636	13.4478	38.2768	140.402	100	incorrect
1341	-18.8365936702					0	1	43.6125	13.072	14.391	40.3425	136.8188	100	clashes,incorrect
250	-18.8330926832					0.02	0.9872	35.2878	10.4114	11.0888	32.9276	112.8728	100	clashes,incorrect
1049	-18.7701450312					0	1	38.8524	8.8882	10.2359	36.0591	122.8347	100	incorrect
861	-18.7215393496					0	1	44.007	15.0256	16.1149	41.3866	135.3274	100	incorrect
116	-18.7185170673					0	1	41.7369	13.0076	13.9869	39.2603	130.5916	100	incorrect
990	-18.6561931491					0.02	0.9545	32.5122	9.6903	10.1917	29.9074	91.2613	100	incorrect
755	-18.5593144905					0	1	33.4998	8.5538	9.8021	31.2595	86.8529	100	incorrect
1076	-18.4138054242					0	1	45.9682	12.2881	13.3106	43.4886	173.4107	100	incorrect
676	-18.3662258503					0.04	0.9167	27.0169	13.8954	13.7609	21.1147	133.7097	100	incorrect
1153	-17.9657564706					0	1	18.8285	5.8858	6.699	18.469	24.5903	100	incorrect
1034	-17.9518656687					0	1	24.9582	6.3372	7.5073	24.6214	30.8076	100	incorrect
353	-17.9097513565					0	1	40.3372	13.7082	14.279	36.782	150.6413	100	incorrect
364	-17.8299366317					0.06	0.9268	15.8255	7.1433	7.3772	9.4367	89.982	100	incorrect
452	-17.8135644964					0.04	0.9649	14.3058	6.4147	6.7016	13.3385	39.8909	100	incorrect
763	-17.7950633531					0	1	35.6246	12.9062	14.3834	31.471	159.3103	100	incorrect
5	-17.6440972759					0	1	37.0768	9.7919	11.0049	33.7421	151.6054	100	clashes,incorrect
638	-17.6302188025					0.02	0.9892	35.9034	13.5677	13.475	32.2776	164.7264	100	clashes,incorrect
653	-17.5793313976					0.14	0.8627	31.6835	13.1644	13.57	27.2714	141.8425	100	incorrect
27	-17.3957456677					0	1	21.9335	9.5499	9.8948	15.986	119.2779	100	incorrect
906	-17.2382549966					0	1	38.0216	12.8873	13.8938	34.524	172.5196	100	incorrect
779	-17.0629627482					0.14	0.8478	18.5321	7.7924	7.8152	15.4324	67.6611	100	incorrect
1240	-16.8189542678					0.04	0.9565	17.9788	11.1911	11.5691	6.3965	131.3122	100	incorrect
321	-16.7350653637					0.04	0.9394	29.5028	13.6588	14.1554	23.7591	176.589	100	incorrect
1311	-16.5534202798					0.04	0.963	14.7549	5.8361	6.2419	14.043	30.5467	100	clashes,incorrect
1204	-16.5425087953					0	1	32.7949	10.5083	11.2781	29.5799	136.9963	100	incorrect
624	-16.5084459994					0.1	0.878	28.7208	9.2219	9.7898	25.6537	111.1875	100	incorrect
580	-16.5068863179					0	1	49.6141	10.3519	11.9937	47.3672	146.9115	100	incorrect
954	-16.0885208344					0	1	38.6552	13.955	15.1046	36.5522	114.3678	100	incorrect
1239	-16.0546387131					0	1	37.4979	12.7809	13.6021	33.9096	179.2219	100	incorrect
64	-15.984913306					0	1	45.8421	15.4645	16.9804	42.8861	143.0181	100	clashes,incorrect
798	-15.9620070329					0.2	0.6	13.3822	4.9088	5.4063	10.5983	54.5278	100	incorrect
834	-15.7429917745					0.16	0.8095	15.3713	4.9378	5.9809	11.7035	71.9576	100	incorrect
997	-15.6120643213					0	1	45.3156	14.6285	15.0751	42.648	150.4755	100	incorrect
559	-15.5631836138					0	1	47.9127	10.4615	11.9456	45.5156	173.4295	100	incorrect
1048	-15.5604861059					0.08	0.9494	12.4404	5.1688	5.4951	12.1211	21.5928	100	clashes,incorrect
90	-15.5594127892					0	1	41.9288	11.0759	13.0721	39.932	92.3088	100	incorrect
1006	-15.5391183711					0	1	51.6444	15.5929	16.3656	50.1634	105.1582	100	incorrect
277	-15.3642867398					0.02	0.975	33.6819	13.1772	13.8844	30.2805	160.8766	100	incorrect
907	-15.319456626					0	1	36.7302	9.7733	10.9552	33.2033	143.6372	100	clashes,incorrect
634	-15.3088632115					0	1	42.3312	13.3171	14.8588	38.9488	170.3037	100	incorrect
846	-15.2538773843					0.06	0.9302	25.9245	10.7378	11.334	20.7795	142.5286	100	incorrect
956	-15.1839523869					0	1	52.3262	14.6171	15.7929	50.025	153.7834	100	incorrect
1098	-15.0486652441					0.04	0.9672	37.4093	13.4272	13.5813	33.9514	166.3343	100	incorrect
390	-15.0198449106					0	1	38.6305	12.7685	13.3733	34.969	176.0693	100	incorrect
516	-14.8050464455					0	1	30.2794	10.4013	10.8491	26.6421	113.4127	100	incorrect
1032	-14.7734295834					0.02	0.9778	22.6859	9.6907	9.785	19.9639	80.0557	100	incorrect
119	-14.7382384345					0	1	49.5457	13.3678	15.1013	47.9184	117.6886	100	incorrect
780	-14.6734988277					0.02	0.9861	36.2504	10.8736	11.515	33.7808	118.748	100	clashes,incorrect
82	-14.5376593139					0.06	0.8235	29.1253	10.4446	10.755	25.4111	130.3934	100	incorrect
1349	-14.5249895616					0.02	0.9714	31.2489	13.0505	13.6182	26.2676	166.7398	100	incorrect
70	-14.4395816146					0	1	23.1091	12.36	12.7581	15.6876	174.4729	100	incorrect
223	-14.4346177865					0.12	0.8696	30.8797	11.5473	13.0853	25.2091	158.4103	100	incorrect
449	-14.4305796227					0	1	26.7695	12.5332	13.0852	20.4354	152.9595	100	incorrect
897	-14.4222786235					0.04	0.9636	18.5206	7.5773	7.85	17.8426	35.7268	100	incorrect
1297	-14.362698237					0.04	0.9565	35.5125	11.9287	12.5845	32.6115	125.2982	100	incorrect
1041	-14.2080359295					0	1	39.1893	15.8502	16.8661	34.7191	171.4607	100	clashes,incorrect
1113	-14.1893492518					0	1	46.4888	10.1381	11.7532	44.5574	119.9042	100	incorrect
1017	-14.1157737006					0	1	50.2612	16.4704	17.0804	47.9087	167.8943	100	incorrect
342	-14.0838188733					0	1	47.5896	14.3573	15.7507	45.1942	128.2094	100	incorrect
36	-14.0788391554					0	1	30.0167	12.9709	13.8031	25.0287	149.9524	100	incorrect
1355	-14.0594015854					0	1	45.2046	10.7472	12.518	42.4697	178.915	100	incorrect
1143	-13.9655023527					0	1	30.6332	12.7725	13.5333	27.1474	145.5984	100	incorrect
1317	-13.8920460248					0	1	16.58	11.4285	10.7393	1.3713	172.5298	100	incorrect
46	-13.7414708096					0	1	38.7752	10.6808	11.9459	35.6363	160.6797	100	incorrect
1022	-13.6388909306					0	1	46.3872	11.4014	13.7001	43.7918	156.954	100	incorrect
1043	-13.5812502455					0.02	0.9677	30.435	9.5178	10.0639	28.3155	95.6209	100	incorrect
668	-13.4394261364					0.08	0.9111	21.5719	8.9354	9.4275	15.216	114.8588	100	incorrect
495	-13.4108877502					0	1	40.2034	11.6131	12.7621	36.7841	141.8518	100	incorrect
106	-13.3028289207					0.02	0.9825	26.9769	13.6958	14.5883	20.2861	177.2467	100	incorrect
1068	-13.2874090829					0	1	48.1578	14.2471	15.8154	45.296	176.8262	100	incorrect
1145	-13.2493636968					0	1	21.9403	5.6921	6.6665	20.9371	43.6517	100	incorrect
1126	-13.0668656298					0	1	31.6764	12.1807	12.5985	26.5102	146.3385	100	incorrect
462	-13.0597483817					0.04	0.9333	20.1105	13.1361	14.003	8.6434	176.9577	100	incorrect
1383	-13.0562804392					0	1	45.2538	11.5789	13.0967	42.967	151.9383	100	incorrect
800	-12.9808672924					0	1	20.1423	7.0853	7.5221	19.2493	37.8888	100	incorrect
117	-12.8895630883					0.02	0.9787	28.7729	13.6207	14.3777	22.5132	176.8188	100	incorrect
97	-12.8210557348					0	1	40.4158	15.6488	16.3806	37.3995	161.7256	100	incorrect
60	-12.7992449354					0	1	41.6262	12.6527	13.6609	39.8888	101.0705	100	incorrect
1161	-12.7204604351					0	1	19.3209	9.8707	9.9839	16.7099	71.0814	100	incorrect
236	-12.707600429					0	1	46.168	12.4193	13.981	43.5309	164.2156	100	incorrect
332	-12.6466722859					0	1	35.4894	10.5527	11.5746	32.8429	120.3151	100	incorrect
1015	-12.6200518119					0.02	0.9688	37.054	12.1389	12.1599	34.372	121.8661	100	incorrect
1133	-12.517404396					0.02	0.9818	15.8126	5.9358	6.31	15.0967	30.5425	100	clashes,incorrect
198	-12.4758395145					0	1	33.3671	11.7612	13.1539	30.6551	106.7552	100	incorrect
697	-12.3174287333					0.04	0.8667	10.2383	4.0399	4.3972	9.475	25.8609	100	incorrect
249	-12.3139944449					0.02	0.9859	36.7569	11.1421	12.161	33.8145	143.4527	100	incorrect
849	-12.3094110947					0	1	28.1553	7.0044	7.8304	27.0146	64.2393	100	incorrect
1056	-12.2584183726					0	1	25.8778	11.25	11.3054	20.5652	162.5384	100	incorrect
783	-12.2554283234					0	1	41.9435	12.3228	13.5831	39.3096	140.1402	100	incorrect
696	-12.2539457789					0	1	55.5665	18.6499	19.4086	53.4346	177.968	100	incorrect
749	-12.225882451					0.02	0.9778	16.1081	6.6838	7.1186	15.8814	20.851	100	clashes,incorrect
1179	-11.9970654844					0	1	40.0098	9.4156	11.7257	36.5849	154.9814	100	incorrect
579	-11.9456753289					0	1	47.6522	13.9436	14.4094	45.1786	162.4733	100	incorrect
515	-11.874329324					0	1	43.2288	15.0267	15.8746	41.6128	77.9409	100	incorrect
325	-11.8384153233					0	1	49.5567	10.8287	12.71	47.5886	135.071	100	incorrect
438	-11.8205957944					0.02	0.987	36.916	11.0328	11.7565	34.3433	124.7138	100	clashes,incorrect
599	-11.6923433682					0	1	45.3441	15.4659	15.7141	42.6208	154.1658	100	incorrect
1318	-11.6074859429					0	1	36.0656	10.4668	11.2973	33.5266	122.5243	100	clashes,incorrect
898	-11.5720503938					0	1	33.4135	13.9979	14.3417	28.5336	179.6257	100	incorrect
784	-11.5457456872					0	1	46.2671	9.0686	11.0675	43.7533	158.7653	100	incorrect
371	-11.4527153718					0.06	0.9483	15.2082	6.0912	6.4882	14.3363	34.4185	100	clashes,incorrect
1195	-11.4333250892					0.02	0.9818	40.4631	12.4373	13.8237	36.8119	178.9419	100	incorrect
981	-11.3841383147					0	1	23.9725	7.2219	8.4097	23.071	47.3012	100	incorrect
252	-11.3797114234					0	1	37.3408	14.9055	16.0391	33.9732	115.9213	100	incorrect
288	-11.3446867503					0.02	0.975	44.6213	13.8403	15.3027	41.6172	151.6364	100	incorrect
118	-11.2537943179					0.02	0.9841	15.7251	5.974	6.3306	14.8804	33.4081	100	clashes,incorrect
802	-11.1149617943					0.04	0.9565	18.1893	7.8521	8.02	13.5544	84.8438	100	incorrect
348	-11.0064481221					0.06	0.9434	22.2223	11.3819	11.8404	13.4652	150.1899	100	incorrect
1219	-10.9399137995					0	1	45.149	9.3243	11.3395	42.8551	141.0833	100	incorrect
1245	-10.8548083433					0.02	0.9872	34.786	9.8356	10.8103	32.0874	125.8741	100	clashes,incorrect
319	-10.822440325					0	1	29.6029	13.2504	14.245	22.6827	173.1816	100	clashes,incorrect
926	-10.7271024965					0	1	43.2601	15.0443	16.0751	39.4159	148.8138	100	incorrect
316	-10.6621843179					0	1	37.8876	10.2503	11.4905	34.317	155.2612	100	clashes,incorrect
1280	-10.6603582312					0	1	42.705	15.1488	15.8422	41.9142	59.1329	100	incorrect
686	-10.3786075296					0.04	0.9722	19.4416	6.0677	6.518	19.1117	24.565	100	incorrect
814	-10.3726486199					0	1	36.9115	9.6084	10.8607	33.5303	147.1759	100	clashes,incorrect
913	-10.3114952444					0	1	24.9766	9.3982	9.5455	22.4486	88.6549	100	incorrect
1155	-9.9992437296					0.06	0.9492	22.9812	11.101	11.6463	14.9646	147.6155	100	incorrect
950	-9.975336795					0	1	44.4579	12.8882	14.1008	41.2437	172.4294	100	incorrect
691	-9.9546868074					0.04	0.9524	17.397	10.0604	10.223	6.9937	127.0236	100	incorrect
81	-9.9476439892					0	1	43.3858	13.086	14.3605	42.1272	81.5892	100	incorrect
739	-9.9222354472					0.02	0.9836	43.0749	13.0961	13.924	40.356	149.6972	100	incorrect
156	-9.9081618438					0	1	38.0922	10.8606	12.0277	34.7012	147.4088	100	clashes,incorrect
149	-9.8322052536					0.02	0.9737	18.717	12.4445	12.7813	4.2224	165.945	100	incorrect
862	-9.7656770929					0	1	51.1153	12.9965	13.9596	48.4172	174.0199	100	incorrect
12	-9.7642591359					0	1	38.0216	12.8873	13.8938	34.524	172.5196	100	incorrect
1158	-9.7460296288					0	1	43.8328	14.0499	15.2454	41.7172	99.5933	100	clashes,incorrect
704	-9.6892436931					0	1	42.4485	14.6232	15.5387	41.0402	80.8408	100	clashes,incorrect
945	-9.5885174235					0.06	0.9444	13.0427	6.0253	6.1216	12.2372	31.0088	100	incorrect
541	-9.5868903822					0	1	44.8878	14.5855	14.8719	42.7808	122.6205	100	incorrect
1183	-9.4258747025					0.02	0.9714	39.9708	13.0694	13.506	37.0829	136.6787	100	incorrect
1047	-9.4193539304					0	1	51.1162	13.7524	15.5717	49.8275	100.7747	100	incorrect
3	-9.3352988597					0	1	37.2686	15.6437	15.6351	34.894	107.0006	100	incorrect
377	-9.2637747133					0.02	0.9815	28.9905	13.6744	14.2998	23.1166	170.2788	100	incorrect
1209	-9.2356372794					0	1	39.1671	15.8374	17.0413	35.1005	147.9283	100	incorrect
730	-9.1415540674					0.02	0.9818	43.7006	12.742	13.7121	40.9867	161.3951	100	incorrect
1305	-9.0799679653					0	1	47.1261	14.9821	16.2163	43.6615	172.2946	100	clashes,incorrect
1085	-9.0669902801					0	1	48.0143	14.335	15.46	45.2748	156.9024	100	incorrect
1071	-8.8508593189					0.02	0.9811	39.0948	11.2758	12.3557	36.5035	135.0743	100	incorrect
301	-8.7621044062					0	1	35.3715	11.0904	11.6361	32.7868	125.4756	100	incorrect
1132	-8.4338382924					0	1	29.553	8.7877	9.5044	25.9938	104.7155	100	incorrect
929	-8.3605779729					0	1	37.3712	11.5043	12.4006	36.1064	80.6199	100	incorrect
202	-8.2774192981					0	1	32.4719	9.6898	10.7262	29.1375	145.4147	100	incorrect
218	-8.1166543451					0	1	40.799	12.9066	13.5724	37.909	163.9671	100	incorrect
1236	-8.1085600144					0.04	0.9667	36.8668	11.9297	12.9946	33.3951	173.9486	100	incorrect
1246	-8.010335439					0	1	48.2716	13.2953	14.3809	46.2824	134.669	100	incorrect
238	-7.8890430175					0	1	17.4766	10.2111	10.4641	13.2673	98.3309	100	incorrect
458	-7.8608251785					0	1	41.7429	13.2799	14.2603	38.7425	173.3965	100	incorrect
1063	-7.7782264109					0	1	39.8943	14.5246	14.7724	36.5014	147.4565	100	incorrect
412	-7.5409756486					0	1	36.9287	9.8042	10.5986	33.5563	145.6421	100	incorrect
2	-7.5154604014					0	1	44.6978	12.7454	13.4154	42.2698	151.1389	100	incorrect
448	-7.415292543					0.02	0.9875	41.6604	14.2786	14.5236	39.2411	124.9525	100	clashes,incorrect
1370	-7.4018354395					0	1	44.7492	11.9927	13.7033	42.2591	176.2473	100	clashes,incorrect
1106	-7.3428358592					0	1	44.7631	13.6058	15.54	43.5088	62.1002	100	clashes,incorrect
866	-7.2294327092					0.04	0.9623	25.2695	11.8069	12.1498	19.4111	170.479	100	incorrect
633	-7.1965664907					0.02	0.9783	14.2336	4.7849	5.3959	13.8836	20.1623	100	clashes,incorrect
1150	-6.972081827					0	1	52.6513	16.8301	18.112	49.9018	179.0319	100	incorrect
557	-6.9600083516					0	1	38.8856	9.7382	11.3114	35.7137	159.8612	100	incorrect
1116	-6.9322280825					0	1	39.9323	13.8658	14.6406	37.0901	164.9087	100	incorrect
1108	-6.6909251396					0	1	46.276	13.9489	14.9271	44.3163	121.913	100	incorrect
285	-6.4896866722					0	1	16.032	10.2184	10.5846	6.5904	132.7574	100	incorrect
517	-6.4757072286					0.18	0.75	33.0641	12.2688	13.3057	28.3221	162.3818	100	incorrect
552	-6.448577073					0	1	41.0342	14.7553	16.2286	38.616	109.61	100	clashes,incorrect
1130	-6.1645855816					0	1	43.8403	13.7478	14.7389	41.5116	112.7133	100	incorrect
1301	-6.0622971203					0	1	37.4104	12.1556	12.89	34.9702	114.3176	100	incorrect
1343	-5.7649042645					0	1	37.0879	12.0104	13.2784	33.579	135.3763	100	incorrect
935	-5.7581729012					0	1	41.9712	9.6046	11.4779	39.3102	166.7861	100	clashes,incorrect
384	-5.7515212909					0.02	0.9737	24.378	12.4156	12.9297	17.105	160.455	100	incorrect
772	-5.74561163					0.04	0.9512	15.121	4.4677	5.231	14.9447	16.807	100	incorrect
1251	-5.7426446657					0	1	38.1764	10.09	11.3579	34.7761	158.9552	100	clashes,incorrect
1114	-5.4897505272					0.06	0.9062	9.6988	4.4093	4.7899	6.5095	45.7488	100	incorrect
812	-5.4047747376					0	1	53.4528	18.9269	19.6183	51.3429	160.74	100	incorrect
335	-5.292096099					0	1	46.8225	13.1948	13.5668	43.7575	170.2358	100	incorrect
586	-5.2233673947					0	1	46.4851	10.3537	12.2062	43.7998	146.208	100	incorrect
1382	-5.1769181901					0	1	21.5677	11.9369	11.4984	17.3534	110.7431	100	incorrect
1333	-5.108807659					0	1	23.6622	12.7678	13.9677	20.7246	84.8798	100	incorrect
130	-4.9086150453					0	1	42.0357	13.1041	14.165	39.077	176.4329	100	incorrect
1372	-4.8972524197					0	1	20.9784	6.2223	6.8141	20.1412	37.5325	100	incorrect
868	-4.6310792819					0	1	46.5426	9.3961	11.2126	44.1149	157.0204	100	incorrect
67	-4.601594098					0	1	35.5914	10.4242	11.6676	32.5464	151.6213	100	incorrect
54	-4.5997966463					0	1	27.4473	9.9764	10.5594	24.8007	82.3869	100	incorrect
256	-4.5639342401					0	1	46.8263	14.3453	14.5833	44.309	175.1343	100	clashes,incorrect
1329	-4.2721787476					0	1	36.9654	10.044	11.1898	33.6546	149.9017	100	clashes,incorrect
431	-4.1249244647					0	1	37.6861	10.8304	12.0359	34.3977	144.4084	100	clashes,incorrect
497	-4.0368432553					0	1	15.3381	5.4585	5.9864	14.732	27.7955	100	clashes,incorrect
978	-4.0063936812					0	1	51.6446	14.2791	15.7149	49.8885	122.2497	100	incorrect
820	-3.9815731085					0	1	52.3436	16.9036	18.2353	49.5503	172.5786	100	incorrect
1064	-3.8912092776					0	1	21.0031	10.237	10.6246	16.949	106.9923	100	incorrect
1031	-3.8721384844					0	1	37.321	9.8373	11.0817	33.8985	153.0643	100	clashes,incorrect
186	-3.8666575426					0	1	30.4745	9.5642	9.969	28.0814	99.3605	100	incorrect
1028	-3.7511508023					0	1	51.5221	16.6319	17.386	49.3642	153.9288	100	incorrect
1353	-3.7302613497					0	1	27.7883	10.423	11.2343	24.6464	117.5814	100	incorrect
568	-3.6586802294					0	1	44.7254	15.1754	16.6382	43.8552	69.5442	100	incorrect
217	-3.644944314					0	1	19.5599	11.9806	12.2888	8.7392	173.1073	100	clashes,incorrect
844	-3.6278106573					0	1	44.7028	12.6295	13.8752	41.3393	161.7251	100	incorrect
42	-3.6259884225					0	1	35.3896	8.5095	9.7195	32.9763	116.0134	100	incorrect
1223	-3.6169379851					0	1	25.3283	13.188	13.5219	19.2463	161.0966	100	incorrect
22	-3.5813658788					0.02	0.9881	35.022	10.2896	11.0363	32.4725	119.2809	100	clashes,incorrect
598	-3.5441010302					0	1	42.8594	12.4349	14.7532	41.7239	68.29	100	incorrect
939	-3.4256643818					0.08	0.9259	14.7534	8.0439	8.4071	6.669	95.8656	100	incorrect
1275	-3.2603277875					0	1	36.3208	9.6598	10.869	32.8822	141.8925	100	clashes,incorrect
1128	-2.9815550833					0	1	23.5518	12.1043	13.0186	16.6002	142.431	100	incorrect
282	-2.9032852789					0	1	36.8874	9.8699	11.0845	33.535	145.9469	100	clashes,incorrect
619	-2.5776956922					0	1	40.481	12.4028	13.6134	37.0497	174.1353	100	incorrect
1308	-2.5593074451					0	1	48.9636	12.1827	13.7946	46.3555	166.2631	100	incorrect
758	-2.553299158					0.02	0.9851	20.2388	12.1407	12.6766	10.2827	158.8635	100	incorrect
1286	-2.4792507164					0	1	32.0539	12.7346	12.9552	27.4282	155.1526	100	incorrect
435	-2.1883494907					0	1	45.56	11.3778	12.868	42.6857	169.9677	100	incorrect
641	-2.0959996541					0	1	37.5137	10.385	11.5656	34.0695	152.2957	100	clashes,incorrect
1134	-1.8507002179					0	1	15.2278	9.2592	10.7886	10.2691	93.7484	100	incorrect
1302	-1.715528697					0	1	38.6013	15.3853	16.2286	35.4975	171.092	100	incorrect
1313	-1.7026663149					0	1	46.178	12.676	13.5451	43.4713	169.4868	100	clashes,incorrect
388	-1.6769449989					0	1	25.5793	11.1255	12.855	22.3223	110.6845	100	incorrect
740	-1.6314943069					0	1	46.3899	17.0591	18.2074	43.1653	140.6307	100	incorrect
717	-1.5307672541					0	1	45.1873	12.5379	13.5946	41.8672	134.5169	100	incorrect
628	-1.4501999218					0	1	36.3267	13.8543	13.7332	33.0997	165.8971	100	incorrect
407	-1.2319784768					0.02	0.9831	37.6662	10.1524	11.4232	34.219	160.837	100	incorrect
1185	-1.2098778233					0	1	52.3381	17.2069	18.49	50.8697	97.4102	100	incorrect
596	-1.1653756466					0	1	32.6654	11.7928	12.7183	29.4007	111.953	100	incorrect
113	-1.0024414678					0.02	0.9851	30.6634	7.6182	8.8326	27.8845	116.3581	100	incorrect
965	-0.8252631352					0.04	0.9286	12.3209	4.0971	4.863	12.0583	16.8513	100	incorrect
1110	-0.8165471154					0.04	0.9661	40.0728	12.0678	12.8905	37.4132	138.4183	100	incorrect
520	-0.8028995482					0	1	45.2639	14.4213	15.6279	42.6151	116.2218	100	incorrect
178	-0.6991574182					0.04	0.9672	22.2216	11.1356	12.3708	13.4873	134.6454	100	incorrect
1248	-0.5072804845					0	1	41.7018	9.558	10.9369	39.1821	145.6183	100	incorrect
720	-0.4751305635					0.02	0.9855	44.2004	9.7262	12.4997	41.3405	178.6229	100	incorrect
1001	-0.389581					0	1	38.4569	12.7541	13.9589	34.8771	162.5454	100	incorrect
305	-0.3301037357					0	1	41.7823	13.0248	14.0155	38.4971	173.6035	100	incorrect
66	0					0.08	0.9091	36.9307	12.7187	14.2399	32.5611	170.2705	100	incorrect
78	0					0	1	40.5837	12.1871	13.9941	38.0701	135.6471	100	incorrect
153	0					0	1	36.753	10.9841	11.5937	34.6513	108.3036	100	incorrect
188	0					0	1	40.829	8.881	10.5039	38.2014	138.1248	100	incorrect
215	0					0	1	36.3437	7.6231	9.2042	34.2989	104.5593	100	incorrect
330	0					0	1	18.5369	11.2079	11.2726	11.7768	121.5383	100	incorrect
340	0					0	1	53.1495	15.9998	17.9607	51.137	113.4566	100	incorrect
349	0					0	1	36.1642	10.4845	11.6725	33.1057	162.1783	100	clashes,incorrect
368	0					0	1	44.5356	14.525	14.6318	41.7817	164.6133	100	incorrect
370	0					0	1	44.5433	10.881	12.7058	42.398	131.5098	100	incorrect
432	0					0	1	34.645	11.6015	13.6916	32.0145	110.8092	100	incorrect
532	0					0	1	42.9442	14.5137	15.4106	41.4316	95.1986	100	incorrect
592	0					0.04	0.9672	42.1388	13.4369	14.4412	39.2493	158.2932	100	incorrect
669	0					0	1	18.9288	11.5878	13.1182	8.5151	140.8115	100	incorrect
729	0					0.02	0.9867	38.3516	11.7485	12.7168	35.5698	140.9125	100	incorrect
794	0					0.08	0.8261	15.5053	6.5009	6.8421	12.1826	75.0253	100	incorrect
917	0					0	1	33.3064	13.9212	14.3939	28.7356	173.5376	100	incorrect
1004	0					0	1	26.4858	11.3642	11.9518	22.3945	131.9717	100	incorrect
1014	0					0.04	0.9636	33.8465	8.6487	9.9175	30.5089	133.9172	100	incorrect
1065	0					0	1	41.7781	13.421	13.9456	38.083	154.0226	100	clashes,incorrect
1118	0					0	1	32.9946	13.5272	14.4617	28.1435	166.3986	100	incorrect
1124	0					0.04	0.9524	19.3693	10.7754	11.4052	10.5981	129.8443	100	incorrect
1137	0					0	1	27.2179	12.2531	13.9429	26.066	59.533	100	incorrect
1186	0					0	1	47.4105	14.3185	15.4245	44.929	157.7338	100	incorrect
1225	0					0.1	0.8864	16.8587	7.9999	8.408	11.7205	83.2579	100	incorrect
1257	0					0	1	50.0383	12.8951	14.7394	47.1736	167.2201	100	incorrect
1309	0					0.02	0.9767	30.3718	13.4145	14.0055	24.7896	170.7366	100	incorrect
1340	0					0	1	48.5928	15.8357	17.0934	46.443	133.7543	100	incorrect
